# Supplementary material for: Correlative Gene Expression to Protective Seroconversion in Rift Valley Fever Vaccinates
Source: PLoS One. 2016 Jan 19;11(1):e0147027. doi: 10.1371/journal.pone.0147027 (PMC4718665; doi:10.1371/journal.pone.0147027)
Supplement: S1 Table — (XLSX) [file pone.0147027.s001.xlsx]

## Sheet: Sheet1
Supplemental Table S1: Total number of reads, read alignments, and mapped reads by animal and time point
Individual Sample #	Condition	Sample Time Days PI	Total Number Reads	Total Reads Aligned w/ < 3 mismatches	% of Reads Aligned w/ < 3 mismatches	Total Reads Mapped to Known Annotations	% of Reads Mapped to Known Annotations
cow 74	unvaccinated	0	5593470	4562593	81.57	2839020	0.6222
cow 74	unvaccinated	0	4999440	4061545	81.24	2839020	0.699
cow 75	unvaccinated	0	5447807	4300499	78.94	3079660	0.7161
cow 76	unvaccinated	0	3839613	3342767	87.06	2422301	0.7246
cow 76	unvaccinated	0	4519453	3729453	82.52	1871952	0.5019
cow 86	unvaccinated	0	4993406	4285341	85.82	3117257	0.7274
cow 86	unvaccinated	0	4439191	3792401	85.43	3117257	0.822
cow 88	unvaccinated	0	5512438	4759439	86.34	3486289	0.7325
cow 74	vaccinated	2	3957824	3219294	81.34	2379654	0.7392
cow 75	vaccinated	2	3809652	3195917	83.89	2368814	0.7412
cow 86	vaccinated	2	3962977	3368927	85.01	2574435	0.7642
cow 88	vaccinated	2	4091184	3322451	81.21	2986119	0.8988
cow 74	vaccinated	3	3973021	3257480	81.99	2550281	0.7829
cow 75	vaccinated	3	4240879	3539013	83.45	2779895	0.7855
cow 86	vaccinated	3	4714980	4116177	87.3	2959120	0.7189
cow 88	vaccinated	3	4832589	4084987	84.53	2894067	0.7085
cow 74	vaccinated	4	4823112	4192249	86.92	2977311	0.7102
cow 75	vaccinated	4	4371296	3302951	75.56	2893668	0.8761
cow 86	vaccinated	4	4270451	3817356	89.39	2887337	0.7564
cow 75	vaccinated	5	4977183	4155948	85.3	3186800	0.7668
cow 76	vaccinated	5	4421970	3729047	84.33	2782502	0.7462
cow 86	vaccinated	5	5530639	4676155	84.55	3266762	0.6986
cow 88	vaccinated	5	4998835	4284418	85.7	2964817	0.692
cow 74	vaccinated	6	4912186	3841329	78.2	2630617	0.6848
cow 75	vaccinated	6	5073518	4496659	88.63	3169736	0.7049
cow 76	vaccinated	6	3619757	3237511	89.44	2309779	0.7134
cow 86	vaccinated	6	4726036	4085658	86.45	2863931	0.701
cow 88	vaccinated	6	4816290	4242670	88.09	2794611	0.6587
cow 74	vaccinated	7	4598222	3894694	84.7	2259887	0.5802
cow 75	vaccinated	7	4901043	4265378	87.03	2976729	0.6979
cow 76	vaccinated	7	5980266	4757302	79.55	3648040	0.7668
cow 86	vaccinated	7	4152698	3601635	86.73	2679191	0.7439
cow 74	vaccinated	10	6730721	5323327	79.09	3577276	0.672
cow 75	vaccinated	10	5637523	4959893	87.98	3712640	0.7485
cow 76	vaccinated	10	4553402	3903632	85.73	2923038	0.7488
cow 86	vaccinated	10	4550195	3923633	86.23	2939758	0.7492
cow 88	vaccinated	10	5152872	4338718	84.2	3093506	0.713
cow 74	vaccinated	14	4972562	4368396	87.85	3016472	0.6905
cow 75	vaccinated	14	5646026	4991651	88.41	3221247	0.6453
cow 76	vaccinated	14	3952401	3389974	85.77	2502854	0.7383
cow 86	vaccinated	14	5904333	4617779	78.21	3278623	0.71
cow 88	vaccinated	14	5161650	4423534	85.7	3090916	0.6987
cow 74	vaccinated	21	4030330	3453993	85.7	2379654	0.689
cow 75	vaccinated	21	4488454	3563832	79.4	2612289	0.733
cow 76	vaccinated	21	5034783	4299705	85.4	3145700	0.7316
cow 86	vaccinated	21	5293863	4400259	83.12	3007137	0.6834
cow 88	vaccinated	21	4999306	4234412	84.7	2986119	0.7052
