# Supplementary material for: Correlative Gene Expression to Protective Seroconversion in Rift Valley Fever Vaccinates
Source: PLoS One. 2016 Jan 19;11(1):e0147027. doi: 10.1371/journal.pone.0147027 (PMC4718665; doi:10.1371/journal.pone.0147027)
Supplement: S2 Table — (XLSX) [file pone.0147027.s002.xlsx]

## Sheet: Sheet1
Supplemental Table S2: Top 15 Up or Down Regulated Genes by Day Post Inoculation (PI)
Day2	Day3	Day4	Day5	Day6	Day7	Day10	Day14	Day21
Up regulated	Up regulated	Up regulated	Up regulated	Up regulated	Up regulated	Up regulated	Up regulated	Up regulated
LOC781036	LOC507055	BLNK	LOC100298723	LSP1	LSP1	AKAP13	LOC100298723	GNL3L
ZNF609	GPHN	SCFD2	STAG1	LOC100298723	ITGA4	AKAP8L	LSP1	LOC100298723
ZFAND3	TNFSF10	RAPGEF1	EXOC4	SLC2A13	ZFAND3	ARHGEF1	SIK3	LOC100848544
MACF1	LOC787099	RUNX1T1	SIK3	SIK3	SIK3	ARHGEF18	STAG1	LOC782246
FOXP1	EPSTI1	ZEB2	ZEB1	EXOC4	ZNRF2	ARID1A	ZFAND3	LSP1
RERE	FCHSD2	LSP1	TCF12	ZFAND3	CAMK2D	BCL2	MGAT4A	PACS1
RYBP	ATP8B4	EBF1	GTDC1	ATRN	LRRC8D	CAMK1D	TMEM163	PRKCB
STAG1	PAPD4	SLC35D2	MGAT4A	TMEM163	FCHSD2	CIITA	ZEB1	SIK3
SIK3	IFI16	LOC100296943	CAMK2D	CDH10	PLCL2	DIP2B	CAMK2D
SKAP1	NMI	LOC100298723	ZFAND3	SMYD3	LOC782246	ETS1	PHF21A
TNFSF10	CD274	AVEN	ELMO1	LOC782246	ZEB1	ETV6	LOC782246
ARID5B	LOC514143	KDM6A	FCHSD2	PDGFD	MGAT4A	EXT1	PACS1
ZBTB20	TDRD7	C1H3orf70	ARL15	C1H3orf70	BCAS3	FAM107B	TMEM164
MAN2A1	SP140L	MARCH1	ZNRF2	STAG1	EXOC4	FOXN3	ITGA4
HDAC8	USP25	FCRL1	MAN2A1	GTDC1	LOC100298723	GNL3L	SLC2A13
Dn Regulated	Dn Regulated	Dn Regulated	Dn Regulated	Dn Regulated	Dn Regulated	Dn Regulated	Dn Regulated	Dn Regulated
LOC100847811	HERC6	PRKAR2A	CDC2L1	UQCRH	NSMCE2	C9H6orf170	UQCRH
LOC784572	MEF2A	RPL5	LOC100848193	TMCC3	PFDN1	CCNG1	RPS20
PABPC1	EIF4G3	RPS7	RPL10A	RPS25	DIP2B	DNAI1	LOC781381
LOC787404	NAF1	DTD1	RPL11	CCND3	FAM107B	DTD1	TMSB4
RPS10	EIF4G3	RPS4X	RPL13	RAB5C	ELMO1	ITM2B	RPL34
RPS7	TCF4	CD52	RPL27A	CDH23	TNFSF14	LOC100299845	RPL11
LFNG	EXOC4	RPL11	RPL32	HMGB2	GRK6	LOC100848359	LOC790088
RARA	MYCBP2	RPS27A	RPL4	RPL32	GRK6	LOC100848688	RPLP1
CDC2L1	ALOX15	TMSB4X	RPL6	LAPTM5	SUN2	LOC781813	RPS7
RPL21	SLC16A7	RPS25	RPS20	IER5	CNPPD1	NPM1	CDC2L1
RPS23	PCSK6	RPL34	RPS4X	TMED9	LOC100847354	PF4	TMSB4X
WDR1	RPL17	LOC784243	RPS7	CD52	LFNG	RPL5	CCDC72
RPL11	NXPH1	TMSB4	STMN1	LDHB	MYH9	SERBP1	STMN1
RPL4	RPL4	CCDC72	TMSB4	CCDC72	EIF4B	TCEAL4	RPL32
CDH23	LRRC16A	RPS20	TMSB4X	CDC2L1	PABPC1	ZNF197	CD52
