# Supplementary material for: Correlative Gene Expression to Protective Seroconversion in Rift Valley Fever Vaccinates
Source: PLoS One. 2016 Jan 19;11(1):e0147027. doi: 10.1371/journal.pone.0147027 (PMC4718665; doi:10.1371/journal.pone.0147027)
Supplement: S4 Table — (XLSX) [file pone.0147027.s004.xlsx]

## Sheet: Pathway_Bayesian_Scores.csv
Supplementary Table S4: List of significantly scored Pathways by days post immunization using DBGGA with a |Z-score| > 2.24
Name	Description	Category	Symbol_Count	Observed_Count	Probe_Count	t=2	t=3	t=4	t=5	t=6	t=7	t=10	t=14	t=21	Max_Score
bta04070	Phosphatidylinositol signaling system	Environmental Information Processing	91	62	62	3.8368	-3.6016	3.202	3.1142	4.1333	3.6585	3.2796	3.3572	4.1042	4.1333
bta05221	Acute myeloid leukemia	Human Diseases	55	48	48	2.8732	1.0944	2.3052	2.288	2.0792	0.845	3.2655	2.0299	0.6729	3.2655
bta04210	Apoptosis	Cellular Processes	79	61	61	2.5715	1.8928	1.5379	2.0707	-2.2277	1.0897	3.0002	2.0942	1.2203	3.0002
bta04310	Wnt signaling pathway	Environmental Information Processing	143	86	86	2.5469	2.3642	3.2633	2.1779	3.0565	2.0015	3.9822	3.5662	1.6668	3.9822
bta05220	Chronic myeloid leukemia	Human Diseases	71	57	57	2.4863	0.7258	1.8199	2.5524	-2.7685	1.644	2.7719	3.1023	1.7469	3.1023
bta04930	Type II diabetes mellitus	Human Diseases	49	25	25	2.4381	0.5114	0.5263	-1.8159	-3.0059	-1.1178	-2.6768	1.3268	-0.9051	-3.0059
bta04370	VEGF signaling pathway	Environmental Information Processing	79	46	46	2.3408	1.0689	-1.1643	1.7976	-2.6356	-1.5355	2.9217	-1.9368	0.9886	2.9217
bta04630	Jak-STAT signaling pathway	Environmental Information Processing	135	74	74	2.2699	2.853	2.8434	-2.8915	-2.9648	1.9707	3.3953	3.5568	-2.5817	3.5568
bta04012	ErbB signaling pathway	Environmental Information Processing	89	61	61	2.2555	-1.1211	1.8038	2.3311	2.6537	1.2213	3.0758	2.8068	0.91	3.0758
bta05215	Prostate cancer	Human Diseases	94	62	62	2.252	-0.811	1.5075	1.8564	2.5458	1.2226	2.8289	1.8949	1.0936	2.8289
bta05223	Non-small cell lung cancer	Human Diseases	58	43	43	2.1592	-0.2624	-1.6798	1.9943	-2.2594	1.2807	3.215	2.331	1.6398	3.215
bta04540	Gap junction	Cellular Processes	95	52	52	2.1061	1.0056	-3.2473	2.41	-3.5577	-1.8873	3.237	-3.1241	-1.9414	-3.5577
bta04662	B cell receptor signaling pathway	Cellular Processes	74	58	58	2.0699	0.1558	1.3213	-2.3364	-2.1801	1.1546	3.2172	2.2115	0.8679	3.2172
bta04725	Cholinergic synapse	Organismal Systems	122	64	64	1.9472	1.372	2.1191	2.1155	3.6595	2.2852	3.2069	2.9803	1.5089	3.6595
bta04340	Hedgehog signaling pathway	Environmental Information Processing	52	18	18	1.7732	-1.2699	-2.5799	1.2779	-0.034	0.9387	2.2374	1.6598	0.9184	-2.5799
bta05162	Measles	Human Diseases	124	86	86	1.7523	1.582	-1.5472	-2.1465	-2.0097	-1.1079	-3.098	1.5328	-0.6202	-3.098
bta05212	Pancreatic cancer	Human Diseases	68	54	54	1.7292	0.1769	1.5071	1.5435	1.8631	1.0515	2.4506	1.6763	0.2679	2.4506
bta04650	Natural killer cell mediated cytotoxicity	Cellular Processes	107	71	71	1.7247	-0.9941	-1.5239	-2.2914	-1.9054	-1.0545	2.9976	1.534	0.9137	2.9976
bta05213	Endometrial cancer	Human Diseases	52	43	43	1.7121	-0.158	-1.1844	2.2384	-2.4494	1.4043	3.2005	3.0377	1.1102	3.2005
bta05210	Colorectal cancer	Human Diseases	62	55	55	1.5501	-0.8788	-1.8475	2.2937	-2.9095	1.5504	3.4913	2.6776	1.3878	3.4913
bta05222	Small cell lung cancer	Human Diseases	80	59	59	1.5371	0.5905	-1.0439	1.4609	1.8628	1.1653	2.7297	1.7121	1.8247	2.7297
bta05200	Pathways in cancer	Human Diseases	320	192	192	1.5152	-0.9703	-2.0217	-1.8485	-1.7908	1.5549	3.0441	1.7149	1.1763	3.0441
bta04660	T cell receptor signaling pathway	Cellular Processes	109	80	80	1.477	0.0819	0.8323	1.6902	-1.6129	1.1466	3.0352	1.5005	0.4832	3.0352
bta05164	Influenza A	Human Diseases	161	103	103	1.4001	1.7672	1.4675	1.988	-1.8722	1.3059	2.8441	1.5735	-0.4525	2.8441
bta04960	Aldosterone-regulated sodium reabsorption	Organismal Systems	49	22	22	1.3634	-0.1584	0.6693	1.8169	1.61	0.7936	3.4451	0.8469	1.065	3.4451
bta04916	Melanogenesis	Organismal Systems	99	48	48	1.3489	-0.8881	1.8098	1.2022	2.6748	1.6922	3.3414	1.6961	1.3344	3.3414
bta05211	Renal cell carcinoma	Human Diseases	67	52	52	1.3263	-0.129	1.2702	1.752	-0.566	1.0302	3.2097	1.505	0.0278	3.2097
bta05160	Hepatitis C	Human Diseases	130	79	79	1.3116	1.5486	1.0522	-1.5393	-1.9406	0.5464	3.0889	1.7735	1.0349	3.0889
bta04270	Vascular smooth muscle contraction	Cellular Processes	130	65	65	1.2627	-0.5402	1.4859	1.2428	1.9943	1.3874	3.2107	-1.536	-0.7645	3.2107
bta04150	mTOR signaling pathway	Human Diseases	61	39	39	1.2402	0	0	1.9277	-1.3642	1.0961	3.1721	1.5312	0.156	3.1721
bta05020	Prion diseases	Human Diseases	34	18	18	1.2126	-1.1386	-0.8513	0.6655	-0.396	-1.1799	2.4223	1.1006	0.6414	2.4223
bta04961	Endocrine and other factor-regulated calcium reabsorption	Organismal Systems	52	29	29	1.2053	0.3366	0.6916	0.3229	0.8209	0.358	3.8134	0.5904	0.8786	3.8134
bta00630	Glyoxylate and dicarboxylate metabolism	Metabolism	104	12	12	0.8451	0	-1.1217	-1.1429	-1.2137	-0.8156	-2.9456	-0.7843	-1.3277	-2.9456
bta04912	GnRH signaling pathway	Cellular Processes	100	55	55	0.76	-0.438	0.822	1.0251	0.6354	-0.7663	2.7006	-0.9834	0.3459	2.7006
bta03015	mRNA surveillance pathway	Genetic Information Processing	76	61	61	0.6333	0	-0.7358	0.6815	-1.5716	0.582	2.9922	-0.4481	-0.4177	2.9922
bta03430	Mismatch repair	Genetic Information Processing	44	20	20	0.6289	0	-2.6722	-2.8333	-3.0361	0.3023	-2.8539	-1.8595	0.0322	-3.0361
bta04742	Taste transduction	Cellular Processes	46	10	10	0.6226	0.9996	0.3145	0	0	0.8049	3.3484	0.2405	0.4486	3.3484
bta00604	Glycosphingolipid biosynthesis - ganglio series	Metabolism	46	11	11	0.5507	0	0	0.601	0	0.2906	2.4277	0	0.6195	2.4277
bta00900	Terpenoid backbone biosynthesis	Metabolism	61	12	12	0.3134	0	-1.7313	-1.1543	-2.3912	-1.865	-2.2948	-2.2406	-0.6708	-2.3912
bta00640	Propanoate metabolism	Metabolism	83	22	22	0.1474	0	0.5541	0.4485	-1.5467	0	-2.2468	-0.4127	0	-2.2468
bta03013	RNA transport	Genetic Information Processing	143	113	113	0	0	-0.443	-0.8633	-0.4722	0	2.2532	-0.3166	0	2.2532
bta02010	ABC transporters	Membrane Transport	404	21	21	0	0.3126	0	0	0	0	2.4516	0	0	2.4516
bta00601	Glycosphingolipid biosynthesis - lacto and neolacto series	Metabolism	61	13	13	0	0	0	0	0	-0.3077	2.5827	1.1034	-0.2992	2.5827
bta00562	Inositol phosphate metabolism	Metabolism	88	46	46	0	0	0	0	0.3246	0	2.4551	0	0	2.4551
bta00250	Alanine, aspartate and glutamate metabolism	Metabolism	65	15	15	0	-0.6029	0	0	0	-0.1586	-3.3165	-1.1227	-0.7327	-3.3165
bta00100	Steroid biosynthesis	Metabolism	52	14	14	0	-0.326	-2.2958	-0.6128	-0.9629	-0.6599	-2.2049	-2.0517	-0.3746	-2.2958
bta04972	Pancreatic secretion	Organismal Systems	112	54	54	-0.1131	0	0.6961	0	0	0	3.0962	0	0	3.0962
bta04976	Bile secretion	Organismal Systems	222	28	28	-0.1568	-0.9732	1.6296	-0.3087	-0.9603	-1.4824	2.7026	-1.4842	1.3167	2.7026
bta04141	Protein processing in endoplasmic reticulum	Genetic Information Processing	163	132	132	-0.2749	0	0.807	-1.2846	-1.1152	-0.269	-2.2695	-1.2818	0	-2.2695
bta04623	Cytosolic DNA-sensing pathway	Immune System	54	33	33	-0.2842	0.457	0.2197	-0.7861	-0.6853	0	2.3584	0	0	2.3584
bta03030	DNA replication	Genetic Information Processing	49	31	31	-0.4719	0	-1.4256	-3.0459	-2.1443	0	-2.4001	-1.5619	-0.1115	-3.0459
bta04612	Antigen processing and presentation	Cellular Processes	57	36	36	-0.5138	0.2348	-0.8853	-2.2356	-2.4019	-0.3532	-2.9767	-1.5005	-0.6426	-2.9767
bta05010	Alzheimer's disease	Human Diseases	163	110	110	-0.549	0	-1.441	-1.751	-1.8381	-0.1852	-2.2592	-1.5185	-0.5421	-2.2592
bta05133	Pertussis	Human Diseases	101	43	43	-0.5626	0.7713	-1.7144	-1.9928	-1.9227	-0.934	-2.6443	-1.2646	-0.4253	-2.6443
bta04514	Cell adhesion molecules (CAMs)	Environmental Information Processing	128	72	72	-0.5955	-0.5253	1.4468	-2.007	-2.2206	-0.7796	2.5946	-0.9477	-0.4909	2.5946
bta04144	Endocytosis	Cellular Processes	196	137	137	-0.6381	0	0.8859	-1.167	-0.9957	0.0155	2.8327	-0.2825	0.1988	2.8327
bta04744	Phototransduction	Organismal Systems	32	11	11	-0.681	0	-0.8822	-0.9446	-0.0031	-0.0616	2.7369	0	0	2.7369
bta03410	Base excision repair	Genetic Information Processing	42	25	25	-0.6934	-0.6351	-0.7285	-1.9684	-1.6355	-1.0656	-2.4268	-1.6387	-0.0121	-2.4268
bta05143	African trypanosomiasis	Human Diseases	49	16	16	-0.7751	0	1.0871	-1.1772	1.3761	-0.7212	3.3712	0.6633	0.6203	3.3712
bta03018	RNA degradation	Genetic Information Processing	83	57	57	-0.8146	0	-1.1653	-2.2311	-2.5335	0.3044	-2.2157	-1.495	-0.3511	-2.5335
bta05100	Bacterial invasion of epithelial cells	Human Diseases	84	53	53	-0.856	0	-0.6791	-1.9883	-1.7897	-0.47	2.9303	-1.5459	0	2.9303
bta04520	Adherens junction	Cellular Processes	65	49	49	-0.9053	0	-1.1725	-1.1823	-0.4337	0.4172	2.6734	-0.449	0	2.6734
bta05145	Toxoplasmosis	Human Diseases	139	81	81	-0.9273	-0.4674	-1.0919	-0.734	-1.1196	-0.6496	-2.9797	1.0144	0	-2.9797
bta05152	Tuberculosis	Human Diseases	179	101	101	-0.9469	-0.6438	1.9295	-1.6598	-1.9396	-0.7373	-2.6687	-1.9417	-0.6883	-2.6687
bta00330	Arginine and proline metabolism	Metabolism	202	25	25	-1.0296	-0.6067	-1.7549	-1.6837	-1.2561	0	-2.6998	-1.0379	-0.4578	-2.6998
bta04060	Cytokine-cytokine receptor interaction	Environmental Information Processing	203	93	93	-1.0944	-0.8949	-1.482	-1.5719	-0.9333	-0.7293	-2.3134	-0.6561	-0.547	-2.3134
bta04920	Adipocytokine signaling pathway	Cellular Processes	69	38	38	-1.0948	-0.6533	1.5107	-2.3967	-2.5557	0.9906	3.0938	-2.3476	1.526	3.0938
bta05144	Malaria	Human Diseases	75	26	26	-1.2026	0	-1.5634	-1.9467	-1.5452	-0.9204	-2.8741	-1.4176	-0.551	-2.8741
bta04810	Regulation of actin cytoskeleton	Human Diseases	199	127	127	-1.2041	-0.3537	-1.5733	-1.7435	-1.2435	-0.9853	3.2156	-1.0698	0.3926	3.2156
bta04114	Oocyte meiosis	Cell Growth and Death	107	69	69	-1.24	0	-0.0742	-1.1774	-1.1327	-0.8761	2.9593	1.2759	-0.29	2.9593
bta04722	Neurotrophin signaling pathway	Organismal Systems	124	89	89	-1.3001	0.1565	1.0816	1.6045	-2.324	0.957	2.8427	1.7234	0.837	2.8427
bta04724	Glutamatergic synapse	Organismal Systems	129	67	67	-1.305	-0.775	1.6432	-1.8083	2.3819	-2.0614	-3.627	-1.7904	1.3071	-3.627
bta04971	Gastric acid secretion	Organismal Systems	82	39	39	-1.3075	-0.8698	-1.6631	-1.1663	-2.2709	-1.3508	3.2641	-1.3695	1.4559	3.2641
bta04970	Salivary secretion	Organismal Systems	93	43	43	-1.3151	0.5997	1.4016	-0.9562	1.5438	-1.6156	3.2803	-1.6201	1.3643	3.2803
bta04110	Cell cycle	Cellular Processes	117	90	90	-1.3608	0	-1.1809	-2.0838	-1.9338	-0.7691	-3.0582	-2.1317	-1.4242	-3.0582
bta04950	Maturity onset diabetes of the young	Human Diseases	25	1	1	-1.3651	-0.1449	0	-1.4898	-2.4425	-1.4386	-0.8229	0	0	-2.4425
bta00760	Nicotinate and nicotinamide metabolism	Metabolism	72	15	15	-1.436	-1.3954	1.0637	-1.2083	-0.6348	1.2362	-2.6784	1.066	-0.8597	-2.6784
bta04020	Calcium signaling pathway	Environmental Information Processing	177	84	84	-1.4837	-0.7565	1.4192	-1.4719	2.7551	-1.7893	3.6488	-1.9089	-1.3461	3.6488
bta05142	Chagas disease (American trypanosomiasis)	Human Diseases	112	71	71	-1.512	-0.3044	-1.4829	-1.9601	-2.4871	-1.7369	-3.1741	-1.3967	-0.77	-3.1741
bta04730	Long-term depression	Cellular Processes	74	40	40	-1.5518	-1.8507	-1.7737	-1.4343	1.0652	-1.1517	3.8216	0.9676	0.425	3.8216
bta05146	Amoebiasis	Human Diseases	118	53	53	-1.5579	0.7999	-2.1053	1.2832	2.2116	1.1666	3.357	1.5082	1.1209	3.357
bta04512	ECM-receptor interaction	Environmental Information Processing	78	37	37	-1.6506	-1.4612	-1.7824	-2.2282	1.9545	-1.5122	-2.2535	-1.6121	-1.5012	-2.2535
bta04380	Osteoclast differentiation	Organismal Systems	117	85	85	-1.6635	-0.9618	2.0735	-1.6757	-2.0803	-0.9691	2.7909	-1.5279	0.3779	2.7909
bta00030	Pentose phosphate pathway	Metabolism	68	20	20	-1.7096	0	-1.6338	-2.3956	-1.1698	-0.7355	-1.588	-0.8151	-0.1014	-2.3956
bta04670	Leukocyte transendothelial migration	Cellular Processes	113	71	71	-1.7098	-0.522	-1.7415	-1.4201	-1.9888	0.9556	3.1116	-1.2497	0.4055	3.1116
bta04530	Tight junction	Cellular Processes	121	75	75	-1.7168	-0.7447	-2.4107	-1.8165	-1.7616	-0.6882	2.2917	-1.7987	-0.5897	-2.4107
bta04664	Fc epsilon RI signaling pathway	Cellular Processes	86	49	49	-1.7567	-1.7416	-0.7728	-1.5461	-1.4401	1.1383	2.9093	-1.6988	0.3021	2.9093
bta04910	Insulin signaling pathway	Cellular Processes	133	95	95	-1.7649	0.6867	-1.5613	-2.3367	-2.7331	1.4981	3.2877	-2.2601	1.8776	3.2877
bta04720	Long-term potentiation	Cellular Processes	70	44	44	-1.8252	0.5693	1.9163	1.5499	2.5766	2.3269	4.0359	2.1582	1.7366	4.0359
bta04740	Olfactory transduction	Cellular Processes	213	18	18	-1.8465	1.2533	-1.6605	-1.5305	-0.4661	1.8958	-2.4649	2.0751	1.2972	-2.4649
bta00010	Glycolysis / Gluconeogenesis	Metabolism	108	34	34	-1.8548	0	-0.9484	-1.8781	-1.7986	-0.4401	-2.7363	-0.8409	-0.3817	-2.7363
bta00770	Pantothenate and CoA biosynthesis	Metabolism	57	11	11	-1.8789	-2.1201	2.1816	-1.6088	2.3332	1.6714	3.8453	0.1652	-2.0448	3.8453
bta03320	PPAR signaling pathway	Cellular Processes	72	37	37	-1.8844	-1.0817	2.0271	-2.7023	-2.875	1.0967	3.6455	-2.8025	-2.4767	3.6455
bta04666	Fc gamma R-mediated phagocytosis	Cellular Processes	93	66	66	-1.9647	0.3118	0.8099	-2.1809	-1.9251	-1.0953	3.2502	-1.7015	0.6041	3.2502
bta00524	Butirosin and neomycin biosynthesis	Metabolism	48	3	3	-2.0558	0	-1.4337	1.7511	-0.9214	-1.2421	-2.8487	-2.1276	-0.7046	-2.8487
bta04914	Progesterone-mediated oocyte maturation	Organismal Systems	90	60	60	-2.147	0.416	-1.1961	-2.3916	-2.7801	1.7049	3.3447	-2.9607	-1.4976	3.3447
bta04620	Toll-like receptor signaling pathway	Organismal Systems	93	62	62	-2.1665	1.0715	-1.7642	-2.861	-2.6746	-1.5049	-2.9514	-2.4911	-1.0368	-2.9514
bta00350	Tyrosine metabolism	Metabolism	115	8	8	-2.2877	-1.8383	-1.6843	-0.462	-0.808	-0.6204	-2.3249	-1.7877	-1.4195	-2.3249
bta04973	Carbohydrate digestion and absorption	Organismal Systems	58	17	17	-2.3114	1.1307	-1.2884	2.0556	2.4436	-1.7288	3.0701	-3.2542	1.8824	-3.2542
bta04510	Focal adhesion	Cellular Processes	186	116	116	-2.4083	-1.1153	-1.6473	-2.3801	2.8673	-1.6173	3.5067	-3.1155	-1.3293	3.5067
bta03010	Ribosome	Genetic Information Processing	142	76	76	-2.474	0	-2.4445	-4.8902	-3.4363	-0.9658	-3.2154	-3.7118	-1.9024	-4.8902
bta05218	Melanoma	Human Diseases	71	40	40	-2.5197	-1.49	-1.9343	-2.9757	2.2685	-1.6279	-3.1989	-2.5111	-1.8534	-3.1989
bta05214	Glioma	Human Diseases	66	44	44	-2.5696	-0.9229	-1.9775	-2.402	-2.5058	1.4943	2.8477	2.5733	1.2684	2.8477
bta04010	MAPK signaling pathway	Environmental Information Processing	262	160	160	-2.7999	-2.07	2.7706	-2.7617	-2.4065	-2.2952	3.325	-2.6124	-1.7627	3.325
bta04062	Chemokine signaling pathway	Cellular Processes	175	107	107	-3.1405	-3.0889	-2.8332	-2.343	-3.7298	-2.9168	3.4459	-3.3313	-4.3983	-4.3983
