# Supplementary material for: Correlative Gene Expression to Protective Seroconversion in Rift Valley Fever Vaccinates
Source: PLoS One. 2016 Jan 19;11(1):e0147027. doi: 10.1371/journal.pone.0147027 (PMC4718665; doi:10.1371/journal.pone.0147027)
Supplement: S5 Table — (XLSX) [file pone.0147027.s005.xlsx]

## Sheet: Pathway_Gene_Bayesian_Scores.cs
Supplementary Table S5: List of genes from significantly scored Pathways by days post immunization using DBGGA with a |Bayesian Z-score| > 2.24
Symbol	Description	t=2	t=3	t=4	t=5	t=6	t=7	t=10	t=14	t=21	Max_Score	Pathway	Pathway_Description	Probes
RASGRP3	RAS guanyl releasing protein 3 (calcium and DAG-regulated)	3.63	3	3.84	0.99	0.15	0.2	-1.21	1.01	0.12	3.84	bta04010	MAPK signaling pathway	NM_001075848.1
ITPR2	inositol 1,4,5-triphosphate receptor, type 2	3.57	0	3.12	2.54	3.09	1.45	1.68	2.8	2.45	3.57	bta04724	Glutamatergic synapse	NM_174369.2-2
CXCR5		3.57	-0.52	0.62	-0.36	-0.87	1.51	2.73	-1.42	0.49	3.57	bta04062	Chemokine signaling pathway	NM_001011675.1
SYNJ1	synaptojanin 1	3.52	2.31	2.9	2.62	2.25	1.23	1.41	1.46	3.38	3.52	bta04070	Phosphatidylinositol signaling system	NM_174468.3
MLLT4	myeloid/lymphoid or mixed-lineage leukemia (trithorax homolog, Drosophila); translocated to, 4	3.48	1.05	-1.4	0.17	-1.22	1.92	1.6	0.39	1.4	3.48	bta04530	Tight junction	XM_002690394.2
CREB3L1	cAMP responsive element binding protein 3-like 1	3.45	-2.51	-1.27	-1.97	-2.09	-1.58	1.33	-3.29	-1.47	3.45	bta04725	Cholinergic synapse	NM_001192341.1
RPS6KA5	ribosomal protein S6 kinase, 90kDa, polypeptide 5	3.4	2.3	1.46	2.12	1.65	1.26	2.81	1.34	1.43	3.4	bta04010	MAPK signaling pathway	NM_001192023.1
DDX3Y	DEAD (Asp-Glu-Ala-Asp) box polypeptide 3, Y-linked	3.28	-3.36	-1.62	2.33	-0.86	-2.02	-2.36	-1.25	-2.06	-3.36	bta04622	RIG-I-like receptor signaling pathway	NM_001172595.1
PRKCA	protein kinase C, alpha	3.11	1.26	0.58	0.61	1.13	1.87	2.6	1.2	1.38	3.11	bta04530	Tight junction	NM_174435.1
INPP1	inositol polyphosphate-1-phosphatase	3.05	1.2	1.96	2.41	3.3	1.6	1.67	1.28	1	3.3	bta04070	Phosphatidylinositol signaling system	NM_174364.2
HDAC2	histone deacetylase 2	3.05	1.44	-1.17	0	-1.98	1.03	-2.29	0	-1.63	3.05	bta05220	Chronic myeloid leukemia	NM_001075146.1
HDAC2	histone deacetylase 2	3.05	1.44	-1.17	0	-1.98	1.03	-2.29	0	-1.63	3.05	bta05200	Pathways in cancer	NM_001075146.1
HDAC2	histone deacetylase 2	3.05	1.44	-1.17	0	-1.98	1.03	-2.29	0	-1.63	3.05	bta05016	Huntington's disease	NM_001075146.1
HDAC2	histone deacetylase 2	3.05	1.44	-1.17	0	-1.98	1.03	-2.29	0	-1.63	3.05	bta04330	Notch signaling pathway	NM_001075146.1
HDAC2	histone deacetylase 2	3.05	1.44	-1.18	0	-1.98	1.02	-2.28	0	-1.63	3.05	bta04110	Cell cycle	NM_001075146.1
MAP2K1	mitogen-activated protein kinase kinase 1	2.98	0.36	1.87	3.04	1.65	1.77	1.62	1.22	1.23	3.04	bta04730	Long-term depression	NM_001130752.1
GAB1	GRB2-associated binding protein 1	2.98	0	0	1.6	2.11	1.59	2.56	1.27	1.33	2.98	bta04012	ErbB signaling pathway	NM_001101201.1
TNFSF10	tumor necrosis factor (ligand) superfamily, member 10	2.92	2.53	3.28	3.54	2.57	1.17	0.43	1.3	0.45	3.54	bta04650	Natural killer cell mediated cytotoxicity	XM_002684917.1
RELB	v-rel reticuloendotheliosis viral oncogene homolog B	2.92	0.58	2.07	-0.31	-0.58	0	1.91	-1.37	0.58	2.92	bta04380	Osteoclast differentiation	XM_002695167.1
CSNK2A1	casein kinase 2, alpha 1 polypeptide	2.91	1.81	1.14	2.62	4.26	1.29	2.72	1.66	1.52	4.26	bta04310	Wnt signaling pathway	NM_174635.2
VEGFC	vascular endothelial growth factor C	2.87	-2.46	-3.7	4.28	2.09	-2.76	-2.26	-1.64	-2.62	4.28	bta04510	Focal adhesion	NM_174488.2
PIK3R1	phosphoinositide-3-kinase, regulatory subunit 1 (alpha)	2.87	1.57	1.37	3.22	1.93	1.54	0	2.23	1.19	3.22	bta04664	Fc epsilon RI signaling pathway	NM_174575.1
PIK3R1	phosphoinositide-3-kinase, regulatory subunit 1 (alpha)	2.86	1.79	2.66	2.95	1.01	0.72	0.97	1.59	1.38	2.95	bta04210	Apoptosis	NM_174575.1
UST	uronyl-2-sulfotransferase	2.85	1.02	1.57	3.54	3.96	1.55	1.81	2.93	2.29	3.96	bta00532	Glycosaminoglycan biosynthesis - chondroitin sulfate	NM_001206826.1
INPP5K	inositol polyphosphate-5-phosphatase K	2.82	1.76	-3.62	-3.34	-2.49	2.13	1.46	1.76	1.64	-3.62	bta04070	Phosphatidylinositol signaling system	NM_001101986.1
TNFSF10	tumor necrosis factor (ligand) superfamily, member 10	2.79	2.47	3.17	3.21	2.2	1.03	0.19	1.16	0.21	3.21	bta05164	Influenza A	XM_002684917.1
TNFSF10	tumor necrosis factor (ligand) superfamily, member 10	2.79	2.47	3.17	3.21	2.2	1.03	0.19	1.16	0.21	3.21	bta05162	Measles	XM_002684917.1
TNFSF10	tumor necrosis factor (ligand) superfamily, member 10	2.79	2.47	3.17	3.21	2.2	1.03	0.19	1.16	0.21	3.21	bta04210	Apoptosis	XM_002684917.1
TNFSF10	tumor necrosis factor (ligand) superfamily, member 10	2.79	2.47	3.17	3.21	2.2	1.03	0.19	1.16	0.21	3.21	bta04060	Cytokine-cytokine receptor interaction	XM_002684917.1
PRKCI	protein kinase C, iota	2.79	0.95	-0.73	1.84	2.01	-1.64	-2.63	-1.03	-1.35	2.79	bta04910	Insulin signaling pathway	NM_001205955.1
STAG1	stromal antigen 1	2.79	0	1.5	2.14	1.77	1.11	0	2.7	1.58	2.79	bta04110	Cell cycle	XM_002685052.2
ETF1	eukaryotic translation termination factor 1	2.79	1.08	0.89	0	0	0.23	-1.02	0.71	-0.28	2.79	bta03015	mRNA surveillance pathway	NM_001076254.1
PLA2G10	phospholipase A2, group X	2.76	-1.4	2.22	-1.07	1.81	-1.88	1.49	-1.54	-1.74	2.76	bta04730	Long-term depression	XM_003587818.1
CAMK2D	calcium/calmodulin-dependent protein kinase (CaM kinase) II delta	2.7	1.86	2.2	2.34	3.09	1.16	1.49	2.97	1.4	3.09	bta04310	Wnt signaling pathway	NM_001046333.1
INPP5B	inositol polyphosphate-5-phosphatase, 75kDa	2.69	1.27	3.3	1.23	1.53	2.07	1.78	1.23	1.01	3.3	bta04070	Phosphatidylinositol signaling system	XM_002686466.1
PIK3R1	phosphoinositide-3-kinase, regulatory subunit 1 (alpha)	2.69	1.92	2.23	3.04	1.34	1.3	2.49	1.12	1.21	3.04	bta04630	Jak-STAT signaling pathway	NM_174575.1
PIK3R1	phosphoinositide-3-kinase, regulatory subunit 1 (alpha)	2.67	1.67	1.81	2.95	1.58	1.41	0	1.79	1.11	2.95	bta05146	Amoebiasis	NM_174575.1
TCF7L2	transcription factor 7-like 2 (T-cell specific, HMG-box)	2.66	1.34	0	1.34	0.29	0	2.07	1.11	1.26	2.66	bta05200	Pathways in cancer	NM_001143739.1
PPP3CC	protein phosphatase 3 (formerly 2B), catalytic subunit, gamma isoform	2.66	1.37	1.12	1.35	1.22	0.42	0.53	1.92	0.75	2.66	bta04310	Wnt signaling pathway	NM_001098076.1
PIK3R1	phosphoinositide-3-kinase, regulatory subunit 1 (alpha)	2.64	1.8	2.67	3.23	0.95	0.51	2.44	1.77	1.32	3.23	bta05222	Small cell lung cancer	NM_174575.1
CBLB	Cas-Br-M (murine) ecotropic retroviral transforming sequence b	2.63	0.94	1.58	2.06	0.51	0.26	0	0.82	0	2.63	bta04144	Endocytosis	NM_001205923.1
PHKB	phosphorylase kinase, beta	2.62	3.2	0.07	2.32	1.24	1.62	1.7	1.59	2.6	3.2	bta04910	Insulin signaling pathway	XM_002694773.2
SMAP1	stromal membrane-associated protein 1	2.59	1.66	0.94	1.78	2.63	1.67	3.24	2.44	1.94	3.24	bta04144	Endocytosis	XM_002690008.2
PIK3R1	phosphoinositide-3-kinase, regulatory subunit 1 (alpha)	2.59	1.49	1.96	2.73	1.87	1.03	0	2.23	1.19	2.73	bta04666	Fc gamma R-mediated phagocytosis	NM_174575.1
PIK3R1	phosphoinositide-3-kinase, regulatory subunit 1 (alpha)	2.58	1.53	2.29	2.87	2.63	0.42	0.92	3.04	1.03	3.04	bta05215	Prostate cancer	NM_174575.1
IMPA2	inositol(myo)-1(or 4)-monophosphatase 2	2.58	1.71	2.6	1.43	2.84	2.38	2.34	1.7	2.51	2.84	bta04070	Phosphatidylinositol signaling system	NM_001192282.1
ARHGEF6	Rac/Cdc42 guanine nucleotide exchange factor (GEF) 6	2.58	1.37	0.05	2.27	2.51	1.34	1.67	1.46	1.32	2.58	bta04810	Regulation of actin cytoskeleton	NM_001193000.1
MAP3K12	mitogen-activated protein kinase kinase kinase 12	2.58	1.32	0	-0.71	2.01	1.89	1.73	2.12	1.26	2.58	bta04010	MAPK signaling pathway	NM_001205291.1
PIK3R1	phosphoinositide-3-kinase, regulatory subunit 1 (alpha)	2.57	2.12	1.53	3.42	3.08	1.09	0.96	2.18	1.34	3.42	bta04012	ErbB signaling pathway	NM_174575.1
SOCS5	suppressor of cytokine signaling 5	2.57	1.45	1.3	2.01	2.19	1.59	1.9	1.97	2.47	2.57	bta04630	Jak-STAT signaling pathway	NM_001046182.1
PIK3R1	phosphoinositide-3-kinase, regulatory subunit 1 (alpha)	2.56	2.65	2.09	4.55	2.76	1.16	1.93	1.59	1.81	4.55	bta05200	Pathways in cancer	NM_174575.1
MLLT4	myeloid/lymphoid or mixed-lineage leukemia (trithorax homolog, Drosophila); translocated to, 4	2.56	0.33	-1.51	0	-1.03	1.73	1.93	0.26	1.02	2.56	bta04520	Adherens junction	XM_002690394.2
PIK3R1	phosphoinositide-3-kinase, regulatory subunit 1 (alpha)	2.54	2.65	1.06	3.71	2.21	0	0	0.8	1.51	3.71	bta04370	VEGF signaling pathway	NM_174575.1
DVL3	dishevelled, dsh homolog 3 (Drosophila)	2.54	1.78	1.38	-0.78	2.3	2.22	1.83	1.53	2.81	2.81	bta04310	Wnt signaling pathway	XM_002684877.2
MAP2K1	mitogen-activated protein kinase kinase 1	2.54	0	0.76	2.08	0.29	1.66	1.11	0.84	0.85	2.54	bta04910	Insulin signaling pathway	NM_001130752.1
ITPR2	inositol 1,4,5-triphosphate receptor, type 2	2.53	0.02	2.9	4.13	3.17	1.97	2.98	2.88	2.5	4.13	bta04020	Calcium signaling pathway	NM_174369.2-2
CEPT1	choline/ethanolaminephosphotransferase 1	2.52	1.21	0	2.67	0	0.92	0	0.47	0	2.67	bta00565	Ether lipid metabolism	NM_001193130.1
CEPT1	choline/ethanolaminephosphotransferase 1	2.52	1.21	0	2.67	0	0.92	0	0.47	0	2.67	bta00564	Glycerophospholipid metabolism	NM_001193130.1
PIK3R1	phosphoinositide-3-kinase, regulatory subunit 1 (alpha)	2.51	1.23	2.32	3.7	3.05	1.04	0.35	2.5	1.34	3.7	bta05213	Endometrial cancer	NM_174575.1
IMPA2	inositol(myo)-1(or 4)-monophosphatase 2	2.51	0.4	0	0.29	0.75	1.23	3.51	0	0	3.51	bta00562	Inositol phosphate metabolism	NM_001192282.1
SOCS7	suppressor of cytokine signaling 7	2.48	3.02	0	2.27	1.07	1.79	1.5	1.92	1.15	3.02	bta04630	Jak-STAT signaling pathway	NM_001206013.1
CBL	Cas-Br-M (murine) ecotropic retroviral transforming sequence	2.48	0.1	0	1.3	1.92	0.6	0	0.75	0.25	2.48	bta04630	Jak-STAT signaling pathway	XM_002693082.1
PLCB4	phospholipase C, beta 4	2.47	-2.34	-2.6	2.24	3.86	-1.3	-2.23	-3.19	-2.26	3.86	bta04310	Wnt signaling pathway	NM_001166510.1
PIK3R1	phosphoinositide-3-kinase, regulatory subunit 1 (alpha)	2.47	1.66	2.16	1.69	0	0	2.68	0.24	0.21	2.68	bta05162	Measles	NM_174575.1
DGKH	diacylglycerol kinase, eta	2.47	-1.88	-1.68	-1.6	2.5	-1.56	-1.83	-0.7	-2.18	2.5	bta04070	Phosphatidylinositol signaling system	XM_002691824.1
MAP2K1	mitogen-activated protein kinase kinase 1	2.46	0	0.59	1.5	0	1.21	0.91	0.68	0.56	2.46	bta05210	Colorectal cancer	NM_001130752.1
MAP2K1	mitogen-activated protein kinase kinase 1	2.46	0	0.78	1.82	0.18	1.62	1.1	0.66	0.83	2.46	bta04270	Vascular smooth muscle contraction	NM_001130752.1
PIK3CA	phosphoinositide-3-kinase, catalytic, alpha polypeptide	2.46	2.21	0	0	1.15	2.1	-3.52	0	0	-3.52	bta04910	Insulin signaling pathway	NM_174574.1
PIK3R3	phosphoinositide-3-kinase, regulatory subunit 3 (gamma)	2.44	0.25	0.84	4.26	3.66	1.63	2.05	3.41	2.41	4.26	bta04620	Toll-like receptor signaling pathway	NM_174796.1
PIK3R1	phosphoinositide-3-kinase, regulatory subunit 1 (alpha)	2.44	1.71	3.01	3.47	2.42	0.2	1.4	2.2	1.09	3.47	bta05212	Pancreatic cancer	NM_174575.1
PIK3R1	phosphoinositide-3-kinase, regulatory subunit 1 (alpha)	2.44	1.77	2.33	2.69	2.87	0.59	1.22	1.7	1.5	2.87	bta05218	Melanoma	NM_174575.1
ABL2	v-abl Abelson murine leukemia viral oncogene homolog 2 (arg, Abelson-related gene) (EC:2.7.10.1)	2.43	1.22	2.51	3.37	2.15	1.01	1.49	2.4	0.93	3.37	bta04012	ErbB signaling pathway	NM_001143855.1
PAK2	p21 (CDKN1A)-activated kinase 2	2.43	1.7	2.12	2.08	1.33	2.06	1.68	2.03	1.86	2.43	bta04510	Focal adhesion	NM_001206727.1
PIK3R3	phosphoinositide-3-kinase, regulatory subunit 3 (gamma)	2.42	0	0.05	3.43	2.92	2.23	1.87	1.7	1.7	3.43	bta04810	Regulation of actin cytoskeleton	NM_174796.1
PEX13	peroxisomal biogenesis factor 13	2.42	0.75	1.76	1.32	0.58	2.59	-1.13	0.95	0	2.59	bta04146	Peroxisome	NM_001076212.1
MAP2K1	mitogen-activated protein kinase kinase 1	2.42	0	0.65	1.81	0.04	1.33	0.94	0.66	0.72	2.42	bta05213	Endometrial cancer	NM_001130752.1
WDR3	WD repeat domain 3	2.41	0	3.33	0.86	0.8	0.31	0.52	1.72	0.48	3.33	bta03008	Ribosome biogenesis in eukaryotes	NM_001192388.1
DGKD	diacylglycerol kinase, delta 130kDa	2.41	1.34	1.67	2.27	2.8	2.04	2.51	1.82	1.58	2.8	bta04070	Phosphatidylinositol signaling system	NM_001035282.2
LNPEP	leucyl/cystinyl aminopeptidase	2.41	0.14	0.53	1.62	0	0	1.15	2.29	1.63	2.41	bta04614	Renin-angiotensin system	XM_002689410.1
MAP2K1	mitogen-activated protein kinase kinase 1	2.41	0	0.63	1.72	0.08	1.4	0.99	0.64	0.75	2.41	bta04012	ErbB signaling pathway	NM_001130752.1
MLLT4	myeloid/lymphoid or mixed-lineage leukemia (trithorax homolog, Drosophila); translocated to, 4	2.4	0	-0.96	0	-0.83	1.4	1.85	0.28	0.85	2.4	bta04670	Leukocyte transendothelial migration	XM_002690394.2
ACO1	aconitase 1	2.39	0.98	0.27	1.12	0.31	0.57	0.29	1.18	1.44	2.39	bta00630	Glyoxylate and dicarboxylate metabolism	NM_001075591.1
ACO1	aconitase 1	2.39	0.98	0.27	1.12	0.31	0.57	0.29	1.18	1.44	2.39	bta00020	Citrate cycle (TCA cycle)	NM_001075591.1
WNT5A	wingless-type MMTV integration site family, member 5A	2.39	-2.02	-2.44	-1.55	-1.22	-1.45	-1.65	-1.76	-2.59	-2.59	bta05200	Pathways in cancer	NM_001205971.1
PRKCA	protein kinase C, alpha	2.38	0.77	1.1	0.79	1.39	1.7	4.25	1.45	1.75	4.25	bta04720	Long-term potentiation	NM_174435.1
SEC24A		2.38	1.21	0	2.54	1.37	2.64	0	1.21	1.16	2.64	bta04141	Protein processing in endoplasmic reticulum	NM_001101849.1
MAP2K1	mitogen-activated protein kinase kinase 1	2.38	0	0.61	1.62	0	1.29	0.95	0.62	0.73	2.38	bta05211	Renal cell carcinoma	NM_001130752.1
APC	adenomatous polyposis coli	2.38	0.92	0	0	1.98	1.48	-2.31	1.13	1.08	2.38	bta04310	Wnt signaling pathway	NM_001075986.2
PIK3R1	phosphoinositide-3-kinase, regulatory subunit 1 (alpha)	2.37	1.49	1.81	2.6	0.87	0	1.02	1.05	1.41	2.6	bta05223	Non-small cell lung cancer	NM_174575.1
PDSS2	prenyl (decaprenyl) diphosphate synthase, subunit 2	2.37	1.08	1.06	2.46	2.15	2.14	0.19	1.96	1.3	2.46	bta00900	Terpenoid backbone biosynthesis	NM_001100385.1
ACACA	acetyl-Coenzyme A carboxylase alpha	2.37	1.86	0.47	2.04	1.48	-2.93	1.95	0	-2.41	-2.93	bta04910	Insulin signaling pathway	NM_174224.2
PTK2	PTK2 protein tyrosine kinase 2	2.37	2.71	-3.45	0	1.37	-1.78	3.33	1.04	1.33	-3.45	bta04062	Chemokine signaling pathway	NM_001075250.2
PIK3R1	phosphoinositide-3-kinase, regulatory subunit 1 (alpha)	2.36	1.68	2.54	3.66	2.29	0.53	0.34	3.12	1.06	3.66	bta05214	Glioma	NM_174575.1
MAP2K2	mitogen-activated protein kinase kinase 2	2.36	2.05	2.75	0	-1.79	-1.71	1.29	-1.31	-1.94	2.75	bta04010	MAPK signaling pathway	NM_001038071.2
MAP2K1	mitogen-activated protein kinase kinase 1	2.36	0	0.52	1.54	0	1.2	0.9	0.57	0.7	2.36	bta05223	Non-small cell lung cancer	NM_001130752.1
MAP2K1	mitogen-activated protein kinase kinase 1	2.36	0	0.52	1.54	0	1.2	0.9	0.57	0.7	2.36	bta05221	Acute myeloid leukemia	NM_001130752.1
MAP2K1	mitogen-activated protein kinase kinase 1	2.36	0	0.52	1.54	0	1.2	0.9	0.57	0.7	2.36	bta05220	Chronic myeloid leukemia	NM_001130752.1
MAP2K1	mitogen-activated protein kinase kinase 1	2.36	0	0.51	1.53	0	1.2	0.88	0.57	0.69	2.36	bta05218	Melanoma	NM_001130752.1
MAP2K1	mitogen-activated protein kinase kinase 1	2.36	0	0.52	1.54	0	1.2	0.9	0.57	0.7	2.36	bta05215	Prostate cancer	NM_001130752.1
MAP2K1	mitogen-activated protein kinase kinase 1	2.36	0	1.36	2.36	1.21	1.96	1.8	1	1.07	2.36	bta05212	Pancreatic cancer	NM_001130752.1
MAPK14	mitogen-activated protein kinase 14	2.36	1.78	2.15	-1.69	-0.89	1.34	2.12	2.14	2.16	2.36	bta04010	MAPK signaling pathway	NM_001102174.1
ELMO1	engulfment and cell motility 1, ced-12 homolog (C. elegans)	2.35	0	1.48	2.49	2.89	1.49	2.94	2.78	2.36	2.94	bta05100	Bacterial invasion of epithelial cells	NM_001113227.1
MAP2K1	mitogen-activated protein kinase kinase 1	2.35	0	0.51	1.51	0	1.16	0.87	0.56	0.69	2.35	bta05219	Bladder cancer	NM_001130752.1
MAP2K1	mitogen-activated protein kinase kinase 1	2.35	0	0.41	1.33	0	0.95	0.77	0.52	0.55	2.35	bta05200	Pathways in cancer	NM_001130752.1
CREBBP	CREB binding protein (Rubinstein-Taybi syndrome)	2.35	1.52	1.42	1.04	0.87	1.18	0	0	0	2.35	bta04630	Jak-STAT signaling pathway	NM_001164022.1
PRKACB	protein kinase, cAMP-dependent, catalytic, beta	2.34	0.59	0	1.87	0	1.4	0	0.88	0.67	2.34	bta05020	Prion diseases	NM_174585.2
ARRB1	arrestin, beta 1	2.34	1.12	2.06	-1.39	1.85	0.26	2.28	0.88	1.51	2.34	bta04062	Chemokine signaling pathway	NM_174243.2
PIK3R1	phosphoinositide-3-kinase, regulatory subunit 1 (alpha)	2.32	2.2	2.41	2.56	1.43	0	0.59	0.18	1.07	2.56	bta04725	Cholinergic synapse	NM_174575.1
CREB3L1	cAMP responsive element binding protein 3-like 1	2.32	-1.77	-1.05	-1.44	-1.65	-1.03	1.35	-1.55	-1.54	2.32	bta05215	Prostate cancer	NM_001192341.1
PPP3R1	protein phosphatase 3 (formerly 2B), regulatory subunit B, alpha isoform	2.31	0.95	1.22	2.79	3.84	1.22	1.48	2.61	1.25	3.84	bta04310	Wnt signaling pathway	NM_174583.2
PIK3R1	phosphoinositide-3-kinase, regulatory subunit 1 (alpha)	2.31	1.51	1.96	2.7	0.87	0	2.07	0.99	1.41	2.7	bta05210	Colorectal cancer	NM_174575.1
RASGRP1	RAS guanyl releasing protein 1 (calcium and DAG-regulated)	2.31	1.59	1.56	1.49	2.48	1.85	1.65	1.71	1.79	2.48	bta04010	MAPK signaling pathway	NM_001144078.1
RNF125		2.3	0.28	0	2.32	1.23	0.72	0.59	2.35	0.3	2.35	bta04622	RIG-I-like receptor signaling pathway	NM_001205859.1
APPL1	adaptor protein, phosphotyrosine interaction, PH domain and leucine zipper containing 1	2.3	0.91	1.52	2.13	1.97	0.68	1.36	2.05	1.59	2.3	bta05210	Colorectal cancer	NM_001099003.1
APPL1	adaptor protein, phosphotyrosine interaction, PH domain and leucine zipper containing 1	2.3	0.91	1.52	2.13	1.97	0.68	1.36	2.05	1.59	2.3	bta05200	Pathways in cancer	NM_001099003.1
ITGB1	integrin, beta 1 (fibronectin receptor, beta polypeptide, antigen CD29 includes MDF2, MSK12)	2.29	1.82	1.75	1.64	1.99	3.33	2.09	1.11	1.68	3.33	bta04510	Focal adhesion	NM_174368.2
GRK4	G protein-coupled receptor kinase 4	2.29	1.37	1.5	1.56	1.88	0.44	1.55	1.62	1.51	2.29	bta04062	Chemokine signaling pathway	XM_002688435.2
UBA6	Ubiquitin-like modifier activating enzyme 6	2.28	1.75	0.46	2.36	0.48	1.46	0	1.92	0.27	2.36	bta04120	Ubiquitin mediated proteolysis	NM_001083438.1
PIK3R1	phosphoinositide-3-kinase, regulatory subunit 1 (alpha)	2.27	2.12	2.7	3.05	1.54	0	1.26	1.6	1.82	3.05	bta04660	T cell receptor signaling pathway	NM_174575.1
KCNQ5	potassium voltage-gated channel, subfamily Q, member 5	2.27	0.65	0	2.18	1.47	1.65	2.21	1.98	1.34	2.27	bta04725	Cholinergic synapse	XM_002690016.2
IARS	isoleucyl-tRNA synthetase	2.26	1.18	2.19	2.88	1.86	1.92	1.51	2.09	1.53	2.88	bta00970	Aminoacyl-tRNA biosynthesis	NM_001101069.1
IARS	isoleucyl-tRNA synthetase	2.26	1.18	2.19	2.88	1.86	1.92	1.51	2.09	1.53	2.88	bta00290	Valine, leucine and isoleucine biosynthesis	NM_001101069.1
MAP2K1	mitogen-activated protein kinase kinase 1	2.26	0	0.84	1.61	0.13	1.72	0.65	0.47	0.8	2.26	bta04650	Natural killer cell mediated cytotoxicity	NM_001130752.1
PIK3R1	phosphoinositide-3-kinase, regulatory subunit 1 (alpha)	2.25	1.07	1.62	3.11	1.26	0.22	0	2.03	1.08	3.11	bta04620	Toll-like receptor signaling pathway	NM_174575.1
PIK3R1	phosphoinositide-3-kinase, regulatory subunit 1 (alpha)	2.25	1.28	1.87	2.63	0.39	0	1.57	0.81	1.08	2.63	bta05142	Chagas disease (American trypanosomiasis)	NM_174575.1
PIK3R1	phosphoinositide-3-kinase, regulatory subunit 1 (alpha)	2.25	1.28	1.87	2.63	0.39	0	1.57	0.81	1.08	2.63	bta04973	Carbohydrate digestion and absorption	NM_174575.1
RAE1	RAE1 RNA export 1 homolog (S. pombe)	2.25	0.28	1.66	1.78	2.47	0	1.91	0.56	1.67	2.47	bta03013	RNA transport	NM_001015585.1
CBLB	Cas-Br-M (murine) ecotropic retroviral transforming sequence b	2.25	1.17	0.73	2.2	0.54	0.99	0	2.39	0.38	2.39	bta04660	T cell receptor signaling pathway	NM_001205923.1
MAP2K1	mitogen-activated protein kinase kinase 1	2.25	0	0.61	1.3	0	1	1.3	0.59	0.71	2.25	bta04720	Long-term potentiation	NM_001130752.1
F2R	coagulation factor II (thrombin) receptor	2.25	1.07	0	0.96	-0.46	0	-1.03	-0.39	-0.14	2.25	bta04020	Calcium signaling pathway	NM_001103097.1
PIK3R3	phosphoinositide-3-kinase, regulatory subunit 3 (gamma)	2.24	1.24	0.84	2.83	2.73	1.19	1.88	2.61	2.21	2.83	bta04910	Insulin signaling pathway	NM_174796.1
MAP2K1	mitogen-activated protein kinase kinase 1	2.24	0	0.59	1.46	0	1.33	1.04	0.42	0.69	2.24	bta05214	Glioma	NM_001130752.1
MASP2	mannan-binding lectin serine peptidase 2	2.23	1.22	1.26	3.34	1.96	0.18	1.1	1.63	1.92	3.34	bta04610	Complement and coagulation cascades	NM_001192072.2
PIK3R1	phosphoinositide-3-kinase, regulatory subunit 1 (alpha)	2.23	2.07	2.68	2.94	1.51	0.94	0.84	2.31	2	2.94	bta05220	Chronic myeloid leukemia	NM_174575.1
PTK2	PTK2 protein tyrosine kinase 2	2.23	1.93	-1.94	1.14	1.52	-1.67	2.32	1.38	1.32	2.32	bta05222	Small cell lung cancer	NM_001075250.2
PIK3R3	phosphoinositide-3-kinase, regulatory subunit 3 (gamma)	2.22	0	0.09	4.51	4.09	1.76	1.92	1.94	2.08	4.51	bta05220	Chronic myeloid leukemia	NM_174796.1
PNPT1	polyribonucleotide nucleotidyltransferase 1	2.22	1.51	0	2.41	0	0.68	-1.3	0.49	0	2.41	bta03018	RNA degradation	NM_001192197.1
PNPT1	polyribonucleotide nucleotidyltransferase 1	2.22	1.51	0	2.41	0	0.68	-1.3	0.49	0	2.41	bta00240	Pyrimidine metabolism	NM_001192197.1
PNPT1	polyribonucleotide nucleotidyltransferase 1	2.22	1.51	0	2.41	0	0.68	-1.3	0.49	0	2.41	bta00230	Purine metabolism	NM_001192197.1
SEC31B	SEC31 homolog B (S. cerevisiae)	2.21	1.88	0	0.28	1.51	1.1	1.9	0.36	4.54	4.54	bta04141	Protein processing in endoplasmic reticulum	NM_001192161.1
ADAM10	ADAM metallopeptidase domain 10	2.21	0.76	0.72	2.98	1.01	0.89	0	2.37	0.86	2.98	bta05010	Alzheimer's disease	NM_174496.2
AXIN1	axin 1	2.21	0	2.71	1.77	1.32	2.16	1.63	2.37	0.72	2.71	bta04310	Wnt signaling pathway	NM_001191398.1
SYK	spleen tyrosine kinase	2.21	1.79	2.28	1.64	1.69	0.73	2.01	0.87	1.77	2.28	bta04666	Fc gamma R-mediated phagocytosis	NM_001037465.1
PIK3R1	phosphoinositide-3-kinase, regulatory subunit 1 (alpha)	2.2	0.56	1.38	2.9	1.39	0.45	0.98	1.92	1.42	2.9	bta04960	Aldosterone-regulated sodium reabsorption	NM_174575.1
PPP3CB	protein phosphatase 3 (formerly 2B), catalytic subunit, beta isoform	2.2	1.09	0	0.7	0	1.43	-2.27	0.87	0.69	-2.27	bta04370	VEGF signaling pathway	NM_001099214.1
PIK3R1	phosphoinositide-3-kinase, regulatory subunit 1 (alpha)	2.19	2.24	2.78	3.03	2.53	0.87	2.75	1.73	2.15	3.03	bta05221	Acute myeloid leukemia	NM_174575.1
PIK3R3	phosphoinositide-3-kinase, regulatory subunit 3 (gamma)	2.18	0	0	4.14	3.21	1.62	2.07	3.75	2.49	4.14	bta05213	Endometrial cancer	NM_174796.1
JAK2	Janus kinase 2 (a protein tyrosine kinase)	2.18	1.54	3.98	1.84	1.65	2.08	3.57	0.63	2.59	3.98	bta04062	Chemokine signaling pathway	XM_002689603.2
PIK3R1	phosphoinositide-3-kinase, regulatory subunit 1 (alpha)	2.18	1.02	1.49	2.97	1.2	0	0.12	1.73	1.11	2.97	bta05160	Hepatitis C	NM_174575.1
ITGA4	integrin, alpha 4 (antigen CD49D, alpha 4 subunit of VLA-4 receptor)	2.18	2.81	2.59	2.22	2.76	2.36	2.35	1.94	2.17	2.81	bta04670	Leukocyte transendothelial migration	NM_174748.1
CAMK2D	calcium/calmodulin-dependent protein kinase (CaM kinase) II delta	2.18	0.97	2.41	2.4	0.44	0.92	1.92	2.5	1.33	2.5	bta04012	ErbB signaling pathway	NM_001046333.1
ITPR2	inositol 1,4,5-triphosphate receptor, type 2	2.17	0.14	1.66	2.02	3.59	0.57	1.88	3.71	2.21	3.71	bta05010	Alzheimer's disease	NM_174369.2-2
ITPR2	inositol 1,4,5-triphosphate receptor, type 2	2.17	0.14	1.66	2.02	3.59	0.57	1.88	3.71	2.21	3.71	bta04725	Cholinergic synapse	NM_174369.2-2
MAP2K1	mitogen-activated protein kinase kinase 1	2.17	0	1.64	3.42	0	3.28	2.17	1.29	0.99	3.42	bta04510	Focal adhesion	NM_001130752.1
CBLB	Cas-Br-M (murine) ecotropic retroviral transforming sequence b	2.17	2.43	1.04	1.73	1.34	2.03	1.63	0.7	1.92	2.43	bta04630	Jak-STAT signaling pathway	NM_001205923.1
MAP3K11	mitogen-activated protein kinase kinase kinase 11 (EC:2.7.10.1 2.7.11.25)	2.16	3.08	2.06	1.56	-3.06	-1.69	2.62	-1.96	1.6	3.08	bta04010	MAPK signaling pathway	NM_001101991.1
HERC4	hect domain and RLD 4	2.14	0.79	0	3.07	0	1.14	0	1.81	0.08	3.07	bta04120	Ubiquitin mediated proteolysis	NM_001076894.2
ORC4	origin recognition complex, subunit 4-like (S. cerevisiae)	2.14	1.66	2.48	2.64	2.43	1.14	0.33	3.06	2.55	3.06	bta04110	Cell cycle	NM_001046301.1
PIK3R1	phosphoinositide-3-kinase, regulatory subunit 1 (alpha)	2.14	2.33	2.27	2.7	0.5	0	0.63	1.11	1.39	2.7	bta04380	Osteoclast differentiation	NM_174575.1
MAPK8	mitogen-activated protein kinase 8	2.14	2.52	0	0.7	1.56	1.67	1.76	1.12	1.11	2.52	bta04510	Focal adhesion	NM_001192974.1
AXIN2	axin 2 (conductin, axil)	2.14	-1.18	-2.86	-1.93	-2.1	-1.27	-2.22	-2.04	-1.59	-2.86	bta04310	Wnt signaling pathway	NM_001192299.1
PPP3CA	protein phosphatase 3 (formerly 2B), catalytic subunit, alpha isoform	2.13	0.56	1.4	1.97	2.65	1.41	2	1.96	1.55	2.65	bta04310	Wnt signaling pathway	NM_174787.2
PIK3CA	phosphoinositide-3-kinase, catalytic, alpha polypeptide	2.13	2.55	0	0	1.12	2.14	-3.43	0	0	-3.43	bta04930	Type II diabetes mellitus	NM_174574.1
AKT3	v-akt murine thymoma viral oncogene homolog 3 (protein kinase B, gamma)	2.12	0.83	-2.27	1	1.05	0	1.34	2.62	1.44	2.62	bta05215	Prostate cancer	NM_001191309.1
PTK2	PTK2 protein tyrosine kinase 2	2.12	2.08	-2.63	0	1.33	-1.21	2.03	0.5	0.48	-2.63	bta05200	Pathways in cancer	NM_001075250.2
IKBKB	inhibitor of kappa light polypeptide gene enhancer in B-cells, kinase beta	2.12	-2.86	2.09	1.37	0.57	1.56	2.61	1.18	1.56	-2.86	bta04930	Type II diabetes mellitus	NM_174353.2
ATR	ataxia telangiectasia and Rad3 related	2.11	1.79	1.7	3.09	1.83	2.86	0	2.09	0.72	3.09	bta04110	Cell cycle	XM_002685057.2
DAZAP1	DAZ associated protein 1	2.1	0	0.92	0	-1.11	0.98	3.75	0	0	3.75	bta03015	mRNA surveillance pathway	NM_001193031.1
PIK3R1	phosphoinositide-3-kinase, regulatory subunit 1 (alpha)	2.1	1.08	1.47	2.38	0.08	0	1.3	0.73	0.92	2.38	bta05211	Renal cell carcinoma	NM_174575.1
PIK3CA	phosphoinositide-3-kinase, catalytic, alpha polypeptide	2.1	2.06	0	0	1.54	1.32	-3.2	0	0	-3.2	bta05215	Prostate cancer	NM_174574.1
BRAF	v-raf murine sarcoma viral oncogene homolog B1	2.09	0	0.84	2.09	0.81	0.98	1.08	2.99	1.52	2.99	bta04914	Progesterone-mediated oocyte maturation	XM_002687002.2
STK4	serine/threonine kinase 4	2.09	0.33	1.06	1.88	0	0	2.43	1.82	1.21	2.43	bta04010	MAPK signaling pathway	NM_001015602.1
IKBKB	inhibitor of kappa light polypeptide gene enhancer in B-cells, kinase beta	2.09	-3.27	1.37	1.6	0.6	1.31	2.69	0.67	1.86	-3.27	bta05164	Influenza A	NM_174353.2
MASP2	mannan-binding lectin serine peptidase 2	2.08	1.14	1.14	2.55	1.71	0.28	0.92	1.69	2.02	2.55	bta05150	Staphylococcus aureus infection	NM_001192072.2
MAP3K7	mitogen-activated protein kinase kinase kinase 7	2.07	1.06	-0.32	0	0	1.33	-2.4	0.43	-0.47	-2.4	bta05140	Leishmaniasis	NM_001081595.1
PRKCA	protein kinase C, alpha	2.05	0.99	1.61	1.52	2.4	1.92	3.31	1.36	2.6	3.31	bta04730	Long-term depression	NM_174435.1
PPARD	peroxisome proliferator-activated receptor delta	2.05	1.08	1.24	0.06	0	0	3.08	0.7	0.41	3.08	bta03320	PPAR signaling pathway	NM_001083636.1
GNAO1	guanine nucleotide binding protein (G protein), alpha activating activity polypeptide O	2.04	-0.94	2.02	1.78	1.18	1.72	2.37	1.44	1.25	2.37	bta04724	Glutamatergic synapse	NM_174325.1
PIK3R3	phosphoinositide-3-kinase, regulatory subunit 3 (gamma)	2.03	0	1.07	3.6	3.67	0.93	1.47	2.55	2.51	3.67	bta04664	Fc epsilon RI signaling pathway	NM_174796.1
PPARD	peroxisome proliferator-activated receptor delta	2.03	0.57	0.47	0	0	0	2.91	0.14	0	2.91	bta05200	Pathways in cancer	NM_001083636.1
PLTP	phospholipid transfer protein	2.03	0.94	1.76	2.34	2.23	0.79	0.95	2.14	1.33	2.34	bta03320	PPAR signaling pathway	NM_001035027.2
NFATC1	nuclear factor of activated T-cells, cytoplasmic, calcineurin-dependent 1	2.02	0.38	0.92	-0.62	-0.77	0.37	2.74	0.91	1.74	2.74	bta04310	Wnt signaling pathway	NM_001166615.1
PIK3R1	phosphoinositide-3-kinase, regulatory subunit 1 (alpha)	2.02	0.75	1.56	2.36	0.1	0	1.83	0.42	0.66	2.36	bta05164	Influenza A	NM_174575.1
NSF	N-ethylmaleimide-sensitive factor	2.02	0	0.54	2.15	1.37	0.5	0.95	2.32	0.76	2.32	bta04962	Vasopressin-regulated water reabsorption	XM_002696057.2
PTK2	PTK2 protein tyrosine kinase 2	2.01	2.49	-2.56	0.77	1.06	-1.22	3.06	0.3	0.9	3.06	bta04012	ErbB signaling pathway	NM_001075250.2
PIK3R3	phosphoinositide-3-kinase, regulatory subunit 3 (gamma)	2	0.38	1.78	2.3	2.29	1.17	1.51	2.95	2.78	2.95	bta04062	Chemokine signaling pathway	NM_174796.1
JAK2	Janus kinase 2 (a protein tyrosine kinase)	2	1.49	2.66	1.91	0.96	1.83	2.06	0.34	2.35	2.66	bta04630	Jak-STAT signaling pathway	XM_002689603.2
DAPK1	death-associated protein kinase 1 (EC:2.7.1.-)	2	1.34	2.36	0.04	2.64	2.32	2.18	1.95	2.47	2.64	bta05200	Pathways in cancer	NM_001206038.1-2
PIK3R3	phosphoinositide-3-kinase, regulatory subunit 3 (gamma)	2	0	0.1	2.33	2	1.22	1.71	1.69	2.15	2.33	bta04670	Leukocyte transendothelial migration	NM_174796.1
PTK2	PTK2 protein tyrosine kinase 2	1.99	1.77	-3.01	2.1	1.88	-1.85	1.87	1.42	1.64	-3.01	bta04810	Regulation of actin cytoskeleton	NM_001075250.2
PIK3R3	phosphoinositide-3-kinase, regulatory subunit 3 (gamma)	1.98	0.57	3.09	3.67	5	2.11	2.29	3.02	3.19	5	bta04666	Fc gamma R-mediated phagocytosis	NM_174796.1
PTK2	PTK2 protein tyrosine kinase 2	1.98	2.31	-1.27	1.62	1.42	-0.82	3.53	1.46	1.23	3.53	bta04510	Focal adhesion	NM_001075250.2
ST3GAL5	ST3 beta-galactoside alpha-2,3-sialyltransferase 5 (EC:2.4.99.9)	1.98	2.09	1.25	2.54	3.14	2.05	3.53	2.85	2.27	3.53	bta00604	Glycosphingolipid biosynthesis - ganglio series	NM_205807.2
IKBKB	inhibitor of kappa light polypeptide gene enhancer in B-cells, kinase beta	1.98	-2.01	2.47	0.99	1.86	1.94	2.89	0.88	1.78	2.89	bta04910	Insulin signaling pathway	NM_174353.2
CREB1	cAMP responsive element binding protein 1	1.98	2.14	1.41	1.52	1.39	1.42	0	2.44	1.07	2.44	bta05152	Tuberculosis	NM_174285.1
ATR	ataxia telangiectasia and Rad3 related	1.97	1.49	1.52	3.11	1.68	1.84	0	1.77	0.36	3.11	bta04115	p53 signaling pathway	XM_002685057.2
CRK	v-crk sarcoma virus CT10 oncogene homolog (avian)	1.97	1.2	0.66	1.06	0.04	0	2.57	1.26	1.16	2.57	bta05100	Bacterial invasion of epithelial cells	NM_001192334.1
NFKB1	nuclear factor of kappa light polypeptide gene enhancer in B-cells 1 (p105)	1.97	0.82	2.55	2.15	2.16	1.37	1.11	1.92	2.25	2.55	bta05152	Tuberculosis	NM_001076409.1
PIK3R1	phosphoinositide-3-kinase, regulatory subunit 1 (alpha)	1.97	0.73	1.03	2.44	0.56	0	0	1.45	0.75	2.44	bta04914	Progesterone-mediated oocyte maturation	NM_174575.1
AKT3	v-akt murine thymoma viral oncogene homolog 3 (protein kinase B, gamma)	1.97	0.36	-2.72	0	0.44	0.08	0.88	2.08	0.93	-2.72	bta05210	Colorectal cancer	NM_001191309.1
PIK3R1	phosphoinositide-3-kinase, regulatory subunit 1 (alpha)	1.96	2.16	4.18	3.88	2.91	1.73	2	3.07	1.36	4.18	bta04910	Insulin signaling pathway	NM_174575.1
ITPR2	inositol 1,4,5-triphosphate receptor, type 2	1.96	0.05	1.37	1.92	3.42	0.48	1.86	3.4	2.11	3.42	bta04730	Long-term depression	NM_174369.2-2
PIK3R1	phosphoinositide-3-kinase, regulatory subunit 1 (alpha)	1.96	1.83	2.06	2.74	3.3	0.93	1.57	1.38	1.49	3.3	bta04510	Focal adhesion	NM_174575.1
SOS1	son of sevenless homolog 1 (Drosophila)	1.96	1.26	1.3	2.61	0.48	1.21	0	1.23	0.19	2.61	bta04540	Gap junction	XM_002691241.2
PIK3R3	phosphoinositide-3-kinase, regulatory subunit 3 (gamma)	1.95	0.25	0	4.86	3.58	1.75	2.03	2.79	1.97	4.86	bta05215	Prostate cancer	NM_174796.1
SUCLG2	succinate-CoA ligase, GDP-forming, beta subunit	1.95	0	1.86	2.42	1.82	0.18	1.45	2.09	0.79	2.42	bta00640	Propanoate metabolism	NM_001034639.1
SUCLG2	succinate-CoA ligase, GDP-forming, beta subunit	1.95	0	1.86	2.42	1.82	0.18	1.45	2.09	0.79	2.42	bta00020	Citrate cycle (TCA cycle)	NM_001034639.1
PIK3CB	phosphoinositide-3-kinase, catalytic, beta polypeptide	1.95	1.64	2.24	0	1.15	1.08	2.17	0	1.56	2.24	bta04810	Regulation of actin cytoskeleton	NM_001206047.1
PLA2G10	phospholipase A2, group X	1.95	-1.53	2.31	-1.95	1.89	-2.63	1.65	-1.42	-2.42	-2.63	bta04010	MAPK signaling pathway	XM_003587818.1
PSMF1	proteasome (prosome, macropain) inhibitor subunit 1 (PI31)	1.94	1.84	0.59	3.93	1.52	0.9	1.17	1.19	0.75	3.93	bta03050	Proteasome	NM_001076478.1
PRKCA	protein kinase C, alpha	1.94	0	1.7	1.22	2.19	1.92	3.87	1.23	2.83	3.87	bta04916	Melanogenesis	NM_174435.1
NFATC1	nuclear factor of activated T-cells, cytoplasmic, calcineurin-dependent 1	1.94	0	0.94	0	0	0	2.88	0.09	1.63	2.88	bta04650	Natural killer cell mediated cytotoxicity	NM_001166615.1
PIK3R3	phosphoinositide-3-kinase, regulatory subunit 3 (gamma)	1.93	0	0	2.88	2.46	1.08	1.7	1.72	2.04	2.88	bta05145	Toxoplasmosis	NM_174796.1
NFKB1	nuclear factor of kappa light polypeptide gene enhancer in B-cells 1 (p105)	1.93	0.63	2.76	2.4	2.32	0.75	2.45	2.87	2.29	2.87	bta04920	Adipocytokine signaling pathway	NM_001076409.1
STAT4	signal transducer and activator of transcription 4	1.93	0.64	2.66	0.51	1.28	0.77	0	1.66	1.2	2.66	bta04630	Jak-STAT signaling pathway	XM_002685461.1
ASH1L	ash1 (absent, small, or homeotic)-like (Drosophila)	1.93	0.55	1.38	2.25	0.76	0.55	0	2.63	1.56	2.63	bta04530	Tight junction	NM_001192743.1
ASH1L	ash1 (absent, small, or homeotic)-like (Drosophila)	1.93	0.55	1.38	2.25	0.76	0.55	0	2.63	1.56	2.63	bta00310	Lysine degradation	NM_001192743.1
MAP3K7	mitogen-activated protein kinase kinase kinase 7	1.93	0.89	-0.4	0	0	0.84	-2.38	0.02	-0.5	-2.38	bta04520	Adherens junction	NM_001081595.1
MAP3K7	mitogen-activated protein kinase kinase kinase 7	1.93	0.89	-0.4	0	0	0.84	-2.38	0.02	-0.5	-2.38	bta04310	Wnt signaling pathway	NM_001081595.1
NFATC1	nuclear factor of activated T-cells, cytoplasmic, calcineurin-dependent 1	1.92	0	0.93	-0.04	0	0	2.83	0	1.6	2.83	bta04370	VEGF signaling pathway	NM_001166615.1
CCL25	chemokine (C-C motif) ligand 25	1.92	1.82	1.66	2.1	1.6	1.27	1.71	1.65	2.55	2.55	bta04062	Chemokine signaling pathway	NM_001046569.2
PIK3R3	phosphoinositide-3-kinase, regulatory subunit 3 (gamma)	1.91	0	1.45	4.25	2.96	1.21	1.89	1.79	1.63	4.25	bta04370	VEGF signaling pathway	NM_174796.1
PIK3R1	phosphoinositide-3-kinase, regulatory subunit 1 (alpha)	1.91	0.74	0.88	2.38	0.34	0	0	1.49	0.75	2.38	bta05100	Bacterial invasion of epithelial cells	NM_174575.1
AKT3	v-akt murine thymoma viral oncogene homolog 3 (protein kinase B, gamma)	1.9	1.59	-0.67	0.9	1	0.47	0.97	3.8	1.18	3.8	bta05213	Endometrial cancer	NM_001191309.1
NUP85	nucleoporin 85kDa	1.9	0.66	2.13	0	0	-0.79	3.64	1.73	2.45	3.64	bta03013	RNA transport	NM_001034387.1
GNAI3	guanine nucleotide binding protein (G protein), alpha inhibiting activity polypeptide 3	1.9	0	-1.73	-1.35	0	2.18	-3.09	0.81	0.91	-3.09	bta04724	Glutamatergic synapse	NM_001034677.1
PPARD	peroxisome proliferator-activated receptor delta	1.88	0.38	0.87	0	0	0	3.08	0	0	3.08	bta04310	Wnt signaling pathway	NM_001083636.1
EXOC4	exocyst complex component 4	1.88	0	1.74	2.32	2.14	0.94	2.97	2.15	0.99	2.97	bta04530	Tight junction	NM_001102207.1
IL15RA	interleukin 15 receptor, alpha	1.87	3.11	3.91	1.67	2.51	3.31	1.48	2.46	1.09	3.91	bta04630	Jak-STAT signaling pathway	XM_002692067.1
PIK3R3	phosphoinositide-3-kinase, regulatory subunit 3 (gamma)	1.87	0	0	3.09	2.87	1.47	1.77	1.67	1.58	3.09	bta05100	Bacterial invasion of epithelial cells	NM_174796.1
IKBKE	inhibitor of kappa light polypeptide gene enhancer in B-cells, kinase epsilon	1.87	3.07	1.18	1.61	0	1.54	1.87	0.97	1.39	3.07	bta04622	RIG-I-like receptor signaling pathway	NM_001046345.1
FYN	FYN oncogene related to SRC, FGR, YES	1.87	0	0.53	2.83	1.31	1.14	2.14	1.44	0.42	2.83	bta04660	T cell receptor signaling pathway	NM_001077972.1
PIK3R5	phosphoinositide-3-kinase, regulatory subunit 5	1.87	2.21	0.95	1.57	2.83	1.72	2.78	1.83	2.03	2.83	bta04070	Phosphatidylinositol signaling system	XM_002707761.2
DAPK1	death-associated protein kinase 1 (EC:2.7.1.-)	1.87	1.16	2.36	0.19	2.69	2.39	2.62	2	2.49	2.69	bta05219	Bladder cancer	NM_001206038.1-2
PIK3CA	phosphoinositide-3-kinase, catalytic, alpha polypeptide	1.87	2.28	0.24	0	1.6	2.94	-3.5	0	0	-3.5	bta04062	Chemokine signaling pathway	NM_174574.1
PRKAG2	protein kinase, AMP-activated, gamma 2 non-catalytic subunit	1.86	-0.65	2.56	1.22	2.61	0.88	3.29	1.39	3.89	3.89	bta04920	Adipocytokine signaling pathway	XM_002686979.2
GAB1	GRB2-associated binding protein 1	1.86	0.08	0	1.32	0.94	1.69	2.42	1.36	1.89	2.42	bta05100	Bacterial invasion of epithelial cells	NM_001101201.1
PIK3R3	phosphoinositide-3-kinase, regulatory subunit 3 (gamma)	1.85	0	0	3.27	3.64	1.32	2.07	1.8	1.6	3.64	bta04012	ErbB signaling pathway	NM_174796.1
NFATC1	nuclear factor of activated T-cells, cytoplasmic, calcineurin-dependent 1	1.85	0	1.09	-0.02	-0.15	0.09	2.81	0.1	1.62	2.81	bta04660	T cell receptor signaling pathway	NM_001166615.1
PIK3R1	phosphoinositide-3-kinase, regulatory subunit 1 (alpha)	1.85	0.59	1.57	2.73	1.94	1.35	0.82	1.76	0.94	2.73	bta04810	Regulation of actin cytoskeleton	NM_174575.1
PTK2	PTK2 protein tyrosine kinase 2	1.85	2.2	-1.91	0.12	1.19	-1.01	2.36	0.15	0.26	2.36	bta04360	Axon guidance	NM_001075250.2
PRKCB	protein kinase C, beta 1	1.84	2.69	0.35	0	2.11	1.02	4.08	1.57	2.35	4.08	bta04730	Long-term depression	NM_174587.1
PIK3R3	phosphoinositide-3-kinase, regulatory subunit 3 (gamma)	1.84	0.92	0.42	3.45	3.05	1.12	1.68	2.62	2.42	3.45	bta04930	Type II diabetes mellitus	NM_174796.1
GSK3B	glycogen synthase kinase 3 beta	1.84	0	1.15	1.8	3.17	1.77	2.29	0.8	1.67	3.17	bta05215	Prostate cancer	NM_001101310.1-2
MAP2K2	mitogen-activated protein kinase kinase 2	1.84	2.81	0	0	-0.75	-1.06	0	-0.83	0	2.81	bta04720	Long-term potentiation	NM_001038071.2
INPP5A	inositol polyphosphate-5-phosphatase, 40kDa	1.84	1.31	1.44	1.78	2.12	0	1.51	2.34	1.27	2.34	bta04070	Phosphatidylinositol signaling system	XM_002698602.2
AKT3	v-akt murine thymoma viral oncogene homolog 3 (protein kinase B, gamma)	1.83	0.19	-2.31	0	0.13	0	0.66	1.89	0.7	-2.31	bta04370	VEGF signaling pathway	NM_001191309.1
PIK3CA	phosphoinositide-3-kinase, catalytic, alpha polypeptide	1.83	1.69	0	0.32	1.44	2.37	-3.74	0	0.88	-3.74	bta04510	Focal adhesion	NM_174574.1
NFATC1	nuclear factor of activated T-cells, cytoplasmic, calcineurin-dependent 1	1.82	0	1	-0.07	-0.15	0	2.77	0	1.6	2.77	bta04662	B cell receptor signaling pathway	NM_001166615.1
PIK3R3	phosphoinositide-3-kinase, regulatory subunit 3 (gamma)	1.81	0	0	4.3	4.13	1.27	1.48	1.75	1.4	4.3	bta04210	Apoptosis	NM_174796.1
SEPSECS	SEPSECS	1.8	0.73	0.25	3.01	0.63	1.44	-0.79	0.23	0.58	3.01	bta00970	Aminoacyl-tRNA biosynthesis	XM_002688175.2
PIK3R1	phosphoinositide-3-kinase, regulatory subunit 1 (alpha)	1.8	0.68	0.94	2.4	0.72	0	0	1.39	0.69	2.4	bta04150	mTOR signaling pathway	NM_174575.1
SOS1	son of sevenless homolog 1 (Drosophila)	1.8	1.17	1.12	2.34	0.17	1.22	0	0.52	0	2.34	bta04912	GnRH signaling pathway	XM_002691241.2
SOS1	son of sevenless homolog 1 (Drosophila)	1.8	1.17	1.12	2.34	0.17	1.22	0	0.52	0	2.34	bta04664	Fc epsilon RI signaling pathway	XM_002691241.2
BDKRB2	bradykinin receptor B2	1.79	-1.73	3.45	1.56	3.13	1.26	2.23	1.83	1.51	3.45	bta04020	Calcium signaling pathway	NM_001192126.1
CAPN1	calpain 1, (mu/I) large subunit	1.79	0	0.49	1.12	0.41	0	2.42	0	0.13	2.42	bta05010	Alzheimer's disease	NM_174259.2
PDK1	pyruvate dehydrogenase kinase, isozyme 1 (EC:2.7.1.99)	1.78	0	3.42	1.64	1.94	0	1.33	1.86	1.28	3.42	bta05160	Hepatitis C	NM_001205957.1
PIP4K2A	phosphatidylinositol-5-phosphate 4-kinase, type II, alpha (EC:2.7.1.149)	1.78	0	2.68	2.09	2.13	1.56	3.12	1.91	1.52	3.12	bta04070	Phosphatidylinositol signaling system	NM_001192769.1
PML	promyelocytic leukemia	1.78	1.76	0.76	2	1.46	0.97	2.91	0.46	0	2.91	bta05164	Influenza A	NM_001206503.1
PML	promyelocytic leukemia	1.78	1.76	0.76	2	1.46	0.97	2.91	0.46	0	2.91	bta04144	Endocytosis	NM_001206503.1
PML	promyelocytic leukemia	1.78	1.76	0.76	2	1.46	0.97	2.91	0.46	0	2.91	bta04120	Ubiquitin mediated proteolysis	NM_001206503.1
DDX58	ATP-dependent RNA helicase DDX58 [EC:3.6.1.-]	1.78	2.49	-0.94	1.36	0.67	0.88	2.82	-2.14	-1.82	2.82	bta05164	Influenza A	XM_002689480.2
CSNK2A1	casein kinase 2, alpha 1 polypeptide	1.78	0	0.47	1.32	0.45	0.3	2.72	1.81	0.43	2.72	bta05162	Measles	NM_174635.2
CSNK2A1	casein kinase 2, alpha 1 polypeptide	1.78	0	0.47	1.32	0.45	0.3	2.72	1.81	0.43	2.72	bta04530	Tight junction	NM_174635.2
CSNK2A1	casein kinase 2, alpha 1 polypeptide	1.78	0	0.47	1.32	0.45	0.3	2.72	1.81	0.43	2.72	bta04520	Adherens junction	NM_174635.2
GNAQ	guanine nucleotide binding protein (G protein), q polypeptide	1.78	1.37	2.07	2.23	2.29	0	2.06	1.71	1.18	2.29	bta04020	Calcium signaling pathway	NM_001110002.1
PIK3R1	phosphoinositide-3-kinase, regulatory subunit 1 (alpha)	1.77	1.67	2.82	3.33	3	1.4	1.3	2.36	1.55	3.33	bta04722	Neurotrophin signaling pathway	NM_174575.1
PML	promyelocytic leukemia	1.77	1.75	0.75	1.96	1.44	0.95	2.88	0.45	0	2.88	bta05221	Acute myeloid leukemia	NM_001206503.1
BLNK	B-cell linker	1.77	0	2.67	0.34	0.63	0.72	1.5	0.54	1.31	2.67	bta04380	Osteoclast differentiation	NM_001046054.1
SOS1	son of sevenless homolog 1 (Drosophila)	1.77	1.24	1.44	2.56	0.39	1.15	0	1.42	0.36	2.56	bta05211	Renal cell carcinoma	XM_002691241.2
ITGAV	integrin, alpha V (vitronectin receptor, alpha polypeptide, antigen CD51)	1.77	0.77	1.56	1.23	0.98	0.83	-2.5	2.1	2.48	-2.5	bta04512	ECM-receptor interaction	NM_174367.1
CD247		1.76	-2.31	-2	3.28	-1.23	-2.22	1.46	2.08	0	3.28	bta04650	Natural killer cell mediated cytotoxicity	NM_174012.2
PML	promyelocytic leukemia	1.76	1.55	0.64	2.51	2.02	1.2	2.14	0.91	0	2.51	bta05200	Pathways in cancer	NM_001206503.1
MAP3K7	mitogen-activated protein kinase kinase kinase 7	1.76	1.34	-0.39	0	0	1.48	-2.99	0.72	-0.71	-2.99	bta04660	T cell receptor signaling pathway	NM_001081595.1
ADORA2B	adenosine A2b receptor	1.76	1.02	1.36	-3.24	-3.74	2.19	0.94	-3.92	1.45	-3.92	bta04020	Calcium signaling pathway	NM_001075925.1
PIK3R3	phosphoinositide-3-kinase, regulatory subunit 3 (gamma)	1.75	0	0.47	3.09	3.77	1.44	1.07	2.44	1.55	3.77	bta04960	Aldosterone-regulated sodium reabsorption	NM_174796.1
AKT3	v-akt murine thymoma viral oncogene homolog 3 (protein kinase B, gamma)	1.75	0.28	-2.36	0	0.15	0	0.71	1.88	0.68	-2.36	bta05223	Non-small cell lung cancer	NM_001191309.1
PIK3R3	phosphoinositide-3-kinase, regulatory subunit 3 (gamma)	1.74	0	1.32	4.69	2.44	1.27	1.31	3.33	2.84	4.69	bta05162	Measles	NM_174796.1
EIF2S2	eukaryotic translation initiation factor 2, subunit 2 beta, 38kDa	1.74	1.64	-2.08	-1.82	-1.61	3.36	-2.9	-0.83	-1.26	3.36	bta03013	RNA transport	NM_001015621.1
PLCB4	phospholipase C, beta 4	1.74	-1.35	-1.91	2	1.47	-1.33	-2.3	-1.43	-1.22	-2.3	bta04730	Long-term depression	NM_001166510.1
FZD3	frizzled homolog 3 (Drosophila)	1.73	0.07	3.35	2.48	3.64	2.33	3.01	2.18	1.61	3.64	bta04310	Wnt signaling pathway	NM_001192964.1
CYLD	cylindromatosis (turban tumor syndrome)	1.73	1.59	1.07	2.43	0	1.61	3.46	0.67	1.34	3.46	bta04380	Osteoclast differentiation	NM_001046417.1
PIK3AP1	phosphoinositide-3-kinase adaptor protein 1	1.73	3.44	1.76	0.43	1.39	1.48	2.26	1.22	0.96	3.44	bta04662	B cell receptor signaling pathway	XM_002698411.2
PIK3R1	phosphoinositide-3-kinase, regulatory subunit 1 (alpha)	1.73	2.22	2.97	3.16	3.26	2	1.68	2.55	1.25	3.26	bta04930	Type II diabetes mellitus	NM_174575.1
PIK3R5	phosphoinositide-3-kinase, regulatory subunit 5	1.73	3.1	1.01	1.04	0.98	0	2.56	1.14	2.33	3.1	bta04062	Chemokine signaling pathway	XM_002707761.2
NFATC2	nuclear factor of activated T-cells, cytoplasmic, calcineurin-dependent 2	1.73	0	1.06	0	-0.87	1.16	2.82	0	0.22	2.82	bta04660	T cell receptor signaling pathway	XM_002692357.1
CAMK2G	calcium/calmodulin-dependent protein kinase (CaM kinase) II gamma	1.73	1.57	1.45	1.6	1.52	2.76	1.29	1.08	0.89	2.76	bta04725	Cholinergic synapse	NM_001097564.1
FZR1	fizzy/cell division cycle 20 related 1 (Drosophila)	1.73	0	2.31	1.73	-1.44	1.16	2.24	0.97	2.16	2.31	bta04110	Cell cycle	NM_001037609.1
ITPR1	inositol 1,4,5-triphosphate receptor, type 1	1.72	0.94	1.38	1.89	0.88	0.45	4.4	1.59	1.21	4.4	bta04540	Gap junction	NM_174841.2
NFATC2	nuclear factor of activated T-cells, cytoplasmic, calcineurin-dependent 2	1.71	0	0.9	0	-0.85	1.12	2.84	0	0.13	2.84	bta04662	B cell receptor signaling pathway	XM_002692357.1
PRKX	protein kinase, X-linked	1.71	2.34	2.64	1.27	0.45	1.64	2.43	2.74	2.35	2.74	bta04540	Gap junction	XM_002700423.1
SOS1	son of sevenless homolog 1 (Drosophila)	1.71	1.19	1.33	2.51	0.38	1.13	0	1.33	0.31	2.51	bta04662	B cell receptor signaling pathway	XM_002691241.2
STAT1	signal transducer and activator of transcription 1, 91kDa	1.71	1.96	1.35	1.9	1.73	1.12	-3.4	2.17	-1.82	-3.4	bta05160	Hepatitis C	NM_001077900.1
PIK3R1	phosphoinositide-3-kinase, regulatory subunit 1 (alpha)	1.7	1.71	2.32	3.05	2.63	1.64	0.08	2.23	1.72	3.05	bta04070	Phosphatidylinositol signaling system	NM_174575.1
PIK3CA	phosphoinositide-3-kinase, catalytic, alpha polypeptide	1.7	1.92	0	0.43	1.49	2.98	-3.96	0.14	0	-3.96	bta04722	Neurotrophin signaling pathway	NM_174574.1
PRKCA	protein kinase C, alpha	1.69	1.8	0.49	1.21	0	1.68	3.48	1.96	1.18	3.48	bta04540	Gap junction	NM_174435.1
NFATC1	nuclear factor of activated T-cells, cytoplasmic, calcineurin-dependent 1	1.68	0	0.94	0	0	0	2.52	0.12	1.75	2.52	bta04360	Axon guidance	NM_001166615.1
SUFU	suppressor of fused homolog (Drosophila)	1.68	-1.69	-1.9	1.37	1.85	-1.74	2.1	-1.41	-2.81	-2.81	bta05200	Pathways in cancer	NM_001098083.1
NFATC3	nuclear factor of activated T-cells, cytoplasmic, calcineurin-dependent 3	1.67	0	0.15	2.13	2.97	0.42	1.31	2.24	0.73	2.97	bta04360	Axon guidance	NM_001192831.1
AXIN2	axin 2 (conductin, axil)	1.67	-0.92	-2.63	-1.77	-1.81	-1.26	-2.34	-1.89	-1.04	-2.63	bta05217	Basal cell carcinoma	NM_001192299.1
AXIN2	axin 2 (conductin, axil)	1.67	-0.92	-2.63	-1.77	-1.81	-1.26	-2.34	-1.89	-1.04	-2.63	bta05213	Endometrial cancer	NM_001192299.1
AXIN2	axin 2 (conductin, axil)	1.67	-0.92	-2.63	-1.77	-1.81	-1.26	-2.34	-1.89	-1.04	-2.63	bta05210	Colorectal cancer	NM_001192299.1
AXIN2	axin 2 (conductin, axil)	1.67	-0.92	-2.63	-1.77	-1.81	-1.26	-2.34	-1.89	-1.04	-2.63	bta05200	Pathways in cancer	NM_001192299.1
PLCB4	phospholipase C, beta 4	1.67	-2.37	-1.49	1.97	1.58	-2	-3.11	-1.93	-1.3	-3.11	bta04020	Calcium signaling pathway	NM_001166510.1
NFATC2	nuclear factor of activated T-cells, cytoplasmic, calcineurin-dependent 2	1.66	0	0.86	0	-0.77	1.16	3.29	0	0.24	3.29	bta04650	Natural killer cell mediated cytotoxicity	XM_002692357.1
STAT1	signal transducer and activator of transcription 1, 91kDa	1.66	1.91	1.36	1.92	1.25	0.8	-2.93	2.04	-1.56	-2.93	bta05164	Influenza A	NM_001077900.1
PLCB4	phospholipase C, beta 4	1.66	-0.04	-1.47	2.12	3.39	-1.48	-3.91	-2.36	-1.47	-3.91	bta04725	Cholinergic synapse	NM_001166510.1
RRAS2	related RAS viral (r-ras) oncogene homolog 2	1.65	0.95	2.71	2.16	4.41	0.73	2.08	1.87	0	4.41	bta04010	MAPK signaling pathway	NM_001099010.1
KRAS	v-Ki-ras2 Kirsten rat sarcoma viral oncogene homolog	1.65	1.88	3.06	0	0.47	1.4	-0.64	1.54	1.29	3.06	bta05218	Melanoma	NM_001110001.1
UBE2E2	ubiquitin-conjugating enzyme E2E 2 (UBC4/5 homolog, yeast)	1.65	0.19	2.99	0	0.53	0.67	0	0.98	1.64	2.99	bta04141	Protein processing in endoplasmic reticulum	NM_001191190.1
UPF2	UPF2 regulator of nonsense transcripts homolog (yeast)	1.65	2.34	0.37	1.52	0	2.57	0.21	0	0	2.57	bta03015	mRNA surveillance pathway	XM_003586747.1
PPP2R5E	protein phosphatase 2, regulatory subunit B', epsilon isoform	1.65	0	1.1	2.33	1.05	0.48	0.9	1.89	1.13	2.33	bta04114	Oocyte meiosis	NM_001083468.1
PPP1R12A	protein phosphatase 1, regulatory (inhibitor) subunit 12A	1.65	2.27	2.45	1.92	1.23	1.96	-2.83	2.33	1.42	-2.83	bta04720	Long-term potentiation	NM_001102217.1
PLCB4	phospholipase C, beta 4	1.65	0	-1.15	1.48	2.38	-0.62	-3.19	-1.69	-0.94	-3.19	bta05010	Alzheimer's disease	NM_001166510.1
PIK3R3	phosphoinositide-3-kinase, regulatory subunit 3 (gamma)	1.64	0.08	0.14	3.55	3.06	1.21	1.25	3.25	2.49	3.55	bta05212	Pancreatic cancer	NM_174796.1
PIK3R3	phosphoinositide-3-kinase, regulatory subunit 3 (gamma)	1.64	0	0.59	3.55	3.07	1.54	1.93	3.01	1.99	3.55	bta05146	Amoebiasis	NM_174796.1
PIK3R3	phosphoinositide-3-kinase, regulatory subunit 3 (gamma)	1.64	0	0	3.2	3.44	0.65	1.01	0.86	1.18	3.44	bta05221	Acute myeloid leukemia	NM_174796.1
CTNNB1	catenin (cadherin-associated protein), beta 1, 88kDa	1.64	0.46	0	2.24	2.37	1.25	2.69	0.81	0.69	2.69	bta05200	Pathways in cancer	NM_001076141.1
STAT1	signal transducer and activator of transcription 1, 91kDa	1.64	1.85	1.45	2.31	1.42	1.91	-3.27	2.39	-1.89	-3.27	bta04380	Osteoclast differentiation	NM_001077900.1
CAMKK2	calcium/calmodulin-dependent protein kinase kinase 2, beta	1.63	2.1	0	2.25	3.14	1.45	2.52	3	1.88	3.14	bta04920	Adipocytokine signaling pathway	NM_001075390.1
BRAF	v-raf murine sarcoma viral oncogene homolog B1	1.63	0.01	0.22	1.69	0	0.67	0	2.63	0.59	2.63	bta04510	Focal adhesion	XM_002687002.2
PI4KB	phosphatidylinositol 4-kinase, catalytic, beta	1.63	1.5	0	0	2.3	0.95	0.9	0.44	1.14	2.3	bta04070	Phosphatidylinositol signaling system	NM_174783.2
ADCY9	adenylate cyclase 9	1.63	1.38	2.28	1.1	1.32	0.98	1.71	0.97	1.66	2.28	bta04971	Gastric acid secretion	NM_001205917.1
ZAP70	zeta-chain (TCR) associated protein kinase 70kDa (EC:2.7.10.1)	1.63	1.15	-1.63	2.86	-1.56	-3.18	0.91	1.27	0	-3.18	bta04660	T cell receptor signaling pathway	NM_001193017.1
PLCB4	phospholipase C, beta 4	1.63	-0.53	-1.39	2.15	2.99	-1.37	-3.36	-2.3	-1.49	-3.36	bta04540	Gap junction	NM_001166510.1
PRKCB	protein kinase C, beta 1	1.62	1.17	0	1.53	1.63	1.49	2.82	0.8	1.55	2.82	bta04062	Chemokine signaling pathway	NM_174587.1
DUSP10	dual specificity phosphatase 10	1.62	-1.48	2.48	-2.42	-0.86	-1.14	-1.48	-2	-1.61	2.48	bta04010	MAPK signaling pathway	NM_001034725.2
STAT1	signal transducer and activator of transcription 1, 91kDa	1.62	1.9	1.28	1.64	1.22	0.2	-2.54	1.8	-1.4	-2.54	bta05145	Toxoplasmosis	NM_001077900.1
PIK3CA	phosphoinositide-3-kinase, catalytic, alpha polypeptide	1.62	2.34	0	1.05	1.62	2.4	-2.98	0.02	0.62	-2.98	bta05164	Influenza A	NM_174574.1
ITPR1	inositol 1,4,5-triphosphate receptor, type 1	1.61	0.13	2.07	1.67	1.43	0.83	4.43	1.87	1.4	4.43	bta05010	Alzheimer's disease	NM_174841.2
ITPR1	inositol 1,4,5-triphosphate receptor, type 1	1.61	0.13	2.07	1.67	1.43	0.83	4.43	1.87	1.4	4.43	bta04725	Cholinergic synapse	NM_174841.2
ASAH1	N-acylsphingosine amidohydrolase 1	1.61	2.36	3	2.71	1.43	1.06	1.03	0.22	1.01	3	bta04142	Lysosome	NM_001075459.1
ASAH1	N-acylsphingosine amidohydrolase 1	1.61	2.36	3	2.71	1.43	1.06	1.03	0.22	1.01	3	bta00600	Sphingolipid metabolism	NM_001075459.1
CTNNB1	catenin (cadherin-associated protein), beta 1, 88kDa	1.61	1.52	0.32	2.54	2.73	1.79	2.63	1.47	2.24	2.73	bta04520	Adherens junction	NM_001076141.1
BRAF	v-raf murine sarcoma viral oncogene homolog B1	1.61	0	0	1.91	0	0.6	0	2.62	0.43	2.62	bta04150	mTOR signaling pathway	XM_002687002.2
PIP4K2A	phosphatidylinositol-5-phosphate 4-kinase, type II, alpha (EC:2.7.1.149)	1.61	0	0.51	1.36	0.35	0.25	2.59	1.77	1.16	2.59	bta00562	Inositol phosphate metabolism	NM_001192769.1
WNT5A	wingless-type MMTV integration site family, member 5A	1.61	-0.98	-2.39	0	-0.86	-1.12	-1.28	-1.5	-1.23	-2.39	bta04340	Hedgehog signaling pathway	NM_001205971.1
INSR	insulin receptor	1.61	-2.18	-1.4	-3.03	-2.09	-1.81	2.34	-1.52	2.54	-3.03	bta04930	Type II diabetes mellitus	XM_002688832.2
PIK3CA	phosphoinositide-3-kinase, catalytic, alpha polypeptide	1.61	3.06	0	0	1.19	1.75	-3.15	0	0	-3.15	bta04810	Regulation of actin cytoskeleton	NM_174574.1
PIK3R3	phosphoinositide-3-kinase, regulatory subunit 3 (gamma)	1.6	0	0	3.93	3.88	1.3	1.54	1.78	1.26	3.93	bta05210	Colorectal cancer	NM_174796.1
BRAF	v-raf murine sarcoma viral oncogene homolog B1	1.6	0.41	0.62	1.4	0.48	0.87	0.22	2.72	1.5	2.72	bta05216	Thyroid cancer	XM_002687002.2
ITGB1	integrin, beta 1 (fibronectin receptor, beta polypeptide, antigen CD29 includes MDF2, MSK12)	1.6	2.64	2.61	1.71	2.5	2.07	2.37	2.32	1.09	2.64	bta04512	ECM-receptor interaction	NM_174368.2
MAPK9	mitogen-activated protein kinase 9	1.6	-1.53	1.93	2.24	1.53	0.4	1.54	1.22	0.12	2.24	bta04010	MAPK signaling pathway	NM_001046369.1
ITPR1	inositol 1,4,5-triphosphate receptor, type 1	1.59	0.3	2.21	1.73	1.6	0.79	4.2	2.06	1.48	4.2	bta04724	Glutamatergic synapse	NM_174841.2
DGKD	diacylglycerol kinase, delta 130kDa	1.59	0.57	1.14	1.56	2.09	1.94	3.17	2.05	1.93	3.17	bta00564	Glycerophospholipid metabolism	NM_001035282.2
DGKD	diacylglycerol kinase, delta 130kDa	1.59	0.57	1.14	1.56	2.09	1.94	3.17	2.05	1.93	3.17	bta00561	Glycerolipid metabolism	NM_001035282.2
BDKRB2	bradykinin receptor B2	1.59	-2.04	2.54	0.01	1.44	1.61	3.04	1.86	1.64	3.04	bta05142	Chagas disease (American trypanosomiasis)	NM_001192126.1
ARNT	aryl hydrocarbon receptor nuclear translocator	1.59	0.06	1.15	2.95	0	0	1.73	1.77	0	2.95	bta05200	Pathways in cancer	NM_173993.1
MAP2K1	mitogen-activated protein kinase kinase 1	1.59	2.25	0	0	0.96	0.46	0.33	0	0.56	2.25	bta04370	VEGF signaling pathway	NM_001130752.1
MEF2C	myocyte enhancer factor 2C	1.59	0	2	0.82	0.71	0.48	2.25	0.96	1.46	2.25	bta04010	MAPK signaling pathway	NM_001046113.1
IRAK4	interleukin-1 receptor-associated kinase 4	1.59	1.68	1.44	2.03	1.83	1.91	-2.43	1.86	-0.86	-2.43	bta05142	Chagas disease (American trypanosomiasis)	NM_001075998.1
STAT1	signal transducer and activator of transcription 1, 91kDa	1.59	1.93	1.44	1.3	1.07	0.1	-2.96	1.93	-1.5	-2.96	bta05162	Measles	NM_001077900.1
PIK3CA	phosphoinositide-3-kinase, catalytic, alpha polypeptide	1.59	1.78	0	0	1.24	1.74	-3.36	0	0	-3.36	bta04370	VEGF signaling pathway	NM_174574.1
PLCB4	phospholipase C, beta 4	1.59	-0.17	-1.15	1.6	2.1	-0.92	-3.57	-1.81	-1.12	-3.57	bta04912	GnRH signaling pathway	NM_001166510.1
PRKCB	protein kinase C, beta 1	1.58	1.12	0.98	0	0.34	1.52	3.39	0	0.67	3.39	bta05200	Pathways in cancer	NM_174587.1
LAT	linker for activation of T cells	1.58	0	-0.64	0	-1.27	-1.63	2.68	-0.34	2.05	2.68	bta04650	Natural killer cell mediated cytotoxicity	NM_001104978.1
BCL2	B-cell CLL/lymphoma 2	1.58	0.95	0.02	0	0	0	2.54	0	0	2.54	bta05200	Pathways in cancer	NM_001166486.1
GNPNAT1	glucosamine-phosphate N-acetyltransferase 1 (EC:2.3.1.4)	1.58	1.44	0.84	2.35	-0.43	-2.17	-2.47	0.8	0.48	-2.47	bta00520	Amino sugar and nucleotide sugar metabolism	NM_001075559.1
PRKX	protein kinase, X-linked	1.57	1.83	1.83	0.7	1.24	2.2	2.88	2.26	1.98	2.88	bta04114	Oocyte meiosis	XM_002700423.1
PRKX	protein kinase, X-linked	1.57	2.52	2.26	0.86	0	2.21	2.83	2.76	2.1	2.83	bta04020	Calcium signaling pathway	XM_002700423.1
PRKX	protein kinase, X-linked	1.57	2.16	2.44	0.81	0	1.63	2.41	2.79	2.25	2.79	bta04914	Progesterone-mediated oocyte maturation	XM_002700423.1
PRKX	protein kinase, X-linked	1.57	2.16	2.44	0.81	0	1.63	2.41	2.79	2.25	2.79	bta04062	Chemokine signaling pathway	XM_002700423.1
STAT1	signal transducer and activator of transcription 1, 91kDa	1.57	1.69	1.5	1.47	2.2	1.88	-3.14	2.53	-1.65	-3.14	bta04630	Jak-STAT signaling pathway	NM_001077900.1
PIP5K1A	phosphatidylinositol-4-phosphate 5-kinase, type I, alpha	1.56	1.14	0.47	2.03	2.08	4.37	2.14	1.6	1.99	4.37	bta04070	Phosphatidylinositol signaling system	NM_001103109.2
PIK3R3	phosphoinositide-3-kinase, regulatory subunit 3 (gamma)	1.56	0.18	0	3.22	2.28	0.94	1.7	2.12	2.36	3.22	bta04650	Natural killer cell mediated cytotoxicity	NM_174796.1
SPTLC2	serine palmitoyltransferase, long chain base subunit 2	1.56	1.43	2.55	0.5	0.12	0.45	1.04	0.09	0	2.55	bta00600	Sphingolipid metabolism	NM_001099081.1
STAT1	signal transducer and activator of transcription 1, 91kDa	1.56	1.96	1.28	1.28	1.17	0.02	-2.93	1.79	-1.21	-2.93	bta05152	Tuberculosis	NM_001077900.1
PIK3R3	phosphoinositide-3-kinase, regulatory subunit 3 (gamma)	1.55	0	0.32	3.48	3.14	0.98	1.87	2.45	2.33	3.48	bta05218	Melanoma	NM_174796.1
ITPR2	inositol 1,4,5-triphosphate receptor, type 2	1.55	0	0.66	2.14	3.09	0.04	1.94	1.35	0.54	3.09	bta04270	Vascular smooth muscle contraction	NM_174369.2-2
WNT5A	wingless-type MMTV integration site family, member 5A	1.55	-1.7	-2.38	-2.25	-1.37	-1.48	-2.27	-1.97	-2.19	-2.38	bta05217	Basal cell carcinoma	NM_001205971.1
PRKCA	protein kinase C, alpha	1.54	1.07	1.87	3.17	3.86	1.75	3.81	1.86	2.83	3.86	bta04724	Glutamatergic synapse	NM_174435.1
ANAPC5	anaphase promoting complex subunit 5	1.54	0	0	0	0	0	3.25	0	0	3.25	bta04914	Progesterone-mediated oocyte maturation	NM_001192945.1
NFATC2	nuclear factor of activated T-cells, cytoplasmic, calcineurin-dependent 2	1.54	0	0.79	0	-0.86	1.2	2.9	0	0.07	2.9	bta04010	MAPK signaling pathway	XM_002692357.1
PLCB4	phospholipase C, beta 4	1.54	-1.3	-0.7	1.16	2.66	-2.09	-1.22	-0.77	-1.99	2.66	bta04916	Melanogenesis	NM_001166510.1
AKT3	v-akt murine thymoma viral oncogene homolog 3 (protein kinase B, gamma)	1.54	0.45	-2.34	0.11	0.54	0	0.76	1.5	0.87	-2.34	bta05212	Pancreatic cancer	NM_001191309.1
PAK2	p21 (CDKN1A)-activated kinase 2	1.53	2.27	1.94	1.89	1.4	3.23	1.73	2.17	2.04	3.23	bta04810	Regulation of actin cytoskeleton	NM_001206727.1
ARNT	aryl hydrocarbon receptor nuclear translocator	1.53	0.11	0.95	3.07	0	0	1.38	1.64	0	3.07	bta05211	Renal cell carcinoma	NM_173993.1
IKBKB	inhibitor of kappa light polypeptide gene enhancer in B-cells, kinase beta	1.53	-0.9	1.17	0	0	0.87	2.52	0	1.36	2.52	bta05215	Prostate cancer	NM_174353.2
TGFBR1	transforming growth factor, beta receptor I (activin A receptor type II-like kinase, 53kDa)	1.53	1.35	2.39	2.39	1.57	1.45	2.15	1.55	1.85	2.39	bta04350	TGF-beta signaling pathway	NM_174621.2
SOS1	son of sevenless homolog 1 (Drosophila)	1.53	1.23	1.08	2.26	0	0.99	0	1.09	0	2.26	bta04320	Dorso-ventral axis formation	XM_002691241.2
ELK4	ELK4, ETS-domain protein (SRF accessory protein 1)	1.53	-1.31	-0.93	0	-0.71	-1.64	-2.47	-0.55	-1.64	-2.47	bta04010	MAPK signaling pathway	NM_001081612.1
GYPC	glycophorin C (Gerbich blood group)	1.53	-2.16	-2.73	0	-1.47	-1.91	1.8	-0.82	0.84	-2.73	bta05144	Malaria	NM_001002886.1
ABI2	abl interactor 2	1.52	0.37	-2.12	0	0.99	1.01	3.32	0.14	1.88	3.32	bta04810	Regulation of actin cytoskeleton	NM_001101171.1
LIMK1	LIM domain kinase 1	1.52	-1.28	-2.14	2.74	-0.4	1.02	1.55	-2.19	-2.3	2.74	bta04666	Fc gamma R-mediated phagocytosis	NM_001206904.1
PLCB4	phospholipase C, beta 4	1.52	-0.97	-0.57	1.33	2.58	-0.79	-2.01	-1.09	-1.61	2.58	bta04062	Chemokine signaling pathway	NM_001166510.1
PPP3R1	protein phosphatase 3 (formerly 2B), regulatory subunit B, alpha isoform	1.52	0.03	0.41	2.19	1.06	0.91	0	2.4	0.17	2.4	bta04010	MAPK signaling pathway	NM_174583.2
RAF1	v-raf-1 murine leukemia viral oncogene homolog 1	1.52	0.79	2.27	0.2	0	0.8	0.99	0.75	0.67	2.27	bta04810	Regulation of actin cytoskeleton	NM_001102505.1
RB1	retinoblastoma 1 (including osteosarcoma)	1.52	1.18	0.38	1.32	0	1.68	2.25	1.59	0.88	2.25	bta04110	Cell cycle	NM_001076907.1
ITPR1	inositol 1,4,5-triphosphate receptor, type 1	1.51	0	1.66	1.27	0.76	0.68	4	1.49	1.11	4	bta05016	Huntington's disease	NM_174841.2
PIK3R3	phosphoinositide-3-kinase, regulatory subunit 3 (gamma)	1.51	0	0.33	3.95	3.94	1.52	1.5	2.03	1.32	3.95	bta05223	Non-small cell lung cancer	NM_174796.1
LIMK1	LIM domain kinase 1	1.51	-1.09	-2.2	2.51	-0.62	0.92	1.48	-1.58	-2.3	2.51	bta04360	Axon guidance	NM_001206904.1
KYNU	kynureninase (L-kynurenine hydrolase)	1.51	2.36	1.32	2.2	1.86	0.9	0	0.62	0.24	2.36	bta00380	Tryptophan metabolism	NM_001191308.1
IDI1	isopentenyl-diphosphate delta isomerase 1	1.51	0	-2.14	0	-2.21	0	-1.71	-3.06	0	-3.06	bta00900	Terpenoid backbone biosynthesis	NM_001075659.1
PIK3R3	phosphoinositide-3-kinase, regulatory subunit 3 (gamma)	1.5	0	0	4.13	2.8	0.85	1.12	3.01	2.09	4.13	bta05214	Glioma	NM_174796.1
PPP2CB	protein phosphatase 2 (formerly 2A), catalytic subunit, beta isoform	1.5	1.89	2.45	1.84	1.62	3.6	2.37	1.11	1.92	3.6	bta04530	Tight junction	NM_001075857.1
PIK3R3	phosphoinositide-3-kinase, regulatory subunit 3 (gamma)	1.5	0	0	3.39	2.22	1.05	1.72	1.88	2.74	3.39	bta04722	Neurotrophin signaling pathway	NM_174796.1
PRKCB	protein kinase C, beta 1	1.5	1.8	2.79	0.62	1.71	1.6	3.16	1.56	1.9	3.16	bta04540	Gap junction	NM_174587.1
ITPR2	inositol 1,4,5-triphosphate receptor, type 2	1.5	0.41	0.72	1.14	3	0.28	2.06	2.16	2.03	3	bta04912	GnRH signaling pathway	NM_174369.2-2
STAT5A	signal transducer and activator of transcription 5A	1.5	0.54	0.38	0	0	-0.05	2.84	0	0	2.84	bta05220	Chronic myeloid leukemia	NM_001012673.1
ITPR1	inositol 1,4,5-triphosphate receptor, type 1	1.49	0.59	1.59	1.85	1.4	1.03	4.95	1.92	1.46	4.95	bta04730	Long-term depression	NM_174841.2
PRKCA	protein kinase C, alpha	1.49	0	1.71	1.56	0.13	1.15	4.72	1.16	1.51	4.72	bta05214	Glioma	NM_174435.1
PRKCA	protein kinase C, alpha	1.49	0.34	1.24	2.09	0	1.21	4.05	0.89	1.31	4.05	bta05200	Pathways in cancer	NM_174435.1
PRKCA	protein kinase C, alpha	1.49	0	1.37	2.48	0.96	1.18	3.39	1.11	1.98	3.39	bta04370	VEGF signaling pathway	NM_174435.1
HTR2B	5-hydroxytryptamine (serotonin) receptor 2B	1.49	1.48	1	3.31	2.31	0.82	0	2.48	0.46	3.31	bta04540	Gap junction	NM_001205448.1
PRKCE	protein kinase C, epsilon	1.49	0	1.4	2.89	3.2	2.51	2.82	1.84	1.84	3.2	bta04270	Vascular smooth muscle contraction	NM_001111120.1
CHKA	choline kinase alpha	1.49	0	1.37	0.27	0	0.79	2.31	0.06	0	2.31	bta00564	Glycerophospholipid metabolism	XM_002699402.2
ATP2B4	ATPase, Ca++ transporting, plasma membrane 4	1.48	0.65	0	0.87	1.52	1.26	2.74	0.59	1.68	2.74	bta04020	Calcium signaling pathway	NM_001172594.1
ATP2B4	ATPase, Ca++ transporting, plasma membrane 4	1.48	0.62	0	0.68	1.51	1.11	2.67	0.43	1.55	2.67	bta04972	Pancreatic secretion	NM_001172594.1
ATP2B4	ATPase, Ca++ transporting, plasma membrane 4	1.48	0.62	0	0.68	1.51	1.11	2.67	0.43	1.55	2.67	bta04970	Salivary secretion	NM_001172594.1
RAF1	v-raf-1 murine leukemia viral oncogene homolog 1	1.48	0.9	2.43	0.12	0.33	1.2	1.07	1.22	0.67	2.43	bta04010	MAPK signaling pathway	NM_001102505.1
ROCK1	Rho-associated, coiled-coil containing protein kinase 1	1.48	0	1.33	0.21	0.81	1.41	-3.81	0	0.13	-3.81	bta04810	Regulation of actin cytoskeleton	XM_002697789.2
SOCS4	suppressor of cytokine signaling 4	1.48	0.81	-3.22	-1.97	-4.44	-2.76	-1.77	1.59	-2.14	-4.44	bta04930	Type II diabetes mellitus	NM_001076218.1
ATF2	activating transcription factor 2	1.47	4.21	1.79	2.96	2.1	1.69	-3.98	2.04	1.61	4.21	bta04010	MAPK signaling pathway	NM_001081584.2
ATF2	activating transcription factor 2	1.47	3.51	1.47	3.64	1.94	2.14	-3.16	2	1.62	3.64	bta05164	Influenza A	NM_001081584.2
NFATC2	nuclear factor of activated T-cells, cytoplasmic, calcineurin-dependent 2	1.47	0	0.56	0	-0.66	1.06	3.07	0	0.03	3.07	bta04370	VEGF signaling pathway	XM_002692357.1
ANAPC5	anaphase promoting complex subunit 5	1.47	0	0	0	0	0	2.95	0	0	2.95	bta04120	Ubiquitin mediated proteolysis	NM_001192945.1
ANAPC5	anaphase promoting complex subunit 5	1.47	0	0	0	0	0	2.95	0	0	2.95	bta04114	Oocyte meiosis	NM_001192945.1
ANAPC5	anaphase promoting complex subunit 5	1.47	0	0	0	0	0	2.95	0	0	2.95	bta04110	Cell cycle	NM_001192945.1
PIK3R3	phosphoinositide-3-kinase, regulatory subunit 3 (gamma)	1.46	0	0	3.34	3.33	1.11	1.36	1.83	1.44	3.34	bta04914	Progesterone-mediated oocyte maturation	NM_174796.1
IKBKB	inhibitor of kappa light polypeptide gene enhancer in B-cells, kinase beta	1.46	-0.52	0.94	0	0	0.96	2.49	0	1.24	2.49	bta04210	Apoptosis	NM_174353.2
NFKB1	nuclear factor of kappa light polypeptide gene enhancer in B-cells 1 (p105)	1.46	0.48	2.28	0.64	1.34	1.1	1.17	2.36	1.94	2.36	bta05146	Amoebiasis	NM_001076409.1
MAPT	microtubule-associated protein tau	1.46	-0.37	-1.92	-1.07	-1.46	-2.37	1.59	-1.58	-1.99	-2.37	bta04010	MAPK signaling pathway	NM_174106.2
DNAJA1	DnaJ (Hsp40) homolog, subfamily A, member 1	1.46	-2.08	-0.05	-0.31	-2.36	-1.87	-2.86	-1.65	-1.75	-2.86	bta04141	Protein processing in endoplasmic reticulum	NM_001015637.1
STAT5A	signal transducer and activator of transcription 5A	1.45	0.61	0.27	0.02	1.09	-0.78	2.89	0.42	0	2.89	bta04012	ErbB signaling pathway	NM_001012673.1
PPP2R5E	protein phosphatase 2, regulatory subunit B', epsilon isoform	1.45	0	0.7	2.7	1.36	0.58	0	2.2	0.71	2.7	bta04310	Wnt signaling pathway	NM_001083468.1
PLCB4	phospholipase C, beta 4	1.44	-0.78	-1.3	1.71	3.65	-1.93	-3.17	-2.22	-1.37	3.65	bta05146	Amoebiasis	NM_001166510.1
PIK3R3	phosphoinositide-3-kinase, regulatory subunit 3 (gamma)	1.44	0	0	3.43	3.54	0.81	1.43	1.87	1.47	3.54	bta05160	Hepatitis C	NM_174796.1
LIMK1	LIM domain kinase 1	1.44	-0.62	-2.16	3.07	-0.16	1.16	1.25	-1.14	-2.2	3.07	bta04810	Regulation of actin cytoskeleton	NM_001206904.1
PIP4K2A	phosphatidylinositol-5-phosphate 4-kinase, type II, alpha (EC:2.7.1.149)	1.44	0	0.53	0.08	0.68	0.19	2.91	1.22	1.09	2.91	bta04810	Regulation of actin cytoskeleton	NM_001192769.1
NFATC2	nuclear factor of activated T-cells, cytoplasmic, calcineurin-dependent 2	1.44	0	0.63	0	-0.79	1.07	2.79	0	0.1	2.79	bta04310	Wnt signaling pathway	XM_002692357.1
IKBKB	inhibitor of kappa light polypeptide gene enhancer in B-cells, kinase beta	1.44	-1.02	0.61	0	0.12	1.12	2.39	0	1.4	2.39	bta04062	Chemokine signaling pathway	NM_174353.2
PIK3CA	phosphoinositide-3-kinase, catalytic, alpha polypeptide	1.44	1.92	0	0.37	1.4	2.17	-3.66	0	0	-3.66	bta05162	Measles	NM_174574.1
EXT1	exostoses (multiple) 1	1.43	0	1.71	0.85	0.99	0.38	4.58	1.39	1.07	4.58	bta00534	Glycosaminoglycan biosynthesis - heparan sulfate	NM_001098095.1
PIK3R3	phosphoinositide-3-kinase, regulatory subunit 3 (gamma)	1.43	0	0	3.41	2.74	1.35	1.85	1.6	1.84	3.41	bta04630	Jak-STAT signaling pathway	NM_174796.1
PRKCB	protein kinase C, beta 1	1.43	1.4	1.01	1.2	0.64	1.11	3.16	0.21	1.31	3.16	bta04370	VEGF signaling pathway	NM_174587.1
PPARA	peroxisome proliferator activated receptor alpha	1.43	0.64	1.44	2.3	2.25	0.86	1.41	0.65	0.86	2.3	bta03320	PPAR signaling pathway	NM_001034036.1
PRKCA	protein kinase C, alpha	1.42	0	1.93	2.81	2.15	1.55	4.55	1.38	1.78	4.55	bta04310	Wnt signaling pathway	NM_174435.1
PRKCA	protein kinase C, alpha	1.42	0	1.95	2.67	3.29	1.74	4.53	1.34	1.94	4.53	bta05146	Amoebiasis	NM_174435.1
CAMK2G	calcium/calmodulin-dependent protein kinase (CaM kinase) II gamma	1.42	1.7	0.63	0	2.33	2.05	2.36	1.94	1.69	2.36	bta04310	Wnt signaling pathway	NM_001097564.1
GNA14	guanine nucleotide binding protein (G protein), alpha 14	1.42	0	0	1.23	0	1.1	-3.15	0.27	0.65	-3.15	bta05146	Amoebiasis	NM_174323.2
PIK3CA	phosphoinositide-3-kinase, catalytic, alpha polypeptide	1.42	2.37	0	0	1.37	2.74	-3.71	0	0	-3.71	bta05220	Chronic myeloid leukemia	NM_174574.1
PRKCB	protein kinase C, beta 1	1.41	0.65	0.98	0	0.24	0.8	4.17	0	0.83	4.17	bta05214	Glioma	NM_174587.1
GNB1	guanine nucleotide binding protein (G protein), beta polypeptide 1	1.41	0.7	1.97	0.42	2.72	0.83	3.7	0	1.11	3.7	bta04724	Glutamatergic synapse	NM_175777.3
PRKX	protein kinase, X-linked	1.41	2.12	2.1	0.7	0	1.97	2.16	2.67	2.75	2.75	bta04725	Cholinergic synapse	XM_002700423.1
EIF2AK4	eukaryotic translation initiation factor 2 alpha kinase 4	1.41	0.32	1.32	2.48	0.38	0.22	1.42	2.25	1.12	2.48	bta04141	Protein processing in endoplasmic reticulum	XM_002690785.1
PIK3CA	phosphoinositide-3-kinase, catalytic, alpha polypeptide	1.41	1.78	0	0.25	1.14	2.19	-3.75	0	0	-3.75	bta05218	Melanoma	NM_174574.1
PIK3CA	phosphoinositide-3-kinase, catalytic, alpha polypeptide	1.41	2.07	0	0.44	1.55	2.71	-4.26	0.96	0	-4.26	bta04070	Phosphatidylinositol signaling system	NM_174574.1
PIK3R3	phosphoinositide-3-kinase, regulatory subunit 3 (gamma)	1.4	0	0.52	3	4.84	1.3	1.66	2.27	1.77	4.84	bta05164	Influenza A	NM_174796.1
ITK	IL2-inducible T-cell kinase	1.4	0.36	-1.33	0.09	0.71	1.11	2.8	1.8	1.43	2.8	bta04660	T cell receptor signaling pathway	NM_001105388.1
PLCB4	phospholipase C, beta 4	1.4	0	-1.51	1.76	3.02	-1.24	-4.14	-2.16	-1.47	-4.14	bta04724	Glutamatergic synapse	NM_001166510.1
PRKCA	protein kinase C, alpha	1.39	0	2.02	2.26	3.54	1.69	4.76	1.34	1.92	4.76	bta04020	Calcium signaling pathway	NM_174435.1
ITPR1	inositol 1,4,5-triphosphate receptor, type 1	1.39	0	1.88	1.33	0.93	0.61	4.44	0.78	0.81	4.44	bta04270	Vascular smooth muscle contraction	NM_174841.2
PPARD	peroxisome proliferator-activated receptor delta	1.39	0.52	0.83	0	0	0	3.03	0	0	3.03	bta05221	Acute myeloid leukemia	NM_001083636.1
NFKB1	nuclear factor of kappa light polypeptide gene enhancer in B-cells 1 (p105)	1.39	0	2.52	1.96	1.23	0.45	1.37	2.73	2.24	2.73	bta05220	Chronic myeloid leukemia	NM_001076409.1
IKBKB	inhibitor of kappa light polypeptide gene enhancer in B-cells, kinase beta	1.39	-0.53	0.8	0	0	0.88	2.41	0	1.22	2.41	bta05222	Small cell lung cancer	NM_174353.2
TAB2		1.39	0	0.18	0.05	0	0.15	-2.55	0.34	0	-2.55	bta05162	Measles	NM_001192372.1
PIK3R3	phosphoinositide-3-kinase, regulatory subunit 3 (gamma)	1.38	0	1.46	3.37	3.25	1.01	1.51	2.42	2.68	3.37	bta04510	Focal adhesion	NM_174796.1
PDK1	pyruvate dehydrogenase kinase, isozyme 1 (EC:2.7.1.99)	1.38	0.5	2.88	0.62	1.97	0	0.1	0.92	0	2.88	bta04722	Neurotrophin signaling pathway	NM_001205957.1
PRKX	protein kinase, X-linked	1.38	2.74	2.05	1.05	0.17	2.11	2.68	2.56	2.21	2.74	bta04270	Vascular smooth muscle contraction	XM_002700423.1
ICOS	inducible T-cell co-stimulator	1.38	0	0.6	2.03	2.5	0	1.21	1.59	2.01	2.5	bta04660	T cell receptor signaling pathway	NM_001034275.1
SOS1	son of sevenless homolog 1 (Drosophila)	1.38	1.49	1.72	2.47	0.2	1.41	0.17	1.19	0	2.47	bta04660	T cell receptor signaling pathway	XM_002691241.2
PLCB4	phospholipase C, beta 4	1.38	0	-1.34	1.68	2.85	-1.21	-3.57	-2.09	-1.37	-3.57	bta04270	Vascular smooth muscle contraction	NM_001166510.1
PIK3CA	phosphoinositide-3-kinase, catalytic, alpha polypeptide	1.38	1.63	0	0	1.39	2.21	-3.97	0	0	-3.97	bta04650	Natural killer cell mediated cytotoxicity	NM_174574.1
PRKCA	protein kinase C, alpha	1.36	0	1.72	2.06	2.51	1.74	4.5	1.47	1.8	4.5	bta04270	Vascular smooth muscle contraction	NM_174435.1
ITGA4	integrin, alpha 4 (antigen CD49D, alpha 4 subunit of VLA-4 receptor)	1.36	1.84	1.58	2.58	2.55	2.86	2.44	4.09	2.6	4.09	bta04514	Cell adhesion molecules (CAMs)	NM_174748.1
EIF2AK4	eukaryotic translation initiation factor 2 alpha kinase 4	1.36	0.25	1.48	2.47	0.59	0.39	1.51	2.56	1.5	2.56	bta05162	Measles	XM_002690785.1
DGKA	diacylglycerol kinase, alpha 80kDa	1.36	-2.87	0	1.79	0.06	1.82	2.81	1.72	2.35	-2.87	bta04070	Phosphatidylinositol signaling system	NM_001077860.1
RUNX1	runt-related transcription factor 1 (acute myeloid leukemia 1; aml1 oncogene)	1.35	0	0	0	0	0.64	3.98	0.47	1.38	3.98	bta05220	Chronic myeloid leukemia	XM_002685147.2
PRKX	protein kinase, X-linked	1.35	2.21	1.91	0.3	0	2.09	2.19	3.87	1.71	3.87	bta04720	Long-term potentiation	XM_002700423.1
MAP3K4	mitogen-activated protein kinase kinase kinase 4	1.35	0.27	1.61	1.18	0	0.54	3.74	0	1.31	3.74	bta04912	GnRH signaling pathway	XM_002690377.2
MAP3K1	mitogen-activated protein kinase kinase kinase 1	1.35	1.42	2.58	1.99	3.34	0	0	0	0	3.34	bta04622	RIG-I-like receptor signaling pathway	NM_001205906.1
PRKX	protein kinase, X-linked	1.35	1.91	1.55	0.79	0	2.4	3.19	2.94	1.72	3.19	bta04340	Hedgehog signaling pathway	XM_002700423.1
PRKX	protein kinase, X-linked	1.35	2.28	1.99	1.01	0	1.9	2.62	2.51	2.21	2.62	bta05414	Dilated cardiomyopathy	XM_002700423.1
PIP5K1A	phosphatidylinositol-4-phosphate 5-kinase, type I, alpha	1.35	0	0.02	1.4	0.96	0.6	2.62	0	0	2.62	bta04666	Fc gamma R-mediated phagocytosis	NM_001103109.2
PRKX	protein kinase, X-linked	1.35	2.16	2.01	1	0	1.86	2.49	2.6	2.19	2.6	bta04976	Bile secretion	XM_002700423.1
PRKX	protein kinase, X-linked	1.35	2.26	2.05	0.96	0	1.93	2.54	2.49	2.27	2.54	bta04970	Salivary secretion	XM_002700423.1
SMG6	smg-6 homolog, nonsense mediated mRNA decay factor (C. elegans)	1.34	1.39	1.56	1.78	1.98	2.62	3.13	1.73	1.62	3.13	bta03015	mRNA surveillance pathway	NM_001205827.1
NFATC2	nuclear factor of activated T-cells, cytoplasmic, calcineurin-dependent 2	1.34	0	0.55	0	-0.81	1.05	2.65	0	0	2.65	bta04360	Axon guidance	XM_002692357.1
PRKX	protein kinase, X-linked	1.34	2.25	2.03	0.95	0	1.91	2.53	2.49	2.26	2.53	bta04971	Gastric acid secretion	XM_002700423.1
PRKX	protein kinase, X-linked	1.34	2.2	2.1	0.89	0	1.83	2.5	2.53	2.25	2.53	bta04912	GnRH signaling pathway	XM_002700423.1
PRKX	protein kinase, X-linked	1.34	2.25	2.03	0.96	0	1.92	2.53	2.49	2.26	2.53	bta04724	Glutamatergic synapse	XM_002700423.1
PRKCB	protein kinase C, beta 1	1.33	0.6	0.19	0	1.43	0.64	3.95	1.24	1.69	3.95	bta04916	Melanogenesis	NM_174587.1
PIK3R3	phosphoinositide-3-kinase, regulatory subunit 3 (gamma)	1.33	0.81	1.66	3.6	2.86	1.33	1.12	2.96	2.56	3.6	bta04070	Phosphatidylinositol signaling system	NM_174796.1
PRKCB	protein kinase C, beta 1	1.33	0.99	1.71	2.03	2.92	1.32	3.37	2.21	2.13	3.37	bta04310	Wnt signaling pathway	NM_174587.1
PRKX	protein kinase, X-linked	1.33	2.16	1.73	0.82	0	2.44	3.22	2.79	1.75	3.22	bta05020	Prion diseases	XM_002700423.1
SEPSECS	SEPSECS	1.33	0	0	3.19	0	0.06	0	0	0	3.19	bta00450	Selenocompound metabolism	XM_002688175.2
PRKX	protein kinase, X-linked	1.33	2.09	1.54	1.04	0.01	2.21	3.13	2.51	1.91	3.13	bta04961	Endocrine and other factor-regulated calcium reabsorption	XM_002700423.1
NFKB1	nuclear factor of kappa light polypeptide gene enhancer in B-cells 1 (p105)	1.33	0.03	2.29	2	1.26	0.21	0.81	2.62	2.14	2.62	bta05133	Pertussis	NM_001076409.1
PRKACA	protein kinase, cAMP-dependent, catalytic, alpha	1.33	1.79	0.16	-1.16	-2.07	1.18	1.97	-2.42	0.02	-2.42	bta05414	Dilated cardiomyopathy	NM_174584.2
PRKCA	protein kinase C, alpha	1.32	0	1.81	1.62	2.96	1.57	4.39	1.39	1.77	4.39	bta05143	African trypanosomiasis	NM_174435.1
PRKCA	protein kinase C, alpha	1.32	0	1.72	1.58	2.83	1.59	4.27	1.36	1.73	4.27	bta04972	Pancreatic secretion	NM_174435.1
PRKCA	protein kinase C, alpha	1.32	0	1.72	1.58	2.83	1.59	4.27	1.36	1.73	4.27	bta04970	Salivary secretion	NM_174435.1
PRKCA	protein kinase C, alpha	1.32	0	1.72	1.58	2.83	1.59	4.27	1.36	1.73	4.27	bta04961	Endocrine and other factor-regulated calcium reabsorption	NM_174435.1
PRKCA	protein kinase C, alpha	1.32	0	1.72	1.58	2.83	1.59	4.27	1.36	1.73	4.27	bta04725	Cholinergic synapse	NM_174435.1
PRKCB	protein kinase C, beta 1	1.32	0.47	1.74	2.36	3.19	1.64	3.61	2.65	1.76	3.61	bta04020	Calcium signaling pathway	NM_174587.1
PRKX	protein kinase, X-linked	1.32	2.15	1.46	1.04	0.99	2.05	2.71	2.44	2.06	2.71	bta04962	Vasopressin-regulated water reabsorption	XM_002700423.1
RUNX1T1		1.32	1.19	0	2.57	1.12	1.54	1.96	2.32	1.37	2.57	bta05200	Pathways in cancer	NM_001099385.1
PRKCB	protein kinase C, beta 1	1.3	0.69	0.77	1.17	0.67	0.9	4.03	0	1	4.03	bta05223	Non-small cell lung cancer	NM_174587.1
PRKCB	protein kinase C, beta 1	1.3	0.76	1.46	2.55	3.11	1.69	3.45	2.37	1.76	3.45	bta05146	Amoebiasis	NM_174587.1
WNT5A	wingless-type MMTV integration site family, member 5A	1.3	-1.97	-1.49	-1.56	-2.09	-2.62	-2.04	-1.41	-0.89	-2.62	bta04310	Wnt signaling pathway	NM_001205971.1
PIK3CA	phosphoinositide-3-kinase, catalytic, alpha polypeptide	1.3	1.78	0	0	1.31	1.66	-3.47	0	0	-3.47	bta05223	Non-small cell lung cancer	NM_174574.1
PRKCB	protein kinase C, beta 1	1.29	1.25	0.85	0	3.03	1.36	4.76	2.48	2.78	4.76	bta04720	Long-term potentiation	NM_174587.1
PIK3R3	phosphoinositide-3-kinase, regulatory subunit 3 (gamma)	1.29	0	0	3.85	3.17	0.76	1.27	2.76	2.4	3.85	bta05200	Pathways in cancer	NM_174796.1
PRKACA	protein kinase, cAMP-dependent, catalytic, alpha	1.29	1.64	0.67	-1.3	-2.4	1.35	1.9	-2.64	1.34	-2.64	bta04270	Vascular smooth muscle contraction	NM_174584.2
PIK3CA	phosphoinositide-3-kinase, catalytic, alpha polypeptide	1.29	2.09	0	0	1.23	2.17	-3.34	0	0	-3.34	bta04660	T cell receptor signaling pathway	NM_174574.1
PRKCB	protein kinase C, beta 1	1.28	0.92	1.18	2.02	2.98	1.6	3.61	1.88	1.75	3.61	bta04270	Vascular smooth muscle contraction	NM_174587.1
PIK3R3	phosphoinositide-3-kinase, regulatory subunit 3 (gamma)	1.28	0	0	3.03	3.17	1.07	1.49	1.54	1.44	3.17	bta05211	Renal cell carcinoma	NM_174796.1
STAT5A	signal transducer and activator of transcription 5A	1.28	0.42	0.53	0	0	-0.13	3.17	0	0	3.17	bta05200	Pathways in cancer	NM_001012673.1
PRKX	protein kinase, X-linked	1.28	2.05	1.73	0.9	0	2.31	3.17	2.66	1.82	3.17	bta05146	Amoebiasis	XM_002700423.1
IKBKB	inhibitor of kappa light polypeptide gene enhancer in B-cells, kinase beta	1.28	-0.51	0.62	0	0	0.76	2.35	0	1.17	2.35	bta05220	Chronic myeloid leukemia	NM_174353.2
ITPKB	inositol 1,4,5-trisphosphate 3-kinase B	1.27	1.59	1.38	1.73	2.54	1.86	3.59	1.59	1.9	3.59	bta04070	Phosphatidylinositol signaling system	XM_002707735.1
RNF41	ring finger protein 41	1.27	0	0	0.23	0	0.76	2.9	0	0	2.9	bta04144	Endocytosis	NM_001046525.1
STAG3	stromal antigen 3	1.27	-1.94	-0.36	1.73	0.86	1.62	2.74	0.94	0.52	2.74	bta04114	Oocyte meiosis	NM_001192411.2
BUB1	BUB1 budding uninhibited by benzimidazoles 1 homolog (yeast)	1.27	2.27	1.24	2.35	1.51	1.8	-2.11	-2.03	-2.1	2.35	bta04110	Cell cycle	NM_001102011.1
RB1	retinoblastoma 1 (including osteosarcoma)	1.27	1.35	0.29	1.59	0	1.29	2.28	1.28	1.44	2.28	bta05200	Pathways in cancer	NM_001076907.1
PIK3R3	phosphoinositide-3-kinase, regulatory subunit 3 (gamma)	1.26	0	0	3.3	3.65	0.82	1.08	1.47	1.35	3.65	bta04662	B cell receptor signaling pathway	NM_174796.1
GNB1	guanine nucleotide binding protein (G protein), beta polypeptide 1	1.26	0	0.86	0.74	2.7	0	2.62	0.99	1.05	2.7	bta04725	Cholinergic synapse	NM_175777.3
ARHGEF1	Rho guanine nucleotide exchange factor (GEF) 1	1.25	0	0	1.18	0.64	0	4.78	0.51	0	4.78	bta04810	Regulation of actin cytoskeleton	XM_002695075.2
PIK3R3	phosphoinositide-3-kinase, regulatory subunit 3 (gamma)	1.25	0	0	3.1	3.39	1.21	1.22	1.73	1.38	3.39	bta04150	mTOR signaling pathway	NM_174796.1
PRKX	protein kinase, X-linked	1.25	1.98	1.83	0.76	0	2.13	3.17	2.53	1.85	3.17	bta04010	MAPK signaling pathway	XM_002700423.1
MAPKAPK2	mitogen-activated protein kinase-activated protein kinase 2	1.25	1.7	2.31	-0.57	0	0	2.92	0	0.1	2.92	bta04010	MAPK signaling pathway	XM_002693890.2
PHKB	phosphorylase kinase, beta	1.25	2.05	1.28	2.78	1.11	1.1	0	2.48	1.47	2.78	bta04020	Calcium signaling pathway	XM_002694773.2
ATM	ataxia telangiectasia mutated	1.25	1.26	0.82	2.37	1.38	1.38	0	2.09	0.76	2.37	bta04115	p53 signaling pathway	NM_001205935.1
ITPR1	inositol 1,4,5-triphosphate receptor, type 1	1.24	0	1.63	1.83	1.13	1.11	4.87	2.02	1.36	4.87	bta04020	Calcium signaling pathway	NM_174841.2
PRKCB	protein kinase C, beta 1	1.24	0.55	1.57	2.41	3.14	1.37	3.73	2.35	1.98	3.73	bta04972	Pancreatic secretion	NM_174587.1
PRKCB	protein kinase C, beta 1	1.24	0.55	1.57	2.41	3.14	1.37	3.73	2.35	1.98	3.73	bta04970	Salivary secretion	NM_174587.1
PRKCB	protein kinase C, beta 1	1.24	0.55	1.57	2.41	3.14	1.37	3.73	2.35	1.98	3.73	bta04725	Cholinergic synapse	NM_174587.1
MAP3K7	mitogen-activated protein kinase kinase kinase 7	1.24	1	-0.34	0	0	0.99	-2.29	1.26	-0.73	-2.29	bta04621	NOD-like receptor signaling pathway	NM_001081595.1
PIK3CA	phosphoinositide-3-kinase, catalytic, alpha polypeptide	1.24	1.76	0	0	1.24	1.78	-3.5	0	0	-3.5	bta05221	Acute myeloid leukemia	NM_174574.1
PRKCB	protein kinase C, beta 1	1.23	0.55	1.59	2.37	3.14	1.4	3.68	2.34	1.98	3.68	bta04961	Endocrine and other factor-regulated calcium reabsorption	NM_174587.1
PRKCH	protein kinase C, eta	1.23	0	1.85	2.09	2.25	2.03	3.3	1.95	1.7	3.3	bta04270	Vascular smooth muscle contraction	NM_001076863.1
PRKX	protein kinase, X-linked	1.23	1.85	1.84	0.69	0	2.09	3.15	2.35	1.69	3.15	bta04910	Insulin signaling pathway	XM_002700423.1
CAMK2D	calcium/calmodulin-dependent protein kinase (CaM kinase) II delta	1.23	2.21	0.78	1.49	1.63	2.08	0.74	2.69	1.4	2.69	bta04916	Melanogenesis	NM_001046333.1
BRAF	v-raf murine sarcoma viral oncogene homolog B1	1.23	0	0.39	1.12	0	0.54	0	2.62	0.97	2.62	bta04730	Long-term depression	XM_002687002.2
EIF2AK4	eukaryotic translation initiation factor 2 alpha kinase 4	1.23	0.95	1.7	2.32	0	0	1.67	2.52	2.03	2.52	bta05160	Hepatitis C	XM_002690785.1
PLCB4	phospholipase C, beta 4	1.23	-0.05	-0.93	1.26	3.17	-1.34	-3.59	-1.65	-1.3	-3.59	bta05143	African trypanosomiasis	NM_001166510.1
PLCB4	phospholipase C, beta 4	1.23	0	-0.97	1.28	3.23	-1.3	-3.59	-1.66	-1.31	-3.59	bta04972	Pancreatic secretion	NM_001166510.1
PLCB4	phospholipase C, beta 4	1.23	0	-0.97	1.28	3.23	-1.3	-3.59	-1.66	-1.31	-3.59	bta04970	Salivary secretion	NM_001166510.1
PLCB4	phospholipase C, beta 4	1.23	0	-0.97	1.28	3.23	-1.3	-3.59	-1.66	-1.31	-3.59	bta04961	Endocrine and other factor-regulated calcium reabsorption	NM_001166510.1
PRKX	protein kinase, X-linked	1.22	1.95	1.82	0.67	0	2.08	3.14	2.46	1.82	3.14	bta04310	Wnt signaling pathway	XM_002700423.1
CRK	v-crk sarcoma virus CT10 oncogene homolog (avian)	1.22	2.34	0.86	0	0.41	0	0	0	0	2.34	bta04666	Fc gamma R-mediated phagocytosis	NM_001192334.1
CRK	v-crk sarcoma virus CT10 oncogene homolog (avian)	1.22	0	0.59	1.53	1.02	1.38	2.3	1.76	1.04	2.3	bta04012	ErbB signaling pathway	NM_001192334.1
PRKX	protein kinase, X-linked	1.21	1.92	1.85	0.63	0	2.06	3.14	2.4	1.8	3.14	bta04210	Apoptosis	XM_002700423.1
PRKCA	protein kinase C, alpha	1.21	0	0.73	1.19	0.27	0.98	3.03	0.87	0.86	3.03	bta04010	MAPK signaling pathway	NM_174435.1
NLK	nemo-like kinase	1.21	1.24	2.6	2.32	3.01	2.36	1.51	2.76	2.98	3.01	bta04310	Wnt signaling pathway	NM_001193253.1
CDK7	cyclin-dependent kinase 7	1.21	1.29	1.13	1.22	2.34	0	0.95	1.05	0.44	2.34	bta04110	Cell cycle	NM_001075715.1
PIK3CA	phosphoinositide-3-kinase, catalytic, alpha polypeptide	1.21	1.73	0	0	1.12	2.08	-3.33	0	0	-3.33	bta04012	ErbB signaling pathway	NM_174574.1
PRKCB	protein kinase C, beta 1	1.2	0.6	1.31	2.22	3.02	1.44	3.78	2.24	1.89	3.78	bta05143	African trypanosomiasis	NM_174587.1
PRKX	protein kinase, X-linked	1.2	1.85	1.89	0.51	0	2.02	3.13	2.31	1.77	3.13	bta04742	Taste transduction	XM_002700423.1
PRKX	protein kinase, X-linked	1.2	1.87	1.99	0.68	0	1.65	2.97	2.31	1.97	2.97	bta04740	Olfactory transduction	XM_002700423.1
CUL5	cullin 5	1.19	1.28	1.01	2.53	1.35	1.31	0	2.53	1.82	2.53	bta04120	Ubiquitin mediated proteolysis	XM_002692966.2
ADRBK2	adrenergic, beta, receptor kinase 2	1.18	1.32	4.58	2.82	1.34	1.39	2.79	1.07	3.05	4.58	bta04144	Endocytosis	NM_174500.2
SGMS1	sphingomyelin synthase 1	1.18	0	2.71	0	0.68	0.03	2.12	1.84	1.2	2.71	bta00600	Sphingolipid metabolism	NM_001206135.1
CYFIP2	cytoplasmic FMR1 interacting protein 2	1.18	0	1.21	0	0	0	2.58	0	1.13	2.58	bta04810	Regulation of actin cytoskeleton	NM_001205850.1
ROCK2	Rho-associated, coiled-coil containing protein kinase 2	1.18	0	0	0	0	1.07	2.26	0	0	2.26	bta04670	Leukocyte transendothelial migration	NM_174452.2
PLCB4	phospholipase C, beta 4	1.18	-0.63	-1.03	1.01	3.05	-1.08	-4.22	-2.08	-1.69	-4.22	bta04720	Long-term potentiation	NM_001166510.1
PIK3R3	phosphoinositide-3-kinase, regulatory subunit 3 (gamma)	1.17	0	0.4	3.6	3.51	0.84	0.97	2.35	1.96	3.6	bta05222	Small cell lung cancer	NM_174796.1
INPP5D	inositol polyphosphate-5-phosphatase, 145kDa	1.17	1.26	1.9	0	1.51	1.02	3.07	2.26	2.6	3.07	bta04070	Phosphatidylinositol signaling system	NM_001101882.1
ACTN1	actinin, alpha 1	1.16	-1.49	-1.08	-0.68	-1.06	-0.87	2.56	-0.94	0	2.56	bta04520	Adherens junction	NM_001035351.1
RIPK1	receptor (TNFRSF)-interacting serine-threonine kinase 1	1.16	2.1	2.07	0	1.9	0	2.49	0.23	0.23	2.49	bta05160	Hepatitis C	NM_001035012.1
RBPJ	recombination signal binding protein for immunoglobulin kappa J region	1.16	0	0	0.36	2.25	0.18	0.04	1.81	0.23	2.25	bta04330	Notch signaling pathway	NM_001077001.1
DYNC1H1	dynein, cytoplasmic 1, heavy chain 1	1.15	0.5	2.51	3.31	2.15	0.35	1.73	2.49	0.66	3.31	bta04145	Phagosome	NM_001206138.1
BRAF	v-raf murine sarcoma viral oncogene homolog B1	1.14	0.84	0.85	1.73	0	0.4	0	3.07	0	3.07	bta05218	Melanoma	XM_002687002.2
PIKFYVE	phosphoinositide kinase, FYVE finger containing	1.14	2.79	0.71	1.6	0.24	0	0.38	0.63	0	2.79	bta04070	Phosphatidylinositol signaling system	NM_001205467.1
PTGFR	prostaglandin F receptor (FP)	1.14	-1.72	2.39	1.26	2.63	1.36	2.39	0.98	-1.81	2.63	bta04020	Calcium signaling pathway	NM_181025.2
NFKB1	nuclear factor of kappa light polypeptide gene enhancer in B-cells 1 (p105)	1.14	0	1.8	1.83	1.14	0.3	0	2.45	1.84	2.45	bta05215	Prostate cancer	NM_001076409.1
PRKCB	protein kinase C, beta 1	1.13	0.08	1.39	1.13	0.44	0.89	3.86	1.73	1.8	3.86	bta04650	Natural killer cell mediated cytotoxicity	NM_174587.1
PRKCB	protein kinase C, beta 1	1.13	0.08	1.39	1.13	0.44	0.89	3.86	1.73	1.8	3.86	bta04012	ErbB signaling pathway	NM_174587.1
NOTCH2	Notch homolog 2 (Drosophila)	1.13	1.08	2.29	1.32	3.29	1.89	1.54	2.07	1.9	3.29	bta04330	Notch signaling pathway	XM_002686114.2
PIGN	phosphatidylinositol glycan anchor biosynthesis, class N	1.13	0	1.59	2.45	1.86	1.27	2.63	2.61	1.33	2.63	bta00563	Glycosylphosphatidylinositol(GPI)-anchor biosynthesis	NM_001192606.1
SKIV2L2	superkiller viralicidic activity 2-like 2 (S. cerevisiae)	1.13	0.49	1.38	2.47	0.14	1.24	-0.49	1.26	0	2.47	bta03018	RNA degradation	NM_001099012.1
ITPR1	inositol 1,4,5-triphosphate receptor, type 1	1.12	0.88	1.4	1.66	1.04	0.81	5.49	1.54	1.4	5.49	bta04912	GnRH signaling pathway	NM_174841.2
PIK3R1	phosphoinositide-3-kinase, regulatory subunit 1 (alpha)	1.12	0.97	1.89	1.14	0.8	0.82	0.65	1.53	2.66	2.66	bta04670	Leukocyte transendothelial migration	NM_174575.1
PIK3CA	phosphoinositide-3-kinase, catalytic, alpha polypeptide	1.12	1.51	0	0	0.98	1.72	-3.39	0.01	0	-3.39	bta04960	Aldosterone-regulated sodium reabsorption	NM_174574.1
STAT5A	signal transducer and activator of transcription 5A	1.11	0.81	0.79	0	0	-0.69	4.17	0	0	4.17	bta05162	Measles	NM_001012673.1
PRKCA	protein kinase C, alpha	1.11	0	1.32	0.7	1.11	1.14	4.04	0.76	0.97	4.04	bta04650	Natural killer cell mediated cytotoxicity	NM_174435.1
PRKCA	protein kinase C, alpha	1.11	0	1.32	0.7	1.11	1.14	4.04	0.76	0.97	4.04	bta04012	ErbB signaling pathway	NM_174435.1
ROCK2	Rho-associated, coiled-coil containing protein kinase 2	1.11	0	0.62	0	0	1.92	3.51	0	0.34	3.51	bta04810	Regulation of actin cytoskeleton	NM_174452.2
JAM3	junction adhesion molecule 3	1.11	-0.33	2.45	-1.58	1.64	1.62	-1.98	-1.36	0.23	2.45	bta04530	Tight junction	NM_001105364.1
SMAD3	SMAD family member 3	1.1	0	0	0	0	1.46	3.8	0	0	3.8	bta04350	TGF-beta signaling pathway	NM_001205805.1
PRKCA	protein kinase C, alpha	1.09	0	1.36	0.3	1.14	1.1	4.23	0.77	1.04	4.23	bta04971	Gastric acid secretion	NM_174435.1
CD22	CD22 molecule	1.09	0.56	1.69	-0.57	-1.59	0.7	3.81	1.47	1.25	3.81	bta04662	B cell receptor signaling pathway	XM_002695015.2
SNRPC	small nuclear ribonucleoprotein polypeptide C	1.09	0	0	0	-0.33	1.13	2.75	0.45	1.13	2.75	bta03040	Spliceosome	NM_001076334.1
PPP1CC	protein phosphatase 1, catalytic subunit, gamma isoform	1.08	0	0.28	0.39	2.65	1.27	0.98	1.67	1.71	2.65	bta04910	Insulin signaling pathway	NM_174581.3
PRKCA	protein kinase C, alpha	1.07	0	1.63	0.89	1.46	1.15	4.03	0.87	0.95	4.03	bta04670	Leukocyte transendothelial migration	NM_174435.1
GSK3B	glycogen synthase kinase 3 beta	1.06	1.29	2.02	1.19	0.45	2.79	1.75	3.93	1.86	3.93	bta04510	Focal adhesion	NM_001101310.1-2
PIK3CA	phosphoinositide-3-kinase, catalytic, alpha polypeptide	1.06	1.85	0	0	1.37	2.13	-3.75	0	0	-3.75	bta04664	Fc epsilon RI signaling pathway	NM_174574.1
PRKCB	protein kinase C, beta 1	1.05	0	1.14	1.32	0.78	0.82	4.7	1.47	1.77	4.7	bta04666	Fc gamma R-mediated phagocytosis	NM_174587.1
PRKCA	protein kinase C, alpha	1.05	0	1.78	0.13	0.94	1.11	4.27	1.09	1.23	4.27	bta04666	Fc gamma R-mediated phagocytosis	NM_174435.1
PRKCA	protein kinase C, alpha	1.05	0	1.41	0.56	1.39	1.02	4.01	0.82	0.94	4.01	bta04510	Focal adhesion	NM_174435.1
RUNX1	runt-related transcription factor 1 (acute myeloid leukemia 1; aml1 oncogene)	1.05	0	0	0	0	0	3.48	0.17	1	3.48	bta05200	Pathways in cancer	XM_002685147.2
ADCY7	adenylate cyclase 7	1.05	0.8	1.04	-0.98	-1.45	-1.8	2.81	0	0.11	2.81	bta04724	Glutamatergic synapse	NM_174230.2
PRKCA	protein kinase C, alpha	1.04	0	1.24	0.67	0.98	1.29	4.61	0.75	0.95	4.61	bta05223	Non-small cell lung cancer	NM_174435.1
ARHGEF7	Rho guanine nucleotide exchange factor (GEF) 7	1.04	1.23	3	0.32	2.36	1.26	4.3	0.38	1.3	4.3	bta04810	Regulation of actin cytoskeleton	XM_002691992.1
PRKCA	protein kinase C, alpha	1.04	0	1.29	0.47	1.35	1.11	4.04	0.78	0.97	4.04	bta04960	Aldosterone-regulated sodium reabsorption	NM_174435.1
PRKCA	protein kinase C, alpha	1.04	0	1.29	0.47	1.35	1.11	4.04	0.78	0.97	4.04	bta04070	Phosphatidylinositol signaling system	NM_174435.1
PTEN	phosphatase and tensin homolog (mutated in multiple advanced cancers 1)	1.04	1.49	0	1.7	2	2.31	0	1.99	0	2.31	bta04070	Phosphatidylinositol signaling system	XM_002698370.2
PIK3CA	phosphoinositide-3-kinase, catalytic, alpha polypeptide	1.04	1.89	0	0	1.13	1.69	-2.93	0.08	0	-2.93	bta04380	Osteoclast differentiation	NM_174574.1
PRKCB	protein kinase C, beta 1	1.03	0	0.78	0	0	0.77	4.05	1.18	1.74	4.05	bta04670	Leukocyte transendothelial migration	NM_174587.1
EZR	ezrin	1.03	0	1.54	0	-0.47	0	2.49	0	0	2.49	bta04670	Leukocyte transendothelial migration	NM_174217.2
XIAP	X-linked inhibitor of apoptosis	1.03	1.55	1.15	2.05	0.43	0.19	0.17	2.27	0	2.27	bta04510	Focal adhesion	NM_001205592.1
ARHGAP35	Rho GTPase activating protein 35	1.02	1.17	1	0	-1.68	1.07	2.7	1.07	1.28	2.7	bta04510	Focal adhesion	NM_001192398.1
NFATC3	nuclear factor of activated T-cells, cytoplasmic, calcineurin-dependent 3	1.02	0	0	1	2.1	0.54	1.71	2.36	0.95	2.36	bta04310	Wnt signaling pathway	NM_001192831.1
PIK3C3	phosphoinositide-3-kinase, class 3	1.02	1.39	0.22	0.91	0.64	0.25	0.69	2.33	1.06	2.33	bta04070	Phosphatidylinositol signaling system	NM_001099067.1
PRKACA	protein kinase, cAMP-dependent, catalytic, alpha	1.02	1.26	0.99	-1.39	-2.58	1.28	1.71	-2.28	1.18	-2.58	bta04971	Gastric acid secretion	NM_174584.2
ITK	IL2-inducible T-cell kinase	1.01	1.58	-4.15	0	1.51	1.75	2.74	1.1	1.37	-4.15	bta04670	Leukocyte transendothelial migration	NM_001105388.1
ITGB7	integrin, beta 7	1	1.72	1.21	0.66	1.18	0.81	2.78	0	0.23	2.78	bta04514	Cell adhesion molecules (CAMs)	NM_001105365.1
OAS2	2'-5'-oligoadenylate synthetase 2, 69/71kDa	1	2.05	0	0.82	0.83	0	-2.29	-0.77	-1.16	-2.29	bta05164	Influenza A	NM_001024557.1
PIK3CA	phosphoinositide-3-kinase, catalytic, alpha polypeptide	1	1.76	0	0	1.07	2.06	-3	0	0	-3	bta05222	Small cell lung cancer	NM_174574.1
ITPKB	inositol 1,4,5-trisphosphate 3-kinase B	0.99	0	0	0.06	0	0.36	3.19	0.58	0.87	3.19	bta04020	Calcium signaling pathway	XM_002707735.1
TGFBR1	transforming growth factor, beta receptor I (activin A receptor type II-like kinase, 53kDa)	0.99	1.26	2.31	3.03	2.07	1.63	1.82	1.69	1.7	3.03	bta05212	Pancreatic cancer	NM_174621.2
ITK	IL2-inducible T-cell kinase	0.98	1.28	-3.03	0	1.19	1.49	2.72	0.93	1.24	-3.03	bta04062	Chemokine signaling pathway	NM_001105388.1
PIK3R3	phosphoinositide-3-kinase, regulatory subunit 3 (gamma)	0.97	0	0	3.13	3.56	0.69	1.27	1.42	1.34	3.56	bta05142	Chagas disease (American trypanosomiasis)	NM_174796.1
PIK3R3	phosphoinositide-3-kinase, regulatory subunit 3 (gamma)	0.97	0	0	3.13	3.56	0.69	1.27	1.42	1.34	3.56	bta04973	Carbohydrate digestion and absorption	NM_174796.1
ITPKB	inositol 1,4,5-trisphosphate 3-kinase B	0.97	0	0	0.07	0	0.35	3.19	0.58	0.87	3.19	bta00562	Inositol phosphate metabolism	XM_002707735.1
RUNX1	runt-related transcription factor 1 (acute myeloid leukemia 1; aml1 oncogene)	0.96	0	1.38	0	0.49	1.07	4.51	1.73	2	4.51	bta05221	Acute myeloid leukemia	XM_002685147.2
CDS2	CDP-diacylglycerol synthase (phosphatidate cytidylyltransferase) 2	0.96	0.42	1.3	0	2.18	0.38	3.36	2.61	1.35	3.36	bta04070	Phosphatidylinositol signaling system	NM_001078046.1
RSAD2		0.95	1.79	0	-1.71	-0.49	-2.44	-1.42	-1.83	-2.05	-2.44	bta05164	Influenza A	NM_001045941.1
PLCD4	phospholipase C, delta 4	0.94	0.99	1.6	1.39	2.37	0.75	4.68	1.59	1.62	4.68	bta04020	Calcium signaling pathway	NM_001046489.1
PRKX	protein kinase, X-linked	0.94	1.47	1.74	0	0	2.32	1.81	1.7	1.96	2.32	bta04916	Melanogenesis	XM_002700423.1
PIK3CA	phosphoinositide-3-kinase, catalytic, alpha polypeptide	0.94	2.09	0	0	1.09	2.05	-3.18	0	0	-3.18	bta04210	Apoptosis	NM_174574.1
PRKCB	protein kinase C, beta 1	0.93	0	1.43	1.1	0.41	0.72	4.69	1.86	1.93	4.69	bta04971	Gastric acid secretion	NM_174587.1
ADCY7	adenylate cyclase 7	0.93	0.71	0.59	-0.04	-0.47	-1.48	3.1	0	0	3.1	bta05414	Dilated cardiomyopathy	NM_174230.2
ADCY7	adenylate cyclase 7	0.93	0.71	0.59	-0.04	-0.47	-1.48	3.1	0	0	3.1	bta04976	Bile secretion	NM_174230.2
ADCY7	adenylate cyclase 7	0.93	0.71	0.59	-0.04	-0.47	-1.48	3.1	0	0	3.1	bta04970	Salivary secretion	NM_174230.2
ADCY7	adenylate cyclase 7	0.93	0.71	0.59	-0.04	-0.47	-1.48	3.1	0	0	3.1	bta04270	Vascular smooth muscle contraction	NM_174230.2
RPS6KA5	ribosomal protein S6 kinase, 90kDa, polypeptide 5	0.93	0.53	1.75	0.85	1.8	0.76	2.77	1.08	2.18	2.77	bta04722	Neurotrophin signaling pathway	NM_001192023.1
CCR9	chemokine (C-C motif) receptor 9	0.93	-2.92	1.51	-1.67	-1.75	-1.9	-1.16	-1.44	-1.92	-2.92	bta04062	Chemokine signaling pathway	NM_001098068.1
PIK3CA	phosphoinositide-3-kinase, catalytic, alpha polypeptide	0.93	1.68	0	0	1.22	1.52	-3.25	0	0	-3.25	bta05210	Colorectal cancer	NM_174574.1
SMAD3	SMAD family member 3	0.92	0	0.57	0	0	1.25	3.82	0	0	3.82	bta05212	Pancreatic cancer	NM_001205805.1
SMAD3	SMAD family member 3	0.92	0	0.57	0	0	1.25	3.82	0	0	3.82	bta05210	Colorectal cancer	NM_001205805.1
SMAD3	SMAD family member 3	0.92	0	0.57	0	0	1.25	3.82	0	0	3.82	bta05200	Pathways in cancer	NM_001205805.1
IL15RA	interleukin 15 receptor, alpha	0.92	2.45	3.2	0.88	0.54	2.16	1.62	1.42	0	3.2	bta04672	Intestinal immune network for IgA production	XM_002692067.1
IL15RA	interleukin 15 receptor, alpha	0.92	2.45	3.2	0.88	0.54	2.16	1.62	1.42	0	3.2	bta04060	Cytokine-cytokine receptor interaction	XM_002692067.1
PIK3CA	phosphoinositide-3-kinase, catalytic, alpha polypeptide	0.92	2.29	0	0	0.97	1.73	-3.3	0	0	-3.3	bta05100	Bacterial invasion of epithelial cells	NM_174574.1
SMAD3	SMAD family member 3	0.91	0	0.58	0	0	1.28	3.84	0	0	3.84	bta05142	Chagas disease (American trypanosomiasis)	NM_001205805.1
SMAD3	SMAD family member 3	0.91	0	0.58	0	0	1.28	3.84	0	0	3.84	bta04520	Adherens junction	NM_001205805.1
LSP1	lymphocyte-specific protein 1	0.91	0	1.26	1.61	2.09	0.88	3.55	1.32	2.09	3.55	bta05152	Tuberculosis	NM_001075374.1
PPP2R5C	protein phosphatase 2, regulatory subunit B', gamma isoform	0.91	0	0.57	0	0.61	0.5	2.92	0	0.46	2.92	bta03015	mRNA surveillance pathway	NM_001083376.1
TGFBR1	transforming growth factor, beta receptor I (activin A receptor type II-like kinase, 53kDa)	0.91	1.2	2.31	2.86	1.78	1.47	1.75	1.83	1.63	2.86	bta05200	Pathways in cancer	NM_174621.2
HTR2B	5-hydroxytryptamine (serotonin) receptor 2B	0.91	0.21	2.81	1.36	0.8	0.29	1.07	1.51	1.13	2.81	bta04020	Calcium signaling pathway	NM_001205448.1
CARS	cysteinyl-tRNA synthetase	0.91	0.7	1.4	0	0.87	0.44	2.65	0.81	0.67	2.65	bta00970	Aminoacyl-tRNA biosynthesis	NM_001103249.1
BRAF	v-raf murine sarcoma viral oncogene homolog B1	0.91	0.04	0.46	1.49	0.06	0.77	0.74	2.61	0.85	2.61	bta05211	Renal cell carcinoma	XM_002687002.2
RAB4A	RAB4A, member RAS oncogene family	0.91	0	0.59	2.58	2.37	1.74	1.92	1.71	1.65	2.58	bta04144	Endocytosis	NM_001038685.1
PRKACA	protein kinase, cAMP-dependent, catalytic, alpha	0.91	1.3	1.7	-1.38	-2.17	1.44	1.65	-2.29	1.37	-2.29	bta04914	Progesterone-mediated oocyte maturation	NM_174584.2
PRKACA	protein kinase, cAMP-dependent, catalytic, alpha	0.91	1.3	1.7	-1.38	-2.17	1.44	1.65	-2.29	1.37	-2.29	bta04062	Chemokine signaling pathway	NM_174584.2
PIK3CA	phosphoinositide-3-kinase, catalytic, alpha polypeptide	0.91	1.7	0	0	1.19	1.85	-3.16	0	0	-3.16	bta04725	Cholinergic synapse	NM_174574.1
PIK3CA	phosphoinositide-3-kinase, catalytic, alpha polypeptide	0.91	1.85	0	0	0.98	1.73	-3.51	0	0	-3.51	bta04670	Leukocyte transendothelial migration	NM_174574.1
PRKCB	protein kinase C, beta 1	0.9	0	1.4	1.15	0.48	0.72	4.63	1.85	1.92	4.63	bta04960	Aldosterone-regulated sodium reabsorption	NM_174587.1
PRKCB	protein kinase C, beta 1	0.9	0	1.4	1.15	0.48	0.72	4.63	1.85	1.92	4.63	bta04070	Phosphatidylinositol signaling system	NM_174587.1
GNB1	guanine nucleotide binding protein (G protein), beta polypeptide 1	0.9	0.05	1.1	0	0.27	0.85	3.73	0.04	0.86	3.73	bta04744	Phototransduction	NM_175777.3
PIK3CA	phosphoinositide-3-kinase, catalytic, alpha polypeptide	0.9	1.53	0	0	1.34	2.08	-3.33	0	0	-3.33	bta04666	Fc gamma R-mediated phagocytosis	NM_174574.1
PIK3CA	phosphoinositide-3-kinase, catalytic, alpha polypeptide	0.9	1.44	0	0	1.2	1.94	-3.36	0	0	-3.36	bta05200	Pathways in cancer	NM_174574.1
GNB1	guanine nucleotide binding protein (G protein), beta polypeptide 1	0.89	0.39	1.78	0.78	1.5	0.45	4.13	1.27	1.33	4.13	bta04742	Taste transduction	NM_175777.3
BRAF	v-raf murine sarcoma viral oncogene homolog B1	0.89	0	0	0.71	0	0	0.74	2.51	1.05	2.51	bta05219	Bladder cancer	XM_002687002.2
ITPR2	inositol 1,4,5-triphosphate receptor, type 2	0.88	1.53	1.9	0	2.31	1.26	0	1.81	1.98	2.31	bta04070	Phosphatidylinositol signaling system	NM_174369.2-2
ADCY7	adenylate cyclase 7	0.87	0.47	1.04	-0.18	-0.18	-2.59	4.62	0	0	4.62	bta04972	Pancreatic secretion	NM_174230.2
SHANK3	SH3/ankyrin domain gene 3	0.87	0.54	0	1.09	0.75	1.2	2.86	0	1.4	2.86	bta04724	Glutamatergic synapse	XM_002687990.2
AP3B1	adaptor-related protein complex 3, beta 1 subunit	0.87	0.5	1.07	2.44	0.5	0.68	0	1.84	0.63	2.44	bta04142	Lysosome	NM_001076534.1
RRAS2	related RAS viral (r-ras) oncogene homolog 2	0.86	0	1.58	1.68	0.94	0.47	3.09	1.38	0.8	3.09	bta04530	Tight junction	NM_001099010.1
NFKB1	nuclear factor of kappa light polypeptide gene enhancer in B-cells 1 (p105)	0.85	0.54	2.46	1.64	0.63	0.24	0.14	2.4	1.62	2.46	bta05221	Acute myeloid leukemia	NM_001076409.1
PSMD1	proteasome (prosome, macropain) 26S subunit, non-ATPase, 1	0.84	0.89	0.32	2.52	0.97	0.61	0.39	1.16	0.11	2.52	bta03050	Proteasome	NM_001101077.1
PIK3CA	phosphoinositide-3-kinase, catalytic, alpha polypeptide	0.84	2.25	0	0	0.96	1.71	-3.26	0	0	-3.26	bta04914	Progesterone-mediated oocyte maturation	NM_174574.1
PIK3CA	phosphoinositide-3-kinase, catalytic, alpha polypeptide	0.84	2.25	0	0	0.96	1.71	-3.26	0	0	-3.26	bta00562	Inositol phosphate metabolism	NM_174574.1
PIK3CA	phosphoinositide-3-kinase, catalytic, alpha polypeptide	0.84	2.23	0	0	0.97	1.72	-3.28	0	0	-3.28	bta04620	Toll-like receptor signaling pathway	NM_174574.1
PIK3R5	phosphoinositide-3-kinase, regulatory subunit 5	0.83	0.95	0	0.31	0.28	0.09	3.3	0.69	1.33	3.3	bta05212	Pancreatic cancer	XM_002707761.2
ADCY7	adenylate cyclase 7	0.83	0.64	0.57	0	-0.49	-1.4	3.03	0	0	3.03	bta04912	GnRH signaling pathway	NM_174230.2
BOLA-DQB	major histocompatibility complex, class II, DQ beta	0.83	1.09	2.58	-0.4	0.46	-1.88	0.94	0.67	1.15	2.58	bta05152	Tuberculosis	NM_001012676.2
HTR2B	5-hydroxytryptamine (serotonin) receptor 2B	0.83	0.98	1.02	2.35	0.83	0.53	0	2.16	0.42	2.35	bta04080	Neuroactive ligand-receptor interaction	NM_001205448.1
TCF7	transcription factor 7 (T-cell specific, HMG-box)	0.83	-1.06	-0.36	-0.55	-1.12	-1.22	-2.3	-0.01	-0.71	-2.3	bta05200	Pathways in cancer	NM_001099186.1
ASAP1	ArfGAP with SH3 domain, ankyrin repeat and PH domain 1	0.82	0	1.65	0	1.01	0.86	3.62	0.53	0.99	3.62	bta04144	Endocytosis	NM_175821.2
ATP2A2	ATPase, Ca++ transporting, cardiac muscle, slow twitch 2	0.82	0.33	0.91	1.41	0	0	2.48	0	0	2.48	bta04020	Calcium signaling pathway	NM_001191430.1
INSR	insulin receptor	0.82	-2.47	-1.17	-2.44	-0.88	-1.27	2.32	-1.29	2.11	-2.47	bta04910	Insulin signaling pathway	XM_002688832.2
PRKACA	protein kinase, cAMP-dependent, catalytic, alpha	0.82	0.75	0.62	-1.13	-1.99	1.33	1.64	-2.58	0.34	-2.58	bta04725	Cholinergic synapse	NM_174584.2
PIK3CA	phosphoinositide-3-kinase, catalytic, alpha polypeptide	0.82	2.24	0	0	0.96	1.73	-3.23	0	0	-3.23	bta04150	mTOR signaling pathway	NM_174574.1
PIK3CA	phosphoinositide-3-kinase, catalytic, alpha polypeptide	0.82	2.59	0	0	1.07	1.89	-3.28	0	0	-3.28	bta05160	Hepatitis C	NM_174574.1
CD47	CD47 antigen (Rh-related antigen, integrin-associated signal transducer)	0.82	1.29	1.23	1.28	1.87	0.75	-3.28	0.96	0.25	-3.28	bta04512	ECM-receptor interaction	NM_174708.2
PIK3R3	phosphoinositide-3-kinase, regulatory subunit 3 (gamma)	0.81	0	0	2.75	2.67	0	1.09	1.01	1.8	2.75	bta04660	T cell receptor signaling pathway	NM_174796.1
PIK3R5	phosphoinositide-3-kinase, regulatory subunit 5	0.81	0.77	0.1	0.83	0	0	2.7	1.36	1.86	2.7	bta05200	Pathways in cancer	XM_002707761.2
MAP2K5	mitogen-activated protein kinase kinase 5	0.81	0	0.34	2.37	1.37	0.23	1.72	1.14	0.62	2.37	bta04010	MAPK signaling pathway	NM_001206770.1
CTNNB1	catenin (cadherin-associated protein), beta 1, 88kDa	0.81	0.21	1.7	1.08	2.11	1.36	1.94	2.34	1.63	2.34	bta04510	Focal adhesion	NM_001076141.1
PRKACA	protein kinase, cAMP-dependent, catalytic, alpha	0.8	1.52	1.35	-1.62	-1.78	1.56	2.07	-2.24	0.83	-2.24	bta04916	Melanogenesis	NM_174584.2
PIK3CA	phosphoinositide-3-kinase, catalytic, alpha polypeptide	0.8	2.02	0	0	1.05	2.09	-3.18	0	0	-3.18	bta05211	Renal cell carcinoma	NM_174574.1
PIK3CA	phosphoinositide-3-kinase, catalytic, alpha polypeptide	0.8	2.02	0	0	1.05	2.08	-3.18	0	0	-3.18	bta05142	Chagas disease (American trypanosomiasis)	NM_174574.1
PIK3CA	phosphoinositide-3-kinase, catalytic, alpha polypeptide	0.8	2.02	0	0	1.05	2.08	-3.18	0	0	-3.18	bta04973	Carbohydrate digestion and absorption	NM_174574.1
PIK3CA	phosphoinositide-3-kinase, catalytic, alpha polypeptide	0.8	1.8	0	0	1.12	2.06	-3.46	0	0	-3.46	bta05212	Pancreatic cancer	NM_174574.1
PIK3CA	phosphoinositide-3-kinase, catalytic, alpha polypeptide	0.79	1.43	0	0	1.23	2.08	-3.53	0	0	-3.53	bta04630	Jak-STAT signaling pathway	NM_174574.1
FOXO1	forkhead box O1	0.78	0	1.05	0.16	0	0.15	4.28	0	0.71	4.28	bta05200	Pathways in cancer	XM_002691748.2
ASAP1	ArfGAP with SH3 domain, ankyrin repeat and PH domain 1	0.78	0	1.89	0	0.98	1.11	3.44	0.86	1.09	3.44	bta04666	Fc gamma R-mediated phagocytosis	NM_175821.2
LCK	lymphocyte-specific protein tyrosine kinase	0.77	-0.24	0.4	0	0	-1.14	2.51	0.86	0.48	2.51	bta04660	T cell receptor signaling pathway	NM_001034334.1
CHUK	conserved helix-loop-helix ubiquitous kinase	0.77	0.42	0	1.81	1.46	1.6	2.25	0	0.87	2.25	bta04660	T cell receptor signaling pathway	NM_174021.2
ULK3		0.76	0	0	0	-0.33	0	3.19	0	0.18	3.19	bta04150	mTOR signaling pathway	NM_001045934.2
INPP5K	inositol polyphosphate-5-phosphatase K	0.76	0	0	-1.12	-0.24	0	2.36	0	0	2.36	bta00562	Inositol phosphate metabolism	NM_001101986.1
EIF2AK4	eukaryotic translation initiation factor 2 alpha kinase 4	0.76	1.66	2.18	0.86	1.92	1.48	1.69	2.33	0.87	2.33	bta05164	Influenza A	XM_002690785.1
CARD11	caspase recruitment domain family, member 11	0.75	0	0.69	0	0	0	4.44	0	0	4.44	bta04660	T cell receptor signaling pathway	NM_001109796.1
GRB2	growth factor receptor-bound protein 2	0.75	0.84	1.34	2.38	1.77	1.43	1.45	0	0.21	2.38	bta05200	Pathways in cancer	NM_001034630.1
L1CAM	L1 cell adhesion molecule	0.75	-0.58	-0.97	0	0	0	2.26	0	0	2.26	bta04514	Cell adhesion molecules (CAMs)	NM_001192435.1
CD40LG		0.75	0.29	0	0	1.1	1.19	0.34	-2.28	-0.84	-2.28	bta04660	T cell receptor signaling pathway	NM_174624.2
PRKACA	protein kinase, cAMP-dependent, catalytic, alpha	0.75	1.15	0.51	-1.25	-2.26	1.26	1.63	-2.34	0.91	-2.34	bta04912	GnRH signaling pathway	NM_174584.2
RARB	retinoic acid receptor, beta	0.73	0.58	3.06	1.96	0	0	1.07	1.16	1.13	3.06	bta05223	Non-small cell lung cancer	XM_002698748.1
RARB	retinoic acid receptor, beta	0.73	0.58	3.06	1.96	0	0	1.07	1.16	1.13	3.06	bta05222	Small cell lung cancer	XM_002698748.1
RARB	retinoic acid receptor, beta	0.73	0.58	3.06	1.96	0	0	1.07	1.16	1.13	3.06	bta05200	Pathways in cancer	XM_002698748.1
POLR3E	polymerase (RNA) III (DNA directed) polypeptide E	0.73	1.45	1.11	0.31	0.62	0	2.45	0	1.23	2.45	bta04623	Cytosolic DNA-sensing pathway	XM_002698019.2
POLR3E	polymerase (RNA) III (DNA directed) polypeptide E	0.73	1.45	1.11	0.31	0.62	0	2.45	0	1.23	2.45	bta03020	RNA polymerase	XM_002698019.2
POLR3E	polymerase (RNA) III (DNA directed) polypeptide E	0.73	1.45	1.11	0.31	0.62	0	2.45	0	1.23	2.45	bta00240	Pyrimidine metabolism	XM_002698019.2
POLR3E	polymerase (RNA) III (DNA directed) polypeptide E	0.73	1.45	1.11	0.31	0.62	0	2.45	0	1.23	2.45	bta00230	Purine metabolism	XM_002698019.2
GRB2	growth factor receptor-bound protein 2	0.73	0.82	0.41	1.69	0	1.18	2.27	0	0	2.27	bta04660	T cell receptor signaling pathway	NM_001034630.1
SEMA4D	sema domain, immunoglobulin domain (Ig), transmembrane domain (TM) and short cytoplasmic domain, (semaphorin) 4D	0.72	0.06	0	0	0	0.23	2.36	0.54	0.62	2.36	bta04360	Axon guidance	NM_001098160.1
GNA14	guanine nucleotide binding protein (G protein), alpha 14	0.72	1.44	1.67	0.09	1.34	2.84	-3.22	1.21	0	-3.22	bta04020	Calcium signaling pathway	NM_174323.2
PIK3CA	phosphoinositide-3-kinase, catalytic, alpha polypeptide	0.72	2.09	0	0	1.01	1.73	-3.35	0	0	-3.35	bta05213	Endometrial cancer	NM_174574.1
ADCY7	adenylate cyclase 7	0.71	0.32	0.65	0	0	-1.87	4.51	0	0	4.51	bta04916	Melanogenesis	NM_174230.2
CARD11	caspase recruitment domain family, member 11	0.71	0	0.14	0	0	0	4.35	0	0.09	4.35	bta04662	B cell receptor signaling pathway	NM_001109796.1
PIK3R5	phosphoinositide-3-kinase, regulatory subunit 5	0.71	0.75	0.01	0.94	0	0	2.69	1.6	1.6	2.69	bta05221	Acute myeloid leukemia	XM_002707761.2
PIK3CA	phosphoinositide-3-kinase, catalytic, alpha polypeptide	0.71	1.89	0	0	1.06	1.85	-3.15	0	0	-3.15	bta04662	B cell receptor signaling pathway	NM_174574.1
CUL2	cullin 2	0.69	0.37	1.26	4.16	1.84	1.99	2.27	1.83	0	4.16	bta05200	Pathways in cancer	NM_001076909.1
CUL2	cullin 2	0.69	0.1	1.39	3.92	1.84	2.03	1.92	1.74	0	3.92	bta05211	Renal cell carcinoma	NM_001076909.1
CUL2	cullin 2	0.69	0.1	1.39	3.92	1.84	2.03	1.92	1.74	0	3.92	bta04120	Ubiquitin mediated proteolysis	NM_001076909.1
PRKACA	protein kinase, cAMP-dependent, catalytic, alpha	0.69	1.11	0.6	-1.27	-2.36	1.31	1.63	-2.24	1	-2.36	bta04976	Bile secretion	NM_174584.2
PRKCB	protein kinase C, beta 1	0.68	0.12	0.54	0.56	2.14	0.69	4.74	1.02	1.45	4.74	bta04510	Focal adhesion	NM_174587.1
UBE4B	ubiquitination factor E4B, UFD2 homolog (S. cerevisiae)	0.68	0	3.07	0.37	0	0.05	2.1	0.37	0.16	3.07	bta04120	Ubiquitin mediated proteolysis	NM_001102504.1
GRB2	growth factor receptor-bound protein 2	0.68	0	1.06	1.04	1.39	0.85	2.9	0.12	0	2.9	bta05215	Prostate cancer	NM_001034630.1
SMURF1	SMAD specific E3 ubiquitin protein ligase 1	0.68	0	0	0	0	0.44	2.71	0	0	2.71	bta04350	TGF-beta signaling pathway	XM_002698145.2
TGFBR2	transforming growth factor, beta receptor II (70/80kDa)	0.68	0.65	1.92	0.02	1.15	1.99	2.4	1.41	1.68	2.4	bta04350	TGF-beta signaling pathway	NM_001159566.1
MAP2K5	mitogen-activated protein kinase kinase 5	0.68	0	0.2	2.26	1.37	0.24	1.83	0.95	0.55	2.26	bta04540	Gap junction	NM_001206770.1
DCTN2	dynactin 2 (p50)	0.67	0.16	1.42	0	0	0	4.89	0	1.58	4.89	bta05016	Huntington's disease	NM_001034558.1
DCTN2	dynactin 2 (p50)	0.67	0.16	1.42	0	0	0	4.89	0	1.58	4.89	bta04962	Vasopressin-regulated water reabsorption	NM_001034558.1
PIK3R5	phosphoinositide-3-kinase, regulatory subunit 5	0.67	2.01	0	0.89	0.03	0	2.76	1.58	2.07	2.76	bta04722	Neurotrophin signaling pathway	XM_002707761.2
PRKACA	protein kinase, cAMP-dependent, catalytic, alpha	0.67	0.98	0.77	-1.26	-2.05	1.27	1.65	-2.31	0.77	-2.31	bta04020	Calcium signaling pathway	NM_174584.2
TGFBR1	transforming growth factor, beta receptor I (activin A receptor type II-like kinase, 53kDa)	0.66	1.03	2.09	2.68	1.79	1.48	1.03	2.52	1.85	2.68	bta04520	Adherens junction	NM_174621.2
NFKB1	nuclear factor of kappa light polypeptide gene enhancer in B-cells 1 (p105)	0.66	1.01	2.42	1.3	0.19	1.24	0.59	2.02	2.42	2.42	bta05212	Pancreatic cancer	NM_001076409.1
PRKACA	protein kinase, cAMP-dependent, catalytic, alpha	0.66	1.14	0.65	-1.26	-2.4	1.3	1.63	-2.25	0.89	-2.4	bta04970	Salivary secretion	NM_174584.2
PIK3CA	phosphoinositide-3-kinase, catalytic, alpha polypeptide	0.66	2.4	0	0	1	1.73	-3.17	0	0	-3.17	bta05146	Amoebiasis	NM_174574.1
PIK3CA	phosphoinositide-3-kinase, catalytic, alpha polypeptide	0.66	1.59	0	0	1.31	1.87	-3.64	0	0	-3.64	bta05214	Glioma	NM_174574.1
ARHGEF1	Rho guanine nucleotide exchange factor (GEF) 1	0.65	0	0	0.26	0.46	0	4.87	0	0	4.87	bta04270	Vascular smooth muscle contraction	XM_002695075.2
RIPK1	receptor (TNFRSF)-interacting serine-threonine kinase 1	0.65	2.34	2.03	1.99	3.19	1.58	0.86	1.55	1.78	3.19	bta04620	Toll-like receptor signaling pathway	NM_001035012.1
RIPK2	receptor (TNFRSF)-interacting serine-threonine kinase 2	0.65	2.28	0	0.82	0	0.79	-1.35	0.61	0	2.28	bta04621	NOD-like receptor signaling pathway	NM_001034610.1
LAT	linker for activation of T cells	0.65	0	-0.11	0	-0.2	0	2.25	0	0	2.25	bta04660	T cell receptor signaling pathway	NM_001104978.1
ITPR1	inositol 1,4,5-triphosphate receptor, type 1	0.64	0	2.24	0.81	0.2	0.26	3.99	1.16	1.07	3.99	bta04972	Pancreatic secretion	NM_174841.2
ITPR1	inositol 1,4,5-triphosphate receptor, type 1	0.64	0	2.24	0.81	0.2	0.26	3.99	1.16	1.07	3.99	bta04971	Gastric acid secretion	NM_174841.2
ITPR1	inositol 1,4,5-triphosphate receptor, type 1	0.64	0	2.24	0.81	0.2	0.26	3.99	1.16	1.07	3.99	bta04970	Salivary secretion	NM_174841.2
ACSS1	acyl-CoA synthetase short-chain family member 1	0.64	0	3.07	0	-0.33	0	3.48	0	0	3.48	bta00640	Propanoate metabolism	NM_174746.2
ACSS1	acyl-CoA synthetase short-chain family member 1	0.64	0	3.07	0	-0.33	0	3.48	0	0	3.48	bta00620	Pyruvate metabolism	NM_174746.2
ACSS1	acyl-CoA synthetase short-chain family member 1	0.64	0	3.07	0	-0.33	0	3.48	0	0	3.48	bta00010	Glycolysis / Gluconeogenesis	NM_174746.2
EHMT1	euchromatic histone-lysine N-methyltransferase 1	0.64	0	0.17	0	0.63	0.91	3.09	0.04	0.3	3.09	bta00310	Lysine degradation	NM_001099041.1
PPP3CA	protein phosphatase 3 (formerly 2B), catalytic subunit, alpha isoform	0.64	0	1.11	1.68	3.03	0.5	1.5	2.03	0.81	3.03	bta04360	Axon guidance	NM_174787.2
TAP1	transporter 1, ATP-binding cassette, sub-family B (MDR/TAP)	0.63	0.97	0	0	-1.25	0	3.65	0	0	3.65	bta04612	Antigen processing and presentation	NM_001098058.1
BRAF	v-raf murine sarcoma viral oncogene homolog B1	0.63	0.45	0	0.48	0	0.37	0.39	2.49	0.36	2.49	bta04650	Natural killer cell mediated cytotoxicity	XM_002687002.2
PRKACA	protein kinase, cAMP-dependent, catalytic, alpha	0.63	1.1	0.56	-1.25	-2.33	1.28	1.62	-2.27	0.83	-2.33	bta04724	Glutamatergic synapse	NM_174584.2
DDX39B	Spliceosome RNA helicase BAT1 (EC 3.6.1.-)(DEAD box protein UAP56)(56 kDa U2AF65-associated protein)	0.62	1.9	0.25	0	0	0	3.69	0	0	3.69	bta03015	mRNA surveillance pathway	NM_001033629.1
SIL1		0.62	1.87	1.27	0.85	2.16	1.71	3.62	0.59	1.46	3.62	bta04141	Protein processing in endoplasmic reticulum	NM_001075808.1
GRB2	growth factor receptor-bound protein 2	0.62	0.45	0	1.15	0	1.32	2.69	0	0	2.69	bta04540	Gap junction	NM_001034630.1
GRB2	growth factor receptor-bound protein 2	0.61	0.83	0.38	1.63	0	1.44	3.15	0	0	3.15	bta04664	Fc epsilon RI signaling pathway	NM_001034630.1
MAPKAPK5	mitogen-activated protein kinase-activated protein kinase 5	0.6	1.9	1.38	0.83	0.37	1.81	3.52	2.1	0.13	3.52	bta04010	MAPK signaling pathway	NM_001206858.1
BRAF	v-raf murine sarcoma viral oncogene homolog B1	0.6	0	0.53	1.33	0.5	0.72	0.78	2.72	1.24	2.72	bta05212	Pancreatic cancer	XM_002687002.2
BRAF	v-raf murine sarcoma viral oncogene homolog B1	0.6	0	0.53	1.33	0.5	0.72	0.78	2.72	1.24	2.72	bta05210	Colorectal cancer	XM_002687002.2
BDKRB2	bradykinin receptor B2	0.58	-1.46	1.83	2.86	0.89	1.1	1.13	1.76	0.92	2.86	bta04810	Regulation of actin cytoskeleton	NM_001192126.1
EXT2	exostoses (multiple) 2	0.57	0	0.72	1.79	1.28	1.56	2.53	1.1	1.45	2.53	bta00534	Glycosaminoglycan biosynthesis - heparan sulfate	NM_177496.3
HIF1A	hypoxia-inducible factor 1, alpha subunit (basic helix-loop-helix transcription factor)	0.57	0	1.89	0.69	0	1.22	-2.92	0.73	1.24	-2.92	bta05211	Renal cell carcinoma	NM_174339.3
P2RX7	purinergic receptor P2X, ligand-gated ion channel, 7	0.56	-1.22	1.31	0.02	1.14	-1.99	2.29	0.43	1.04	2.29	bta04080	Neuroactive ligand-receptor interaction	NM_001206516.1
ADCY7	adenylate cyclase 7	0.55	0.68	0.45	0	-0.24	-1.25	3.71	0	0	3.71	bta04020	Calcium signaling pathway	NM_174230.2
INPP5D	inositol polyphosphate-5-phosphatase, 145kDa	0.55	0	1.74	0	0	0.21	3.45	1.92	2.73	3.45	bta04910	Insulin signaling pathway	NM_001101882.1
INPP5D	inositol polyphosphate-5-phosphatase, 145kDa	0.55	0	1.74	0	0	0.21	3.45	1.92	2.73	3.45	bta04666	Fc gamma R-mediated phagocytosis	NM_001101882.1
INPP5D	inositol polyphosphate-5-phosphatase, 145kDa	0.55	0	1.74	0	0	0.21	3.45	1.92	2.73	3.45	bta04664	Fc epsilon RI signaling pathway	NM_001101882.1
INPP5D	inositol polyphosphate-5-phosphatase, 145kDa	0.55	0	1.74	0	0	0.21	3.45	1.92	2.73	3.45	bta04662	B cell receptor signaling pathway	NM_001101882.1
MINOS1	mitochondrial inner membrane organizing system 1	0.55	0	1.74	2.25	1.75	0.79	3.09	1.92	2.09	3.09	bta04144	Endocytosis	XM_003585800.1
RAF1	v-raf-1 murine leukemia viral oncogene homolog 1	0.55	0	2.04	0.42	1.07	1.52	2.53	1.35	1.19	2.53	bta04370	VEGF signaling pathway	NM_001102505.1
P2RX7	purinergic receptor P2X, ligand-gated ion channel, 7	0.55	-1.21	1.26	0	1.09	-1.99	2.3	0.41	1.01	2.3	bta04020	Calcium signaling pathway	NM_001206516.1
UBE4B	ubiquitination factor E4B, UFD2 homolog (S. cerevisiae)	0.54	0	3.15	0.02	0	0	2.11	0	0	3.15	bta04141	Protein processing in endoplasmic reticulum	NM_001102504.1
MAD1L1	MAD1 mitotic arrest deficient-like 1 (yeast)	0.54	0	1.11	0	1.01	1.95	3.12	0	1.11	3.12	bta04110	Cell cycle	NM_001102044.1
GAB1	GRB2-associated binding protein 1	0.54	2.53	2.25	1.7	1.3	0.98	1.92	0.12	0.47	2.53	bta04722	Neurotrophin signaling pathway	NM_001101201.1
GAB1	GRB2-associated binding protein 1	0.54	0	0	0.53	0	0.3	2.3	0.52	0.78	2.3	bta05211	Renal cell carcinoma	NM_001101201.1
PIK3R5	phosphoinositide-3-kinase, regulatory subunit 5	0.53	1.32	0	0.56	0.22	0.23	2.81	0.8	1.63	2.81	bta04670	Leukocyte transendothelial migration	XM_002707761.2
YARS	tyrosyl-tRNA synthetase (EC:6.1.1.1)	0.53	1.12	-2.31	-0.46	-1.95	-2.84	-1.14	-1.2	0	-2.84	bta00970	Aminoacyl-tRNA biosynthesis	NM_174220.2
FOXO1	forkhead box O1	0.51	0.41	0.64	0	0.8	1.01	3.65	0	0	3.65	bta04910	Insulin signaling pathway	XM_002691748.2
NFKB1	nuclear factor of kappa light polypeptide gene enhancer in B-cells 1 (p105)	0.51	0	1.19	2.24	1.37	0	0.24	2.41	2.77	2.77	bta04210	Apoptosis	NM_001076409.1
PRKACA	protein kinase, cAMP-dependent, catalytic, alpha	0.51	0.97	0.6	-1.21	-2.4	1.31	1.65	-2.31	0.87	-2.4	bta04114	Oocyte meiosis	NM_174584.2
MAP2K5	mitogen-activated protein kinase kinase 5	0.5	0	0.56	2.01	0.97	0	2.41	0.85	0.36	2.41	bta04722	Neurotrophin signaling pathway	NM_001206770.1
PPAP2A	phosphatidic acid phosphatase 2a	0.48	0	0.32	0.91	0.3	0.19	2.83	0.42	0	2.83	bta04975	Fat digestion and absorption	NM_001080329.1
TGFBR2	transforming growth factor, beta receptor II (70/80kDa)	0.47	0.74	2.39	0	0.14	1.56	1.16	2.5	1.71	2.5	bta05200	Pathways in cancer	NM_001159566.1
FOXO1	forkhead box O1	0.47	0.05	0.59	0	0	0.48	2.47	0	0.28	2.47	bta05215	Prostate cancer	XM_002691748.2
EFTUD1		0.47	0.13	0.77	1	0	1.32	2.34	0.45	0.55	2.34	bta03008	Ribosome biogenesis in eukaryotes	XM_002696606.2
NUP214	nucleoporin 214kDa	0.46	0	1.11	0	0	0	3.86	0	0.44	3.86	bta03013	RNA transport	NM_001205443.1
RPTOR		0.43	0	1.32	1.69	0.49	0.72	4.43	1.16	1.1	4.43	bta04910	Insulin signaling pathway	NM_001192130.1
RPTOR		0.43	0	1.32	1.69	0.49	0.72	4.43	1.16	1.1	4.43	bta04150	mTOR signaling pathway	NM_001192130.1
GSK3B	glycogen synthase kinase 3 beta	0.43	1.43	2.18	0.09	0.99	3.21	0.84	2.52	1.75	3.21	bta05200	Pathways in cancer	NM_001101310.1-2
MAP3K14	mitogen-activated protein kinase kinase kinase 14	0.43	0.51	0	0.23	-1.5	0	2.72	0	0	2.72	bta04210	Apoptosis	NM_001192178.1
BRAF	v-raf murine sarcoma viral oncogene homolog B1	0.43	0.08	0	0.25	0.04	0.44	0.41	2.66	1.28	2.66	bta05160	Hepatitis C	XM_002687002.2
FGD3	FYVE, RhoGEF and PH domain containing 3	0.43	0	0	0	-0.12	0	2.65	0	0	2.65	bta04810	Regulation of actin cytoskeleton	NM_001024527.1
PIK3CB	phosphoinositide-3-kinase, catalytic, beta polypeptide	0.42	1.3	3.92	0.2	1.44	1.24	0.62	0.49	1.59	3.92	bta05221	Acute myeloid leukemia	NM_001206047.1
ITGB7	integrin, beta 7	0.42	0	0	0	0	0	3.14	0	0	3.14	bta05414	Dilated cardiomyopathy	NM_001105365.1
ITGB7	integrin, beta 7	0.42	0	0	0	0	0	3.14	0	0	3.14	bta05412	Arrhythmogenic right ventricular cardiomyopathy (ARVC)	NM_001105365.1
ITGB7	integrin, beta 7	0.42	0	0	0	0	0	3.14	0	0	3.14	bta04672	Intestinal immune network for IgA production	NM_001105365.1
ITGB7	integrin, beta 7	0.42	0	0	0	0	0	3.14	0	0	3.14	bta04510	Focal adhesion	NM_001105365.1
GMDS	GDP-mannose 4,6-dehydratase	0.41	0	0.76	0.98	0.65	1.23	3.3	0.99	1.2	3.3	bta00520	Amino sugar and nucleotide sugar metabolism	NM_001080331.1
GMDS	GDP-mannose 4,6-dehydratase	0.41	0	0.76	0.98	0.65	1.23	3.3	0.99	1.2	3.3	bta00051	Fructose and mannose metabolism	NM_001080331.1
C1GALT1	core 1 synthase, glycoprotein-N-acetylgalactosamine 3-beta-galactosyltransferase, 1	0.41	0	0.9	1.2	1.79	0	0	3.13	0.9	3.13	bta00512	Mucin type O-Glycan biosynthesis	NM_001076160.1
GRB2	growth factor receptor-bound protein 2	0.41	0.86	0.82	2.34	1.42	0.75	2.14	0	0	2.34	bta04722	Neurotrophin signaling pathway	NM_001034630.1
ADCY7	adenylate cyclase 7	0.4	0.35	0.76	0	-0.73	-1.52	3.54	0	0.21	3.54	bta04540	Gap junction	NM_174230.2
TLR3	toll-like receptor 3	0.4	3.16	0.75	0.62	0.96	0	-2.09	1.04	0	3.16	bta05164	Influenza A	NM_001008664.1
GRB2	growth factor receptor-bound protein 2	0.39	0.99	3.18	1.81	1.28	1.79	2.17	0	0.81	3.18	bta05221	Acute myeloid leukemia	NM_001034630.1
PIK3R5	phosphoinositide-3-kinase, regulatory subunit 5	0.39	0.58	0	0.7	0	0	2.66	1.08	2.18	2.66	bta04510	Focal adhesion	XM_002707761.2
B3GALT2	UDP-Gal:betaGlcNAc beta 1,3-galactosyltransferase, polypeptide 2	0.38	0.72	0	0.23	0	-0.44	-2.84	0.1	-0.84	-2.84	bta00601	Glycosphingolipid biosynthesis - lacto and neolacto series	NM_001076188.1
TGFBR1	transforming growth factor, beta receptor I (activin A receptor type II-like kinase, 53kDa)	0.37	1.14	2.19	3.23	1.86	1.8	0.78	1.97	1.69	3.23	bta05220	Chronic myeloid leukemia	NM_174621.2
TGFBR1	transforming growth factor, beta receptor I (activin A receptor type II-like kinase, 53kDa)	0.37	1.14	2.19	3.23	1.86	1.8	0.78	1.97	1.69	3.23	bta04380	Osteoclast differentiation	NM_174621.2
TGFBR1	transforming growth factor, beta receptor I (activin A receptor type II-like kinase, 53kDa)	0.37	1.14	2.19	3.23	1.86	1.8	0.78	1.97	1.69	3.23	bta04060	Cytokine-cytokine receptor interaction	NM_174621.2
LCK	lymphocyte-specific protein tyrosine kinase	0.37	0	0	0	0	-0.73	2.54	0	0	2.54	bta04650	Natural killer cell mediated cytotoxicity	NM_001034334.1
DUSP22	dual specificity phosphatase 22	0.37	-3.33	1.21	0	-1.18	1.48	2.37	1.27	0.97	-3.33	bta04010	MAPK signaling pathway	XM_002697612.1
SMAD3	SMAD family member 3	0.36	0	0.51	0	0	0.64	4.43	0	0.74	4.43	bta04310	Wnt signaling pathway	NM_001205805.1
SMAD3	SMAD family member 3	0.36	0	0.51	0	0	0.64	4.43	0	0.74	4.43	bta04144	Endocytosis	NM_001205805.1
GSK3B	glycogen synthase kinase 3 beta	0.36	1.49	2.11	0.67	0.99	3.71	1.23	2.94	1.83	3.71	bta05217	Basal cell carcinoma	NM_001101310.1-2
NFAT5	nuclear factor of activated T-cells 5, tonicity-responsive	0.36	0.41	0	1.77	0	0.15	0	2.51	1.14	2.51	bta04650	Natural killer cell mediated cytotoxicity	XM_002694839.2
LCK	lymphocyte-specific protein tyrosine kinase	0.35	0	0	0	0	-0.7	2.5	0	0	2.5	bta05340	Primary immunodeficiency	NM_001034334.1
PIK3CA	phosphoinositide-3-kinase, catalytic, alpha polypeptide	0.35	1.78	0	0	1.06	1.6	-3.12	0	0	-3.12	bta05145	Toxoplasmosis	NM_174574.1
OGDH	oxoglutarate (alpha-ketoglutarate) dehydrogenase (lipoamide)	0.34	0	1.29	0	0	0.09	3.68	0	0.93	3.68	bta00380	Tryptophan metabolism	NM_001076030.1
OGDH	oxoglutarate (alpha-ketoglutarate) dehydrogenase (lipoamide)	0.34	0	1.29	0	0	0.09	3.68	0	0.93	3.68	bta00310	Lysine degradation	NM_001076030.1
OGDH	oxoglutarate (alpha-ketoglutarate) dehydrogenase (lipoamide)	0.34	0	1.29	0	0	0.09	3.68	0	0.93	3.68	bta00020	Citrate cycle (TCA cycle)	NM_001076030.1
IKBKB	inhibitor of kappa light polypeptide gene enhancer in B-cells, kinase beta	0.34	-0.39	0.4	0	0	0.31	2.33	0	1.33	2.33	bta04621	NOD-like receptor signaling pathway	NM_174353.2
PRKACB	protein kinase, cAMP-dependent, catalytic, beta	0.34	0.79	0	0.72	0	0.98	-2.69	0.37	0.81	-2.69	bta04020	Calcium signaling pathway	NM_174585.2
ADCY7	adenylate cyclase 7	0.33	0.34	0.76	0	-0.8	-1.45	3.15	0	0.2	3.15	bta04914	Progesterone-mediated oocyte maturation	NM_174230.2
ADCY7	adenylate cyclase 7	0.33	0.34	0.76	0	-0.8	-1.45	3.15	0	0.2	3.15	bta04062	Chemokine signaling pathway	NM_174230.2
PIK3R5	phosphoinositide-3-kinase, regulatory subunit 5	0.33	0.13	0	1.12	0	0.08	3.07	0.84	1.75	3.07	bta04725	Cholinergic synapse	XM_002707761.2
ST3GAL4	ST3 beta-galactoside alpha-2,3-sialyltransferase 4 (EC:2.4.99.4)	0.32	-1.34	-2.39	0	-0.97	-1.37	2.23	1.02	0.22	-2.39	bta00601	Glycosphingolipid biosynthesis - lacto and neolacto series	NM_205806.1
MSMO1	methylsterol monooxygenase 1	0.32	-1.37	-3.16	-1.61	-2.01	-0.82	-2.94	-1.64	-1.82	-3.16	bta00100	Steroid biosynthesis	NM_001098863.1
PIK3R5	phosphoinositide-3-kinase, regulatory subunit 5	0.31	0.45	0	1.63	0	1.38	3.07	1.25	1.5	3.07	bta05146	Amoebiasis	XM_002707761.2
ITGB7	integrin, beta 7	0.31	0	0	0	0	0	2.99	0	0	2.99	bta04512	ECM-receptor interaction	NM_001105365.1
KRAS	v-Ki-ras2 Kirsten rat sarcoma viral oncogene homolog	0.31	1.49	1.39	1.66	0.7	2.95	-0.48	1.44	1.18	2.95	bta05212	Pancreatic cancer	NM_001110001.1
EIF3B	eukaryotic translation initiation factor 3, subunit B	0.31	1.56	0.12	0.71	0	0	2.49	0	0.54	2.49	bta03013	RNA transport	NM_001102356.1
GSK3B	glycogen synthase kinase 3 beta	0.29	0.96	1.83	1	0.75	2.68	1.39	3.91	1.57	3.91	bta05210	Colorectal cancer	NM_001101310.1-2
GSK3B	glycogen synthase kinase 3 beta	0.29	0.88	1.48	1.62	1.16	2.88	1.1	2.78	0.88	2.88	bta04916	Melanogenesis	NM_001101310.1-2
NUP210	nucleoporin 210	0.28	0	0.12	0	0	0.05	3.82	0	0	3.82	bta03013	RNA transport	NM_001191461.1
PIK3R5	phosphoinositide-3-kinase, regulatory subunit 5	0.28	0	0	2.19	0	1.38	3.14	1.17	1.6	3.14	bta04210	Apoptosis	XM_002707761.2
PRKAG2	protein kinase, AMP-activated, gamma 2 non-catalytic subunit	0.28	0	0.07	0	0	0	2.61	0	0.8	2.61	bta05410	Hypertrophic cardiomyopathy (HCM)	XM_002686979.2
ACSL5	acyl-CoA synthetase long-chain family member 5	0.27	1.4	2.25	0	1.88	0.6	1.36	0.36	0	2.25	bta03320	PPAR signaling pathway	NM_001075650.1
PRKCB	protein kinase C, beta 1	0.26	0.45	0.27	0	2.12	0	3.32	0.77	1.56	3.32	bta04724	Glutamatergic synapse	NM_174587.1
BRAF	v-raf murine sarcoma viral oncogene homolog B1	0.26	0	0.08	0	0	0	1.72	2.97	1.54	2.97	bta04722	Neurotrophin signaling pathway	XM_002687002.2
PRKAG2	protein kinase, AMP-activated, gamma 2 non-catalytic subunit	0.26	0	0.03	0	0	0	2.61	0	0.84	2.61	bta04910	Insulin signaling pathway	XM_002686979.2
CR2	complement component (3d/Epstein Barr virus) receptor 2	0.25	0	1.92	0.87	2.63	0.4	0.98	1.88	3.04	3.04	bta04610	Complement and coagulation cascades	NM_001198991.1
TGFBR1	transforming growth factor, beta receptor I (activin A receptor type II-like kinase, 53kDa)	0.25	1.17	2.36	2.4	1.71	1.65	1.09	1.87	1.54	2.4	bta04010	MAPK signaling pathway	NM_174621.2
UPF3B		0.25	0	0	2.26	-2.16	1.19	-1.01	1.17	0.46	2.26	bta03015	mRNA surveillance pathway	NM_001076411.1
GNPTG		0.24	0	0	0	0	0.31	3.05	0.33	0.56	3.05	bta04142	Lysosome	NM_001017428.1
NFAT5	nuclear factor of activated T-cells 5, tonicity-responsive	0.24	0.2	0	2.34	0.39	0	0	2.61	1.03	2.61	bta04360	Axon guidance	XM_002694839.2
BLNK	B-cell linker	0.24	0	2.28	0	0.36	0.36	1.47	0.98	1.32	2.28	bta05340	Primary immunodeficiency	NM_001046054.1
RUNX1T1		0.22	0	2.62	1.78	0.87	0.57	1.6	0.86	0.13	2.62	bta05221	Acute myeloid leukemia	NM_001099385.1
UQCRC2	ubiquinol-cytochrome c reductase core protein II	0.21	0	0	2.62	0	0	0	1.29	0.75	2.62	bta05016	Huntington's disease	NM_174630.2
UQCRC2	ubiquinol-cytochrome c reductase core protein II	0.21	0	0	2.62	0	0	0	1.29	0.75	2.62	bta05012	Parkinson's disease	NM_174630.2
UQCRC2	ubiquinol-cytochrome c reductase core protein II	0.21	0	0	2.62	0	0	0	1.29	0.75	2.62	bta05010	Alzheimer's disease	NM_174630.2
UQCRC2	ubiquinol-cytochrome c reductase core protein II	0.21	0	0	2.62	0	0	0	1.29	0.75	2.62	bta04260	Cardiac muscle contraction	NM_174630.2
UQCRC2	ubiquinol-cytochrome c reductase core protein II	0.21	0	0	2.62	0	0	0	1.29	0.75	2.62	bta00190	Oxidative phosphorylation	NM_174630.2
DDX39B	Spliceosome RNA helicase BAT1 (EC 3.6.1.-)(DEAD box protein UAP56)(56 kDa U2AF65-associated protein)	0.21	0.26	0	0	0	0	2.41	0	0	2.41	bta05164	Influenza A	NM_001033629.1
DDX39B	Spliceosome RNA helicase BAT1 (EC 3.6.1.-)(DEAD box protein UAP56)(56 kDa U2AF65-associated protein)	0.21	0.26	0	0	0	0	2.41	0	0	2.41	bta03040	Spliceosome	NM_001033629.1
DDX39B	Spliceosome RNA helicase BAT1 (EC 3.6.1.-)(DEAD box protein UAP56)(56 kDa U2AF65-associated protein)	0.21	0.26	0	0	0	0	2.41	0	0	2.41	bta03013	RNA transport	NM_001033629.1
IKBKB	inhibitor of kappa light polypeptide gene enhancer in B-cells, kinase beta	0.21	-0.9	0	0	0	0.14	2.37	0	1.2	2.37	bta04722	Neurotrophin signaling pathway	NM_174353.2
MALT1	mucosa associated lymphoid tissue lymphoma translocation gene 1 (EC:3.4.22.-)	0.2	0	0.02	0.31	0.34	0.61	2.88	0.39	0	2.88	bta04660	T cell receptor signaling pathway	XM_002697836.2
GNB1	guanine nucleotide binding protein (G protein), beta polypeptide 1	0.2	0.34	0.25	0	0.21	0	2.79	0	0.6	2.79	bta04062	Chemokine signaling pathway	NM_175777.3
IKBKB	inhibitor of kappa light polypeptide gene enhancer in B-cells, kinase beta	0.2	0	0.47	0	0	0	2.4	0	0.96	2.4	bta05142	Chagas disease (American trypanosomiasis)	NM_174353.2
NFAT5	nuclear factor of activated T-cells 5, tonicity-responsive	0.2	0.36	0	1.82	0	0	0	2.4	1.15	2.4	bta04370	VEGF signaling pathway	XM_002694839.2
PIK3R5	phosphoinositide-3-kinase, regulatory subunit 5	0.19	0	0	1.2	0	0.33	3.27	0.82	1.77	3.27	bta04380	Osteoclast differentiation	XM_002707761.2
XYLT1	xylosyltransferase I	0.19	0	0	0	0.21	1.4	3.2	1.43	1.67	3.2	bta00534	Glycosaminoglycan biosynthesis - heparan sulfate	XM_002698037.1
PIK3R3	phosphoinositide-3-kinase, regulatory subunit 3 (gamma)	0.19	0	0	1.8	2.99	0	0.26	0.35	0.54	2.99	bta04725	Cholinergic synapse	NM_174796.1
PIK3R5	phosphoinositide-3-kinase, regulatory subunit 5	0.19	1.31	0	0.79	0.23	0.87	2.78	1.37	1.76	2.78	bta04810	Regulation of actin cytoskeleton	XM_002707761.2
GRB2	growth factor receptor-bound protein 2	0.19	0.54	0.72	1.21	0.6	0.77	2.72	0.41	0	2.72	bta04650	Natural killer cell mediated cytotoxicity	NM_001034630.1
SMAD4	SMAD family member 4	0.19	0	-1.03	1.74	-0.96	2.25	-1.69	2.67	0.61	2.67	bta04350	TGF-beta signaling pathway	NM_001076209.1
TGFBR2	transforming growth factor, beta receptor II (70/80kDa)	0.19	0	1.63	0	0	1.56	0	2.27	1.71	2.27	bta05220	Chronic myeloid leukemia	NM_001159566.1
TGFBR2	transforming growth factor, beta receptor II (70/80kDa)	0.19	0	1.63	0	0	1.56	0	2.27	1.71	2.27	bta04380	Osteoclast differentiation	NM_001159566.1
TGFBR2	transforming growth factor, beta receptor II (70/80kDa)	0.19	0	1.63	0	0	1.56	0	2.27	1.71	2.27	bta04060	Cytokine-cytokine receptor interaction	NM_001159566.1
BCL2	B-cell CLL/lymphoma 2	0.18	0.17	0	0	0	0	3.92	0	0.4	3.92	bta04141	Protein processing in endoplasmic reticulum	NM_001166486.1
NFAT5	nuclear factor of activated T-cells 5, tonicity-responsive	0.18	0.31	0	1.98	0	0.4	0	2.53	1.46	2.53	bta04660	T cell receptor signaling pathway	XM_002694839.2
PIK3CB	phosphoinositide-3-kinase, catalytic, beta polypeptide	0.18	0.87	1.99	1.9	2.38	1.67	1.86	1.25	2.03	2.38	bta04070	Phosphatidylinositol signaling system	NM_001206047.1
XYLT1	xylosyltransferase I	0.17	0	0.3	0	0.89	1.32	3.33	1.54	1.65	3.33	bta00532	Glycosaminoglycan biosynthesis - chondroitin sulfate	XM_002698037.1
PIK3R5	phosphoinositide-3-kinase, regulatory subunit 5	0.17	0.87	0	1.48	0	1.34	3.12	0.97	1.56	3.12	bta04630	Jak-STAT signaling pathway	XM_002707761.2
NFKB1	nuclear factor of kappa light polypeptide gene enhancer in B-cells 1 (p105)	0.17	0.62	1.56	1.98	1.59	0.4	0	2.32	1.56	2.32	bta04010	MAPK signaling pathway	NM_001076409.1
SH3GLB1	SH3-domain GRB2-like B1 (endophilin)	0.17	1.48	0.19	0	0	1.04	-2.66	0.59	0	-2.66	bta04144	Endocytosis	NM_001077993.1
KRAS	v-Ki-ras2 Kirsten rat sarcoma viral oncogene homolog	0.16	1.27	1.42	1.69	0.17	2.83	-0.68	1.11	1.1	2.83	bta05210	Colorectal cancer	NM_001110001.1
BRAF	v-raf murine sarcoma viral oncogene homolog B1	0.16	0.51	0	0.39	0	0.34	0.3	2.45	0.23	2.45	bta05221	Acute myeloid leukemia	XM_002687002.2
BRAF	v-raf murine sarcoma viral oncogene homolog B1	0.16	0.51	0	0.39	0	0.34	0.3	2.45	0.23	2.45	bta05220	Chronic myeloid leukemia	XM_002687002.2
BRAF	v-raf murine sarcoma viral oncogene homolog B1	0.16	0.51	0	0.39	0	0.34	0.3	2.45	0.23	2.45	bta05215	Prostate cancer	XM_002687002.2
BRAF	v-raf murine sarcoma viral oncogene homolog B1	0.16	0.51	0	0.39	0	0.34	0.3	2.45	0.23	2.45	bta05213	Endometrial cancer	XM_002687002.2
BRAF	v-raf murine sarcoma viral oncogene homolog B1	0.16	0.51	0	0.39	0	0.34	0.3	2.45	0.23	2.45	bta04012	ErbB signaling pathway	XM_002687002.2
PIP4K2B	phosphatidylinositol-5-phosphate 4-kinase, type II, beta	0.16	0	0	0	0.59	0	2.28	0	0	2.28	bta04810	Regulation of actin cytoskeleton	NM_001192196.1
ADCY7	adenylate cyclase 7	0.15	0	0.14	0	-0.35	-0.92	3.45	0	0	3.45	bta00230	Purine metabolism	NM_174230.2
GNAO1	guanine nucleotide binding protein (G protein), alpha activating activity polypeptide O	0.15	0	0.36	0	0.62	1.31	2.56	0.32	0.41	2.56	bta05142	Chagas disease (American trypanosomiasis)	NM_174325.1
ADCY7	adenylate cyclase 7	0.14	0.55	0.67	-0.09	-1.06	-1.32	2.73	-0.04	0.43	2.73	bta04971	Gastric acid secretion	NM_174230.2
MAPK8	mitogen-activated protein kinase 8	0.14	2.52	1.31	0	1.12	0.73	1.95	0.57	0.3	2.52	bta04010	MAPK signaling pathway	NM_001192974.1
IKBKB	inhibitor of kappa light polypeptide gene enhancer in B-cells, kinase beta	0.14	0	0	0	0	0	2.33	0	1.14	2.33	bta05145	Toxoplasmosis	NM_174353.2
PIK3R5	phosphoinositide-3-kinase, regulatory subunit 5	0.12	0	0	1.5	0	0.38	3.07	1.27	1.7	3.07	bta05222	Small cell lung cancer	XM_002707761.2
TGFBR1	transforming growth factor, beta receptor I (activin A receptor type II-like kinase, 53kDa)	0.12	0.91	2.07	2.2	1.72	1.35	1.21	2.34	1.89	2.34	bta05210	Colorectal cancer	NM_174621.2
TGFBR1	transforming growth factor, beta receptor I (activin A receptor type II-like kinase, 53kDa)	0.12	0.91	2.07	2.2	1.72	1.35	1.21	2.34	1.89	2.34	bta05142	Chagas disease (American trypanosomiasis)	NM_174621.2
GNG2	guanine nucleotide binding protein (G protein), gamma 2	0.11	0	1.25	1.88	2.65	0	1.34	2.59	1.52	2.65	bta04724	Glutamatergic synapse	NM_174072.3
UBE2H	ubiquitin-conjugating enzyme E2H (UBC8 homolog, yeast)	0.1	0	0.09	0	0	0	2.8	1.01	0	2.8	bta04120	Ubiquitin mediated proteolysis	NM_001037614.1
SCD	stearoyl-CoA desaturase (delta-9-desaturase)	0.1	0.8	-0.91	-3.08	-2.79	-2.29	-2.92	-2.32	-2.66	-3.08	bta03320	PPAR signaling pathway	NM_173959.4
TAP2	transporter 2, ATP-binding cassette, sub-family B (MDR/TAP)	0.09	2.27	0	0	0	0	1.59	0	0	2.27	bta04612	Antigen processing and presentation	NM_001046622.1
NFAT5	nuclear factor of activated T-cells 5, tonicity-responsive	0.08	0.35	0	1.92	0	0.13	0	2.4	1.21	2.4	bta04662	B cell receptor signaling pathway	XM_002694839.2
IMPA1	inositol(myo)-1(or 4)-monophosphatase 1	0.07	1.32	1.74	0.82	3.32	0.94	0	1.59	0.68	3.32	bta04070	Phosphatidylinositol signaling system	NM_174361.3
IRF3	interferon regulatory factor 3	0.05	0.48	0	0	0	0	3.35	0	0	3.35	bta05133	Pertussis	NM_001029845.2
TAP2	transporter 2, ATP-binding cassette, sub-family B (MDR/TAP)	0.05	2.26	0	0	0	0	1.59	0	0	2.26	bta05340	Primary immunodeficiency	NM_001046622.1
TAP2	transporter 2, ATP-binding cassette, sub-family B (MDR/TAP)	0.05	2.26	0	0	0	0	1.59	0	0	2.26	bta04145	Phagosome	NM_001046622.1
TAP2	transporter 2, ATP-binding cassette, sub-family B (MDR/TAP)	0.05	2.26	0	0	0	0	1.59	0	0	2.26	bta02010	ABC transporters	NM_001046622.1
GRB2	growth factor receptor-bound protein 2	0.04	0.55	0	0.92	0.35	1.06	3.31	0	0	3.31	bta05223	Non-small cell lung cancer	NM_001034630.1
GRB2	growth factor receptor-bound protein 2	0.04	0.55	0	0.92	0.35	1.06	3.31	0	0	3.31	bta05213	Endometrial cancer	NM_001034630.1
GRB2	growth factor receptor-bound protein 2	0.04	0.55	0	0.92	0.35	1.06	3.31	0	0	3.31	bta05160	Hepatitis C	NM_001034630.1
GRB2	growth factor receptor-bound protein 2	0.04	0.55	0	0.92	0.35	1.06	3.31	0	0	3.31	bta04912	GnRH signaling pathway	NM_001034630.1
GNG2	guanine nucleotide binding protein (G protein), gamma 2	0.04	0	1.4	2.19	2.99	0	1.58	2.58	1.89	2.99	bta04725	Cholinergic synapse	NM_174072.3
PIK3R5	phosphoinositide-3-kinase, regulatory subunit 5	0.04	0.54	0	0.17	0	0.06	2.85	0.42	1.37	2.85	bta05145	Toxoplasmosis	XM_002707761.2
MARS	methionyl-tRNA synthetase	0.04	0	1.25	0.07	0	0	2.53	0	0.49	2.53	bta00970	Aminoacyl-tRNA biosynthesis	NM_001038091.1
PDCD6IP	programmed cell death 6 interacting protein	0.04	0	0	0	2.26	0.45	0.21	0.2	0	2.26	bta04144	Endocytosis	XM_002696926.2
ITGB7	integrin, beta 7	0.03	0	0	0	0	0	2.96	0	0	2.96	bta05410	Hypertrophic cardiomyopathy (HCM)	NM_001105365.1
IKBKB	inhibitor of kappa light polypeptide gene enhancer in B-cells, kinase beta	0.03	0	0.03	0	0	0	2.28	0	0.59	2.28	bta04380	Osteoclast differentiation	NM_174353.2
ABCC1	ATP-binding cassette, sub-family C (CFTR/MRP), member 1	0.02	0	0.11	0	0	0.44	3.35	0	0.74	3.35	bta04977	Vitamin digestion and absorption	NM_174223.1
ABCC1	ATP-binding cassette, sub-family C (CFTR/MRP), member 1	0.02	0	0.11	0	0	0.44	3.35	0	0.74	3.35	bta02010	ABC transporters	NM_174223.1
PRKCB	protein kinase C, beta 1	0.02	1.66	1.09	0.33	1.55	0.52	3.23	1.73	2.11	3.23	bta05140	Leishmaniasis	NM_174587.1
PIK3R5	phosphoinositide-3-kinase, regulatory subunit 5	0.02	0.18	0	1.79	0	1.29	3.03	1.23	1.7	3.03	bta05223	Non-small cell lung cancer	XM_002707761.2
MAP2K4	mitogen-activated protein kinase kinase 4	0.02	1.53	0.79	0	0.12	1.24	3	0.33	0	3	bta04664	Fc epsilon RI signaling pathway	NM_001099038.1
JAK1	Janus kinase 1 (a protein tyrosine kinase)	0.02	0	0	0	0	0	0	2.41	1.69	2.41	bta05145	Toxoplasmosis	NM_001206534.1
NFAT5	nuclear factor of activated T-cells 5, tonicity-responsive	0.01	0.28	0	1.88	0.18	0.11	0	2.81	1.86	2.81	bta04310	Wnt signaling pathway	XM_002694839.2
ITPR2	inositol 1,4,5-triphosphate receptor, type 2	0.01	0.39	0	0	2.69	0.81	0	2.31	1.89	2.69	bta04720	Long-term potentiation	NM_174369.2-2
ULK2	Unc-51 like kinase 2 (C. elegans)	0	0.33	0.05	0	0.46	1.43	5.24	2.1	1.02	5.24	bta04140	Regulation of autophagy	NM_001102321.1
ITPR3	inositol 1,4,5-triphosphate receptor, type 3	0	-0.2	1.05	0	0	-1.96	4.94	0	-0.08	4.94	bta04724	Glutamatergic synapse	NM_174370.2
ULK2	Unc-51 like kinase 2 (C. elegans)	0	0.32	0	0	0	0.94	4.83	1.46	0.85	4.83	bta04150	mTOR signaling pathway	NM_001102321.1
ITPR3	inositol 1,4,5-triphosphate receptor, type 3	0	-0.09	0.99	0	0	-1.64	4.76	0	0	4.76	bta05010	Alzheimer's disease	NM_174370.2
ITPR3	inositol 1,4,5-triphosphate receptor, type 3	0	-0.09	0.99	0	0	-1.64	4.76	0	0	4.76	bta04725	Cholinergic synapse	NM_174370.2
ITPR3	inositol 1,4,5-triphosphate receptor, type 3	0	0	0.94	0	0	-1.5	4.75	0	0	4.75	bta04270	Vascular smooth muscle contraction	NM_174370.2
ITPR3	inositol 1,4,5-triphosphate receptor, type 3	0	0	0	0	0	-0.81	4.72	0	0	4.72	bta04972	Pancreatic secretion	NM_174370.2
ITPR3	inositol 1,4,5-triphosphate receptor, type 3	0	0	0	0	0	-0.81	4.72	0	0	4.72	bta04971	Gastric acid secretion	NM_174370.2
ITPR3	inositol 1,4,5-triphosphate receptor, type 3	0	0	0	0	0	-0.81	4.72	0	0	4.72	bta04970	Salivary secretion	NM_174370.2
ITPR3	inositol 1,4,5-triphosphate receptor, type 3	0	0	0	0	0	-0.81	4.72	0	0	4.72	bta04742	Taste transduction	NM_174370.2
ITPR3	inositol 1,4,5-triphosphate receptor, type 3	0	-0.4	1.13	0	0	-1.72	4.58	0	-0.16	4.58	bta04730	Long-term depression	NM_174370.2
RASGRP2	RAS guanyl releasing protein 2 (calcium and DAG-regulated)	0	-0.17	0.59	0	0	0	4.37	0	0	4.37	bta04062	Chemokine signaling pathway	NM_001099946.1
MAP4K1	mitogen-activated protein kinase kinase kinase kinase 1	0	0	0	-0.43	-0.74	0	4.19	0	0	4.19	bta04010	MAPK signaling pathway	NM_001075825.2
PPP2R2B	protein phosphatase 2 (formerly 2A), regulatory subunit B, beta isoform	0	0	0	0	4.01	0	-0.51	0	0	4.01	bta03015	mRNA surveillance pathway	NM_001014879.2
PLCB1	phospholipase C, beta 1 (phosphoinositide-specific)	0	-0.1	-0.04	-0.58	4	0	0	-2.19	-2.07	4	bta04720	Long-term potentiation	NM_174817.1
TACR1	tachykinin receptor 1	0	-1.53	-3.43	1.29	3.98	-1.26	-2.15	-1.51	-1.78	3.98	bta04020	Calcium signaling pathway	XM_002691188.1
PIP5K1C	phosphatidylinositol-4-phosphate 5-kinase, type I, gamma	0	0	0	0	0	-0.5	3.86	0	0	3.86	bta04144	Endocytosis	NM_001205645.1
PIP5K1C	phosphatidylinositol-4-phosphate 5-kinase, type I, gamma	0	0	0	0	0	-0.5	3.86	0	0	3.86	bta00562	Inositol phosphate metabolism	NM_001205645.1
MLH1	mutL homolog 1, colon cancer, nonpolyposis type 2 (E. coli)	0	0	1.11	0	0.65	0.61	3.81	1.79	1.28	3.81	bta05213	Endometrial cancer	NM_001075994.2
MLH1	mutL homolog 1, colon cancer, nonpolyposis type 2 (E. coli)	0	0	1.11	0	0.65	0.61	3.81	1.79	1.28	3.81	bta05210	Colorectal cancer	NM_001075994.2
MLH1	mutL homolog 1, colon cancer, nonpolyposis type 2 (E. coli)	0	0	1.11	0	0.65	0.61	3.81	1.79	1.28	3.81	bta05200	Pathways in cancer	NM_001075994.2
PLCB1	phospholipase C, beta 1 (phosphoinositide-specific)	0	-0.01	-0.25	-0.93	3.81	0	0	-1.8	-1.66	3.81	bta04540	Gap junction	NM_174817.1
MLH1	mutL homolog 1, colon cancer, nonpolyposis type 2 (E. coli)	0	0	1.11	0	0.65	0.61	3.81	1.79	1.28	3.81	bta03430	Mismatch repair	NM_001075994.2
RAPGEF1	Rap guanine nucleotide exchange factor (GEF) 1	0	0	1.57	0	0	0	3.79	0.51	0.93	3.79	bta05211	Renal cell carcinoma	NM_001205872.1
PPARA	peroxisome proliferator activated receptor alpha	0	0	1.76	1.85	1.97	1.17	3.79	1.28	0.35	3.79	bta04920	Adipocytokine signaling pathway	NM_001034036.1
ITPR1	inositol 1,4,5-triphosphate receptor, type 1	0	1.06	0.91	0.87	0.07	1.12	3.76	1.03	1.56	3.76	bta04720	Long-term potentiation	NM_174841.2
CREBBP	CREB binding protein (Rubinstein-Taybi syndrome)	0	0	0.56	0	0	0	3.72	0.09	0	3.72	bta05200	Pathways in cancer	NM_001164022.1
CREBBP	CREB binding protein (Rubinstein-Taybi syndrome)	0	0	0.48	0	0	0	3.71	0.01	0	3.71	bta05211	Renal cell carcinoma	NM_001164022.1
MAPK10	mitogen-activated protein kinase 10	0	0	-0.17	-0.48	3.71	0	-1.33	0	0	3.71	bta04930	Type II diabetes mellitus	NM_001083728.1
GCLC	glutamate-cysteine ligase, catalytic subunit	0	-0.92	0.08	0	0	0	3.67	0	0	3.67	bta00480	Glutathione metabolism	NM_001083674.1
ABCC10	ATP-binding cassette, sub-family C (CFTR/MRP), member 10	0	0	0.51	0	0	0.51	3.59	0	0	3.59	bta02010	ABC transporters	XM_002697300.2
UBE2F	NEDD8-conjugating enzyme (NCE2)	0	1.13	3.58	1.08	1.07	1.9	2.59	0.34	1.19	3.58	bta04120	Ubiquitin mediated proteolysis	NM_001076443.1
CPSF7	transcript variant 1	0	0	0	0	0	0	3.58	0	0.06	3.58	bta03015	mRNA surveillance pathway	XM_002699281.2
INPP4A	inositol polyphosphate-4-phosphatase, type I, 107kDa	0	0.71	3.56	0.61	2.1	0.71	3.29	0.55	2.1	3.56	bta04070	Phosphatidylinositol signaling system	NM_001206848.1
IL12RB1	interleukin 12 receptor, beta 1	0	0	0	0	0	0	3.56	0	0	3.56	bta04060	Cytokine-cytokine receptor interaction	XM_002688570.1
BID	BH3 interacting domain death agonist	0	-1.2	-1.29	1.02	0.86	0	3.55	-1.3	-0.17	3.55	bta05200	Pathways in cancer	NM_001075446.1
PPP2CB	protein phosphatase 2 (formerly 2A), catalytic subunit, beta isoform	0	1.09	3.53	1.13	1.32	1.66	2.1	1.98	1.48	3.53	bta04730	Long-term depression	NM_001075857.1
CREBBP	CREB binding protein (Rubinstein-Taybi syndrome)	0	0	0.21	0	0	0	3.52	0	0	3.52	bta05215	Prostate cancer	NM_001164022.1
RAPGEF1	Rap guanine nucleotide exchange factor (GEF) 1	0	0	2.05	0	0.34	0	3.51	0.65	1.18	3.51	bta04510	Focal adhesion	NM_001205872.1
RAPGEF1	Rap guanine nucleotide exchange factor (GEF) 1	0	0	1.9	0	0.41	0	3.47	0.61	1.23	3.47	bta04722	Neurotrophin signaling pathway	NM_001205872.1
BID	BH3 interacting domain death agonist	0	-1.47	-1.35	1.24	1.12	0	3.47	-1.34	-0.24	3.47	bta04210	Apoptosis	NM_001075446.1
GRB2	growth factor receptor-bound protein 2	0	0	0.72	0	0.56	0	3.47	0	0.37	3.47	bta04010	MAPK signaling pathway	NM_001034630.1
BID	BH3 interacting domain death agonist	0	-1.49	-1.45	1.36	1.25	0	3.46	-1.47	-0.58	3.46	bta05416	Viral myocarditis	NM_001075446.1
DPYD	dihydropyrimidine dehydrogenase	0	1.28	3.45	-1.01	1.31	1.15	2.01	1.78	1.41	3.45	bta00983	Drug metabolism - other enzymes	NM_174041.2
DPYD	dihydropyrimidine dehydrogenase	0	1.28	3.45	-1.01	1.31	1.15	2.01	1.78	1.41	3.45	bta00770	Pantothenate and CoA biosynthesis	NM_174041.2
DPYD	dihydropyrimidine dehydrogenase	0	1.28	3.45	-1.01	1.31	1.15	2.01	1.78	1.41	3.45	bta00410	beta-Alanine metabolism	NM_174041.2
DPYD	dihydropyrimidine dehydrogenase	0	1.28	3.45	-1.01	1.31	1.15	2.01	1.78	1.41	3.45	bta00240	Pyrimidine metabolism	NM_174041.2
CREBBP	CREB binding protein (Rubinstein-Taybi syndrome)	0	0	0.23	0	0	0	3.44	0	0	3.44	bta05164	Influenza A	NM_001164022.1
CREBBP	CREB binding protein (Rubinstein-Taybi syndrome)	0	0	0.23	0	0	0	3.44	0	0	3.44	bta05152	Tuberculosis	NM_001164022.1
CREBBP	CREB binding protein (Rubinstein-Taybi syndrome)	0	0	0.23	0	0	0	3.44	0	0	3.44	bta05016	Huntington's disease	NM_001164022.1
CREBBP	CREB binding protein (Rubinstein-Taybi syndrome)	0	0	0.23	0	0	0	3.44	0	0	3.44	bta04520	Adherens junction	NM_001164022.1
CREBBP	CREB binding protein (Rubinstein-Taybi syndrome)	0	0	0.23	0	0	0	3.44	0	0	3.44	bta04330	Notch signaling pathway	NM_001164022.1
MAP2K4	mitogen-activated protein kinase kinase 4	0	1.98	1.93	1.73	0.25	1.81	3.44	1.73	0.48	3.44	bta04012	ErbB signaling pathway	NM_001099038.1
BID	BH3 interacting domain death agonist	0	-1.27	-1.46	1.39	1.37	0	3.41	-1.45	-0.33	3.41	bta04115	p53 signaling pathway	NM_001075446.1
BCL2	B-cell CLL/lymphoma 2	0	0	0.08	0	0	0	3.39	0	0.16	3.39	bta05210	Colorectal cancer	NM_001166486.1
IQSEC1	IQ motif and Sec7 domain 1	0	1.39	2.13	0	0	-0.4	3.38	0.35	1.91	3.38	bta04144	Endocytosis	NM_001206814.1-2
TAP1	transporter 1, ATP-binding cassette, sub-family B (MDR/TAP)	0	0.87	0	0	-0.99	0	3.37	0	0	3.37	bta05340	Primary immunodeficiency	NM_001098058.1
TAP1	transporter 1, ATP-binding cassette, sub-family B (MDR/TAP)	0	0.87	0	0	-0.99	0	3.37	0	0	3.37	bta04145	Phagosome	NM_001098058.1
GRK5	G protein-coupled receptor kinase 5 (EC:2.7.1.-)	0	0.38	0.93	0.55	0	0.83	3.37	1.3	2.91	3.37	bta04144	Endocytosis	NM_174331.2
TAP1	transporter 1, ATP-binding cassette, sub-family B (MDR/TAP)	0	0.87	0	0	-0.99	0	3.37	0	0	3.37	bta02010	ABC transporters	NM_001098058.1
ACO2	aconitase 2, mitochondrial	0	0.35	0.98	0	0	-0.64	3.35	0	0.42	3.35	bta00630	Glyoxylate and dicarboxylate metabolism	NM_173977.2
PI4KA	phosphatidylinositol 4-kinase, catalytic, alpha (EC:2.7.1.68 2.7.1.67)	0	0	0	0	0	0	3.35	0	0	3.35	bta00562	Inositol phosphate metabolism	NM_174577.2
ACO2	aconitase 2, mitochondrial	0	0.35	0.98	0	0	-0.64	3.35	0	0.42	3.35	bta00020	Citrate cycle (TCA cycle)	NM_173977.2
MAP3K3	mitogen-activated protein kinase kinase kinase 3	0	0	0.94	0	0	0	3.34	0.29	1.56	3.34	bta04912	GnRH signaling pathway	XM_002696094.2
MSI2		0	0	0	0	0	0	3.32	0	0.08	3.32	bta03015	mRNA surveillance pathway	NM_001206656.1
CREB3L2		0	1.34	3.3	0	1.06	0	1.48	0.08	0.27	3.3	bta05215	Prostate cancer	NM_001102533.1
TLR2	toll-like receptor 2	0	-1.31	3.28	-0.08	-0.57	-1.61	-2.2	-2.54	-1.77	3.28	bta05146	Amoebiasis	NM_174197.2
NDUFA10	NADH dehydrogenase (ubiquinone) 1 alpha subcomplex, 10, 42kDa	0	0.62	0.57	1.18	1.34	1.61	3.27	1.95	1.77	3.27	bta05016	Huntington's disease	NM_176655.2
NDUFA10	NADH dehydrogenase (ubiquinone) 1 alpha subcomplex, 10, 42kDa	0	0.62	0.57	1.18	1.34	1.61	3.27	1.95	1.77	3.27	bta05012	Parkinson's disease	NM_176655.2
NDUFA10	NADH dehydrogenase (ubiquinone) 1 alpha subcomplex, 10, 42kDa	0	0.62	0.57	1.18	1.34	1.61	3.27	1.95	1.77	3.27	bta05010	Alzheimer's disease	NM_176655.2
NDUFA10	NADH dehydrogenase (ubiquinone) 1 alpha subcomplex, 10, 42kDa	0	0.62	0.57	1.18	1.34	1.61	3.27	1.95	1.77	3.27	bta00190	Oxidative phosphorylation	NM_176655.2
CIITA	class II, major histocompatibility complex, transactivator	0	0	0	0	0	0	3.25	0	0	3.25	bta05152	Tuberculosis	XM_002697962.1
NLRP3		0	3.23	3.09	1.59	2.44	1.76	1.85	2.08	1.44	3.23	bta04621	NOD-like receptor signaling pathway	NM_001102219.1
MAP3K3	mitogen-activated protein kinase kinase kinase 3	0	0	1.27	0	0	0	3.23	0	1	3.23	bta04010	MAPK signaling pathway	XM_002696094.2
GRB2	growth factor receptor-bound protein 2	0	0	0.88	0	1.24	0	3.22	0.13	0.45	3.22	bta04320	Dorso-ventral axis formation	NM_001034630.1
PI4K2A		0	1.96	1.91	2.17	1.39	0	3.21	1.97	1.39	3.21	bta04070	Phosphatidylinositol signaling system	NM_001100316.1
FARS2	phenylalanine-tRNA synthetase 2 (mitochondrial)	0	0	0.69	0	0	0.75	3.19	0	0.53	3.19	bta00970	Aminoacyl-tRNA biosynthesis	NM_001076805.1
DGKA	diacylglycerol kinase, alpha 80kDa	0	0	0	0	0	0	3.19	0.13	0	3.19	bta00564	Glycerophospholipid metabolism	NM_001077860.1
DGKA	diacylglycerol kinase, alpha 80kDa	0	0	0	0	0	0	3.19	0.13	0	3.19	bta00561	Glycerolipid metabolism	NM_001077860.1
SMAD3	SMAD family member 3	0	0	0.08	0	0	0.84	3.18	0	0.64	3.18	bta04110	Cell cycle	NM_001205805.1
PIK3R5	phosphoinositide-3-kinase, regulatory subunit 5	0	0	0	1.79	0	1.05	3.16	1.19	1.7	3.16	bta05211	Renal cell carcinoma	XM_002707761.2
CIITA	class II, major histocompatibility complex, transactivator	0	0	0.09	0	0	0	3.16	0	0.09	3.16	bta05164	Influenza A	XM_002697962.1
CIITA	class II, major histocompatibility complex, transactivator	0	0	0.09	0	0	0	3.16	0	0.09	3.16	bta05145	Toxoplasmosis	XM_002697962.1
PIK3R5	phosphoinositide-3-kinase, regulatory subunit 5	0	0	0	1.79	0	1.05	3.16	1.19	1.7	3.16	bta05142	Chagas disease (American trypanosomiasis)	XM_002707761.2
PIK3R5	phosphoinositide-3-kinase, regulatory subunit 5	0	0	0	1.79	0	1.05	3.16	1.19	1.7	3.16	bta04973	Carbohydrate digestion and absorption	XM_002707761.2
CREB3L2		0	1.25	3.15	0	1.03	0	1.69	0.31	0.19	3.15	bta05016	Huntington's disease	NM_001102533.1
CREB3L2		0	1.25	3.15	0	1.03	0	1.69	0.31	0.19	3.15	bta04916	Melanogenesis	NM_001102533.1
PIK3R5	phosphoinositide-3-kinase, regulatory subunit 5	0	0	0	1.96	0	1.11	3.15	1.71	1.86	3.15	bta04664	Fc epsilon RI signaling pathway	XM_002707761.2
PIK3R5	phosphoinositide-3-kinase, regulatory subunit 5	0	0.08	0	1.72	0	1.13	3.14	1.2	1.7	3.14	bta05210	Colorectal cancer	XM_002707761.2
ARHGAP35	Rho GTPase activating protein 35	0	0	0.24	0	-0.41	0.08	3.14	0	0	3.14	bta04670	Leukocyte transendothelial migration	NM_001192398.1
CREBBP	CREB binding protein (Rubinstein-Taybi syndrome)	0	0.09	0.87	0	0	0.49	3.14	0.98	1.14	3.14	bta04310	Wnt signaling pathway	NM_001164022.1
GRK5	G protein-coupled receptor kinase 5 (EC:2.7.1.-)	0	0	0.29	0	0	0.38	3.13	1.07	2.3	3.13	bta04062	Chemokine signaling pathway	NM_174331.2
PIK3R5	phosphoinositide-3-kinase, regulatory subunit 5	0	0.42	0	1.04	0	0.16	3.12	0.81	1.88	3.12	bta05162	Measles	XM_002707761.2
ITGAL	integrin, alpha L (antigen CD11A (p180), lymphocyte function-associated antigen 1; alpha polypeptide	0	0	0.76	0	0	0	3.11	0.33	0.36	3.11	bta05416	Viral myocarditis	NM_198221.2
PIK3R5	phosphoinositide-3-kinase, regulatory subunit 5	0	0	0	1.6	0	0.92	3.11	1.04	1.64	3.11	bta05164	Influenza A	XM_002707761.2
ITGAL	integrin, alpha L (antigen CD11A (p180), lymphocyte function-associated antigen 1; alpha polypeptide	0	0	0.76	0	0	0	3.11	0.33	0.36	3.11	bta05150	Staphylococcus aureus infection	NM_198221.2
SUMF1	sulfatase modifying factor 1	0	0.55	3.11	0.37	0.59	0	2.96	0.9	1.73	3.11	bta04142	Lysosome	NM_001076076.1
RPS6KA4	ribosomal protein S6 kinase, 90kDa, polypeptide 4	0	0	1.32	1.04	0	0	3.11	0.65	0	3.11	bta04010	MAPK signaling pathway	NM_001191400.1
STX2	syntaxin 2	0	0.53	3.1	0.07	0.2	0	0	0	0	3.1	bta04130	SNARE interactions in vesicular transport	XM_002694458.2
PTPN1	protein tyrosine phosphatase, non-receptor type 1	0	0	0.3	0	0.49	0	3.09	0	0	3.09	bta04910	Insulin signaling pathway	NM_001100326.1
RAPGEF1	Rap guanine nucleotide exchange factor (GEF) 1	0	0.28	0.42	0	0	0	3.09	0	0	3.09	bta04910	Insulin signaling pathway	NM_001205872.1
ITGB7	integrin, beta 7	0	0	0	0	0	0	3.09	0	0	3.09	bta04810	Regulation of actin cytoskeleton	NM_001105365.1
PIK3R5	phosphoinositide-3-kinase, regulatory subunit 5	0	0	0	1.33	0	0.35	3.09	1.18	1.8	3.09	bta04662	B cell receptor signaling pathway	XM_002707761.2
PIK3R5	phosphoinositide-3-kinase, regulatory subunit 5	0	0.14	0	1.57	0	1.13	3.09	1.2	1.72	3.09	bta04620	Toll-like receptor signaling pathway	XM_002707761.2
PIK3R5	phosphoinositide-3-kinase, regulatory subunit 5	0	0	0	1.77	0	1.02	3.08	1.23	1.73	3.08	bta05160	Hepatitis C	XM_002707761.2
SNAP47	synaptosomal-associated protein, 47kDa	0	0	1.57	1.29	1.74	1.36	3.07	1.49	1.28	3.07	bta04130	SNARE interactions in vesicular transport	NM_001102320.1
CASC3	cancer susceptibility candidate 3	0	0	0.1	0.4	0.35	0.11	3.05	0.01	0	3.05	bta03015	mRNA surveillance pathway	NM_001098069.1
CASC3	cancer susceptibility candidate 3	0	0	0.1	0.4	0.35	0.11	3.05	0.01	0	3.05	bta03013	RNA transport	NM_001098069.1
GSK3B	glycogen synthase kinase 3 beta	0	0.31	1.49	0	0	3.04	0.85	2.58	1.02	3.04	bta05164	Influenza A	NM_001101310.1-2
GSK3B	glycogen synthase kinase 3 beta	0	0.49	1.78	0	0	3.04	1.03	2.87	1.33	3.04	bta04722	Neurotrophin signaling pathway	NM_001101310.1-2
JAK1	Janus kinase 1 (a protein tyrosine kinase)	0	1.77	1.14	1.56	1.18	1.55	3.04	0	1.1	3.04	bta04630	Jak-STAT signaling pathway	NM_001206534.1
TGFB1	transforming growth factor, beta 1	0	0	0.57	0	0	-1.36	3.03	0	0	3.03	bta05211	Renal cell carcinoma	NM_001166068.1
PIK3R5	phosphoinositide-3-kinase, regulatory subunit 5	0	0	0	1.71	0	1.22	3.03	1.22	1.7	3.03	bta05100	Bacterial invasion of epithelial cells	XM_002707761.2
PIK3R5	phosphoinositide-3-kinase, regulatory subunit 5	0	0	0	1.7	0	1.2	3.03	1.22	1.69	3.03	bta04914	Progesterone-mediated oocyte maturation	XM_002707761.2
GSK3B	glycogen synthase kinase 3 beta	0	0.57	1.74	0.01	0	2.76	1.23	3.01	1.22	3.01	bta04660	T cell receptor signaling pathway	NM_001101310.1-2
PIK3R3	phosphoinositide-3-kinase, regulatory subunit 3 (gamma)	0	0	0.06	2.67	3.01	0	0.68	0.29	1.06	3.01	bta04380	Osteoclast differentiation	NM_174796.1
ITGAL	integrin, alpha L (antigen CD11A (p180), lymphocyte function-associated antigen 1; alpha polypeptide	0	0	0.26	0	0	0	3	0	0.04	3	bta05323	Rheumatoid arthritis	NM_198221.2
ITGAL	integrin, alpha L (antigen CD11A (p180), lymphocyte function-associated antigen 1; alpha polypeptide	0	0	0.26	0	0	0	3	0	0.04	3	bta05144	Malaria	NM_198221.2
PIK3R5	phosphoinositide-3-kinase, regulatory subunit 5	0	0	0	1.88	0	0.81	3	1.01	1.58	3	bta04666	Fc gamma R-mediated phagocytosis	XM_002707761.2
ITGAL	integrin, alpha L (antigen CD11A (p180), lymphocyte function-associated antigen 1; alpha polypeptide	0	0	0	0	0	0	3	0	0	3	bta04650	Natural killer cell mediated cytotoxicity	NM_198221.2
PIK3R2	phosphoinositide-3-kinase, regulatory subunit 2 (beta)	0	-2.09	2.92	-1.42	2.99	1.77	1.61	1.36	2.25	2.99	bta04510	Focal adhesion	NM_174576.2
MAP3K3	mitogen-activated protein kinase kinase kinase 3	0	0	0.63	0	0	0	2.98	0	0.73	2.98	bta04722	Neurotrophin signaling pathway	XM_002696094.2
PIK3R5	phosphoinositide-3-kinase, regulatory subunit 5	0	0.35	0	1.28	0	0.6	2.98	0.55	1.64	2.98	bta04660	T cell receptor signaling pathway	XM_002707761.2
PIK3R5	phosphoinositide-3-kinase, regulatory subunit 5	0	0	0	1.72	0	1.28	2.98	1.2	1.68	2.98	bta04150	mTOR signaling pathway	XM_002707761.2
RAB11FIP3	RAB11 family interacting protein 3 (class II)	0	0	0	-0.02	0	0	2.98	0	0	2.98	bta04144	Endocytosis	XM_003587805.1
CREB3L2		0	1.56	2.97	0	1.21	0	2	0.47	0	2.97	bta04725	Cholinergic synapse	NM_001102533.1
MAP2K4	mitogen-activated protein kinase kinase 4	0	1.97	1.42	1.85	0	1.95	2.97	1.67	0	2.97	bta04620	Toll-like receptor signaling pathway	NM_001099038.1
XPC	xeroderma pigmentosum, complementation group C	0	0	0	0	0	0	2.97	0	0	2.97	bta03420	Nucleotide excision repair	NM_001205908.1
GSK3B	glycogen synthase kinase 3 beta	0	0.39	1.62	0	0	2.96	0.78	2.49	1.06	2.96	bta05162	Measles	NM_001101310.1-2
GSK3B	glycogen synthase kinase 3 beta	0	0.39	1.62	0	0	2.96	0.78	2.49	1.06	2.96	bta04662	B cell receptor signaling pathway	NM_001101310.1-2
GSK3B	glycogen synthase kinase 3 beta	0	0.39	1.62	0	0	2.96	0.78	2.49	1.06	2.96	bta04062	Chemokine signaling pathway	NM_001101310.1-2
GSK3B	glycogen synthase kinase 3 beta	0	0.39	1.62	0	0	2.96	0.78	2.49	1.06	2.96	bta04012	ErbB signaling pathway	NM_001101310.1-2
PIK3R5	phosphoinositide-3-kinase, regulatory subunit 5	0	0	0	1.19	0	0	2.95	1.25	1.74	2.95	bta05218	Melanoma	XM_002707761.2
PIK3R5	phosphoinositide-3-kinase, regulatory subunit 5	0	0.07	0	1.74	0	1.31	2.95	1.22	1.68	2.95	bta05213	Endometrial cancer	XM_002707761.2
PIK3R5	phosphoinositide-3-kinase, regulatory subunit 5	0	0.25	0	1.56	0	0.6	2.95	1.08	1.66	2.95	bta04012	ErbB signaling pathway	XM_002707761.2
PIK3R5	phosphoinositide-3-kinase, regulatory subunit 5	0	0.15	0	1.72	0	1.18	2.94	1.17	1.65	2.94	bta04960	Aldosterone-regulated sodium reabsorption	XM_002707761.2
CD55		0	-0.32	2.93	-1.21	-0.55	-1.28	-1.43	1.59	-2.03	2.93	bta05416	Viral myocarditis	NM_001030303.1
PIK3R5	phosphoinositide-3-kinase, regulatory subunit 5	0	0.79	0	1.24	0	0.87	2.92	1.04	1.68	2.92	bta05220	Chronic myeloid leukemia	XM_002707761.2
NTRK3	neurotrophic tyrosine kinase, receptor, type 3 (EC:2.7.10.1)	0	-0.04	-2.48	-0.04	2.92	0	-1.84	-1.63	-0.31	2.92	bta04722	Neurotrophin signaling pathway	NM_001206483.1
IL4R	interleukin 4 receptor	0	0	0	-1.08	-0.58	0	2.91	-0.3	0	2.91	bta04640	Hematopoietic cell lineage	NM_001075142.1
GRB2	growth factor receptor-bound protein 2	0	0	0.46	0	0	0	2.91	0	0.17	2.91	bta04630	Jak-STAT signaling pathway	NM_001034630.1
IL4R	interleukin 4 receptor	0	0	0	-1.08	-0.58	0	2.91	-0.3	0	2.91	bta04060	Cytokine-cytokine receptor interaction	NM_001075142.1
CCDC12		0	0	0.28	0	0	0	2.91	0	0.51	2.91	bta03040	Spliceosome	NM_001076466.1
NLRP3		0	2.39	2.64	2.9	2.5	0.72	1.81	2.12	1.68	2.9	bta05164	Influenza A	NM_001102219.1
ORC5	origin recognition complex, subunit 5-like (S. cerevisiae)	0	0	0	0	2.89	0	-0.21	0.33	0.61	2.89	bta04110	Cell cycle	NM_001099704.1
PIK3R5	phosphoinositide-3-kinase, regulatory subunit 5	0	0.69	0	0.82	0	0	2.88	0.69	1.52	2.88	bta05214	Glioma	XM_002707761.2
PTPN1	protein tyrosine phosphatase, non-receptor type 1	0	0	0.06	0	0	0	2.88	0	0	2.88	bta04520	Adherens junction	NM_001100326.1
CREBBP	CREB binding protein (Rubinstein-Taybi syndrome)	0	0.64	0.91	0.56	0.86	0.43	2.87	1.9	0.62	2.87	bta04916	Melanogenesis	NM_001164022.1
ITGAL	integrin, alpha L (antigen CD11A (p180), lymphocyte function-associated antigen 1; alpha polypeptide	0	0	0	0	0	0	2.86	0	0.12	2.86	bta04810	Regulation of actin cytoskeleton	NM_198221.2
CCS	copper chaperone for superoxide dismutase	0	-0.18	0	0	-0.97	-0.3	2.85	0	0	2.85	bta05014	Amyotrophic lateral sclerosis (ALS)	NM_001046187.1
STAT5B	signal transducer and activator of transcription 5B	0	0	0.12	0.51	0.23	0.2	2.85	0	0	2.85	bta04062	Chemokine signaling pathway	NM_174617.3
CIITA	class II, major histocompatibility complex, transactivator	0	0	0.22	0	0	0	2.83	0	0	2.83	bta05340	Primary immunodeficiency	XM_002697962.1
UBE3C	ubiquitin protein ligase E3C	0	0	0.27	0.09	0	0	2.82	0.11	0	2.82	bta04120	Ubiquitin mediated proteolysis	NM_001192188.1
PIK3R5	phosphoinositide-3-kinase, regulatory subunit 5	0	0.18	0	1.38	0	0	2.81	0.55	1.68	2.81	bta04370	VEGF signaling pathway	XM_002707761.2
DYNC1LI1	dynein, cytoplasmic 1, light intermediate chain 1	0	0	1.04	2.81	1.32	0	0	1.39	0	2.81	bta04145	Phagosome	NM_001046052.1
ECSIT		0	0	0	1.43	1.22	2.81	1.75	0.28	0.07	2.81	bta04010	MAPK signaling pathway	NM_001034286.1
VAV1	vav 1 guanine nucleotide exchange factor	0	-0.76	0	-0.44	-0.01	-0.62	2.8	0	1.99	2.8	bta04810	Regulation of actin cytoskeleton	NM_001078074.1
PIP5K1A	phosphatidylinositol-4-phosphate 5-kinase, type I, alpha	0	0	0	0	0	0.04	2.8	0	0	2.8	bta04810	Regulation of actin cytoskeleton	NM_001103109.2
RAPGEF4	Rap guanine nucleotide exchange factor (GEF) 4	0	0	0	0	2.8	0	0	0	-0.19	2.8	bta04670	Leukocyte transendothelial migration	NM_001192902.1
MAP2K4	mitogen-activated protein kinase kinase 4	0	1.63	1.51	1.77	0	1.29	2.79	1.2	0	2.79	bta05142	Chagas disease (American trypanosomiasis)	NM_001099038.1
SOAT1	sterol O-acyltransferase (acyl-Coenzyme A: cholesterol acyltransferase) 1	0	1.27	2.79	-1.1	1.2	1.34	1.52	2.15	1.9	2.79	bta00100	Steroid biosynthesis	NM_001034206.1
GDA	guanine deaminase	0	0.33	1.74	0.75	2.78	1.1	0	0.61	0.17	2.78	bta00230	Purine metabolism	NM_001192620.1
RXRA	retinoid X receptor, alpha	0	0	0	0	0.21	0.73	2.76	0.34	1.75	2.76	bta05223	Non-small cell lung cancer	XM_002691687.2
RXRA	retinoid X receptor, alpha	0	0	0	0	0.21	0.73	2.76	0.34	1.75	2.76	bta05222	Small cell lung cancer	XM_002691687.2
RXRA	retinoid X receptor, alpha	0	0	0	0	0.21	0.73	2.76	0.34	1.75	2.76	bta05160	Hepatitis C	XM_002691687.2
RXRA	retinoid X receptor, alpha	0	0	0	0	0.21	0.73	2.76	0.34	1.75	2.76	bta04976	Bile secretion	XM_002691687.2
SLC8A1	solute carrier family 8 (sodium/calcium exchanger), member 1	0	0.32	2.76	0.53	0	0	0.71	0.08	0	2.76	bta04974	Protein digestion and absorption	NM_176632.2
RXRA	retinoid X receptor, alpha	0	0	0	0	0.21	0.73	2.76	0.34	1.75	2.76	bta04920	Adipocytokine signaling pathway	XM_002691687.2
VAV1	vav 1 guanine nucleotide exchange factor	0	-1.23	0.45	-0.77	-1.04	-2.07	2.61	0.18	2.76	2.76	bta04510	Focal adhesion	NM_001078074.1
RXRA	retinoid X receptor, alpha	0	0	0	0	0.21	0.73	2.76	0.34	1.75	2.76	bta03320	PPAR signaling pathway	XM_002691687.2
CLEC4E		0	1.23	2.74	0	1.5	1.34	1.15	-0.86	1.19	2.74	bta05152	Tuberculosis	XM_002687823.1
PPAP2A	phosphatidic acid phosphatase 2a	0	2.73	1.05	2.03	0.77	1.97	1.07	1.69	0	2.73	bta04666	Fc gamma R-mediated phagocytosis	NM_001080329.1
ABL1	c-abl oncogene 1, receptor tyrosine kinase	0	0.52	1.4	2.23	2.14	1.78	0	2.72	0.28	2.72	bta05220	Chronic myeloid leukemia	NM_001206860.1
GYS1	glycogen synthase 1 (muscle)	0	0	1.06	0	0	0	2.72	-0.04	0.67	2.72	bta04910	Insulin signaling pathway	NM_001101299.1
MAP2K4	mitogen-activated protein kinase kinase 4	0	1.2	0.74	1.04	0	1.52	2.71	1.18	0	2.71	bta04912	GnRH signaling pathway	NM_001099038.1
HK1	hexokinase 1	0	0	0.38	0	0	0	2.71	0	0	2.71	bta04910	Insulin signaling pathway	NM_001012668.1
CCL25	chemokine (C-C motif) ligand 25	0	2.71	2.55	1.35	1.36	1.85	1.38	1.5	2.49	2.71	bta04672	Intestinal immune network for IgA production	NM_001046569.2
CD22	CD22 molecule	0	0	0	0	0	0	2.71	0	0	2.71	bta04640	Hematopoietic cell lineage	XM_002695015.2
CCL25	chemokine (C-C motif) ligand 25	0	2.71	2.55	1.35	1.36	1.85	1.38	1.5	2.49	2.71	bta04060	Cytokine-cytokine receptor interaction	NM_001046569.2
MBTPS1	membrane-bound transcription factor peptidase, site 1	0	0	0	0	-0.12	0	2.7	0	0	2.7	bta04141	Protein processing in endoplasmic reticulum	NM_001025330.2
GSK3B	glycogen synthase kinase 3 beta	0	1.23	1.92	0.63	0	2.69	0.8	2.3	1.4	2.69	bta04910	Insulin signaling pathway	NM_001101310.1-2
STAT5B	signal transducer and activator of transcription 5B	0	0	0.6	0.56	0.24	0.21	2.67	0	0	2.67	bta05162	Measles	NM_174617.3
PIK3R5	phosphoinositide-3-kinase, regulatory subunit 5	0	0.96	0	1.62	0	0.89	2.67	1.17	1.45	2.67	bta04910	Insulin signaling pathway	XM_002707761.2
CCND2	cyclin D2	0	0	-1.73	0	-0.61	-0.87	2.67	0	0	2.67	bta04310	Wnt signaling pathway	NM_001076372.1
STAT5B	signal transducer and activator of transcription 5B	0	0	2.19	0.89	0.66	1.53	2.66	0.13	0	2.66	bta05221	Acute myeloid leukemia	NM_174617.3
CIITA	class II, major histocompatibility complex, transactivator	0	0	0	0	0	0	2.66	0	0	2.66	bta04612	Antigen processing and presentation	XM_002697962.1
MAP2K4	mitogen-activated protein kinase kinase 4	0	1.68	1.78	2.65	0.08	2.52	2.42	2.32	1.02	2.65	bta05164	Influenza A	NM_001099038.1
ADRA1B	adrenergic, alpha-1B-, receptor	0	-0.1	0	0	2.65	-0.86	0	0	0	2.65	bta04020	Calcium signaling pathway	NM_001191139.1
PIK3R5	phosphoinositide-3-kinase, regulatory subunit 5	0	0.96	0	1.23	0	0.55	2.64	1.06	1.48	2.64	bta04930	Type II diabetes mellitus	XM_002707761.2
BRAF	v-raf murine sarcoma viral oncogene homolog B1	0	0.79	0.12	0.64	0	0	0.09	2.64	0	2.64	bta04810	Regulation of actin cytoskeleton	XM_002687002.2
GNAQ	guanine nucleotide binding protein (G protein), q polypeptide	0	0.88	1.98	0.89	0.16	0.27	2.64	0.66	0.88	2.64	bta04730	Long-term depression	NM_001110002.1
TXNDC5	thioredoxin domain containing 5	0	0	0	0.68	0.58	0.12	2.64	0.37	0	2.64	bta04141	Protein processing in endoplasmic reticulum	NM_001206732.1-2
ABL1	c-abl oncogene 1, receptor tyrosine kinase	0	0.22	0	0	0	1.22	2.64	1.09	0.7	2.64	bta04012	ErbB signaling pathway	NM_001206860.1
CREB3L2		0	1.44	2.63	0	1.37	0	2.29	0.67	0	2.63	bta04962	Vasopressin-regulated water reabsorption	NM_001102533.1
SYMPK	symplekin	0	0	0	0	0	0	2.63	0	0	2.63	bta04530	Tight junction	NM_001206913.1
PIK3R5	phosphoinositide-3-kinase, regulatory subunit 5	0	0.98	0	1.37	0	0.11	2.62	1.43	1.69	2.62	bta05215	Prostate cancer	XM_002707761.2
BRAF	v-raf murine sarcoma viral oncogene homolog B1	0	1.8	0.5	0.59	0.71	1.66	0	2.62	1.56	2.62	bta04720	Long-term potentiation	XM_002687002.2
RIPK1	receptor (TNFRSF)-interacting serine-threonine kinase 1	0	0.89	1.94	1.25	1.77	0	2.62	1.47	0.83	2.62	bta04622	RIG-I-like receptor signaling pathway	NM_001035012.1
HSPA4L		0	0	1.69	2.62	1.56	0.71	0.07	2.38	0	2.62	bta04141	Protein processing in endoplasmic reticulum	XM_002707745.2
PIK3CB	phosphoinositide-3-kinase, catalytic, beta polypeptide	0	0.62	1.53	1.12	2.61	1.18	1.92	0.59	1.16	2.61	bta04930	Type II diabetes mellitus	NM_001206047.1
TGFBR1	transforming growth factor, beta receptor I (activin A receptor type II-like kinase, 53kDa)	0	0.29	2.19	2.47	1.66	2.61	0.77	2.55	1.63	2.61	bta04144	Endocytosis	NM_174621.2
PIK3R5	phosphoinositide-3-kinase, regulatory subunit 5	0	0.87	0	1.31	0.34	0	2.6	1.82	2.07	2.6	bta04650	Natural killer cell mediated cytotoxicity	XM_002707761.2
IL12RB1	interleukin 12 receptor, beta 1	0	-0.53	-1.62	0	0	0.97	2.59	0	0	2.59	bta04630	Jak-STAT signaling pathway	XM_002688570.1
RFWD2		0	0.7	2.59	0.09	0.6	0.66	0.14	1.75	0.79	2.59	bta04120	Ubiquitin mediated proteolysis	NM_001103256.1
RFWD2		0	0.7	2.59	0.09	0.6	0.66	0.14	1.75	0.79	2.59	bta04115	p53 signaling pathway	NM_001103256.1
ISY1		0	0	0	0	0	0	2.59	0	0	2.59	bta03040	Spliceosome	NM_001191173.1
ITGAL	integrin, alpha L (antigen CD11A (p180), lymphocyte function-associated antigen 1; alpha polypeptide	0	0.95	1.6	0.16	0	0	2.58	0.19	0.2	2.58	bta04670	Leukocyte transendothelial migration	NM_198221.2
BCL2	B-cell CLL/lymphoma 2	0	0	0.14	0	0	0	2.58	0	0	2.58	bta04210	Apoptosis	NM_001166486.1
MAP3K5	mitogen-activated protein kinase kinase kinase 5	0	0.75	2.56	0.78	0.9	1.21	1.2	1.04	1.17	2.56	bta05014	Amyotrophic lateral sclerosis (ALS)	NM_001144081.1
CRK	v-crk sarcoma virus CT10 oncogene homolog (avian)	0	0	0.02	0	0	0	2.56	0	0	2.56	bta04722	Neurotrophin signaling pathway	NM_001192334.1
CD22	CD22 molecule	0	0	0	0	0	0	2.56	0	0	2.56	bta04514	Cell adhesion molecules (CAMs)	XM_002695015.2
NFE2L2	nuclear factor (erythroid-derived 2)-like 2	0	1.37	2.56	0	1.12	1.16	0.98	2.33	1.75	2.56	bta04141	Protein processing in endoplasmic reticulum	NM_001011678.2
BID	BH3 interacting domain death agonist	0	-1.02	-1.01	0.43	0	0	2.54	-0.78	0	2.54	bta05014	Amyotrophic lateral sclerosis (ALS)	NM_001075446.1
GNAQ	guanine nucleotide binding protein (G protein), q polypeptide	0	0.8	1.89	0.74	0.07	0.21	2.54	0.66	0.87	2.54	bta04912	GnRH signaling pathway	NM_001110002.1
BID	BH3 interacting domain death agonist	0	-1.02	-1.01	0.43	0	0	2.54	-0.78	0	2.54	bta04650	Natural killer cell mediated cytotoxicity	NM_001075446.1
ETS1	v-ets erythroblastosis virus E26 oncogene homolog 1 (avian)	0	0	0	0	0	0	2.54	0	0	2.54	bta04320	Dorso-ventral axis formation	NM_001099106.1
ITPR2	inositol 1,4,5-triphosphate receptor, type 2	0	0	0	2.54	0.08	1.18	0	0.96	0	2.54	bta04114	Oocyte meiosis	NM_174369.2-2
BRAF	v-raf murine sarcoma viral oncogene homolog B1	0	0.86	0.53	0.63	0	0.23	0.09	2.53	0	2.53	bta04010	MAPK signaling pathway	XM_002687002.2
SMN1	survival of motor neuron 1, telomeric	0	1.13	2.01	0.55	1.78	0.5	2.53	1.65	0	2.53	bta03013	RNA transport	NM_175701.1
NLRP3		0	2.43	2.52	2.28	2.17	0.47	1.74	2.21	1.41	2.52	bta05133	Pertussis	NM_001102219.1
EIF4G1	eukaryotic translation initiation factor 4 gamma, 1	0	0.19	0	0	0	0	2.52	0	0	2.52	bta03013	RNA transport	XM_003585666.1
BID	BH3 interacting domain death agonist	0	-1.18	-1.01	0.53	0	0	2.51	-0.79	0	2.51	bta05152	Tuberculosis	NM_001075446.1
BCL2	B-cell CLL/lymphoma 2	0	0	0.22	0	0	0	2.51	0	0.12	2.51	bta05145	Toxoplasmosis	NM_001166486.1
AP2A1	adaptor protein complex AP-2, alpha 1 subunit	0	-0.05	0	-1.12	0	0.6	2.51	-0.18	0.36	2.51	bta05016	Huntington's disease	NM_001191440.1
BID	BH3 interacting domain death agonist	0	-1.17	-1	0.5	0	0	2.51	-0.86	0	2.51	bta05010	Alzheimer's disease	NM_001075446.1
AP2A1	adaptor protein complex AP-2, alpha 1 subunit	0	-0.05	0	-1.12	0	0.6	2.51	-0.18	0.36	2.51	bta04961	Endocrine and other factor-regulated calcium reabsorption	NM_001191440.1
BCL2	B-cell CLL/lymphoma 2	0	0	0.22	0	0	0	2.51	0	0.12	2.51	bta04722	Neurotrophin signaling pathway	NM_001166486.1
MAP3K14	mitogen-activated protein kinase kinase kinase 14	0	0	0	0.23	-1.28	0	2.51	0	0	2.51	bta04380	Osteoclast differentiation	NM_001192178.1
AP2A1	adaptor protein complex AP-2, alpha 1 subunit	0	-0.05	0	-1.12	0	0.6	2.51	-0.18	0.36	2.51	bta04144	Endocytosis	NM_001191440.1
PHGDH	phosphoglycerate dehydrogenase (EC:1.1.1.95)	0	0	0.34	0	0	0	2.51	0	0	2.51	bta00260	Glycine, serine and threonine metabolism	NM_001035017.1
MAP2K1	mitogen-activated protein kinase kinase 1	0	0.53	0	0	0	0.19	2.49	0.5	0	2.49	bta04722	Neurotrophin signaling pathway	NM_001130752.1
STAT5B	signal transducer and activator of transcription 5B	0	0	0.32	0.23	0	0	2.48	0	0	2.48	bta05200	Pathways in cancer	NM_174617.3
NADSYN1	NAD synthetase 1	0	0	0.33	0	0	0	2.48	0	0	2.48	bta00760	Nicotinate and nicotinamide metabolism	NM_001034443.1
ENTPD6	ectonucleoside triphosphate diphosphohydrolase 6 (putative function)	0	0	1.27	0	-0.41	0	2.47	0	0	2.47	bta00240	Pyrimidine metabolism	NM_001045991.1
ENTPD6	ectonucleoside triphosphate diphosphohydrolase 6 (putative function)	0	0	1.27	0	-0.41	0	2.47	0	0	2.47	bta00230	Purine metabolism	NM_001045991.1
MAPK9	mitogen-activated protein kinase 9	0	-1.11	2.45	0.29	0	0	1.05	0	0.29	2.45	bta05152	Tuberculosis	NM_001046369.1
TSC1	tuberous sclerosis 1	0	0	0	0	0	0	2.45	0.31	0	2.45	bta04910	Insulin signaling pathway	XM_003586681.1
TSC1	tuberous sclerosis 1	0	0	0	0	0	0	2.45	0.31	0	2.45	bta04150	mTOR signaling pathway	XM_003586681.1
MAP3K5	mitogen-activated protein kinase kinase kinase 5	0	1.05	2.44	1.62	0.85	1.52	1.79	1.42	1.41	2.44	bta04010	MAPK signaling pathway	NM_001144081.1
STAT5B	signal transducer and activator of transcription 5B	0	0	0.27	0.06	0	0	2.43	0	0	2.43	bta05220	Chronic myeloid leukemia	NM_174617.3
BRAF	v-raf murine sarcoma viral oncogene homolog B1	0	0.56	0	0.47	0	0.34	0	2.43	0.22	2.43	bta04910	Insulin signaling pathway	XM_002687002.2
GAB2	growth factor receptor bound protein 2-associated protein 2	0	2.43	1.98	-0.9	0.05	0	0.97	1.04	1.34	2.43	bta04664	Fc epsilon RI signaling pathway	XM_002699070.1
PIK3CB	phosphoinositide-3-kinase, catalytic, beta polypeptide	0	1.69	2.42	1.61	1.59	1.94	1.56	1.34	1.67	2.42	bta05218	Melanoma	NM_001206047.1
ACAP1	ArfGAP with coiled-coil, ankyrin repeat and PH domains 1	0	0	0	0	-0.2	0	2.42	0	0	2.42	bta04144	Endocytosis	NM_001103234.1
MAP3K14	mitogen-activated protein kinase kinase kinase 14	0	0	0	0.13	-1.53	0	2.42	0.83	0	2.42	bta04010	MAPK signaling pathway	NM_001192178.1
CD38	CD38 molecule	0	0	0.95	0	0.44	0.43	2.41	0.54	0.97	2.41	bta04972	Pancreatic secretion	NM_175798.3
SHISA5	scotin gene	0	2.21	2.41	0	0	0	1.15	0	0	2.41	bta04115	p53 signaling pathway	NM_001035486.1
NR3C1	nuclear receptor subfamily 3, group C, member 1 (glucocorticoid receptor)	0	0.07	0.91	0.67	0	0.01	0	2.41	1.27	2.41	bta04080	Neuroactive ligand-receptor interaction	NM_001206634.1
FGF14	fibroblast growth factor 14	0	0	0	-1.31	2.39	0	0	0	0	2.39	bta05200	Pathways in cancer	NM_001206832.1
PTPN11	protein tyrosine phosphatase, non-receptor type 11 (Noonan syndrome 1)	0	0	0	0	0	1.14	2.39	0	0	2.39	bta04722	Neurotrophin signaling pathway	XM_002694590.2
TAOK2	TAO kinase 2	0	0	0	0	0	0	2.39	0	0.41	2.39	bta04010	MAPK signaling pathway	NM_001193091.1
CHST11	carbohydrate (chondroitin 4) sulfotransferase 11	0	0	0.66	0	0	0	2.39	1.23	1.68	2.39	bta00920	Sulfur metabolism	NM_001192668.1
CHST11	carbohydrate (chondroitin 4) sulfotransferase 11	0	0	0.66	0	0	0	2.39	1.23	1.68	2.39	bta00532	Glycosaminoglycan biosynthesis - chondroitin sulfate	NM_001192668.1
GYS1	glycogen synthase 1 (muscle)	0	-0.05	0.96	-0.51	0	0	2.39	0	0	2.39	bta00500	Starch and sucrose metabolism	NM_001101299.1
IGF1R	insulin-like growth factor 1 receptor	0	-0.99	2.38	-0.02	0	0	1.64	0.37	0.49	2.38	bta04914	Progesterone-mediated oocyte maturation	NM_001244612.1
MAP3K14	mitogen-activated protein kinase kinase kinase 14	0	0	0	0	0	0	2.38	0	0	2.38	bta04672	Intestinal immune network for IgA production	NM_001192178.1
EIF2AK1	eukaryotic translation initiation factor 2 alpha kinase 1	0	1.35	2.38	0	-1.27	0.73	0.88	-2.12	1.73	2.38	bta04141	Protein processing in endoplasmic reticulum	NM_001038053.1
SLC8A1	solute carrier family 8 (sodium/calcium exchanger), member 1	0	0.28	2.38	0.54	0	0	0.68	0.23	0	2.38	bta04020	Calcium signaling pathway	NM_176632.2
STAT5B	signal transducer and activator of transcription 5B	0	1.67	1.45	2.32	1.73	1.7	2.38	1.58	1.25	2.38	bta04012	ErbB signaling pathway	NM_174617.3
TAB1	TGF-beta activated kinase 1/MAP3K7 binding protein 1	0	0	0	0.01	0	0	2.37	0	0.01	2.37	bta04380	Osteoclast differentiation	NM_001102057.1
RIPK1	receptor (TNFRSF)-interacting serine-threonine kinase 1	0	1.33	0.25	1.1	2.37	0	0	0.9	0.1	2.37	bta04210	Apoptosis	NM_001035012.1
GRB2	growth factor receptor-bound protein 2	0	2.12	2.35	0.74	0.17	0	2.06	1.95	0.24	2.35	bta05220	Chronic myeloid leukemia	NM_001034630.1
LAT	linker for activation of T cells	0	0	0	0	0	0	2.34	0	0	2.34	bta04664	Fc epsilon RI signaling pathway	NM_001104978.1
MAP2K2	mitogen-activated protein kinase kinase 2	0	0.51	0	0	0	0	2.33	0	0	2.33	bta04916	Melanogenesis	NM_001038071.2
CD38	CD38 molecule	0	0	1.66	0	0.44	0.49	2.33	0.75	1.18	2.33	bta04020	Calcium signaling pathway	NM_175798.3
CD38	CD38 molecule	0	0	1.68	0	0.43	0.52	2.33	0.76	1.19	2.33	bta00760	Nicotinate and nicotinamide metabolism	NM_175798.3
RIPK3	receptor-interacting serine-threonine kinase 3	0	-1.3	0	-0.84	-1	-0.42	2.32	-0.46	0	2.32	bta04623	Cytosolic DNA-sensing pathway	NM_001101884.1
BRAF	v-raf murine sarcoma viral oncogene homolog B1	0	0.75	0	0.39	0	0	0.41	2.3	0	2.3	bta05200	Pathways in cancer	XM_002687002.2
GNAO1	guanine nucleotide binding protein (G protein), alpha activating activity polypeptide O	0	-0.19	0.88	0.97	0	2.3	0.31	0.69	1.9	2.3	bta04730	Long-term depression	NM_174325.1
SRGAP3	SLIT-ROBO Rho GTPase activating protein 3	0	-0.98	-1.98	0.8	0	-1.11	2.3	1.37	1.61	2.3	bta04360	Axon guidance	NM_001192966.1
ITGB2	integrin, beta 2 (complement component 3 receptor 3 and 4 subunit)	0	0	1.5	0	0	0	2.29	1.03	0	2.29	bta05416	Viral myocarditis	NM_175781.1
ITGB2	integrin, beta 2 (complement component 3 receptor 3 and 4 subunit)	0	0	1.5	0	0	0	2.29	1.03	0	2.29	bta05150	Staphylococcus aureus infection	NM_175781.1
ITGAL	integrin, alpha L (antigen CD11A (p180), lymphocyte function-associated antigen 1; alpha polypeptide	0	0.74	0.21	0.35	0	0	2.29	0	0.23	2.29	bta04514	Cell adhesion molecules (CAMs)	NM_198221.2
CNOT6	CCR4-NOT transcription complex subunit 6 [EC:3.1.-.-]	0	0	0	2.29	1.66	1.06	1.97	1.7	1.23	2.29	bta03018	RNA degradation	NM_001101161.1
GALNT6	UDP-N-acetyl-alpha-D-galactosamine:polypeptide N-acetylgalactosaminyltransferase 6	0	-1.27	0	0	-0.33	-0.34	2.29	0	0	2.29	bta00512	Mucin type O-Glycan biosynthesis	NM_001015534.1
TGFBR2	transforming growth factor, beta receptor II (70/80kDa)	0	0	1.62	0	0	0.98	0	2.28	1.78	2.28	bta05210	Colorectal cancer	NM_001159566.1
CCND2	cyclin D2	0	0.23	-1.48	0	-0.56	-0.75	2.28	0	0	2.28	bta05162	Measles	NM_001076372.1
TGFBR2	transforming growth factor, beta receptor II (70/80kDa)	0	0	1.62	0	0	0.98	0	2.28	1.78	2.28	bta05142	Chagas disease (American trypanosomiasis)	NM_001159566.1
IKBKB	inhibitor of kappa light polypeptide gene enhancer in B-cells, kinase beta	0	0	0	0	0	0	2.27	0	0.18	2.27	bta04620	Toll-like receptor signaling pathway	NM_174353.2
STX8	syntaxin 8	0	0	0.12	0	0	0	2.27	0	0	2.27	bta04130	SNARE interactions in vesicular transport	NM_001078037.1
ERCC4	excision repair cross-complementing rodent repair deficiency, complementation group 4	0	1.87	2.27	0	0.79	1.92	1.68	1.17	0.44	2.27	bta03420	Nucleotide excision repair	NM_001205360.1
RIPK2	receptor (TNFRSF)-interacting serine-threonine kinase 2	0	2.26	0	0.53	0	0.83	-1.29	0	0.03	2.26	bta05152	Tuberculosis	NM_001034610.1
HS2ST1	heparan sulfate 2-O-sulfotransferase 1	0	0.45	1.08	2.26	1.42	0.68	0	1.85	0.39	2.26	bta00534	Glycosaminoglycan biosynthesis - heparan sulfate	XM_002686305.1
SUV420H1	suppressor of variegation 4-20 homolog 1 (Drosophila)	0	0	0	0	0	0	2.26	0.68	0.94	2.26	bta00310	Lysine degradation	NM_001076551.1
GNAQ	guanine nucleotide binding protein (G protein), q polypeptide	0	1.03	2.25	1.16	0.75	0.01	2.22	0.5	0.99	2.25	bta04540	Gap junction	NM_001110002.1
GHR	growth hormone receptor	0	-1.2	0	0.22	2.24	-1.63	-0.13	0	-1.18	2.24	bta04630	Jak-STAT signaling pathway	NM_176608.1
IFNGR1	interferon gamma receptor 1	0	-0.19	-1.72	-0.68	-1.43	-1.87	-2.24	0	-0.67	-2.24	bta04380	Osteoclast differentiation	NM_001035063.1
UBE2Z	ubiquitin-conjugating enzyme E2Z	0	-0.5	-0.76	-2.03	-2.24	-0.51	0.57	-1.39	0	-2.24	bta04120	Ubiquitin mediated proteolysis	NM_001205486.1
ATP6V1A	ATPase, H+ transporting, lysosomal 70kDa, V1 subunit A	0	0	0	0	0	0.25	-2.25	0	0	-2.25	bta05323	Rheumatoid arthritis	NM_174504.2
PIK3R2	phosphoinositide-3-kinase, regulatory subunit 2 (beta)	0	-2.25	1.76	0	1.24	1.44	0.33	0	0	-2.25	bta05220	Chronic myeloid leukemia	NM_174576.2
ATP6V1A	ATPase, H+ transporting, lysosomal 70kDa, V1 subunit A	0	0	0	0	0	0.25	-2.25	0	0	-2.25	bta04966	Collecting duct acid secretion	NM_174504.2
CSNK2B	casein kinase 2, beta polypeptide	0	-0.6	0	-1.52	-0.26	-2.25	-0.97	-1.82	-0.76	-2.25	bta04310	Wnt signaling pathway	NM_001046454.1
ATP6V1A	ATPase, H+ transporting, lysosomal 70kDa, V1 subunit A	0	0	0	0	0	0.25	-2.25	0	0	-2.25	bta04145	Phagosome	NM_174504.2
PMAIP1	phorbol-12-myristate-13-acetate-induced protein 1	0	0	-1.99	0	-1.83	-1.3	-2.25	-0.7	-1.01	-2.25	bta04115	p53 signaling pathway	XM_002697779.2
PTK2B	PTK2B protein tyrosine kinase 2 beta	0	0	0	-2.25	-1.13	0	0	-1.51	-1.58	-2.25	bta04020	Calcium signaling pathway	NM_001102252.1-1
INADL	InaD-like (Drosophila)	0	-0.71	-2.26	0	0	0	-0.26	0	0	-2.26	bta04530	Tight junction	NM_001191501.1
CHST1	carbohydrate (keratan sulfate Gal-6) sulfotransferase 1	0	0	-2.26	0	0	0	0	0	0	-2.26	bta00533	Glycosaminoglycan biosynthesis - keratan sulfate	NM_001083648.1
TLR8	toll-like receptor 8	0	0	-1.92	-0.34	0	-0.18	-2.27	0	-0.68	-2.27	bta04620	Toll-like receptor signaling pathway	NM_001033937.1
SOD1	superoxide dismutase 1, soluble (amyotrophic lateral sclerosis 1 (adult))	0	0	-2.19	-2.2	-2.06	0	-2.28	-1.92	-1.15	-2.28	bta05016	Huntington's disease	NM_174615.2
PLA2G12A	phospholipase A2, group XIIA	0	-2.28	-0.17	0	-1.07	-1.54	-0.79	0	0	-2.28	bta04664	Fc epsilon RI signaling pathway	NM_001098063.1
CD86	CD86 molecule	0	0.44	1.84	0	1.21	0.52	-2.28	0	0.26	-2.28	bta04620	Toll-like receptor signaling pathway	NM_001038017.1
SOD1	superoxide dismutase 1, soluble (amyotrophic lateral sclerosis 1 (adult))	0	0	-2.19	-2.2	-2.06	0	-2.28	-1.92	-1.15	-2.28	bta04146	Peroxisome	NM_174615.2
EIF2S1	eukaryotic translation initiation factor 2, subunit 1 alpha, 35kDa	0	0.36	-0.43	-1.66	0.87	0.24	-2.28	0.65	-0.91	-2.28	bta03013	RNA transport	NM_175813.2
MAT2B	methionine adenosyltransferase II, beta	0	0	0	-0.16	-2.19	1.76	-2.28	-1.76	-1.16	-2.28	bta00270	Cysteine and methionine metabolism	NM_001046526.1
P2RY13	purinergic receptor P2Y, G-protein coupled 13	0	0	-0.8	-1.52	-0.94	1.33	-2.29	0	0	-2.29	bta04080	Neuroactive ligand-receptor interaction	NM_001098152.1
ATP6V1A	ATPase, H+ transporting, lysosomal 70kDa, V1 subunit A	0	0	0	0	0	0.37	-2.29	0	0	-2.29	bta00190	Oxidative phosphorylation	NM_174504.2
FASLG		0	-1.44	0	-2.3	-1.17	-1.53	-0.82	-1.28	-1.4	-2.3	bta05332	Graft-versus-host disease	NM_001098859.1
FASLG		0	-1.44	0	-2.3	-1.17	-1.53	-0.82	-1.28	-1.4	-2.3	bta05330	Allograft rejection	NM_001098859.1
FASLG		0	-1.44	0	-2.3	-1.17	-1.53	-0.82	-1.28	-1.4	-2.3	bta05320	Autoimmune thyroid disease	NM_001098859.1
FASLG		0	-1.44	0	-2.3	-1.17	-1.53	-0.82	-1.28	-1.4	-2.3	bta05200	Pathways in cancer	NM_001098859.1
FASLG		0	-1.44	0	-2.3	-1.17	-1.53	-0.82	-1.28	-1.4	-2.3	bta05164	Influenza A	NM_001098859.1
FASLG		0	-1.44	0	-2.3	-1.17	-1.53	-0.82	-1.28	-1.4	-2.3	bta05162	Measles	NM_001098859.1
FASLG		0	-1.44	0	-2.3	-1.17	-1.53	-0.82	-1.28	-1.4	-2.3	bta05143	African trypanosomiasis	NM_001098859.1
FASLG		0	-1.44	0	-2.3	-1.17	-1.53	-0.82	-1.28	-1.4	-2.3	bta05142	Chagas disease (American trypanosomiasis)	NM_001098859.1
FASLG		0	-1.44	0	-2.3	-1.17	-1.53	-0.82	-1.28	-1.4	-2.3	bta04940	Type I diabetes mellitus	NM_001098859.1
PLCB1	phospholipase C, beta 1 (phosphoinositide-specific)	0	-2.3	-1.53	-2.09	1.69	-1.38	-1.98	-1.23	-2.18	-2.3	bta04916	Melanogenesis	NM_174817.1
FASLG		0	-1.44	0	-2.3	-1.17	-1.53	-0.82	-1.28	-1.4	-2.3	bta04210	Apoptosis	NM_001098859.1
FASLG		0	-1.44	0	-2.3	-1.17	-1.53	-0.82	-1.28	-1.4	-2.3	bta04060	Cytokine-cytokine receptor interaction	NM_001098859.1
FASLG		0	-1.44	0	-2.3	-1.17	-1.53	-0.82	-1.28	-1.4	-2.3	bta04010	MAPK signaling pathway	NM_001098859.1
GNB4	guanine nucleotide binding protein (G protein), beta 4	0	0.66	1.95	-0.87	0.88	-2	-2.31	-0.08	-0.87	-2.31	bta04725	Cholinergic synapse	NM_001099033.1
MYL9	myosin, light chain 9, regulatory	0	0	-2.16	-1.25	-0.36	-0.56	-1.45	-2.31	-0.92	-2.31	bta04510	Focal adhesion	NM_001075234.1
HIF1A	hypoxia-inducible factor 1, alpha subunit (basic helix-loop-helix transcription factor)	0	0	0	0	0	0.82	-2.31	0	0	-2.31	bta04150	mTOR signaling pathway	NM_174339.3
ERBB4	v-erb-a erythroblastic leukemia viral oncogene homolog 4 (avian)	0	-0.53	-0.32	0	1.39	0	-2.31	0	0	-2.31	bta04020	Calcium signaling pathway	XM_002685558.2
ACAT2	acetyl-Coenzyme A acetyltransferase 2	0	-0.11	-1.87	-0.74	-1.22	0	-1.47	-2.31	-1.03	-2.31	bta00900	Terpenoid backbone biosynthesis	NM_001075549.1
ACAT2	acetyl-Coenzyme A acetyltransferase 2	0	-0.11	-1.87	-0.74	-1.22	0	-1.47	-2.31	-1.03	-2.31	bta00650	Butanoate metabolism	NM_001075549.1
ACAT2	acetyl-Coenzyme A acetyltransferase 2	0	-0.11	-1.87	-0.74	-1.22	0	-1.47	-2.31	-1.03	-2.31	bta00640	Propanoate metabolism	NM_001075549.1
ACAT2	acetyl-Coenzyme A acetyltransferase 2	0	-0.11	-1.87	-0.74	-1.22	0	-1.47	-2.31	-1.03	-2.31	bta00630	Glyoxylate and dicarboxylate metabolism	NM_001075549.1
ACAT2	acetyl-Coenzyme A acetyltransferase 2	0	-0.11	-1.87	-0.74	-1.22	0	-1.47	-2.31	-1.03	-2.31	bta00620	Pyruvate metabolism	NM_001075549.1
ACAT2	acetyl-Coenzyme A acetyltransferase 2	0	-0.11	-1.87	-0.74	-1.22	0	-1.47	-2.31	-1.03	-2.31	bta00380	Tryptophan metabolism	NM_001075549.1
ACAT2	acetyl-Coenzyme A acetyltransferase 2	0	-0.11	-1.87	-0.74	-1.22	0	-1.47	-2.31	-1.03	-2.31	bta00310	Lysine degradation	NM_001075549.1
ACAT2	acetyl-Coenzyme A acetyltransferase 2	0	-0.11	-1.87	-0.74	-1.22	0	-1.47	-2.31	-1.03	-2.31	bta00280	Valine, leucine and isoleucine degradation	NM_001075549.1
ACAT2	acetyl-Coenzyme A acetyltransferase 2	0	-0.11	-1.87	-0.74	-1.22	0	-1.47	-2.31	-1.03	-2.31	bta00072	Synthesis and degradation of ketone bodies	NM_001075549.1
ACAT2	acetyl-Coenzyme A acetyltransferase 2	0	-0.11	-1.87	-0.74	-1.22	0	-1.47	-2.31	-1.03	-2.31	bta00071	Fatty acid metabolism	NM_001075549.1
LDLR	low density lipoprotein receptor	0	-0.22	-1.75	-0.11	-1.47	-0.84	-1.17	-2.32	-0.93	-2.32	bta05160	Hepatitis C	NM_001166530.1
LDLR	low density lipoprotein receptor	0	-0.22	-1.75	-0.11	-1.47	-0.84	-1.17	-2.32	-0.93	-2.32	bta05145	Toxoplasmosis	NM_001166530.1
LDLR	low density lipoprotein receptor	0	-0.22	-1.75	-0.11	-1.47	-0.84	-1.17	-2.32	-0.93	-2.32	bta04976	Bile secretion	NM_001166530.1
GNB4	guanine nucleotide binding protein (G protein), beta 4	0	0.78	1.95	-1.17	0.95	-2.32	-2.28	-0.35	-0.93	-2.32	bta04724	Glutamatergic synapse	NM_001099033.1
CDK1		0	-0.81	-0.63	-1.78	0	-1.95	-2.18	-2.03	-2.32	-2.32	bta04114	Oocyte meiosis	NM_174016.2
HMGCS1	3-hydroxy-3-methylglutaryl-Coenzyme A synthase 1 (soluble)	0	0	-0.66	-0.88	-1.29	0	-2.32	-1.07	0	-2.32	bta00900	Terpenoid backbone biosynthesis	NM_001206578.1
HMGCS1	3-hydroxy-3-methylglutaryl-Coenzyme A synthase 1 (soluble)	0	0	-0.66	-0.88	-1.29	0	-2.32	-1.07	0	-2.32	bta00650	Butanoate metabolism	NM_001206578.1
HMGCS1	3-hydroxy-3-methylglutaryl-Coenzyme A synthase 1 (soluble)	0	0	-0.66	-0.88	-1.29	0	-2.32	-1.07	0	-2.32	bta00280	Valine, leucine and isoleucine degradation	NM_001206578.1
HMGCS1	3-hydroxy-3-methylglutaryl-Coenzyme A synthase 1 (soluble)	0	0	-0.66	-0.88	-1.29	0	-2.32	-1.07	0	-2.32	bta00072	Synthesis and degradation of ketone bodies	NM_001206578.1
MYL9	myosin, light chain 9, regulatory	0	0	-2.31	-1.38	-0.7	-0.79	-1.67	-2.33	-1.58	-2.33	bta04810	Regulation of actin cytoskeleton	NM_001075234.1
HSPA1A	heat shock 70kDa protein 1A	0	-0.58	-0.95	-2.34	-1.47	-0.61	-1.31	-0.54	0	-2.34	bta05162	Measles	NM_203322.2
HSPA1A	heat shock 70kDa protein 1A	0	-0.58	-0.95	-2.34	-1.47	-0.61	-1.31	-0.54	0	-2.34	bta05145	Toxoplasmosis	NM_203322.2
FASLG		0	-1.41	-0.03	-2.34	-1.22	-1.57	-0.8	-1.25	-1.39	-2.34	bta04722	Neurotrophin signaling pathway	NM_001098859.1
HSPA1A	heat shock 70kDa protein 1A	0	-0.58	-0.95	-2.34	-1.47	-0.61	-1.31	-0.54	0	-2.34	bta04612	Antigen processing and presentation	NM_203322.2
SPN	sialophorin	0	0	-1.31	-1.39	-1.7	-0.28	-0.61	-2.34	0	-2.34	bta04514	Cell adhesion molecules (CAMs)	NM_001103102.1
LAMA4	laminin, alpha 4	0	-1.96	-1.67	-1.08	0.27	-2.34	-1.06	-1.53	-0.85	-2.34	bta04512	ECM-receptor interaction	NM_001205965.1-2
HSPA1A	heat shock 70kDa protein 1A	0	-0.58	-0.95	-2.34	-1.47	-0.61	-1.31	-0.54	0	-2.34	bta04144	Endocytosis	NM_203322.2
HSPA1A	heat shock 70kDa protein 1A	0	-0.58	-0.95	-2.34	-1.47	-0.61	-1.31	-0.54	0	-2.34	bta03040	Spliceosome	NM_203322.2
FDFT1	farnesyl-diphosphate farnesyltransferase 1	0	-0.87	-1.62	-1.53	-1.17	-0.78	-1.04	-2.34	0	-2.34	bta00100	Steroid biosynthesis	NM_001013004.1
PLCB1	phospholipase C, beta 1 (phosphoinositide-specific)	0	0	-0.62	0	0.88	-0.07	-2.35	0	0	-2.35	bta05010	Alzheimer's disease	NM_174817.1
PRKACB	protein kinase, cAMP-dependent, catalytic, beta	0	0	0.61	0.28	0.54	1.1	-2.35	0	0.65	-2.35	bta04720	Long-term potentiation	NM_174585.2
FASLG		0	-1.46	-0.03	-2.35	-1.27	-1.53	-0.83	-1.29	-1.41	-2.35	bta04650	Natural killer cell mediated cytotoxicity	NM_001098859.1
PRKG1	protein kinase, cGMP-dependent, type I	0	0	-0.54	-0.25	-2.35	0	0	-1.55	0	-2.35	bta04540	Gap junction	NM_174436.2
PIK3CG	phosphoinositide-3-kinase, catalytic, gamma polypeptide	0	0	0	-1.06	0	-1.14	-2.35	-0.77	-0.52	-2.35	bta04062	Chemokine signaling pathway	NM_001102125.1
AGRN	agrin	0	0	-2.36	0	-1.03	0	0	-0.88	-1.73	-2.36	bta04512	ECM-receptor interaction	XM_002694193.1
TLR2	toll-like receptor 2	0	-0.63	0.09	-0.53	-1.32	-1.11	-2.36	-0.82	-1.6	-2.36	bta04145	Phagosome	NM_174197.2
TRAF6	TNF receptor-associated factor 6	0	0	0	0.05	0	0	-2.36	0	-0.19	-2.36	bta04144	Endocytosis	NM_001034661.1
PTK2B	PTK2B protein tyrosine kinase 2 beta	0	-1.32	-0.58	-0.71	-2.36	-1.56	-1.7	-2.11	-2.28	-2.36	bta04062	Chemokine signaling pathway	NM_001102252.1-1
PIK3CG	phosphoinositide-3-kinase, catalytic, gamma polypeptide	0	0	-1.31	-0.4	-1.35	-0.51	-2.37	0	-0.39	-2.37	bta05222	Small cell lung cancer	NM_001102125.1
ARRB2	arrestin, beta 2	0	-1.22	0	-1.66	-1.05	-0.25	-1	-2.38	0	-2.38	bta04144	Endocytosis	NM_001205277.1
TCIRG1	T-cell, immune regulator 1, ATPase, H+ transporting, lysosomal V0 subunit A3	0	0.69	-1.61	-2.38	-0.28	0.39	0.87	-0.12	-0.39	-2.38	bta00190	Oxidative phosphorylation	NM_001075634.1
NRAS	neuroblastoma RAS viral (v-ras) oncogene homolog	0	0	-0.34	-0.32	0	-0.82	-2.39	0	0	-2.39	bta04730	Long-term depression	NM_001097989.1
SPCS1	signal peptidase complex subunit 1 homolog (S. cerevisiae) (EC:3.4.-.-)	0	0	-1.23	-0.73	-1.63	0	-0.97	-2.39	-0.5	-2.39	bta03060	Protein export	NM_001034404.1
CYCS	cytochrome c, somatic	0	-0.67	0	-0.49	-2.03	-0.03	-2.4	-1.22	-1.42	-2.4	bta04115	p53 signaling pathway	NM_001046061.1
CORO1A	coronin, actin binding protein, 1A	0	0	-0.49	-2.41	-1.16	0	0	-0.97	0	-2.41	bta05152	Tuberculosis	NM_174521.2
CORO1A	coronin, actin binding protein, 1A	0	0	-0.49	-2.41	-1.16	0	0	-0.97	0	-2.41	bta04145	Phagosome	NM_174521.2
GALNTL6	UDP-N-acetyl-alpha-D-galactosamine:polypeptide N-acetylgalactosaminyltransferase-like 6	0	-2.27	-1.55	-1.29	1.38	-2.41	-1.54	-1.18	-1.3	-2.41	bta00512	Mucin type O-Glycan biosynthesis	NM_001191298.1-3
IRF9	IRF9, ISGF3G, P48	0	-1.87	-2.27	-2.43	-1.25	-0.69	-1.92	-2.02	-1.02	-2.43	bta04630	Jak-STAT signaling pathway	NM_001024506.1
PSMB6	proteasome (prosome, macropain) subunit, beta type, 6	0	0	-2.16	-2.43	-0.24	-0.93	-0.48	-1.12	-0.37	-2.43	bta03050	Proteasome	NM_001034369.1
RPL18A	ribosomal protein L18a	0	0	-1.1	-2.43	-1.46	0	0	-1.98	-0.65	-2.43	bta03010	Ribosome	NM_001033619.1
FOS	v-fos FBJ murine osteosarcoma viral oncogene homolog	0	-1.15	-2.1	-2.33	-2.44	-1.56	-1.99	-0.99	-1.29	-2.44	bta05323	Rheumatoid arthritis	NM_182786.2
SEC23A	Sec23 homolog A (S. cerevisiae)	0	0	0	0	0	0	-2.44	0	0	-2.44	bta04141	Protein processing in endoplasmic reticulum	NM_001081604.1
SSBP1	single-stranded DNA binding protein 1	0	0	-2.44	-1.18	-0.9	0	-2.09	-0.98	0	-2.44	bta03440	Homologous recombination	NM_001037466.1
SSBP1	single-stranded DNA binding protein 1	0	0	-2.44	-1.18	-0.9	0	-2.09	-0.98	0	-2.44	bta03430	Mismatch repair	NM_001037466.1
SSBP1	single-stranded DNA binding protein 1	0	0	-2.44	-1.18	-0.9	0	-2.09	-0.98	0	-2.44	bta03030	DNA replication	NM_001037466.1
TLR2	toll-like receptor 2	0	-0.73	1.71	0	-1.05	-0.7	-2.45	-0.27	-1.73	-2.45	bta05162	Measles	NM_174197.2
TLR2	toll-like receptor 2	0	-0.46	1.35	0	-0.72	-0.5	-2.45	0	-1.45	-2.45	bta05152	Tuberculosis	NM_174197.2
CD2	CD2 molecule	0	-0.73	-1.71	-1.19	-2.45	-1.22	0	-1.68	0	-2.45	bta04514	Cell adhesion molecules (CAMs)	NM_001011676.2
SQLE	squalene epoxidase	0	0	-0.45	0	-0.54	0	-2.45	-1.13	0	-2.45	bta00100	Steroid biosynthesis	NM_001098061.1
HDAC1	histone deacetylase 1	0	-0.72	-2.46	-2.17	-2.08	-0.85	0	-1.48	-0.31	-2.46	bta04330	Notch signaling pathway	NM_001037444.1
C3	complement component 3	0	0	-2.46	-1.71	-1.57	-0.77	0	-1.56	-1.86	-2.46	bta04145	Phagosome	NM_001040469.2
PCNA	proliferating cell nuclear antigen	0	0	-1.52	0	0	0	-2.46	-0.94	0	-2.46	bta04110	Cell cycle	NM_001034494.1
GUK1	guanylate kinase 1	0	0	-1.05	-2.46	-1.85	-1.24	0	-1.62	-1	-2.46	bta00230	Purine metabolism	NM_174078.3
PIK3CG	phosphoinositide-3-kinase, catalytic, gamma polypeptide	0	-0.99	-0.31	-1.82	-1.75	-1.88	-2.48	0	-1.1	-2.48	bta04666	Fc gamma R-mediated phagocytosis	NM_001102125.1
NRAS	neuroblastoma RAS viral (v-ras) oncogene homolog	0	0	-0.07	0	0	-0.98	-2.49	0	0	-2.49	bta05220	Chronic myeloid leukemia	NM_001097989.1
NRAS	neuroblastoma RAS viral (v-ras) oncogene homolog	0	0	-0.07	0	0	-0.98	-2.49	0	0	-2.49	bta05215	Prostate cancer	NM_001097989.1
NRAS	neuroblastoma RAS viral (v-ras) oncogene homolog	0	0	-0.07	0	0	-0.98	-2.49	0	0	-2.49	bta05213	Endometrial cancer	NM_001097989.1
NRAS	neuroblastoma RAS viral (v-ras) oncogene homolog	0	0	-0.07	0	0	-0.98	-2.49	0	0	-2.49	bta05160	Hepatitis C	NM_001097989.1
TLR2	toll-like receptor 2	0	-0.74	1.4	0	-0.56	-0.36	-2.49	0	-1.48	-2.49	bta05142	Chagas disease (American trypanosomiasis)	NM_174197.2
NRAS	neuroblastoma RAS viral (v-ras) oncogene homolog	0	0	-0.07	0	0	-0.98	-2.49	0	0	-2.49	bta04910	Insulin signaling pathway	NM_001097989.1
NRAS	neuroblastoma RAS viral (v-ras) oncogene homolog	0	0	-0.07	0	0	-0.98	-2.49	0	0	-2.49	bta04650	Natural killer cell mediated cytotoxicity	NM_001097989.1
NRAS	neuroblastoma RAS viral (v-ras) oncogene homolog	0	0	-0.07	0	0	-0.98	-2.49	0	0	-2.49	bta04012	ErbB signaling pathway	NM_001097989.1
PIK3CG	phosphoinositide-3-kinase, catalytic, gamma polypeptide	0	0	0	-0.15	-1.22	-0.55	-2.5	-0.16	0	-2.5	bta05164	Influenza A	NM_001102125.1
GNAI1	guanine nucleotide binding protein (G protein), alpha inhibiting activity polypeptide 1	0	-0.03	-0.79	0	-2.5	0	-0.79	0	-0.34	-2.5	bta04971	Gastric acid secretion	NM_174324.2
IFNGR1	interferon gamma receptor 1	0	-1.86	-2.44	-0.88	-1.99	-1.57	-2.5	1.2	-1.57	-2.5	bta04650	Natural killer cell mediated cytotoxicity	NM_001035063.1
C1R	complement component 1, r subcomponent	0	0.02	-2.3	-1.88	-1.48	-0.7	0	-2.5	-2.09	-2.5	bta04145	Phagosome	NM_001034407.1
RELA	v-rel reticuloendotheliosis viral oncogene homolog A, nuclear factor of kappa light polypeptide gene	0	-1.46	-2.51	-0.73	-1.58	0	-2.25	-1.02	-0.42	-2.51	bta05146	Amoebiasis	NM_001080242.2
NRAS	neuroblastoma RAS viral (v-ras) oncogene homolog	0	0	-0.98	0	0	-1.62	-2.52	0	0	-2.52	bta05219	Bladder cancer	NM_001097989.1
TLR2	toll-like receptor 2	0	-0.63	1.16	0	-1.24	-0.78	-2.52	-0.45	-1.69	-2.52	bta05144	Malaria	NM_174197.2
TLR2	toll-like receptor 2	0	-0.63	1.16	0	-1.24	-0.78	-2.52	-0.45	-1.69	-2.52	bta05140	Leishmaniasis	NM_174197.2
FOS	v-fos FBJ murine osteosarcoma viral oncogene homolog	0	-1.5	-0.51	-2.52	-2.39	-1.37	-2.29	-0.98	-1.44	-2.52	bta04725	Cholinergic synapse	NM_182786.2
DDIT3	DNA-damage-inducible transcript 3	0	-0.42	-1.11	-0.92	-2.52	1.83	-1.85	-1.68	-0.5	-2.52	bta04010	MAPK signaling pathway	NM_001078163.1
PRPF40B	PRP40 pre-mRNA processing factor 40 homolog B (S. cerevisiae)	0	-2.52	-0.12	0	0	0	2.13	0	0	-2.52	bta03040	Spliceosome	XM_002687284.2
AKT3	v-akt murine thymoma viral oncogene homolog 3 (protein kinase B, gamma)	0	1.32	-2.53	2.33	1.85	1.23	1.89	0	1.94	-2.53	bta04910	Insulin signaling pathway	NM_001191309.1
CTSS	cathepsin S	0	1.12	-0.9	0	0	-0.89	-2.53	-0.66	-0.78	-2.53	bta04612	Antigen processing and presentation	NM_001033615.1
PIK3CG	phosphoinositide-3-kinase, catalytic, gamma polypeptide	0	0	-1.09	-0.38	-1.2	-0.49	-2.53	0	-0.42	-2.53	bta04210	Apoptosis	NM_001102125.1
CYCS	cytochrome c, somatic	0	-0.48	0	-0.61	-1.81	-0.18	-2.54	-1.36	-1.45	-2.54	bta05416	Viral myocarditis	NM_001046061.1
RUVBL1	RuvB-like 1 (E. coli)	0	-2.54	-0.97	-2.07	-1.76	-2.14	2.11	-1.35	-1.43	-2.54	bta04310	Wnt signaling pathway	NM_001101076.1
TLR2	toll-like receptor 2	0	-0.88	1.93	0	-0.39	-0.72	-2.55	0	-1.69	-2.55	bta04620	Toll-like receptor signaling pathway	NM_174197.2
POLR2K	polymerase (RNA) II (DNA directed) polypeptide K, 7.0kDa	0	-0.07	-1.02	0	-1.8	0	-2.57	-1.15	-0.07	-2.57	bta05016	Huntington's disease	NM_001037623.1
FOS	v-fos FBJ murine osteosarcoma viral oncogene homolog	0	-1.42	-0.7	-2.57	-2.3	-1.43	-2.31	-1.04	-1.36	-2.57	bta04660	T cell receptor signaling pathway	NM_182786.2
POLR2K	polymerase (RNA) II (DNA directed) polypeptide K, 7.0kDa	0	-0.07	-1.02	0	-1.8	0	-2.57	-1.15	-0.07	-2.57	bta04623	Cytosolic DNA-sensing pathway	NM_001037623.1
CYCS	cytochrome c, somatic	0	-0.56	-0.03	-1.05	-1.82	-0.39	-2.57	-1.57	-1.55	-2.57	bta04210	Apoptosis	NM_001046061.1
PCK2	phosphoenolpyruvate carboxykinase 2 (mitochondrial)	0	0	0	-1.67	-2.57	0	0	-1.36	-1.65	-2.57	bta03320	PPAR signaling pathway	NM_001205594.1
SUMO2	SMT3 suppressor of mif two 3 homolog 2 (yeast)	0	0	-2.54	0	-1.82	0	-2.57	-0.19	0	-2.57	bta03013	RNA transport	NM_174769.2
POLR2K	polymerase (RNA) II (DNA directed) polypeptide K, 7.0kDa	0	-0.07	-1.02	0	-1.8	0	-2.57	-1.15	-0.07	-2.57	bta00240	Pyrimidine metabolism	NM_001037623.1
POLR2K	polymerase (RNA) II (DNA directed) polypeptide K, 7.0kDa	0	-0.07	-1.02	0	-1.8	0	-2.57	-1.15	-0.07	-2.57	bta00230	Purine metabolism	NM_001037623.1
MAPK1	mitogen-activated protein kinase 1	0	-1.08	-2.58	0	-0.27	0	-0.77	-1.43	-1.25	-2.58	bta04650	Natural killer cell mediated cytotoxicity	NM_175793.2
SHC1	SHC (Src homology 2 domain containing) transforming protein 1	0	0	-2.11	-2.16	-2.6	-1.58	0	-2.13	-1.31	-2.6	bta04062	Chemokine signaling pathway	NM_001164061.1
FOS	v-fos FBJ murine osteosarcoma viral oncogene homolog	0	-1.59	-0.8	-2.61	-2.49	-1.52	-2.39	-1.1	-1.49	-2.61	bta05210	Colorectal cancer	NM_182786.2
PIK3R2	phosphoinositide-3-kinase, regulatory subunit 2 (beta)	0	-2.62	0.62	-0.24	2.54	1.84	1.69	1.98	0.05	-2.62	bta04725	Cholinergic synapse	NM_174576.2
IL23A	interleukin 23, alpha subunit p19	0	0.76	-1.1	-1.85	-2.62	0	-0.23	-1.22	-1.6	-2.62	bta04060	Cytokine-cytokine receptor interaction	NM_001205688.1
FOS	v-fos FBJ murine osteosarcoma viral oncogene homolog	0	-1.62	-1.16	-2.63	-2.47	-1.48	-2.46	-1.1	-1.49	-2.63	bta05142	Chagas disease (American trypanosomiasis)	NM_182786.2
PRKACB	protein kinase, cAMP-dependent, catalytic, beta	0	0.3	0.07	0	0.73	0.62	-2.63	0	0	-2.63	bta04725	Cholinergic synapse	NM_174585.2
CARD6		0	0	-0.56	-0.1	-2.36	-0.79	-2.63	0	-0.69	-2.63	bta04621	NOD-like receptor signaling pathway	NM_001192521.1
TUBA4A	tubulin, alpha 4a	0	-0.79	-0.98	-1.71	-2.63	-0.61	0	-1.51	-0.55	-2.63	bta04540	Gap junction	NM_001078158.1
FOS	v-fos FBJ murine osteosarcoma viral oncogene homolog	0	-1.27	0	-2.41	-2.63	-1.29	-2.46	-0.91	-1.15	-2.63	bta04380	Osteoclast differentiation	NM_182786.2
DYNC1I2	dynein, cytoplasmic 1, intermediate chain 2	0	0	0	0	0	0	-2.64	0	0	-2.64	bta04962	Vasopressin-regulated water reabsorption	NM_001075883.1
REST	RE1-silencing transcription factor	0	0.51	-0.73	0	0	1.32	-2.65	0	0	-2.65	bta05016	Huntington's disease	XM_002688267.1
IRF5	interferon regulatory factor 5	0	0	-0.38	-1.24	0	0	0	-2.65	0	-2.65	bta04620	Toll-like receptor signaling pathway	NM_001035465.1
FOS	v-fos FBJ murine osteosarcoma viral oncogene homolog	0	-1.52	-0.87	-2.66	-2.37	-1.43	-2.37	-1.09	-1.44	-2.66	bta04662	B cell receptor signaling pathway	NM_182786.2
PSME2	proteasome (prosome, macropain) activator subunit 2 (PA28 beta)	0	0	-1.28	-1.24	-2.66	-1.24	-2.07	-1.73	-0.92	-2.66	bta04612	Antigen processing and presentation	NM_001014889.1
PSME2	proteasome (prosome, macropain) activator subunit 2 (PA28 beta)	0	0	-1.28	-1.24	-2.66	-1.24	-2.07	-1.73	-0.92	-2.66	bta03050	Proteasome	NM_001014889.1
ATP5C1	ATP synthase, H+ transporting, mitochondrial F1 complex, gamma polypeptide 1	0	0	0	0	-0.66	-0.57	-2.68	0	0	-2.68	bta05016	Huntington's disease	NM_001075136.1
ATP5C1	ATP synthase, H+ transporting, mitochondrial F1 complex, gamma polypeptide 1	0	0	0	0	-0.66	-0.57	-2.68	0	0	-2.68	bta05012	Parkinson's disease	NM_001075136.1
ATP5C1	ATP synthase, H+ transporting, mitochondrial F1 complex, gamma polypeptide 1	0	0	0	0	-0.66	-0.57	-2.68	0	0	-2.68	bta05010	Alzheimer's disease	NM_001075136.1
CHMP2B	charged multivesicular body protein 2B	0	0	-1.1	0	0	0.93	-2.68	-0.46	-0.46	-2.68	bta04144	Endocytosis	NM_001035472.1
YARS2	tyrosyl-tRNA synthetase 2 (mitochondrial)	0	0.28	0	1.24	1.21	1.25	-2.68	0	0	-2.68	bta00970	Aminoacyl-tRNA biosynthesis	NM_001098088.1
POLR1D	polymerase (RNA) I polypeptide D, 16kDa	0	0	-0.15	-2.69	-0.06	-0.34	-1.5	-0.24	0	-2.69	bta04623	Cytosolic DNA-sensing pathway	NM_001076144.1
PSMB10	proteasome (prosome, macropain) subunit, beta type 10	0	-0.85	-0.6	-2.69	-2.09	-0.05	0	-1.73	-0.96	-2.69	bta03050	Proteasome	NM_001034040.1
POLR1D	polymerase (RNA) I polypeptide D, 16kDa	0	0	-0.15	-2.69	-0.06	-0.34	-1.5	-0.24	0	-2.69	bta03020	RNA polymerase	NM_001076144.1
POLR1D	polymerase (RNA) I polypeptide D, 16kDa	0	0	-0.15	-2.69	-0.06	-0.34	-1.5	-0.24	0	-2.69	bta00240	Pyrimidine metabolism	NM_001076144.1
POLR1D	polymerase (RNA) I polypeptide D, 16kDa	0	0	-0.15	-2.69	-0.06	-0.34	-1.5	-0.24	0	-2.69	bta00230	Purine metabolism	NM_001076144.1
ATP2B2	ATPase, Ca++ transporting, plasma membrane 2	0	-0.44	-2.7	0	-0.54	-0.23	0	0	0	-2.7	bta04020	Calcium signaling pathway	NM_001191245.1
ATP5C1	ATP synthase, H+ transporting, mitochondrial F1 complex, gamma polypeptide 1	0	0	0	0	-0.64	-0.59	-2.7	0	0	-2.7	bta00190	Oxidative phosphorylation	NM_001075136.1
RAP1A	RAP1A, member of RAS oncogene family	0	0	0	0	0	0	-2.71	0	0	-2.71	bta04972	Pancreatic secretion	NM_174448.3
FOS	v-fos FBJ murine osteosarcoma viral oncogene homolog	0	-1.53	-0.68	-2.71	-2.4	-1.54	-2.3	-1.14	-1.36	-2.71	bta04620	Toll-like receptor signaling pathway	NM_182786.2
HDAC1	histone deacetylase 1	0	-0.63	-2.71	-2.31	-2.33	-0.92	0	-1.82	-0.81	-2.71	bta04110	Cell cycle	NM_001037444.1
TPR		0	0	0	0	0.77	0	-2.72	0	0	-2.72	bta05216	Thyroid cancer	NM_001205623.1
SEC62	SEC62 homolog (S. cerevisiae)	0	0	0	0	-0.29	0.2	-2.72	0	0	-2.72	bta03060	Protein export	NM_001205604.1
HDAC1	histone deacetylase 1	0	-0.66	-2.73	-2.35	-2.32	-0.92	0	-1.84	-0.83	-2.73	bta05016	Huntington's disease	NM_001037444.1
CCR9	chemokine (C-C motif) receptor 9	0	-2.74	1.94	-1.34	-1.37	-1.75	-1.24	-1.5	-2.41	-2.74	bta04672	Intestinal immune network for IgA production	NM_001098068.1
CCR9	chemokine (C-C motif) receptor 9	0	-2.74	1.94	-1.34	-1.37	-1.75	-1.24	-1.5	-2.41	-2.74	bta04060	Cytokine-cytokine receptor interaction	NM_001098068.1
SAR1B	SAR1 homolog B (S. cerevisiae)	0	-0.28	-0.1	0	-1.24	0	-2.75	-0.11	-1.11	-2.75	bta04141	Protein processing in endoplasmic reticulum	NM_001035315.1
MAPK1	mitogen-activated protein kinase 1	0	0	-1.36	-1.58	-2.76	0	-0.06	-2.6	0	-2.76	bta04540	Gap junction	NM_175793.2
FOS	v-fos FBJ murine osteosarcoma viral oncogene homolog	0	-1.23	-0.83	-2.76	-2.28	-1.86	-2.39	-1.2	-1.55	-2.76	bta04010	MAPK signaling pathway	NM_182786.2
NRAS	neuroblastoma RAS viral (v-ras) oncogene homolog	0	0	-0.19	0	-0.6	0	-2.77	0	0	-2.77	bta05216	Thyroid cancer	NM_001097989.1
GNG10	guanine nucleotide binding protein (G protein), gamma 10	0	-0.92	-1.02	-2.27	-2.59	-1.17	-2.78	-1.44	0	-2.78	bta04725	Cholinergic synapse	NM_001114512.1
LAMB1	Laminin, beta 1	0	-0.93	-2.78	0	0	-0.53	-1.29	-1.2	-0.79	-2.78	bta04512	ECM-receptor interaction	NM_001206519.1
DDX6	DEAD (Asp-Glu-Ala-Asp) box polypeptide 6	0	0	-1.67	-0.28	-2.8	-0.18	0	0	0	-2.8	bta03018	RNA degradation	NM_001143867.1
EIF3E	Eukaryotic translation initiation factor 3, subunit E	0	0	-0.53	0	-2.8	0	-1.93	-0.5	0	-2.8	bta03013	RNA transport	NM_001034603.1
NRAS	neuroblastoma RAS viral (v-ras) oncogene homolog	0	0	-0.03	0	-0.68	-0.27	-2.81	0	0	-2.81	bta04725	Cholinergic synapse	NM_001097989.1
XBP1	X-box binding protein 1	0	0	0	-0.59	0	-0.38	-2.81	-1.95	-1.08	-2.81	bta04141	Protein processing in endoplasmic reticulum	NM_001034727.1
PAPOLB	poly (A) polymerase beta (testis specific)	0	0	-1.65	-2.81	-1.66	-0.01	-0.64	-0.87	-1.53	-2.81	bta03015	mRNA surveillance pathway	NM_001206422.1
UBA52	ubiquitin A-52 residue ribosomal protein fusion product 1	0	0	-0.92	-2.82	-0.73	0	0	-1.91	-0.15	-2.82	bta03010	Ribosome	NM_001076363.1
PSMD8	proteasome (prosome, macropain) 26S subunit, non-ATPase, 8	0	0	-0.72	-2.83	-1.82	-0.18	0	-1.15	-1.12	-2.83	bta03050	Proteasome	NM_001035111.1
ERBB4	v-erb-a erythroblastic leukemia viral oncogene homolog 4 (avian)	0	-1.32	-2.87	0	1.28	-0.35	-1.88	-0.79	-0.5	-2.87	bta04144	Endocytosis	XM_002685558.2
CDK1		0	-0.33	-0.9	-0.16	-2.88	-0.63	-0.89	-2.46	0	-2.88	bta04540	Gap junction	NM_174016.2
NRAS	neuroblastoma RAS viral (v-ras) oncogene homolog	0	0	0	0	-0.06	-1.11	-2.91	0	0	-2.91	bta05223	Non-small cell lung cancer	NM_001097989.1
IL2RG	interleukin 2 receptor, gamma (severe combined immunodeficiency)	0	-1.03	-0.16	-0.65	-1.03	-0.12	-2.92	-0.63	-0.56	-2.92	bta04630	Jak-STAT signaling pathway	NM_174359.1
TOLLIP	toll interacting protein	0	-1	-2.93	-1.07	-2.25	0	-0.54	-2.16	-0.38	-2.93	bta04620	Toll-like receptor signaling pathway	NM_001039961.1
GEMIN6	gem (nuclear organelle) associated protein 6	0	-1.18	-2.93	-0.88	0	-1.84	-1.41	-0.68	-1.01	-2.93	bta03013	RNA transport	NM_001046278.1
PIK3CG	phosphoinositide-3-kinase, catalytic, gamma polypeptide	0	0	0	0	-0.55	-0.53	-2.95	0	-0.13	-2.95	bta04630	Jak-STAT signaling pathway	NM_001102125.1
MAPK1	mitogen-activated protein kinase 1	0	-0.21	-1.09	-1	-1.79	-2.98	0	0	-2.85	-2.98	bta04720	Long-term potentiation	NM_175793.2
RAP1A	RAP1A, member of RAS oncogene family	0	0	-0.56	0	0	-0.2	-2.99	0	0	-2.99	bta04010	MAPK signaling pathway	NM_174448.3
TCEB2	transcription elongation factor B (SIII), polypeptide 2 (18kDa, elongin B)	0	1.71	-3.01	-2.04	-1.49	-0.85	2.53	-0.59	0.5	-3.01	bta05200	Pathways in cancer	NM_001034800.1
FOS	v-fos FBJ murine osteosarcoma viral oncogene homolog	0	-1.25	-1.06	-3.03	-2.22	-1.34	-2.33	-1.29	-1.4	-3.03	bta05140	Leishmaniasis	NM_182786.2
PCNA	proliferating cell nuclear antigen	0	0	-2.12	-1.83	-1.39	0	-3.03	-1.82	-0.96	-3.03	bta03430	Mismatch repair	NM_001034494.1
PCNA	proliferating cell nuclear antigen	0	0	-2.12	-1.83	-1.39	0	-3.03	-1.82	-0.96	-3.03	bta03420	Nucleotide excision repair	NM_001034494.1
PCNA	proliferating cell nuclear antigen	0	0	-2.12	-1.83	-1.39	0	-3.03	-1.82	-0.96	-3.03	bta03410	Base excision repair	NM_001034494.1
PCNA	proliferating cell nuclear antigen	0	0	-2.12	-1.83	-1.39	0	-3.03	-1.82	-0.96	-3.03	bta03030	DNA replication	NM_001034494.1
ADCY8	adenylate cyclase 8 (brain)	0	-2.33	-1.47	-1.47	1.83	-3.05	-1.78	-1.38	-1.11	-3.05	bta04971	Gastric acid secretion	NM_001192841.1
NDUFB3	NADH dehydrogenase (ubiquinone) 1 beta subcomplex, 3, 12kDa	0	-0.78	-0.99	-1.65	-3.06	0	-1.35	-2.11	-2.75	-3.06	bta05016	Huntington's disease	NM_176667.2
NDUFB3	NADH dehydrogenase (ubiquinone) 1 beta subcomplex, 3, 12kDa	0	-0.78	-0.99	-1.65	-3.06	0	-1.35	-2.11	-2.75	-3.06	bta05012	Parkinson's disease	NM_176667.2
NDUFB3	NADH dehydrogenase (ubiquinone) 1 beta subcomplex, 3, 12kDa	0	-0.78	-0.99	-1.65	-3.06	0	-1.35	-2.11	-2.75	-3.06	bta05010	Alzheimer's disease	NM_176667.2
NDUFB3	NADH dehydrogenase (ubiquinone) 1 beta subcomplex, 3, 12kDa	0	-0.78	-0.99	-1.65	-3.06	0	-1.35	-2.11	-2.75	-3.06	bta00190	Oxidative phosphorylation	NM_176667.2
PIK3R2	phosphoinositide-3-kinase, regulatory subunit 2 (beta)	0	-3.09	0.96	-1.04	1	1.84	1.91	0	0	-3.09	bta04670	Leukocyte transendothelial migration	NM_174576.2
GAPDHS		0	-0.17	0	-0.7	-3.16	-0.22	0	-0.75	0	-3.16	bta00010	Glycolysis / Gluconeogenesis	NM_001040552.1
CHMP2A	charged multivesicular body protein 2A	0	-0.64	0	-3.17	-1.02	-0.11	-1.62	0	-0.28	-3.17	bta04144	Endocytosis	NM_001034550.1
LTA	lymphotoxin alpha (TNF superfamily, member 1)	0	-1.84	-1.9	-1.94	0	-1.12	-2.34	-3.18	-1.46	-3.18	bta04060	Cytokine-cytokine receptor interaction	NM_001013401.2
GNB2L1	guanine nucleotide binding protein (G protein), beta polypeptide 2-like 1	0	0	-2.83	-1.3	-0.83	0	-3.19	-2.62	-1.52	-3.19	bta05162	Measles	NM_175802.2
COX6B1	cytochrome c oxidase subunit Vib polypeptide 1 (ubiquitous)	0	0	-3.24	-1.89	-1.66	-1.78	-2.33	-2.4	-1.28	-3.24	bta05016	Huntington's disease	NM_176675.3
COX6B1	cytochrome c oxidase subunit Vib polypeptide 1 (ubiquitous)	0	0	-3.24	-1.89	-1.66	-1.78	-2.33	-2.4	-1.28	-3.24	bta05012	Parkinson's disease	NM_176675.3
ETS2	v-ets erythroblastosis virus E26 oncogene homolog 2 (avian)	0	-0.58	0	-1.36	-3.24	0	-1.35	0	-0.79	-3.24	bta04320	Dorso-ventral axis formation	NM_001080214.1
COX6B1	cytochrome c oxidase subunit Vib polypeptide 1 (ubiquitous)	0	0	-3.24	-1.89	-1.66	-1.78	-2.33	-2.4	-1.28	-3.24	bta04260	Cardiac muscle contraction	NM_176675.3
COX6B1	cytochrome c oxidase subunit Vib polypeptide 1 (ubiquitous)	0	0	-3.24	-1.89	-1.66	-1.78	-2.33	-2.4	-1.28	-3.24	bta00190	Oxidative phosphorylation	NM_176675.3
PGK1	phosphoglycerate kinase 1	0	0	0	-1.08	-1.66	-0.98	-3.26	-1.28	-1.1	-3.26	bta00010	Glycolysis / Gluconeogenesis	NM_001034299.1
HSPB1	heat shock 27kDa protein 1	0	1.16	-3.28	-0.43	-0.95	0	-1.52	-1.61	-1.11	-3.28	bta05146	Amoebiasis	NM_001025569.1
CCNG1	cyclin G1	0	0	-0.21	-1.85	-1.14	0	-3.32	0	0	-3.32	bta04115	p53 signaling pathway	NM_001013364.1
ACTB	actin, beta	0	-0.9	-0.58	-1.46	-3.34	-1.06	-1.5	-0.31	-1.21	-3.34	bta04810	Regulation of actin cytoskeleton	NM_173979.3
DOCK1	dedicator of cytokinesis 1	0	-1.62	-1.35	-3.35	1.63	-1.06	1.93	0	-0.8	-3.35	bta04810	Regulation of actin cytoskeleton	XM_002698580.1
PPP1CB	protein phosphatase 1, catalytic subunit, beta isoform	0	0	0	0	-0.7	0	-3.42	0	0	-3.42	bta04720	Long-term potentiation	NM_001034653.1
PIGF	phosphatidylinositol glycan anchor biosynthesis, class F	0	0	0	0	-0.58	-0.96	-3.44	0	0	-3.44	bta00563	Glycosylphosphatidylinositol(GPI)-anchor biosynthesis	NM_001077074.1
RPA3	replication protein A3, 14kDa	0	0	-1.96	-1.97	-2.21	0	-3.45	-1.85	-1.52	-3.45	bta03440	Homologous recombination	NM_001034427.1
RPA3	replication protein A3, 14kDa	0	0	-1.96	-1.97	-2.21	0	-3.45	-1.85	-1.52	-3.45	bta03430	Mismatch repair	NM_001034427.1
RPA3	replication protein A3, 14kDa	0	0	-1.96	-1.97	-2.21	0	-3.45	-1.85	-1.52	-3.45	bta03420	Nucleotide excision repair	NM_001034427.1
RPA3	replication protein A3, 14kDa	0	0	-1.96	-1.97	-2.21	0	-3.45	-1.85	-1.52	-3.45	bta03030	DNA replication	NM_001034427.1
MYL6	myosin, light chain 6, alkali, smooth muscle and non-muscle	0	0	-1.39	-3.46	-0.41	-1.25	-0.63	-2.17	0	-3.46	bta04270	Vascular smooth muscle contraction	NM_175780.1
PIK3R2	phosphoinositide-3-kinase, regulatory subunit 2 (beta)	0	-3.47	1.82	-1.75	2.38	1.46	2.96	1.75	0	-3.47	bta05223	Non-small cell lung cancer	NM_174576.2
TGFB1	transforming growth factor, beta 1	0	0	0.3	-0.55	0	-3.51	2.28	0	0	-3.51	bta05200	Pathways in cancer	NM_001166068.1
ADCYAP1R1	adenylate cyclase activating polypeptide 1 (pituitary) receptor type I	0	-1.51	-2.13	0	-1.12	-0.78	1.16	-3.52	-0.92	-3.52	bta04080	Neuroactive ligand-receptor interaction	NM_175715.2
TRAF6	TNF receptor-associated factor 6	0	0	0	1.23	-1.2	-3.55	-2.09	-0.17	-0.51	-3.55	bta04010	MAPK signaling pathway	NM_001034661.1
NRAS	neuroblastoma RAS viral (v-ras) oncogene homolog	0	0	-1.08	0	-0.87	-0.87	-3.57	0	-0.22	-3.57	bta04010	MAPK signaling pathway	NM_001097989.1
OAT	ornithine aminotransferase (gyrate atrophy)	0	0	0	-0.12	-0.63	-0.08	-3.59	-0.56	0	-3.59	bta00330	Arginine and proline metabolism	NM_001034240.1
UQCRH	ubiquinol-cytochrome c reductase hinge protein	0	0	-1.85	-3.78	-2.58	-0.54	-2.64	-2.88	-1.71	-3.78	bta00190	Oxidative phosphorylation	NM_001034745.1
MYL12A	myosin, light chain 12A, regulatory, non-sarcomeric	0	-0.87	-0.26	0	-0.31	-1.19	-3.84	0	-0.19	-3.84	bta04510	Focal adhesion	NM_001015640.2
RAP1A	RAP1A, member of RAS oncogene family	0	0	-0.84	0	0	-0.89	-3.99	-0.48	-0.41	-3.99	bta04720	Long-term potentiation	NM_174448.3
EIF3I	Eukaryotic translation initiation factor 3, subunit I	0	-1.24	-1.84	-4.02	-2.53	-1.42	1.48	-2.5	-1.53	-4.02	bta03013	RNA transport	NM_001015628.1
GNA15	guanine nucleotide binding protein (G protein), alpha 15 (Gq class)	0	1.17	0.66	-2.34	0.92	3.13	1.39	-4.04	0.8	-4.04	bta05142	Chagas disease (American trypanosomiasis)	NM_001192714.1
OCRL	oculocerebrorenal syndrome of Lowe	0	-4.1	1.74	0	1.15	0.47	-1.26	0	0	-4.1	bta00562	Inositol phosphate metabolism	NM_001102191.1
MYL12A	myosin, light chain 12A, regulatory, non-sarcomeric	0	-0.42	0	0	-0.38	-1.06	-4.29	0	-0.62	-4.29	bta04810	Regulation of actin cytoskeleton	NM_001015640.2
OCRL	oculocerebrorenal syndrome of Lowe	0	-4.31	1.89	-0.44	2.06	2.49	-1.35	0.7	0.84	-4.31	bta04070	Phosphatidylinositol signaling system	NM_001102191.1
ACTG1	actin, gamma 1	0	-1.21	-0.53	-2.02	-5.13	-1.59	-1.35	-2.42	-1.19	-5.13	bta04810	Regulation of actin cytoskeleton	NM_001033618.1
ARPC5	actin related protein 2/3 complex, subunit 5, 16kDa	0	0	-1.06	0	-0.73	-0.41	-5.14	-0.63	-0.82	-5.14	bta04666	Fc gamma R-mediated phagocytosis	NM_001035447.1
TLR2	toll-like receptor 2	-0.02	-0.02	2.38	-0.32	0	-1.25	-1.45	-1.2	-0.2	2.38	bta05323	Rheumatoid arthritis	NM_174197.2
MAPK1	mitogen-activated protein kinase 1	-0.02	-2.14	-0.03	-2.03	-2.7	-2.32	-2.62	-1.12	-1.18	-2.7	bta05142	Chagas disease (American trypanosomiasis)	NM_175793.2
RELA	v-rel reticuloendotheliosis viral oncogene homolog A, nuclear factor of kappa light polypeptide gene	-0.02	-1.55	-1.74	-2.98	-2.03	0	-1.9	-0.42	0	-2.98	bta05212	Pancreatic cancer	NM_001080242.2
TUBA1B	tubulin, alpha 1b	-0.02	0	-1.83	-2.07	-2.98	-0.03	-1.34	-2.6	0	-2.98	bta04540	Gap junction	NM_001114856.1
RPL7	ribosomal protein L7	-0.02	0	-1	-3.6	-2.11	-0.54	-3.67	0	0	-3.67	bta03010	Ribosome	NM_001014928.1
CYCS	cytochrome c, somatic	-0.03	-0.63	0	-0.47	-1.68	-0.25	-2.3	-1.52	-1.54	-2.3	bta05222	Small cell lung cancer	NM_001046061.1
CYCS	cytochrome c, somatic	-0.03	-0.63	0	-0.47	-1.68	-0.25	-2.3	-1.52	-1.54	-2.3	bta05016	Huntington's disease	NM_001046061.1
CYCS	cytochrome c, somatic	-0.03	-0.63	0	-0.47	-1.68	-0.25	-2.3	-1.52	-1.54	-2.3	bta05010	Alzheimer's disease	NM_001046061.1
PHOSPHO2		-0.03	0	-0.3	-0.58	-0.73	0	-3.07	-1.19	-1.32	-3.07	bta00750	Vitamin B6 metabolism	NM_001045965.1
HSPA1A	heat shock 70kDa protein 1A	-0.04	-1.55	-1.55	-2.41	-1.53	-1.7	-1.24	-0.39	-0.63	-2.41	bta04141	Protein processing in endoplasmic reticulum	NM_203322.2
MYL9	myosin, light chain 9, regulatory	-0.04	0	-2.07	-0.78	0	0	-1.21	-2.52	-1.02	-2.52	bta04270	Vascular smooth muscle contraction	NM_001075234.1
IGF1R	insulin-like growth factor 1 receptor	-0.05	-0.92	2.33	-0.36	0	0.09	1.59	0.19	0.29	2.33	bta04520	Adherens junction	NM_001244612.1
GNAI1	guanine nucleotide binding protein (G protein), alpha inhibiting activity polypeptide 1	-0.06	0	0	0	-3.7	0	-0.81	0	0	-3.7	bta04725	Cholinergic synapse	NM_174324.2
PRKAR2A	protein kinase, cAMP-dependent, regulatory, type II, alpha	-0.07	0	-1.75	-2.33	-2.28	-0.05	-0.44	-0.37	0	-2.33	bta04910	Insulin signaling pathway	NM_001191367.1
PPP2R1A	protein phosphatase 2 (formerly 2A), regulatory subunit A , alpha isoform	-0.08	-1.57	-1.53	-1.91	-0.79	0	2.25	-0.97	-0.34	2.25	bta04530	Tight junction	NM_001037477.1
RAC2	ras-related C3 botulinum toxin substrate 2 (rho family, small GTP binding protein Rac2)	-0.09	-2.54	-0.63	0	-1.58	-0.8	-0.75	-0.17	0	-2.54	bta04360	Axon guidance	NM_175792.2
PIK3CG	phosphoinositide-3-kinase, catalytic, gamma polypeptide	-0.09	0	-0.55	-0.3	-1.43	-1.5	-2.68	0	-0.62	-2.68	bta05220	Chronic myeloid leukemia	NM_001102125.1
PLCB2	phospholipase C, beta 2	-0.1	0.56	2.15	0.95	2.63	-0.17	2.03	2.53	2.04	2.63	bta05010	Alzheimer's disease	NM_001191401.1
PABPC1	poly(A) binding protein, cytoplasmic 1	-0.1	0	0	-0.77	-1.83	-0.16	-2.7	0	0	-2.7	bta03013	RNA transport	NM_174568.2
TMSB4X	thymosin beta 4, X-linked	-0.11	0	-1.8	-2.59	-0.93	-0.08	-1.5	-2.22	-0.7	-2.59	bta04810	Regulation of actin cytoskeleton	NM_001002885.1
TAPBP	TAP binding protein (tapasin)	-0.11	0	0	-0.16	0	0	-2.75	0	0	-2.75	bta04612	Antigen processing and presentation	NM_001045885.1
HSPA5	heat shock 70kDa protein 5 (glucose-regulated protein, 78kDa)	-0.12	1.13	-1.34	-0.5	-1.76	-1.96	-2.83	-0.28	-0.98	-2.83	bta04141	Protein processing in endoplasmic reticulum	NM_001075148.1
SEC62	SEC62 homolog (S. cerevisiae)	-0.13	0	-0.1	0	-0.85	0.65	-2.71	0	0	-2.71	bta04141	Protein processing in endoplasmic reticulum	NM_001205604.1
LTA	lymphotoxin alpha (TNF superfamily, member 1)	-0.13	-1.05	-1.47	-2.34	-1.78	-0.7	-0.91	-2.82	-1.21	-2.82	bta04940	Type I diabetes mellitus	NM_001013401.2
EPAS1	endothelial PAS domain protein 1	-0.15	-1.27	1.06	-0.78	-2.02	-1.04	4.73	0.1	0	4.73	bta05200	Pathways in cancer	NM_174725.2
MAPK10	mitogen-activated protein kinase 10	-0.16	-1.6	0	-0.42	2.45	0	-0.3	0	-1.02	2.45	bta05152	Tuberculosis	NM_001083728.1
SEC22B	SEC22 vesicle trafficking protein homolog B (S. cerevisiae)	-0.16	0	0	0	0	0	-2.87	0	0	-2.87	bta04145	Phagosome	NM_001076343.1
CFL1	cofilin 1 (non-muscle)	-0.16	0	-0.98	-2.7	-0.77	-0.76	-3.04	-1.38	0	-3.04	bta04666	Fc gamma R-mediated phagocytosis	NM_001015655.1
CFL1	cofilin 1 (non-muscle)	-0.16	0	-0.98	-2.7	-0.77	-0.76	-3.04	-1.38	0	-3.04	bta04360	Axon guidance	NM_001015655.1
ATP5H	ATP synthase, H+ transporting, mitochondrial F0 complex, subunit d	-0.18	0	-2.25	-2.58	-2.36	-0.23	-2.21	-2.67	-1.16	-2.67	bta05016	Huntington's disease	NM_174724.3
ATP5H	ATP synthase, H+ transporting, mitochondrial F0 complex, subunit d	-0.18	0	-2.25	-2.58	-2.36	-0.23	-2.21	-2.67	-1.16	-2.67	bta05012	Parkinson's disease	NM_174724.3
ATP5H	ATP synthase, H+ transporting, mitochondrial F0 complex, subunit d	-0.18	0	-2.25	-2.58	-2.36	-0.23	-2.21	-2.67	-1.16	-2.67	bta05010	Alzheimer's disease	NM_174724.3
PLA2G4A	phospholipase A2, group IVA (cytosolic, calcium-dependent)	-0.19	2.25	0	-0.82	0.68	-0.35	-2.22	-0.83	0	2.25	bta04010	MAPK signaling pathway	NM_001075864.1
PDIA4	protein disulfide isomerase family A, member 4	-0.19	0	-0.26	-0.17	-1.99	0	0	-2.32	-0.04	-2.32	bta04141	Protein processing in endoplasmic reticulum	NM_001045879.1
TMSB4	thymosin, beta 4	-0.2	-0.02	-1.91	-2.53	-0.63	-0.26	-1.49	-2.18	-0.52	-2.53	bta04810	Regulation of actin cytoskeleton	NM_001113231.1
SELP	selectin P (granule membrane protein 140kDa, antigen CD62)	-0.2	-0.38	0	-0.61	-1.57	-1.08	-2.61	-0.61	-0.33	-2.61	bta05150	Staphylococcus aureus infection	NM_174183.2
SELP	selectin P (granule membrane protein 140kDa, antigen CD62)	-0.2	-0.38	0	-0.61	-1.57	-1.08	-2.61	-0.61	-0.33	-2.61	bta04514	Cell adhesion molecules (CAMs)	NM_174183.2
CTSB	cathepsin B	-0.21	1.82	-1.04	0	0	-0.91	-2.26	-0.19	-0.71	-2.26	bta04612	Antigen processing and presentation	NM_174031.2
ITPR3	inositol 1,4,5-triphosphate receptor, type 3	-0.22	-0.63	1.53	0	-0.33	-1.26	4.68	0	0	4.68	bta04912	GnRH signaling pathway	NM_174370.2
GAB2	growth factor receptor bound protein 2-associated protein 2	-0.22	2.09	3.21	-0.53	0	0.51	1.38	0.98	0.77	3.21	bta04380	Osteoclast differentiation	XM_002699070.1
ATP5L	ATP synthase, H+ transporting, mitochondrial F0 complex, subunit G	-0.23	0	0	-2.46	-2.55	0	-0.86	-1.6	-1.25	-2.55	bta00190	Oxidative phosphorylation	NM_001024550.4
RPS14	ribosomal protein S14	-0.23	0	-1.91	-2.73	-1.88	-0.07	-0.93	-2.14	-1.08	-2.73	bta03010	Ribosome	NM_001077830.1
PLCB2	phospholipase C, beta 2	-0.24	0.74	1.6	0.73	3.05	-1.22	1.8	1.52	1.48	3.05	bta04310	Wnt signaling pathway	NM_001191401.1
CSNK1G2	casein kinase 1, gamma 2	-0.24	0	-0.69	-1.23	-1.05	-0.96	2.52	-0.94	-0.73	2.52	bta04340	Hedgehog signaling pathway	NM_001101056.1
PPP1R3B	protein phosphatase 1, regulatory (inhibitor) subunit 3B	-0.24	-1.29	-1.44	-2.03	-1.94	-1.42	1.24	-0.23	-2.41	-2.41	bta04910	Insulin signaling pathway	NM_001103247.1
HSP90AA1		-0.24	0	-0.66	-1.72	-1.21	-0.67	-2.42	-0.25	-0.56	-2.42	bta05215	Prostate cancer	NM_001012670.2
HSP90AA1		-0.24	0	-0.66	-1.72	-1.21	-0.67	-2.42	-0.25	-0.56	-2.42	bta05200	Pathways in cancer	NM_001012670.2
HSP90AA1		-0.24	0	-0.66	-1.72	-1.21	-0.67	-2.42	-0.25	-0.56	-2.42	bta04612	Antigen processing and presentation	NM_001012670.2
HSP90AA1		-0.24	0	-0.66	-1.72	-1.21	-0.67	-2.42	-0.25	-0.56	-2.42	bta04141	Protein processing in endoplasmic reticulum	NM_001012670.2
RELA	v-rel reticuloendotheliosis viral oncogene homolog A, nuclear factor of kappa light polypeptide gene	-0.24	-1.52	-0.99	-2.96	-1.86	-0.45	-0.29	-0.21	0	-2.96	bta04620	Toll-like receptor signaling pathway	NM_001080242.2
EIF2AK1	eukaryotic translation initiation factor 2 alpha kinase 1	-0.25	0	0	-0.84	0	0.84	3.05	-0.26	0.46	3.05	bta05164	Influenza A	NM_001038053.1
NOP10	NOP10 ribonucleoprotein homolog (yeast)	-0.25	-0.19	-2.92	-1.69	-1.68	-1.22	-2.99	-1.2	-0.65	-2.99	bta03008	Ribosome biogenesis in eukaryotes	NM_001114521.1
RPS18	ribosomal protein S18	-0.25	0	-1.51	-3.69	-1.95	0	-0.78	-1.7	-0.45	-3.69	bta03010	Ribosome	NM_001033614.1
FGR	Gardner-Rasheed feline sarcoma viral (v-fgr) oncogene homolog (EC:2.7.10.2)	-0.26	-1.01	-2.24	-0.56	-2.16	-0.8	1.02	-2.54	-2.19	-2.54	bta04062	Chemokine signaling pathway	NM_001098991.1
GNAI1	guanine nucleotide binding protein (G protein), alpha inhibiting activity polypeptide 1	-0.27	0	-0.16	-0.24	-2.86	-0.04	-2.03	-0.07	0	-2.86	bta04724	Glutamatergic synapse	NM_174324.2
RELN	reelin	-0.28	-2.55	-0.15	0	0.36	-1.27	-1.23	-1.04	-1.33	-2.55	bta04510	Focal adhesion	NM_001206458.1
IGF1R	insulin-like growth factor 1 receptor	-0.29	0	0.57	0	0.58	0.51	2.8	1.46	1.74	2.8	bta04114	Oocyte meiosis	NM_001244612.1
PIK3CG	phosphoinositide-3-kinase, catalytic, gamma polypeptide	-0.29	0	-1.19	0	-0.67	-0.39	-2.3	-1.17	-0.49	-2.3	bta04722	Neurotrophin signaling pathway	NM_001102125.1
VAV1	vav 1 guanine nucleotide exchange factor	-0.3	-0.84	0	-0.75	-0.97	0	2.41	0	1.18	2.41	bta04666	Fc gamma R-mediated phagocytosis	NM_001078074.1
HSP90AB1		-0.3	0	-1.16	-2.35	-1.09	-0.62	-2.3	-0.84	-0.54	-2.35	bta04914	Progesterone-mediated oocyte maturation	NM_001079637.1
LAPTM5	lysosomal-associated protein transmembrane 5	-0.3	0	-0.81	-2.1	-2.35	-0.4	-1.13	-1.18	0	-2.35	bta04142	Lysosome	NM_001046118.1
CD3E	CD3e molecule, epsilon (CD3-TCR complex)	-0.3	0	-1.75	-1	-0.62	0	-2.67	-0.55	-1.79	-2.67	bta05162	Measles	NM_174011.3
ACTN4	actinin, alpha 4	-0.31	0	0	0	-0.66	0	2.61	0	0	2.61	bta05412	Arrhythmogenic right ventricular cardiomyopathy (ARVC)	NM_001098052.1
ACTN4	actinin, alpha 4	-0.31	0	0	0	-0.66	0	2.61	0	0	2.61	bta05322	Systemic lupus erythematosus	NM_001098052.1
ACTN4	actinin, alpha 4	-0.31	0	0	0	-0.66	0	2.61	0	0	2.61	bta05146	Amoebiasis	NM_001098052.1
ACTN4	actinin, alpha 4	-0.31	0	0	0	-0.66	0	2.61	0	0	2.61	bta04670	Leukocyte transendothelial migration	NM_001098052.1
IL6R	interleukin 6 receptor	-0.31	-1.18	2.44	-0.61	-1.9	-1.62	1.87	-1.82	1.61	2.44	bta04630	Jak-STAT signaling pathway	NM_001110785.1
RAP1A	RAP1A, member of RAS oncogene family	-0.31	-0.07	-2.38	-0.58	-1.51	-1.34	-3.69	-1.36	-1.53	-3.69	bta04062	Chemokine signaling pathway	NM_174448.3
ACSL6	acyl-CoA synthetase long-chain family member 6	-0.32	-2.4	2.71	-1.39	0	0.97	1.38	-1.04	-1.34	2.71	bta03320	PPAR signaling pathway	NM_001038042.1
DOK1	docking protein 1	-0.32	0	-1.51	-1.33	-2.33	0	0	-1.17	-0.12	-2.33	bta05162	Measles	NM_001024543.2
PI4KA	phosphatidylinositol 4-kinase, catalytic, alpha (EC:2.7.1.68 2.7.1.67)	-0.33	0	1.44	-0.25	2.34	1.89	0.48	0	0	2.34	bta04070	Phosphatidylinositol signaling system	NM_174577.2
CDK1		-0.33	-1.03	-0.93	-2.67	-0.16	-1.13	-2	-1.22	-2.45	-2.67	bta04914	Progesterone-mediated oocyte maturation	NM_174016.2
IL8	interleukin 8	-0.35	0	0	0	-0.33	-0.91	-2.24	0	-0.68	-2.24	bta04060	Cytokine-cytokine receptor interaction	NM_173925.2
QARS	glutaminyl-tRNA synthetase	-0.35	0	-1.46	-2.43	-1.76	-1.18	0	-1.7	-1.15	-2.43	bta00970	Aminoacyl-tRNA biosynthesis	NM_001034468.1
RPL18	ribosomal protein L18	-0.35	0	-1.23	-3.16	-1.27	-0.14	-0.37	-2.76	-0.77	-3.16	bta03010	Ribosome	NM_001015556.2
NT5C3	5'-nucleotidase, cytosolic III	-0.35	0	-0.85	-1	-2.06	-0.51	-4.12	0	-1.29	-4.12	bta00760	Nicotinate and nicotinamide metabolism	NM_001037597.1
NT5C3	5'-nucleotidase, cytosolic III	-0.35	0	-0.85	-1	-2.06	-0.51	-4.12	0	-1.29	-4.12	bta00240	Pyrimidine metabolism	NM_001037597.1
NT5C3	5'-nucleotidase, cytosolic III	-0.35	0	-0.85	-1	-2.06	-0.51	-4.12	0	-1.29	-4.12	bta00230	Purine metabolism	NM_001037597.1
GK	glycerol kinase	-0.36	0	2.79	-0.54	0	1.13	0.65	1.61	0	2.79	bta03320	PPAR signaling pathway	NM_001075236.1
KEAP1	kelch-like ECH-associated protein 1	-0.36	-1.18	0	-1.32	-2	-0.56	-0.75	-2.26	-1.17	-2.26	bta04120	Ubiquitin mediated proteolysis	NM_001101142.1
HSPA9		-0.36	0	-2.39	-0.86	0	-0.25	-1.02	-1.22	-1.55	-2.39	bta05152	Tuberculosis	NM_001034524.1
GNA15	guanine nucleotide binding protein (G protein), alpha 15 (Gq class)	-0.36	1.06	1.07	-1.98	1.71	2.5	1.87	-2.57	1.63	-2.57	bta04020	Calcium signaling pathway	NM_001192714.1
LDHA	lactate dehydrogenase A	-0.36	0	-0.83	-0.44	-1.23	-1.43	-2.64	0	-0.37	-2.64	bta00640	Propanoate metabolism	NM_174099.2
LDHA	lactate dehydrogenase A	-0.36	0	-0.83	-0.44	-1.23	-1.43	-2.64	0	-0.37	-2.64	bta00620	Pyruvate metabolism	NM_174099.2
LDHA	lactate dehydrogenase A	-0.36	0	-0.83	-0.44	-1.23	-1.43	-2.64	0	-0.37	-2.64	bta00270	Cysteine and methionine metabolism	NM_174099.2
LDHA	lactate dehydrogenase A	-0.36	0	-0.83	-0.44	-1.23	-1.43	-2.64	0	-0.37	-2.64	bta00010	Glycolysis / Gluconeogenesis	NM_174099.2
SHC4	SHC (Src homology 2 domain containing) family, member 4	-0.36	-0.35	-4.07	-2.28	-1.94	0	-1.9	-2.02	-1.57	-4.07	bta04722	Neurotrophin signaling pathway	NM_001205912.1
VAV1	vav 1 guanine nucleotide exchange factor	-0.37	-0.87	0	-0.84	-0.77	0	2.41	0	1.23	2.41	bta04662	B cell receptor signaling pathway	NM_001078074.1
IFNAR2	interferon (alpha, beta and omega) receptor 2	-0.37	0	-1.58	-1.52	-1.19	0.8	-2.82	-0.02	-1.27	-2.82	bta04630	Jak-STAT signaling pathway	NM_174553.2
GOSR2	golgi SNAP receptor complex member 2	-0.38	0	-0.6	-1.27	-0.86	-1.33	-0.39	-2.36	-1.07	-2.36	bta04130	SNARE interactions in vesicular transport	NM_001098885.1
COL6A6	collagen, type VI, alpha 6	-0.38	-2.45	2.14	-1.66	0	-1.82	-0.96	0	-0.54	-2.45	bta04512	ECM-receptor interaction	XM_002685172.2
RPL10A	ribosomal protein L10A	-0.38	0	-1.9	-4.08	-2.42	-0.35	-2.38	-1.59	-0.3	-4.08	bta03010	Ribosome	NM_001015647.1
IL8	interleukin 8	-0.39	0	0	0	-0.34	-0.91	-2.24	0	-0.69	-2.24	bta05323	Rheumatoid arthritis	NM_173925.2
IL8	interleukin 8	-0.39	0	0	0	-0.34	-0.91	-2.24	0	-0.69	-2.24	bta05219	Bladder cancer	NM_173925.2
IL8	interleukin 8	-0.39	0	0	0	-0.34	-0.91	-2.24	0	-0.69	-2.24	bta05164	Influenza A	NM_173925.2
IL8	interleukin 8	-0.39	0	0	0	-0.34	-0.91	-2.24	0	-0.69	-2.24	bta05160	Hepatitis C	NM_173925.2
IL8	interleukin 8	-0.39	0	0	0	-0.34	-0.91	-2.24	0	-0.69	-2.24	bta05144	Malaria	NM_173925.2
IL8	interleukin 8	-0.39	0	0	0	-0.34	-0.91	-2.24	0	-0.69	-2.24	bta05142	Chagas disease (American trypanosomiasis)	NM_173925.2
IL8	interleukin 8	-0.39	0	0	0	-0.34	-0.91	-2.24	0	-0.69	-2.24	bta05133	Pertussis	NM_173925.2
IL8	interleukin 8	-0.39	0	0	0	-0.34	-0.91	-2.24	0	-0.69	-2.24	bta04622	RIG-I-like receptor signaling pathway	NM_173925.2
IL8	interleukin 8	-0.39	0	0	0	-0.34	-0.91	-2.24	0	-0.69	-2.24	bta04621	NOD-like receptor signaling pathway	NM_173925.2
IL4R	interleukin 4 receptor	-0.4	0	-0.15	-1.51	-0.21	-0.09	3.22	0	0.56	3.22	bta04630	Jak-STAT signaling pathway	NM_001075142.1
MAPKAPK3	mitogen-activated protein kinase-activated protein kinase 3	-0.4	-0.94	-0.65	-0.89	0	-1.54	-2.38	0	0	-2.38	bta04010	MAPK signaling pathway	NM_001034779.1
PTPN6	protein tyrosine phosphatase, non-receptor type 6	-0.4	-1.1	-2.52	-1.31	-1.76	-1.11	-2.34	-2.49	-1.26	-2.52	bta04662	B cell receptor signaling pathway	NM_001098017.1
ATP5J	ATP synthase, H+ transporting, mitochondrial F0 complex, subunit F6	-0.4	0	-1.01	-1.79	-1.72	-1.08	-2.22	-2.58	-0.56	-2.58	bta05016	Huntington's disease	NM_174717.2
ATP5J	ATP synthase, H+ transporting, mitochondrial F0 complex, subunit F6	-0.4	0	-1.01	-1.79	-1.72	-1.08	-2.22	-2.58	-0.56	-2.58	bta05012	Parkinson's disease	NM_174717.2
ATP5J	ATP synthase, H+ transporting, mitochondrial F0 complex, subunit F6	-0.4	0	-1.01	-1.79	-1.72	-1.08	-2.22	-2.58	-0.56	-2.58	bta05010	Alzheimer's disease	NM_174717.2
ARPC5	actin related protein 2/3 complex, subunit 5, 16kDa	-0.4	0	-0.86	0	-3.04	-1.14	-3.79	-1.19	-1.42	-3.79	bta05100	Bacterial invasion of epithelial cells	NM_001035447.1
F5	coagulation factor V (proaccelerin, labile factor)	-0.41	-0.34	-1.93	-0.34	-0.55	-3.26	-1.26	-1.22	-2.74	-3.26	bta04610	Complement and coagulation cascades	NM_173879.2
PPP2R1B	protein phosphatase 2 (formerly 2A), regulatory subunit A, beta isoform	-0.42	0	0	0	-0.23	0	-2.24	0	0	-2.24	bta03015	mRNA surveillance pathway	XM_002693009.2
ADCY8	adenylate cyclase 8 (brain)	-0.42	-1.31	-1.79	-1.15	0.94	-1.68	-1.6	-1.21	-2.44	-2.44	bta04912	GnRH signaling pathway	NM_001192841.1
RNPS1	RNA binding protein S1, serine-rich domain	-0.42	-0.85	-0.79	-1.63	-2.62	-0.03	1.43	-1.09	-0.62	-2.62	bta03015	mRNA surveillance pathway	NM_001101841.1
SEH1L	SEH1-like (S. cerevisiae	-0.43	-0.39	-1.28	-2.32	-0.01	0	-0.23	-3	-1.47	-3	bta03013	RNA transport	NM_001103089.1
PLCG1	phospholipase C, gamma 1	-0.44	-0.45	0	0	-0.94	0	2.29	0	0	2.29	bta05214	Glioma	NM_174425.2
PLCG1	phospholipase C, gamma 1	-0.44	-0.45	0	0	-0.94	0	2.29	0	0	2.29	bta05200	Pathways in cancer	NM_174425.2
ZMAT2	zinc finger, matrin type 2	-0.44	0	-2.3	-3.65	-0.05	-0.24	-0.27	-1.89	-0.73	-3.65	bta03040	Spliceosome	NM_001080343.1
ATP5H	ATP synthase, H+ transporting, mitochondrial F0 complex, subunit d	-0.45	0	-2.1	-2.55	-2.41	-0.19	-1.93	-2.7	-0.89	-2.7	bta00190	Oxidative phosphorylation	NM_174724.3
PLCB2	phospholipase C, beta 2	-0.46	1.25	1.56	1.64	2.63	-1.25	1.23	0.32	0.98	2.63	bta04062	Chemokine signaling pathway	NM_001191401.1
RXRB	retinoid X receptor, beta	-0.46	-0.99	-0.9	0	-1.14	-1.3	1.43	-0.68	-2.29	-2.29	bta05216	Thyroid cancer	NM_001083640.1
RXRB	retinoid X receptor, beta	-0.46	-0.99	-0.9	0	-1.14	-1.3	1.43	-0.68	-2.29	-2.29	bta05200	Pathways in cancer	NM_001083640.1
IFNGR1	interferon gamma receptor 1	-0.46	-1.51	-2.55	-1.76	-1.61	-2.1	-2.15	1.99	-1.63	-2.55	bta04630	Jak-STAT signaling pathway	NM_001035063.1
CFL1	cofilin 1 (non-muscle)	-0.46	0	0	-1.61	-0.06	-1.42	-2.94	0	-0.05	-2.94	bta04810	Regulation of actin cytoskeleton	NM_001015655.1
UQCRB	ubiquinol-cytochrome c reductase binding protein	-0.47	0	-1.69	-1.59	-2.22	0	-3.21	-1.85	-1.8	-3.21	bta05016	Huntington's disease	NM_001034797.1
UQCRB	ubiquinol-cytochrome c reductase binding protein	-0.47	0	-1.69	-1.59	-2.22	0	-3.21	-1.85	-1.8	-3.21	bta05012	Parkinson's disease	NM_001034797.1
UQCRB	ubiquinol-cytochrome c reductase binding protein	-0.47	0	-1.69	-1.59	-2.22	0	-3.21	-1.85	-1.8	-3.21	bta05010	Alzheimer's disease	NM_001034797.1
UQCRB	ubiquinol-cytochrome c reductase binding protein	-0.47	0	-1.69	-1.59	-2.22	0	-3.21	-1.85	-1.8	-3.21	bta04260	Cardiac muscle contraction	NM_001034797.1
UQCRB	ubiquinol-cytochrome c reductase binding protein	-0.47	0	-1.69	-1.59	-2.22	0	-3.21	-1.85	-1.8	-3.21	bta00190	Oxidative phosphorylation	NM_001034797.1
CHRM3	cholinergic receptor, muscarinic 3	-0.48	1.36	-0.77	-0.59	0	-0.7	2.38	1.01	2.13	2.38	bta04725	Cholinergic synapse	NM_174270.2
CA12	carbonic anhydrase XII	-0.48	-0.86	-0.54	-1.03	-2.28	-0.88	0	-1.44	-0.95	-2.28	bta00910	Nitrogen metabolism	XM_002690877.2
GNG10	guanine nucleotide binding protein (G protein), gamma 10	-0.48	-1.47	-0.69	-2.3	-2.47	-1.44	-2.26	-1.64	-0.21	-2.47	bta04724	Glutamatergic synapse	NM_001114512.1
TUBB2B	tubulin, beta 2B	-0.5	-2.25	0	-0.46	-1.36	-1.59	0	-1.19	-0.47	-2.25	bta04145	Phagosome	NM_001046549.1
ATP5G3	ATP synthase, H+ transporting, mitochondrial F0 complex, subunit C3 (subunit 9)	-0.5	0	-2.08	-2.81	-1.76	0	-2.23	-2.29	-1.49	-2.81	bta05016	Huntington's disease	NM_001034692.1
ATP5G3	ATP synthase, H+ transporting, mitochondrial F0 complex, subunit C3 (subunit 9)	-0.5	0	-2.08	-2.81	-1.76	0	-2.23	-2.29	-1.49	-2.81	bta05012	Parkinson's disease	NM_001034692.1
ATP5G3	ATP synthase, H+ transporting, mitochondrial F0 complex, subunit C3 (subunit 9)	-0.5	0	-2.08	-2.81	-1.76	0	-2.23	-2.29	-1.49	-2.81	bta05010	Alzheimer's disease	NM_001034692.1
ACTB	actin, beta	-0.51	0	-2.43	-1.22	0	0	-1.16	-1.74	-1.35	-2.43	bta04530	Tight junction	NM_173979.3
ACER3	alkaline ceramidase 3	-0.51	0	-0.06	-0.72	-0.55	-0.59	-3.16	-1.5	-0.25	-3.16	bta00600	Sphingolipid metabolism	NM_001102285.1
ADCY3	adenylate cyclase 3	-0.52	-1.47	-2.17	-1.26	1.39	-0.93	-1.5	-1.85	-2.42	-2.42	bta04912	GnRH signaling pathway	NM_001206084.1
HEATR1	HEAT repeat containing 1	-0.52	-0.49	-2.44	1.4	-1.44	0	0.97	-1.08	-0.71	-2.44	bta03008	Ribosome biogenesis in eukaryotes	NM_001076448.1
ARNT2	aryl hydrocarbon receptor nuclear translocator 2	-0.52	-0.75	-1.69	-0.53	0.87	-0.64	-2.83	-1.2	-1.28	-2.83	bta05211	Renal cell carcinoma	NM_001206705.1
PRODH	proline dehydrogenase (oxidase) 1	-0.53	-0.32	0	-0.74	-0.62	0	4.38	0	0	4.38	bta00330	Arginine and proline metabolism	NM_001075185.1
PRKAA2	protein kinase, AMP-activated, alpha 2 catalytic subunit	-0.53	-0.7	-0.75	1.3	2.85	0	-0.74	1.91	-0.41	2.85	bta04920	Adipocytokine signaling pathway	NM_001205605.1
PRDX1	peroxiredoxin 1	-0.53	-0.84	-1.61	-2.23	-2.36	-1.95	-1.33	-2.61	-1.23	-2.61	bta04146	Peroxisome	NM_174431.1
RELA	v-rel reticuloendotheliosis viral oncogene homolog A, nuclear factor of kappa light polypeptide gene	-0.54	-0.65	-1.04	-2.57	-1.63	0	-0.21	-0.56	0	-2.57	bta05215	Prostate cancer	NM_001080242.2
RELA	v-rel reticuloendotheliosis viral oncogene homolog A, nuclear factor of kappa light polypeptide gene	-0.55	-0.67	-1.01	-2.58	-1.63	0	-0.45	-0.47	0	-2.58	bta05221	Acute myeloid leukemia	NM_001080242.2
RPS5	ribosomal protein S5	-0.55	-0.27	-1.46	-2.93	-2.21	-1.07	-1.34	-2.59	-1.57	-2.93	bta03010	Ribosome	NM_001015531.1
ATP5J	ATP synthase, H+ transporting, mitochondrial F0 complex, subunit F6	-0.56	0	-0.84	-1.91	-1.89	-1.12	-2.03	-2.73	-0.51	-2.73	bta00190	Oxidative phosphorylation	NM_174717.2
PABPC4	poly(A) binding protein, cytoplasmic 4 (inducible form)	-0.57	0	-2.66	-2.3	-1.87	-0.02	-0.62	-1.99	-1.88	-2.66	bta03018	RNA degradation	NM_001083724.1
PIK3R2	phosphoinositide-3-kinase, regulatory subunit 2 (beta)	-0.57	-3.86	1.78	-1.13	2.32	1.8	2.22	1.98	1.57	-3.86	bta05215	Prostate cancer	NM_174576.2
ADCY8	adenylate cyclase 8 (brain)	-0.58	-1.35	-1.87	-1.05	0.86	-1.69	-1.61	-1.21	-2.27	-2.27	bta05414	Dilated cardiomyopathy	NM_001192841.1
ADCY8	adenylate cyclase 8 (brain)	-0.58	-1.35	-1.87	-1.05	0.86	-1.69	-1.61	-1.21	-2.27	-2.27	bta04976	Bile secretion	NM_001192841.1
ADCY8	adenylate cyclase 8 (brain)	-0.58	-1.35	-1.87	-1.05	0.86	-1.69	-1.61	-1.21	-2.27	-2.27	bta04970	Salivary secretion	NM_001192841.1
ADCY8	adenylate cyclase 8 (brain)	-0.58	-1.35	-1.87	-1.05	0.86	-1.69	-1.61	-1.21	-2.27	-2.27	bta04270	Vascular smooth muscle contraction	NM_001192841.1
PAPSS2	3'-phosphoadenosine 5'-phosphosulfate synthase 2	-0.6	-2.46	2.79	-0.58	0.95	1.09	1.37	1.64	1.58	2.79	bta00920	Sulfur metabolism	NM_001076075.1
PAPSS2	3'-phosphoadenosine 5'-phosphosulfate synthase 2	-0.6	-2.46	2.79	-0.58	0.95	1.09	1.37	1.64	1.58	2.79	bta00450	Selenocompound metabolism	NM_001076075.1
PAPSS2	3'-phosphoadenosine 5'-phosphosulfate synthase 2	-0.6	-2.46	2.79	-0.58	0.95	1.09	1.37	1.64	1.58	2.79	bta00230	Purine metabolism	NM_001076075.1
STX3	syntaxin 3	-0.6	-1.7	-0.38	-2.07	-2.27	-1.34	-0.44	-1.3	-1.09	-2.27	bta04130	SNARE interactions in vesicular transport	NM_001101971.1
SHC1	SHC (Src homology 2 domain containing) transforming protein 1	-0.6	0	-1.53	-2.36	-2.9	-1.14	0	-2.68	-0.83	-2.9	bta05100	Bacterial invasion of epithelial cells	NM_001164061.1
VAV1	vav 1 guanine nucleotide exchange factor	-0.61	-1.4	0.3	-0.57	-1.17	-1.35	2.54	0.2	2.53	2.54	bta04650	Natural killer cell mediated cytotoxicity	NM_001078074.1
SOCS2	suppressor of cytokine signaling 2	-0.61	0	-0.72	-0.71	-1.38	-1.31	-2.41	-1.05	-0.9	-2.41	bta04910	Insulin signaling pathway	NM_177523.2
MAP2K3	mitogen-activated protein kinase kinase 3	-0.61	-2.01	-1.24	-3.01	-1.16	-1.43	-1.47	-1.84	-1.32	-3.01	bta04620	Toll-like receptor signaling pathway	NM_001083693.1
ACTN4	actinin, alpha 4	-0.62	0	0	0	-0.66	-0.46	3.71	0	0	3.71	bta04510	Focal adhesion	NM_001098052.1
ACSL6	acyl-CoA synthetase long-chain family member 6	-0.62	-2.38	3.08	-1.4	0.14	1.44	1.25	-1.06	-1.51	3.08	bta04920	Adipocytokine signaling pathway	NM_001038042.1
AGMAT	agmatine ureohydrolase (agmatinase)	-0.62	0	0	-0.18	0	0	-2.29	-1.84	-0.33	-2.29	bta00330	Arginine and proline metabolism	XM_002694143.2
PPP2R1B	protein phosphatase 2 (formerly 2A), regulatory subunit A, beta isoform	-0.62	-0.78	0.23	-0.95	-0.54	-2.09	-2.63	-1.65	-1.4	-2.63	bta04730	Long-term depression	XM_002693009.2
FTH1	ferritin, heavy polypeptide 1	-0.62	0	-1.01	-2.01	-1.74	-0.96	-2.95	-1.55	-0.42	-2.95	bta04978	Mineral absorption	NM_174062.3
FTH1	ferritin, heavy polypeptide 1	-0.62	0	-1.01	-2.01	-1.74	-0.96	-2.95	-1.55	-0.42	-2.95	bta00860	Porphyrin and chlorophyll metabolism	NM_174062.3
NDUFB11	NADH dehydrogenase (ubiquinone) 1 beta subcomplex, 11, 17.3kDa	-0.62	0	-1.52	-2.78	-3.29	-1.17	-1.78	-2.04	-0.99	-3.29	bta05016	Huntington's disease	NM_001033620.1
NDUFB11	NADH dehydrogenase (ubiquinone) 1 beta subcomplex, 11, 17.3kDa	-0.62	0	-1.52	-2.78	-3.29	-1.17	-1.78	-2.04	-0.99	-3.29	bta05012	Parkinson's disease	NM_001033620.1
NDUFB11	NADH dehydrogenase (ubiquinone) 1 beta subcomplex, 11, 17.3kDa	-0.62	0	-1.52	-2.78	-3.29	-1.17	-1.78	-2.04	-0.99	-3.29	bta05010	Alzheimer's disease	NM_001033620.1
NDUFB11	NADH dehydrogenase (ubiquinone) 1 beta subcomplex, 11, 17.3kDa	-0.62	0	-1.52	-2.78	-3.29	-1.17	-1.78	-2.04	-0.99	-3.29	bta00190	Oxidative phosphorylation	NM_001033620.1
PLCB1	phospholipase C, beta 1 (phosphoinositide-specific)	-0.63	0	0	-0.84	3.46	0	-1.45	-1.06	-1.99	3.46	bta04310	Wnt signaling pathway	NM_174817.1
PLCB2	phospholipase C, beta 2	-0.63	0.72	2.16	1.29	2.62	-0.46	2.37	2.79	2.21	2.79	bta04912	GnRH signaling pathway	NM_001191401.1
SAP18	Sin3A-associated protein, 18kDa	-0.63	-0.02	-1.13	-1.81	-1.57	0	-2.77	-1.38	0	-2.77	bta03015	mRNA surveillance pathway	NM_001035467.2
PLCG1	phospholipase C, gamma 1	-0.64	-1.7	0	0	-1.08	0	2.49	0	-0.05	2.49	bta04664	Fc epsilon RI signaling pathway	NM_174425.2
GNB4	guanine nucleotide binding protein (G protein), beta 4	-0.64	1.42	2.26	-1.27	1.36	-1.73	-2.13	0	-1.76	2.26	bta04062	Chemokine signaling pathway	NM_001099033.1
ADCY2	adenylate cyclase 2 (brain)	-0.64	-0.88	-1.26	-1.17	2.24	-1.22	-1.56	-1.38	-1.97	2.24	bta04914	Progesterone-mediated oocyte maturation	XM_002696432.1
ADCY2	adenylate cyclase 2 (brain)	-0.64	-0.88	-1.26	-1.17	2.24	-1.22	-1.56	-1.38	-1.97	2.24	bta04062	Chemokine signaling pathway	XM_002696432.1
NFKBIA	nuclear factor of kappa light polypeptide gene enhancer in B-cells inhibitor, alpha	-0.64	0	0	-1.1	-2.25	-1.08	-1.27	0	-0.44	-2.25	bta05200	Pathways in cancer	NM_001045868.1
BUB1B	BUB1 budding uninhibited by benzimidazoles 1 homolog beta (yeast)	-0.64	-1.79	-0.88	-2.63	-1.27	-1.75	-1.9	-1.99	-1.7	-2.63	bta04110	Cell cycle	NM_001145173.1
CDKN1B	cyclin-dependent kinase inhibitor 1B (p27, Kip1)	-0.64	-0.15	-1.31	-0.13	-1.91	-2.14	-1.49	-0.45	-3.62	-3.62	bta04110	Cell cycle	NM_001100346.1
PLCG1	phospholipase C, gamma 1	-0.65	-0.3	-0.78	0	-1.15	-0.25	2.47	-1.2	-1.29	2.47	bta04370	VEGF signaling pathway	NM_174425.2
PTPN6	protein tyrosine phosphatase, non-receptor type 6	-0.67	-0.29	-0.92	-2.29	-1.65	-0.7	0	-2.13	0	-2.29	bta04660	T cell receptor signaling pathway	NM_001098017.1
POMP		-0.67	0	-0.95	-2.14	-2.48	-0.43	-2.16	-1.41	-0.72	-2.48	bta03050	Proteasome	NM_001034376.1
GPX3	glutathione peroxidase 3 (plasma)	-0.67	-0.8	-1.06	-3.55	-1.22	-0.93	-1.01	-1.25	-0.57	-3.55	bta00590	Arachidonic acid metabolism	NM_174077.3
GPX3	glutathione peroxidase 3 (plasma)	-0.67	-0.8	-1.06	-3.55	-1.22	-0.93	-1.01	-1.25	-0.57	-3.55	bta00480	Glutathione metabolism	NM_174077.3
NFKBIA	nuclear factor of kappa light polypeptide gene enhancer in B-cells inhibitor, alpha	-0.68	0	0	-0.93	-2.35	-1.1	-1.26	0	-0.55	-2.35	bta04620	Toll-like receptor signaling pathway	NM_001045868.1
BOLA-DRA	major histocompatibility complex, class II, DR alpha	-0.68	0	0	0	-0.47	-1.53	-2.45	0	0	-2.45	bta04612	Antigen processing and presentation	NM_001012677.1
TYROBP	TYRO protein tyrosine kinase binding protein	-0.68	0	-1.65	-2.63	-0.84	-0.09	-1.56	0	-0.43	-2.63	bta04650	Natural killer cell mediated cytotoxicity	NM_174627.1
PIK3CG	phosphoinositide-3-kinase, catalytic, gamma polypeptide	-0.68	0	-0.39	-1.45	-1.34	-0.77	-2.9	0	-1.52	-2.9	bta04012	ErbB signaling pathway	NM_001102125.1
ICAM1	intercellular adhesion molecule 1	-0.68	0	-1.58	-1.47	-1.22	0	-2.01	-2.95	-0.61	-2.95	bta05323	Rheumatoid arthritis	NM_174348.2-1
ICAM1	intercellular adhesion molecule 1	-0.68	0	-1.58	-1.47	-1.22	0	-2.01	-2.95	-0.61	-2.95	bta05144	Malaria	NM_174348.2-1
ITGB6	integrin, beta 6	-0.69	0	-1.77	-2.53	-0.52	-1.16	0	-1.37	-1.5	-2.53	bta04810	Regulation of actin cytoskeleton	NM_174698.2
ACSL6	acyl-CoA synthetase long-chain family member 6	-0.7	-2.06	2.93	-1.52	0	1.18	1.17	-0.98	-1.56	2.93	bta04146	Peroxisome	NM_001038042.1
ACSL6	acyl-CoA synthetase long-chain family member 6	-0.7	-2.06	2.93	-1.52	0	1.18	1.17	-0.98	-1.56	2.93	bta00071	Fatty acid metabolism	NM_001038042.1
PLCB2	phospholipase C, beta 2	-0.7	1.11	2.61	2.17	2.77	-1.56	1.2	2	1.26	2.77	bta04916	Melanogenesis	NM_001191401.1
A2M	alpha-2-macroglobulin	-0.7	-1.93	-1.16	-1.66	-1.96	-1.62	-2.14	-2.38	-2.18	-2.38	bta04610	Complement and coagulation cascades	NM_001109795.1
HDAC1	histone deacetylase 1	-0.7	-0.96	-2.42	-2.42	-2.56	-0.67	0	-1.53	0	-2.56	bta05220	Chronic myeloid leukemia	NM_001037444.1
HDAC1	histone deacetylase 1	-0.7	-0.96	-2.42	-2.42	-2.56	-0.67	0	-1.53	0	-2.56	bta05200	Pathways in cancer	NM_001037444.1
ICAM1	intercellular adhesion molecule 1	-0.7	0	-1.58	-1.55	-1.24	0	-2.02	-2.99	-0.66	-2.99	bta04514	Cell adhesion molecules (CAMs)	NM_174348.2-1
SMUG1	single-strand selective monofunctional uracil DNA glycosylase	-0.7	-1.48	-1.67	-1.9	-1.6	-1.28	1.43	-3.26	-1.9	-3.26	bta03410	Base excision repair	NM_001014958.1
PIK3R2	phosphoinositide-3-kinase, regulatory subunit 2 (beta)	-0.71	-2.71	1.74	-1.04	2.06	1.28	1.53	0.31	0	-2.71	bta04666	Fc gamma R-mediated phagocytosis	NM_174576.2
PABPC1	poly(A) binding protein, cytoplasmic 1	-0.71	0	-3.72	-2.24	-2.1	-0.15	-1.18	-2.4	-1.69	-3.72	bta03018	RNA degradation	NM_174568.2
EEF1A1	eukaryotic translation elongation factor 1 alpha 1	-0.71	0	-1.83	-3.91	-1.58	-1.27	-3.51	-1.57	-0.44	-3.91	bta03013	RNA transport	NM_174535.1
DCC	deleted in colorectal carcinoma	-0.72	0	-1.19	-3.36	3.52	0	-0.99	-1.52	-0.84	3.52	bta04360	Axon guidance	XM_002697828.1
DNAJB2		-0.72	-1.1	-1.82	-0.68	0	-0.16	-1.29	-2.36	0	-2.36	bta04141	Protein processing in endoplasmic reticulum	NM_001034592.1
PIK3CG	phosphoinositide-3-kinase, catalytic, gamma polypeptide	-0.72	-0.39	-0.71	-0.23	0	-1.21	-2.67	0	-0.89	-2.67	bta05100	Bacterial invasion of epithelial cells	NM_001102125.1
PIK3R2	phosphoinositide-3-kinase, regulatory subunit 2 (beta)	-0.72	-3.76	2	-1.23	1.69	2.09	1.25	1.47	0	-3.76	bta04722	Neurotrophin signaling pathway	NM_174576.2
NME2	non-metastatic cells 2, protein (NM23B) expressed in (EC:2.7.4.6)	-0.73	0	-1.85	-2.28	-0.49	-0.42	-1.61	-0.31	-0.08	-2.28	bta00240	Pyrimidine metabolism	NM_001076376.1
NME2	non-metastatic cells 2, protein (NM23B) expressed in (EC:2.7.4.6)	-0.73	0	-1.85	-2.28	-0.49	-0.42	-1.61	-0.31	-0.08	-2.28	bta00230	Purine metabolism	NM_001076376.1
DNAJB11	DnaJ (Hsp40) homolog, subfamily B, member 11	-0.73	-0.09	-0.72	-0.2	-1.51	-0.39	-2.95	0	-1.1	-2.95	bta04141	Protein processing in endoplasmic reticulum	NM_001034268.1
EIF2S3	eukaryotic translation initiation factor 2, subunit 3 gamma, 52kDa	-0.74	1.58	2.27	-0.98	-1.43	1.39	-2.28	-0.74	-2.2	-2.28	bta03013	RNA transport	NM_001046117.1
TNFRSF1A	tumor necrosis factor receptor superfamily, member 1A	-0.74	-0.04	-1.29	-0.51	0	-2.55	-0.63	0	0	-2.55	bta04010	MAPK signaling pathway	NM_174674.2
RELA	v-rel reticuloendotheliosis viral oncogene homolog A, nuclear factor of kappa light polypeptide gene	-0.74	-0.72	-1.11	-2.72	-1.69	0	-0.7	-0.75	-0.08	-2.72	bta05220	Chronic myeloid leukemia	NM_001080242.2
SHC1	SHC (Src homology 2 domain containing) transforming protein 1	-0.74	0	-1.38	-2.17	-2.72	-1.08	0	-2.68	-0.46	-2.72	bta04650	Natural killer cell mediated cytotoxicity	NM_001164061.1
RELA	v-rel reticuloendotheliosis viral oncogene homolog A, nuclear factor of kappa light polypeptide gene	-0.74	-0.72	-1.11	-2.72	-1.69	0	-0.7	-0.75	-0.08	-2.72	bta00230	Purine metabolism	NM_001080242.2
RPL14	ribosomal protein L14	-0.74	0	-2.05	-4.28	-1.71	-0.6	-2.11	-1.84	-0.65	-4.28	bta03010	Ribosome	NM_001034674.1
RXRA	retinoid X receptor, alpha	-0.75	0	0	0	0.6	1.35	2.38	0	1.74	2.38	bta05216	Thyroid cancer	XM_002691687.2
RXRA	retinoid X receptor, alpha	-0.75	0	0	0	0.6	1.35	2.38	0	1.74	2.38	bta05200	Pathways in cancer	XM_002691687.2
CDC25C	cell division cycle 25 homolog C (S. pombe)	-0.75	1.19	-0.36	2.38	1.09	-0.33	-1.75	0.79	-1.9	2.38	bta04914	Progesterone-mediated oocyte maturation	NM_001097996.1
PIGY	phosphatidylinositol glycan anchor biosynthesis, class Y	-0.75	0	0	-0.83	-2.42	-0.51	-1.9	-1.64	-1.61	-2.42	bta00563	Glycosylphosphatidylinositol(GPI)-anchor biosynthesis	NM_001038102.1
SAT1	spermidine/spermine N1-acetyl transferase 1	-0.75	0	-1.66	-2.03	-2.59	-0.42	-1.27	-2.02	-1.36	-2.59	bta00330	Arginine and proline metabolism	NM_001034333.1
MYD88	myeloid differentiation primary response gene (88)	-0.75	0	-1.15	-2.62	0	0	0	-0.28	-0.1	-2.62	bta05145	Toxoplasmosis	NM_001014382.2
MET	met proto-oncogene (hepatocyte growth factor receptor)	-0.75	0	-1.75	-1.96	-4.94	0	-2.75	-1.84	-1.28	-4.94	bta04510	Focal adhesion	NM_001012999.2
JAM2	junction adhesion molecule 2	-0.76	-1.95	1.47	-1.23	2.47	-1.79	1.84	-1.63	-2.09	2.47	bta04514	Cell adhesion molecules (CAMs)	NM_001083736.1
DAD1	defender against cell death 1 (EC:2.4.1.119)	-0.76	0	-1.74	-1.77	-1.04	-0.78	-2.11	-2.25	-1.13	-2.25	bta04141	Protein processing in endoplasmic reticulum	NM_001034761.1
HNRNPA1L2	heterogeneous nuclear ribonucleoprotein A1-like 2	-0.76	0	-0.97	-1.68	-1.48	-0.95	-2.74	-0.99	-0.78	-2.74	bta03040	Spliceosome	XM_002685402.2
COL11A1	collagen, type XI, alpha 1	-0.76	-3.03	-1.48	0	1.15	-1.6	-1.47	-1.38	-1.4	-3.03	bta04510	Focal adhesion	NM_001166509.1
ACTN4	actinin, alpha 4	-0.77	0	0	-0.23	-0.8	0	3.02	0	0	3.02	bta04810	Regulation of actin cytoskeleton	NM_001098052.1
NFKBIA	nuclear factor of kappa light polypeptide gene enhancer in B-cells inhibitor, alpha	-0.77	0	0	-1.05	-2.27	-1.14	-1.27	0	-0.6	-2.27	bta04662	B cell receptor signaling pathway	NM_001045868.1
NFKBIA	nuclear factor of kappa light polypeptide gene enhancer in B-cells inhibitor, alpha	-0.77	0	0	-1.05	-2.27	-1.14	-1.27	0	-0.6	-2.27	bta04660	T cell receptor signaling pathway	NM_001045868.1
GLI1	GLI-Kruppel family member GLI1	-0.77	-1.86	-1.58	-0.64	-2.29	0	1.47	-0.17	0	-2.29	bta05217	Basal cell carcinoma	NM_001099000.1
RELA	v-rel reticuloendotheliosis viral oncogene homolog A, nuclear factor of kappa light polypeptide gene	-0.77	-0.74	-1.1	-2.77	-1.69	0	-0.68	-0.77	-0.06	-2.77	bta04010	MAPK signaling pathway	NM_001080242.2
CXCR4	chemokine (C-X-C motif) receptor 4	-0.78	-1.97	0	-1.15	-0.92	-0.9	-1.31	-1.47	-2.27	-2.27	bta04670	Leukocyte transendothelial migration	NM_174301.3
CACNA1A	calcium channel, voltage-dependent, P/Q type, alpha 1A subunit	-0.78	0	0	-0.6	0	-0.48	-2.58	-0.97	-1.95	-2.58	bta04930	Type II diabetes mellitus	NM_001075129.1
MPHOSPH10	M-phase phosphoprotein 10 (U3 small nucleolar ribonucleoprotein)	-0.78	-0.46	-0.75	0	-1.43	0	-2.77	-0.52	-0.49	-2.77	bta03008	Ribosome biogenesis in eukaryotes	NM_001046317.1
CCL16	chemokine (C-C motif) ligand 16	-0.78	-1.44	-1.32	-3.6	-1.43	-2.86	-1.14	-2.05	-1.84	-3.6	bta04062	Chemokine signaling pathway	XM_002695627.1
DCC	deleted in colorectal carcinoma	-0.79	-0.12	-1	-0.65	2.65	0	-1.14	-0.01	0	2.65	bta05200	Pathways in cancer	XM_002697828.1
ARAP1	ArfGAP with RhoGAP domain, ankyrin repeat and PH domain 1	-0.79	-0.25	0	0	0	-0.44	2.39	0	0	2.39	bta04144	Endocytosis	XM_002693437.1
SHC1	SHC (Src homology 2 domain containing) transforming protein 1	-0.8	0	-0.88	-2.06	-2.23	-1.14	0	-2.55	-0.65	-2.55	bta04722	Neurotrophin signaling pathway	NM_001164061.1
RELA	v-rel reticuloendotheliosis viral oncogene homolog A, nuclear factor of kappa light polypeptide gene	-0.8	-0.74	-1.15	-2.71	-1.69	0	-0.89	-0.83	-0.18	-2.71	bta05133	Pertussis	NM_001080242.2
NCOA4	nuclear receptor coactivator 4	-0.8	1.27	-3.34	-1.48	-1.79	-1.96	-0.79	-1.5	0	-3.34	bta05200	Pathways in cancer	NM_001075868.1
PAK4	p21(CDKN1A)-activated kinase 4	-0.81	0	0.54	0	0	-0.61	3.86	0	0	3.86	bta04012	ErbB signaling pathway	NM_001076184.1
MAPK10	mitogen-activated protein kinase 10	-0.81	-0.38	0	0	3.22	-0.73	-1.08	-0.96	-1.1	3.22	bta04310	Wnt signaling pathway	NM_001083728.1
DCC	deleted in colorectal carcinoma	-0.81	-0.02	-0.9	-0.55	2.84	0	-1.07	0	0	2.84	bta05210	Colorectal cancer	XM_002697828.1
ADCY3	adenylate cyclase 3	-0.82	-1.47	-2.22	-1.18	1.09	-0.9	-1.48	-1.87	-2.62	-2.62	bta05414	Dilated cardiomyopathy	NM_001206084.1
ADCY3	adenylate cyclase 3	-0.82	-1.47	-2.22	-1.18	1.09	-0.9	-1.48	-1.87	-2.62	-2.62	bta04976	Bile secretion	NM_001206084.1
ADCY3	adenylate cyclase 3	-0.82	-1.47	-2.22	-1.18	1.09	-0.9	-1.48	-1.87	-2.62	-2.62	bta04970	Salivary secretion	NM_001206084.1
ADCY3	adenylate cyclase 3	-0.82	-1.47	-2.22	-1.18	1.09	-0.9	-1.48	-1.87	-2.62	-2.62	bta04270	Vascular smooth muscle contraction	NM_001206084.1
C1R	complement component 1, r subcomponent	-0.82	2.23	-1.98	-1.51	-1.45	-1.55	-1.78	-2.67	-2.53	-2.67	bta05133	Pertussis	NM_001034407.1
MAPK10	mitogen-activated protein kinase 10	-0.83	0	0	0	3.27	-1.04	-1.31	0	0	3.27	bta04010	MAPK signaling pathway	NM_001083728.1
PIK3R2	phosphoinositide-3-kinase, regulatory subunit 2 (beta)	-0.83	-2.39	2.23	-2.7	2.61	1.44	2.17	1.76	1.69	-2.7	bta04660	T cell receptor signaling pathway	NM_174576.2
GNA12	guanine nucleotide binding protein (G protein) alpha 12	-0.83	-2.82	-1.7	-2.69	0	-1.34	1.84	-0.44	-0.42	-2.82	bta04730	Long-term depression	NM_001192401.1
IL2RB	interleukin 2 receptor, beta	-0.84	-0.48	-1.34	-2.78	-0.23	-0.01	0.75	-0.39	-0.66	-2.78	bta04060	Cytokine-cytokine receptor interaction	XM_002687690.2
GNAI2	guanine nucleotide binding protein (G protein), alpha inhibiting activity polypeptide 2	-0.84	0	-1.86	-2.25	-3.58	-0.57	-1.16	-2.65	-1.87	-3.58	bta05142	Chagas disease (American trypanosomiasis)	NM_001101040.1
PARD3	par-3 partitioning defective 3 homolog (C. elegans)	-0.85	-2.27	-1.11	-1.65	2.04	-0.14	-2.02	-1.36	-1.07	-2.27	bta04530	Tight junction	XM_002692115.2
STAT2	signal transducer and activator of transcription 2, 113kDa	-0.85	1.85	-0.95	-1.4	-2.6	-1.39	1.55	-0.74	-1.25	-2.6	bta05160	Hepatitis C	NM_001205689.1
LDHB	lactate dehydrogenase B	-0.85	-0.48	-1.75	-3.53	-3.04	-1.08	-4.27	-2.62	-1.78	-4.27	bta00640	Propanoate metabolism	NM_174100.1
LDHB	lactate dehydrogenase B	-0.85	-0.48	-1.75	-3.53	-3.04	-1.08	-4.27	-2.62	-1.78	-4.27	bta00620	Pyruvate metabolism	NM_174100.1
LDHB	lactate dehydrogenase B	-0.85	-0.48	-1.75	-3.53	-3.04	-1.08	-4.27	-2.62	-1.78	-4.27	bta00270	Cysteine and methionine metabolism	NM_174100.1
LDHB	lactate dehydrogenase B	-0.85	-0.48	-1.75	-3.53	-3.04	-1.08	-4.27	-2.62	-1.78	-4.27	bta00010	Glycolysis / Gluconeogenesis	NM_174100.1
RAC2	ras-related C3 botulinum toxin substrate 2 (rho family, small GTP binding protein Rac2)	-0.86	0	-2.04	-1.35	-1.44	-0.68	-2.26	-0.9	-0.93	-2.26	bta04520	Adherens junction	NM_175792.2
PGAM1	phosphoglycerate mutase 1 (brain)	-0.86	0	-0.91	-2.32	-1.04	-0.79	-2.36	-1.94	-0.53	-2.36	bta00010	Glycolysis / Gluconeogenesis	NM_001034054.1
CHEK2	CHK2 checkpoint homolog (S. pombe)	-0.86	-2.38	0.64	0.8	1.44	0.61	1.52	-1.18	-1.23	-2.38	bta04110	Cell cycle	NM_001034531.1
C1R	complement component 1, r subcomponent	-0.86	2.33	-1.98	-1.51	-1.45	-1.56	-1.81	-2.69	-2.52	-2.69	bta05322	Systemic lupus erythematosus	NM_001034407.1
RPL13	ribosomal protein L13	-0.86	0	-1.98	-3.84	-2.32	-0.6	-2.29	-2.77	-1.12	-3.84	bta03010	Ribosome	NM_001015543.1
TLR4	toll-like receptor 4	-0.87	1.37	-2.73	-1	-1.9	-1.72	-2.58	-0.15	-1.74	-2.73	bta05162	Measles	NM_174198.6
SSB	Sjogren syndrome antigen B (autoantigen La)	-0.87	0	-2.39	-1.18	-3.64	-0.86	-3.07	-1.82	-0.39	-3.64	bta05322	Systemic lupus erythematosus	NM_176665.2
HTR7	5-hydroxytryptamine (serotonin) receptor 7 (adenylate cyclase-coupled)	-0.88	-0.56	-0.31	-2.08	3.58	-1.48	-0.56	-2.47	-0.42	3.58	bta04020	Calcium signaling pathway	XM_002698382.2
ID2	inhibitor of DNA binding 2, dominant negative helix-loop-helix protein	-0.88	0	-2.22	-2.27	-1.67	-1.19	-1.4	-2.14	-1.74	-2.27	bta04350	TGF-beta signaling pathway	NM_001034231.1
NFKB2	nuclear factor of kappa light polypeptide gene enhancer in B-cells 2 (p49/p100)	-0.88	0	0	-2.33	-1.94	-1.21	-0.23	-1.46	0	-2.33	bta04010	MAPK signaling pathway	NM_001102101.1
SELL	selectin L (lymphocyte adhesion molecule 1)	-0.88	-0.88	-2.5	0	-0.81	-0.13	0	0	-1.59	-2.5	bta04514	Cell adhesion molecules (CAMs)	NM_174182.1
PLCB2	phospholipase C, beta 2	-0.89	1.05	1.4	1.32	2.87	-2.47	1.82	1.65	1.18	2.87	bta04020	Calcium signaling pathway	NM_001191401.1
PTPN5	protein tyrosine phosphatase, non-receptor type 5 (striatum-enriched)	-0.89	-1.35	-1.9	-2.17	0	-2.25	-1.56	-1.67	-0.67	-2.25	bta04010	MAPK signaling pathway	NM_001102293.1
NFKBIA	nuclear factor of kappa light polypeptide gene enhancer in B-cells inhibitor, alpha	-0.89	-0.49	0	-2.57	-3.14	-1.4	-1.35	0	-2.27	-3.14	bta05140	Leishmaniasis	NM_001045868.1
PSME1	proteasome (prosome, macropain) activator subunit 1 (PA28 alpha)	-0.89	0	-2.64	-3.83	-2.73	-1.27	-3.45	-2.67	-2.01	-3.83	bta04612	Antigen processing and presentation	NM_001024509.2
PSME1	proteasome (prosome, macropain) activator subunit 1 (PA28 alpha)	-0.89	0	-2.64	-3.83	-2.73	-1.27	-3.45	-2.67	-2.01	-3.83	bta03050	Proteasome	NM_001024509.2
KCNMA1	potassium large conductance calcium-activated channel, subfamily M, alpha member 1	-0.9	-2.25	-2.1	0	0	-1.42	0	0	-1.11	-2.25	bta04972	Pancreatic secretion	NM_174680.2
PRKAB1	protein kinase, AMP-activated, beta 1 non-catalytic subunit	-0.9	-2.59	-1.09	-0.63	-1.46	-1.9	-2.28	-2.12	0	-2.59	bta04920	Adipocytokine signaling pathway	NM_001024558.1
VPS25	vacuolar protein sorting 25 (yeast)	-0.9	0	-2.25	-3.18	-2.63	-1.4	-1.63	-2.82	-2.21	-3.18	bta04144	Endocytosis	NM_001015657.2
PIK3CG	phosphoinositide-3-kinase, catalytic, gamma polypeptide	-0.91	-0.58	-0.96	-0.77	-1.65	-1.82	-2.64	0	-0.33	-2.64	bta05213	Endometrial cancer	NM_001102125.1
RHOA	ras homolog gene family, member A	-0.91	-1.53	0	-1.21	-1.85	-3.03	-1.1	-1.13	0	-3.03	bta05210	Colorectal cancer	NM_176645.3
TGFB2	transforming growth factor, beta 2	-0.91	-1.36	-3.82	-0.47	-0.82	-1.54	-1.82	-1.38	-1.34	-3.82	bta05200	Pathways in cancer	NM_001113252.1
PLCB2	phospholipase C, beta 2	-0.92	0.73	1.17	1.21	2.9	-1.05	1.06	1.79	1.23	2.9	bta05146	Amoebiasis	NM_001191401.1
PIK3R2	phosphoinositide-3-kinase, regulatory subunit 2 (beta)	-0.92	-1.6	0.78	-1.64	2.16	2.69	1.15	1.57	0	2.69	bta04070	Phosphatidylinositol signaling system	NM_174576.2
ATF4	activating transcription factor 4 (tax-responsive enhancer element B67)	-0.92	0	-1.64	-1.97	-3.29	-0.65	-2.75	-2.6	-0.99	-3.29	bta04912	GnRH signaling pathway	NM_001034342.1
PIK3R2	phosphoinositide-3-kinase, regulatory subunit 2 (beta)	-0.92	-3.48	2.42	-1.07	1.54	2.15	1.52	1.21	1.77	-3.48	bta04062	Chemokine signaling pathway	NM_174576.2
ATF4	activating transcription factor 4 (tax-responsive enhancer element B67)	-0.92	-0.57	-1.71	-1.79	-4.32	-0.8	-2.31	-2.56	-1.52	-4.32	bta04725	Cholinergic synapse	NM_001034342.1
ADCY2	adenylate cyclase 2 (brain)	-0.93	-0.98	-1.28	-1.19	2.29	-1.22	-1.63	-1.44	-1.99	2.29	bta04540	Gap junction	XM_002696432.1
RFXANK	regulatory factor X-associated ankyrin-containing protein	-0.94	0	0	-2.5	-1.79	0	0	-1.17	-1.12	-2.5	bta04612	Antigen processing and presentation	NM_001105488.1
TGFB2	transforming growth factor, beta 2	-0.94	-1.52	-3.7	-0.44	-0.82	-1.62	-1.77	-1.21	-1.29	-3.7	bta05212	Pancreatic cancer	NM_001113252.1
RFXANK	regulatory factor X-associated ankyrin-containing protein	-0.95	0	0	-2.5	-1.81	0	0	-1.18	-1.21	-2.5	bta05340	Primary immunodeficiency	NM_001105488.1
PPBP	pro-platelet basic protein (chemokine (C-X-C motif) ligand 7)	-0.95	-0.83	-2.48	-2.16	-2.06	-1.36	-2.1	0	-2.9	-2.9	bta04062	Chemokine signaling pathway	XM_002688351.1
ITGA2	integrin, alpha 2 (CD49B, alpha 2 subunit of VLA-2 receptor)	-0.96	-2.67	-2.49	-0.01	1	-2.14	-1.4	-1.13	-1.22	-2.67	bta04512	ECM-receptor interaction	NM_001166499.1
TGFB2	transforming growth factor, beta 2	-0.96	-1.5	-3.31	-0.46	-0.79	-1.59	-1.73	-1.29	-1.29	-3.31	bta05220	Chronic myeloid leukemia	NM_001113252.1
TGFB2	transforming growth factor, beta 2	-0.96	-1.5	-3.31	-0.46	-0.79	-1.59	-1.73	-1.29	-1.29	-3.31	bta04380	Osteoclast differentiation	NM_001113252.1
TGFB2	transforming growth factor, beta 2	-0.96	-1.5	-3.31	-0.46	-0.79	-1.59	-1.73	-1.29	-1.29	-3.31	bta04060	Cytokine-cytokine receptor interaction	NM_001113252.1
TGFB2	transforming growth factor, beta 2	-0.96	-1.5	-3.31	-0.46	-0.79	-1.59	-1.73	-1.29	-1.29	-3.31	bta04010	MAPK signaling pathway	NM_001113252.1
RPL24	ribosomal protein L24	-0.96	0	-1.46	-3.69	-3.51	-0.95	-1.51	-2.51	-0.65	-3.69	bta03010	Ribosome	NM_174455.2
PTK2B	PTK2B protein tyrosine kinase 2 beta	-0.97	0	0	-2.26	-1.02	-0.45	0	-2.17	-2.06	-2.26	bta04650	Natural killer cell mediated cytotoxicity	NM_001102252.1-1
RHOA	ras homolog gene family, member A	-0.97	-1.55	0	-1.24	-1.82	-3.17	-0.99	-1.24	0	-3.17	bta05200	Pathways in cancer	NM_176645.3
ATP2A3	ATPase, Ca++ transporting, ubiquitous	-0.98	0	0	-0.41	-1.31	0	2.76	0	0	2.76	bta04020	Calcium signaling pathway	NM_001114154.1
FDPS	farnesyl diphosphate synthase (farnesyl pyrophosphate synthetase, dimethylallyltranstransferase, ger	-0.98	0.55	-1.76	-2.45	-2.33	-2.49	1.88	-1.57	-1.29	-2.49	bta05164	Influenza A	NM_177497.2
CALM1	calmodulin 1 (phosphorylase kinase, delta)	-0.98	0	-2.53	-1.12	-1.17	-0.55	-1.96	-1.85	-0.73	-2.53	bta04722	Neurotrophin signaling pathway	NM_001242572.1
GNAS	GNAS complex locus	-0.98	-1.48	-2.6	-0.92	-1.6	-2.09	-2.08	-1.14	-1.49	-2.6	bta04540	Gap junction	NM_181021.3
CD79A	CD79a molecule, immunoglobulin-associated alpha	-0.98	0	-0.74	-3.06	-2.12	0	0	-2.13	-0.46	-3.06	bta05340	Primary immunodeficiency	NM_174266.3
ITPR3	inositol 1,4,5-triphosphate receptor, type 3	-0.99	-0.77	1.39	-0.87	-1.82	-1.5	4.32	0.46	-0.69	4.32	bta04720	Long-term potentiation	NM_174370.2
PLCG1	phospholipase C, gamma 1	-0.99	-0.75	-0.35	-0.41	-0.27	-0.14	2.4	-0.02	-0.43	2.4	bta04722	Neurotrophin signaling pathway	NM_174425.2
LSM5	LSM5 homolog, U6 small nuclear RNA associated (S. cerevisiae)	-0.99	0	-1.03	-0.89	-2	0	-3.49	-1.85	-1.1	-3.49	bta03018	RNA degradation	NM_001046553.1
BAD	BCL2-antagonist of cell death	-1	-0.6	-0.87	-0.84	-1.05	0	0	-2.24	-1.54	-2.24	bta04910	Insulin signaling pathway	NM_001035459.1
RPS2	ribosomal protein S2	-1	0	-1.11	-3.93	-1.45	-0.29	-3.1	-2.34	-0.8	-3.93	bta03010	Ribosome	NM_001033613.1
VAV1	vav 1 guanine nucleotide exchange factor	-1.01	-1.09	0	-0.98	-1.52	0	2.73	0	1.31	2.73	bta04664	Fc epsilon RI signaling pathway	NM_001078074.1
TLR4	toll-like receptor 4	-1.01	1.59	-2.51	-0.98	-1.51	-1.35	-2.76	-0.49	-1.55	-2.76	bta05145	Toxoplasmosis	NM_174198.6
CFL1	cofilin 1 (non-muscle)	-1.01	0	-0.93	-3.14	-0.71	-0.32	-2.29	-1.76	-0.14	-3.14	bta05133	Pertussis	NM_001015655.1
LSM5	LSM5 homolog, U6 small nuclear RNA associated (S. cerevisiae)	-1.01	0	-1.08	-0.97	-2.11	0	-3.57	-1.98	-1.14	-3.57	bta03040	Spliceosome	NM_001046553.1
B2M	beta-2-microglobulin	-1.01	0	-2.2	-1.24	-2.7	-0.7	-3.98	-1.83	-1.8	-3.98	bta04612	Antigen processing and presentation	NM_173893.3
ITGB2	integrin, beta 2 (complement component 3 receptor 3 and 4 subunit)	-1.02	0	1.84	0	-0.86	0.41	2.56	3.32	-1.28	3.32	bta05323	Rheumatoid arthritis	NM_175781.1
ITGB2	integrin, beta 2 (complement component 3 receptor 3 and 4 subunit)	-1.02	0	1.84	0	-0.86	0.41	2.56	3.32	-1.28	3.32	bta05144	Malaria	NM_175781.1
VAV1	vav 1 guanine nucleotide exchange factor	-1.02	-1.04	0	-0.21	-1.53	-0.01	3.04	0	2.15	3.04	bta04062	Chemokine signaling pathway	NM_001078074.1
DCK	deoxycytidine kinase	-1.02	0	-1.36	-1.04	-1.29	-1.81	-2.29	-1.28	-1.21	-2.29	bta00240	Pyrimidine metabolism	NM_001034573.1
DCK	deoxycytidine kinase	-1.02	0	-1.36	-1.04	-1.29	-1.81	-2.29	-1.28	-1.21	-2.29	bta00230	Purine metabolism	NM_001034573.1
ADIPOR1	adiponectin receptor 1	-1.02	2.01	-2.55	-1.52	-1.52	-0.14	-1.85	-1.31	-1.9	-2.55	bta04920	Adipocytokine signaling pathway	NM_001034055.1
IGF1R	insulin-like growth factor 1 receptor	-1.03	-0.78	1.56	-1.31	0.68	0	2.97	0	0.43	2.97	bta05200	Pathways in cancer	NM_001244612.1
PLCG1	phospholipase C, gamma 1	-1.03	-0.75	-0.53	0	-0.8	-0.21	2.27	0	-0.3	2.27	bta04012	ErbB signaling pathway	NM_174425.2
GTF2A1	general transcription factor II A, 1	-1.03	-0.15	-1.84	0	-1.08	0.15	-2.38	-1.11	-1.16	-2.38	bta03022	Basal transcription factors	NM_001191217.2
PLA2G12A	phospholipase A2, group XIIA	-1.03	-2.62	-1.61	-0.46	-1.31	-1.73	-1.51	-1.42	0	-2.62	bta04730	Long-term depression	NM_001098063.1
CD79A	CD79a molecule, immunoglobulin-associated alpha	-1.03	0	-1.02	-2.96	-2.07	-0.21	0	-2.28	-0.81	-2.96	bta04662	B cell receptor signaling pathway	NM_174266.3
ARPC1B	actin related protein 2/3 complex, subunit 1B, 41kDa	-1.03	-1.06	-0.58	-1.76	-2.9	-1.73	-2.33	-3.03	-1.41	-3.03	bta04666	Fc gamma R-mediated phagocytosis	NM_001014844.2
POLD1	polymerase (DNA directed), delta 1, catalytic subunit 125kDa (EC:2.7.7.7)	-1.03	-0.25	-0.24	-3.48	-2.45	0	0	-1.34	-0.38	-3.48	bta03440	Homologous recombination	NM_174427.2
POLD1	polymerase (DNA directed), delta 1, catalytic subunit 125kDa (EC:2.7.7.7)	-1.03	-0.25	-0.24	-3.48	-2.45	0	0	-1.34	-0.38	-3.48	bta03430	Mismatch repair	NM_174427.2
POLD1	polymerase (DNA directed), delta 1, catalytic subunit 125kDa (EC:2.7.7.7)	-1.03	-0.25	-0.24	-3.48	-2.45	0	0	-1.34	-0.38	-3.48	bta03420	Nucleotide excision repair	NM_174427.2
POLD1	polymerase (DNA directed), delta 1, catalytic subunit 125kDa (EC:2.7.7.7)	-1.03	-0.25	-0.24	-3.48	-2.45	0	0	-1.34	-0.38	-3.48	bta03410	Base excision repair	NM_174427.2
POLD1	polymerase (DNA directed), delta 1, catalytic subunit 125kDa (EC:2.7.7.7)	-1.03	-0.25	-0.24	-3.48	-2.45	0	0	-1.34	-0.38	-3.48	bta03030	DNA replication	NM_174427.2
POLD1	polymerase (DNA directed), delta 1, catalytic subunit 125kDa (EC:2.7.7.7)	-1.03	-0.25	-0.24	-3.48	-2.45	0	0	-1.34	-0.38	-3.48	bta00240	Pyrimidine metabolism	NM_174427.2
POLD1	polymerase (DNA directed), delta 1, catalytic subunit 125kDa (EC:2.7.7.7)	-1.03	-0.25	-0.24	-3.48	-2.45	0	0	-1.34	-0.38	-3.48	bta00230	Purine metabolism	NM_174427.2
ACTG1	actin, gamma 1	-1.04	0	-1.49	-2.29	-0.45	0	-1.56	-1.17	0	-2.29	bta04670	Leukocyte transendothelial migration	NM_001033618.1
NDUFA4	NADH dehydrogenase (ubiquinone) 1 alpha subcomplex, 4, 9kDa	-1.05	0	-2.31	-2.07	-1.11	-0.25	-1.43	-2.29	-1.24	-2.31	bta05016	Huntington's disease	NM_175820.3
NDUFA4	NADH dehydrogenase (ubiquinone) 1 alpha subcomplex, 4, 9kDa	-1.05	0	-2.31	-2.07	-1.11	-0.25	-1.43	-2.29	-1.24	-2.31	bta05012	Parkinson's disease	NM_175820.3
NDUFA4	NADH dehydrogenase (ubiquinone) 1 alpha subcomplex, 4, 9kDa	-1.05	0	-2.31	-2.07	-1.11	-0.25	-1.43	-2.29	-1.24	-2.31	bta05010	Alzheimer's disease	NM_175820.3
NDUFA4	NADH dehydrogenase (ubiquinone) 1 alpha subcomplex, 4, 9kDa	-1.05	0	-2.31	-2.07	-1.11	-0.25	-1.43	-2.29	-1.24	-2.31	bta00190	Oxidative phosphorylation	NM_175820.3
SRP72	signal recognition particle 72kDa	-1.05	-0.33	-2.29	-0.87	-2.11	-1.06	-2.4	-1.67	-1.13	-2.4	bta03060	Protein export	NM_001192221.1
RAC2	ras-related C3 botulinum toxin substrate 2 (rho family, small GTP binding protein Rac2)	-1.05	-1.08	-1.1	-0.89	-2.6	-1.89	-2.59	-0.91	0	-2.6	bta04310	Wnt signaling pathway	NM_175792.2
VAV1	vav 1 guanine nucleotide exchange factor	-1.06	-1.22	0	-0.48	-1.71	0	3.01	0	2.18	3.01	bta04660	T cell receptor signaling pathway	NM_001078074.1
AHCY	S-adenosylhomocysteine hydrolase	-1.06	0	-0.74	-2.26	-1.17	-0.83	-0.77	-1.64	-0.99	-2.26	bta00270	Cysteine and methionine metabolism	NM_001034315.1
RPL37A	ribosomal protein L37a	-1.06	0	-1.94	-3.94	-2.46	-0.66	-3.36	-3.32	-1.7	-3.94	bta03010	Ribosome	NM_001035008.1
MAP2K6	mitogen-activated protein kinase kinase 6	-1.07	0	-1.65	-1.35	0	0	2.58	-0.44	-0.88	2.58	bta04010	MAPK signaling pathway	NM_001034045.1
SAP18	Sin3A-associated protein, 18kDa	-1.07	-0.49	-1.72	-2.14	-1.26	-0.67	-3.5	-1.43	-0.24	-3.5	bta03013	RNA transport	NM_001035467.2
ICAM1	intercellular adhesion molecule 1	-1.07	0.27	-1.79	-1.85	-1.22	-0.8	-2.66	-3.61	-1.48	-3.61	bta05416	Viral myocarditis	NM_174348.2-1
ICAM1	intercellular adhesion molecule 1	-1.07	0.27	-1.79	-1.85	-1.22	-0.8	-2.66	-3.61	-1.48	-3.61	bta05150	Staphylococcus aureus infection	NM_174348.2-1
PIAS4	protein inhibitor of activated STAT, 4	-1.08	-1.99	-1.75	-1.97	-1.47	-1.63	1.51	-1.96	-2.29	-2.29	bta04630	Jak-STAT signaling pathway	NM_001083482.1
STAT6	signal transducer and activator of transcription 6, interleukin-4 induced	-1.08	0	-1.25	-1.26	-1.82	-1.4	1.99	-2.53	-1.48	-2.53	bta04630	Jak-STAT signaling pathway	NM_001205501.1
IL8	interleukin 8	-1.08	1.65	-1.94	-2.76	-2.04	-0.48	-1.43	-2.13	-2.52	-2.76	bta04062	Chemokine signaling pathway	NM_173925.2
MYD88	myeloid differentiation primary response gene (88)	-1.08	0	-1.23	-2.87	0	0	0	0	-0.12	-2.87	bta05140	Leishmaniasis	NM_001014382.2
RPS25	ribosomal protein S25	-1.08	0	-3.21	-4.43	-3.67	-1.18	-3.26	-3.79	-1.07	-4.43	bta03010	Ribosome	NM_001025315.1
GNAS	GNAS complex locus	-1.09	-1.09	-1.17	-1.32	-1.63	-1.16	-3.68	-1.52	-1.62	-3.68	bta05146	Amoebiasis	NM_181021.3
ACTN4	actinin, alpha 4	-1.1	0	0	0	-0.8	-0.23	3.16	0	0	3.16	bta04520	Adherens junction	NM_001098052.1
TRAF6	TNF receptor-associated factor 6	-1.1	-1.34	-0.21	2.52	-1	-1.15	-1.2	-1.38	-1.5	2.52	bta05142	Chagas disease (American trypanosomiasis)	NM_001034661.1
PUF60	poly-U binding splicing factor 60KDa	-1.1	0	-1.32	-2.31	-0.66	0	-1.95	-2.12	-0.31	-2.31	bta03040	Spliceosome	NM_001046133.1
PLXNA2	plexin A2	-1.1	-0.86	-1.96	-1.92	-1.54	-1.22	-2.61	-0.58	0	-2.61	bta04360	Axon guidance	NM_001206657.1
CTNNA3	catenin (cadherin-associated protein), alpha 3	-1.1	-1.56	-2.54	-2.66	0.95	-1.12	-1.32	-0.85	-1.71	-2.66	bta04530	Tight junction	NM_001079638.3
MAPK1	mitogen-activated protein kinase 1	-1.1	-0.25	-2.03	-2.35	-4.1	-1.7	-2.22	-1.93	-2.64	-4.1	bta04722	Neurotrophin signaling pathway	NM_175793.2
PIP5K1C	phosphatidylinositol-4-phosphate 5-kinase, type I, gamma	-1.11	0	0	-0.79	0	-1.08	3.65	0	0	3.65	bta04666	Fc gamma R-mediated phagocytosis	NM_001205645.1
ATP2A3	ATPase, Ca++ transporting, ubiquitous	-1.11	0	0	-0.37	-1.46	0	2.91	0	0	2.91	bta04972	Pancreatic secretion	NM_001114154.1
LSM4	LSM4 homolog, U6 small nuclear RNA associated (S. cerevisiae)	-1.11	-0.14	-0.25	-2	-1.81	0	-1	-2.24	0	-2.24	bta03040	Spliceosome	NM_001035436.1
TJP2	tight junction protein 2 (zona occludens 2)	-1.11	-1.42	-2.31	-2.87	1.51	-0.95	-1.26	-1.02	-1.8	-2.87	bta04530	Tight junction	NM_001102482.1
GABARAPL1	GABA(A) receptor-associated protein like 1	-1.12	-0.32	0	-2.27	-2.34	-1.64	-1.47	-1.23	-1.12	-2.34	bta04140	Regulation of autophagy	NM_001033616.1
CD55		-1.12	-0.13	2.19	-1.46	-0.64	-1.69	-2.42	0	-0.48	-2.42	bta04640	Hematopoietic cell lineage	NM_001030303.1
ACP5	acid phosphatase 5, tartrate resistant	-1.12	-0.46	-1.92	-2.64	-1.59	-0.68	-1.72	-2.49	-1.5	-2.64	bta05323	Rheumatoid arthritis	XM_002688849.2
ACP5	acid phosphatase 5, tartrate resistant	-1.12	-0.46	-1.92	-2.64	-1.59	-0.68	-1.72	-2.49	-1.5	-2.64	bta04380	Osteoclast differentiation	XM_002688849.2
ACP5	acid phosphatase 5, tartrate resistant	-1.12	-0.46	-1.92	-2.64	-1.59	-0.68	-1.72	-2.49	-1.5	-2.64	bta00740	Riboflavin metabolism	XM_002688849.2
SNF8	SNF8, ESCRT-II complex subunit, homolog (S. cerevisiae)	-1.12	-0.86	-2.1	-2.91	-2.14	-1.38	-1.4	-3.47	-2.64	-3.47	bta04144	Endocytosis	NM_001075211.1
ITGAD	integrin alpha D	-1.13	-1.23	-1.13	0	0	-1.42	2.57	1.5	-1.21	2.57	bta04810	Regulation of actin cytoskeleton	NM_001102496.1
CACNA1E	calcium channel, voltage-dependent, R type, alpha 1E subunit	-1.13	0	0	-0.41	0	-0.09	-2.25	-1.06	-2.05	-2.25	bta04930	Type II diabetes mellitus	NM_001191123.1
PCK2	phosphoenolpyruvate carboxykinase 2 (mitochondrial)	-1.13	0	0	-2.22	-2.62	0	0	-1.9	-1.24	-2.62	bta04920	Adipocytokine signaling pathway	NM_001205594.1
GNA15	guanine nucleotide binding protein (G protein), alpha 15 (Gq class)	-1.13	0.43	0	-2.19	1.07	2.29	1.7	-2.93	1.42	-2.93	bta05146	Amoebiasis	NM_001192714.1
BTG2	BTG family, member 2	-1.13	-1.47	-1.76	-1.82	-2.57	-1.63	-2.19	-3.32	-1.73	-3.32	bta03018	RNA degradation	XM_002693879.1
NDUFA9	NADH dehydrogenase (ubiquinone) 1 alpha subcomplex, 9, 39kDa	-1.14	0	0	0.79	0.45	1.11	2.48	0	0.13	2.48	bta05016	Huntington's disease	NM_205817.1
NDUFA9	NADH dehydrogenase (ubiquinone) 1 alpha subcomplex, 9, 39kDa	-1.14	0	0	0.79	0.45	1.11	2.48	0	0.13	2.48	bta05012	Parkinson's disease	NM_205817.1
NDUFA9	NADH dehydrogenase (ubiquinone) 1 alpha subcomplex, 9, 39kDa	-1.14	0	0	0.79	0.45	1.11	2.48	0	0.13	2.48	bta05010	Alzheimer's disease	NM_205817.1
NDUFA9	NADH dehydrogenase (ubiquinone) 1 alpha subcomplex, 9, 39kDa	-1.14	0	0	0.79	0.45	1.11	2.48	0	0.13	2.48	bta00190	Oxidative phosphorylation	NM_205817.1
ROBO1	roundabout, axon guidance receptor, homolog 1 (Drosophila)	-1.14	-0.85	-1.06	-1.81	0	0	-2.35	-1.73	-1.61	-2.35	bta04360	Axon guidance	NM_001192888.2
TFDP1	transcription factor Dp-1	-1.15	-1.02	-1.24	-2.47	-1.47	-1.04	-1.4	-1.51	-1.09	-2.47	bta04350	TGF-beta signaling pathway	NM_001076029.1
GAB2	growth factor receptor bound protein 2-associated protein 2	-1.16	3.48	2.83	-1.21	0.47	0.24	0.97	1.71	1.32	3.48	bta05220	Chronic myeloid leukemia	XM_002699070.1
RPL38	ribosomal protein L38	-1.16	0	-0.6	-2.27	-0.93	0	-0.96	-0.83	-1.05	-2.27	bta03010	Ribosome	NM_001113309.1
SLC25A5	solute carrier family 25 (mitochondrial carrier; adenine nucleotide translocator), member 5	-1.16	-0.01	0	-2.21	-1.19	0	-1.53	-2.37	-0.44	-2.37	bta05012	Parkinson's disease	NM_174659.1
CALM	calmodulin	-1.16	0	0	0	-0.96	-0.65	-2.53	0	-0.81	-2.53	bta04916	Melanogenesis	NM_001166508.1
EXOSC9	exosome component 9	-1.16	0	-4.16	-2.19	-2.46	0	-3.79	-0.94	-2.19	-4.16	bta03018	RNA degradation	NM_001035053.1
VAV1	vav 1 guanine nucleotide exchange factor	-1.17	-1.11	0	-0.77	-1.91	-0.04	2.94	0	2.11	2.94	bta04670	Leukocyte transendothelial migration	NM_001078074.1
ACTN4	actinin, alpha 4	-1.17	-0.06	0	0	-0.84	0	2.6	0	0	2.6	bta04530	Tight junction	NM_001098052.1
CSF2RB	colony stimulating factor 2 receptor, beta, low-affinity (granulocyte-macrophage)	-1.18	0.63	2.85	-1.64	-1.25	-0.92	1.76	0.67	0.51	2.85	bta04060	Cytokine-cytokine receptor interaction	NM_001192664.1
OXA1L	oxidase assembly 1-like	-1.18	-0.08	-0.64	-2.33	-0.97	-0.83	-0.88	0	-0.55	-2.33	bta03060	Protein export	NM_001035335.1
OST4		-1.18	0	-2.3	-2.24	-2.37	-0.68	-0.35	-2.35	-1.3	-2.37	bta04141	Protein processing in endoplasmic reticulum	XM_002691457.1
GNAI2	guanine nucleotide binding protein (G protein), alpha inhibiting activity polypeptide 2	-1.18	0	-2.43	-0.69	0	-0.86	-1.07	-0.18	0	-2.43	bta04670	Leukocyte transendothelial migration	NM_001101040.1
FN1	fibronectin 1	-1.18	-0.71	-1.72	-2.78	-2.12	-2.14	-2.47	-1.56	-2.6	-2.78	bta04512	ECM-receptor interaction	NM_001163778.1
KCNJ10	potassium inwardly-rectifying channel, subfamily J, member 10	-1.18	-1.59	-3.29	-1.09	-2.07	-0.99	-2.57	-2.28	-1.03	-3.29	bta04971	Gastric acid secretion	NM_001081601.1
RPS11	ribosomal protein S11	-1.18	0	-1.94	-4.05	-2.11	-0.62	-2.54	-1.51	-0.17	-4.05	bta03010	Ribosome	NM_001024568.1
STK11	serine/threonine kinase 11	-1.19	0	0	-1.65	0	-0.71	0.49	-0.22	-2.34	-2.34	bta04150	mTOR signaling pathway	XM_002689171.2
MSN	moesin	-1.19	-0.15	-1.55	-1.36	-0.84	0	0	-2.86	-0.56	-2.86	bta04670	Leukocyte transendothelial migration	NM_001046477.1
PLCB2	phospholipase C, beta 2	-1.2	1.14	3.14	1.58	3.28	-1.29	2.6	2.44	2.79	3.28	bta04720	Long-term potentiation	NM_001191401.1
PLCG1	phospholipase C, gamma 1	-1.2	-1.91	0	-0.17	-1.08	0	2.81	-0.22	-0.52	2.81	bta04666	Fc gamma R-mediated phagocytosis	NM_174425.2
ADCY2	adenylate cyclase 2 (brain)	-1.2	-0.81	-0.01	-1.26	2.24	-1.17	-1.69	-2.08	-1.68	2.24	bta04114	Oocyte meiosis	XM_002696432.1
DUSP16	dual specificity phosphatase 16	-1.2	-0.59	0.99	0	0	-1.39	-2.34	0.67	1.01	-2.34	bta04010	MAPK signaling pathway	XM_002687776.2
RPL5	ribosomal protein L5	-1.2	0	-3.5	-4.21	-2.14	-1.14	-3.44	-1.46	-0.06	-4.21	bta03010	Ribosome	NM_001035306.1
RELA	v-rel reticuloendotheliosis viral oncogene homolog A, nuclear factor of kappa light polypeptide gene	-1.21	-0.4	-1.12	-0.6	-1.7	-0.87	-2.64	0	0	-2.64	bta05200	Pathways in cancer	NM_001080242.2
SLC25A5	solute carrier family 25 (mitochondrial carrier; adenine nucleotide translocator), member 5	-1.22	0	-0.58	-2.29	-1.45	-0.51	-1.87	-2.74	-1.1	-2.74	bta05016	Huntington's disease	NM_174659.1
SLC25A5	solute carrier family 25 (mitochondrial carrier; adenine nucleotide translocator), member 5	-1.22	0	-0.58	-2.29	-1.45	-0.51	-1.87	-2.74	-1.1	-2.74	bta04020	Calcium signaling pathway	NM_174659.1
NOP56		-1.22	0	-2.09	-2.71	-4.48	-1.29	-1.85	-1.81	-2.39	-4.48	bta03008	Ribosome biogenesis in eukaryotes	NM_001033622.1
NDUFB2	NADH dehydrogenase (ubiquinone) 1 beta subcomplex, 2, 8kDa	-1.23	1.67	3.48	-1.13	0.06	1.03	-1.9	0	1.67	3.48	bta05016	Huntington's disease	NM_175828.2
NDUFB2	NADH dehydrogenase (ubiquinone) 1 beta subcomplex, 2, 8kDa	-1.23	1.67	3.48	-1.13	0.06	1.03	-1.9	0	1.67	3.48	bta05012	Parkinson's disease	NM_175828.2
NDUFB2	NADH dehydrogenase (ubiquinone) 1 beta subcomplex, 2, 8kDa	-1.23	1.67	3.48	-1.13	0.06	1.03	-1.9	0	1.67	3.48	bta05010	Alzheimer's disease	NM_175828.2
NDUFB2	NADH dehydrogenase (ubiquinone) 1 beta subcomplex, 2, 8kDa	-1.23	1.67	3.48	-1.13	0.06	1.03	-1.9	0	1.67	3.48	bta00190	Oxidative phosphorylation	NM_175828.2
CASP9	caspase 9, apoptosis-related cysteine peptidase	-1.23	-0.83	-2.3	0	-1.2	-0.46	1.78	-0.73	0	-2.3	bta04115	p53 signaling pathway	NM_001205504.1
PLAUR	plasminogen activator, urokinase receptor	-1.23	-2.02	-1.43	-2.38	-2.15	-1.44	-0.86	0	-1.3	-2.38	bta04610	Complement and coagulation cascades	NM_174423.3
NFKBIA	nuclear factor of kappa light polypeptide gene enhancer in B-cells inhibitor, alpha	-1.23	0	0	-1	-2.6	-1.19	-1.45	-0.16	-0.71	-2.6	bta04210	Apoptosis	NM_001045868.1
ATP6V0C	ATPase, H+ transporting, lysosomal 16kDa, V0 subunit c	-1.23	-0.68	-0.52	-1.75	-1.8	-0.19	-1.08	-2.8	-0.47	-2.8	bta05152	Tuberculosis	NM_001017954.1
CADM1	cell adhesion molecule 1	-1.24	1.94	3.02	-1.07	1.34	-1.53	1.7	1.54	1.61	3.02	bta04514	Cell adhesion molecules (CAMs)	NM_001038558.1
CDC25C	cell division cycle 25 homolog C (S. pombe)	-1.24	2.66	-0.33	1.67	1.62	-0.53	-1.56	1.04	-1.5	2.66	bta04110	Cell cycle	NM_001097996.1
CD37	CD37 molecule	-1.24	-0.07	-0.87	-2.28	-1.22	-0.18	0	-1.45	-0.11	-2.28	bta04640	Hematopoietic cell lineage	NM_001046011.1
FCER1G	Fc fragment of IgE, high affinity I, receptor for; gamma polypeptide	-1.24	-0.94	-0.62	-2.37	-1.81	-1.2	-0.16	-0.02	0	-2.37	bta04650	Natural killer cell mediated cytotoxicity	NM_174537.2
PLCB2	phospholipase C, beta 2	-1.25	1.54	2.32	1.81	3.04	-2.62	1.45	1.6	1.17	3.04	bta05142	Chagas disease (American trypanosomiasis)	NM_001191401.1
FDPS	farnesyl diphosphate synthase (farnesyl pyrophosphate synthetase, dimethylallyltranstransferase, ger	-1.25	1.7	-1.91	-1.88	-2.32	-2.74	1.41	-2.67	-1.79	-2.74	bta00900	Terpenoid backbone biosynthesis	NM_177497.2
H3F3B	H3 histone, family 3B	-1.25	0	-2.37	-1.2	-1.89	-0.53	-2.78	-1.37	-0.92	-2.78	bta05322	Systemic lupus erythematosus	NM_001242571.1
RAC2	ras-related C3 botulinum toxin substrate 2 (rho family, small GTP binding protein Rac2)	-1.25	-0.25	-2.8	-2.52	-1.75	-1.58	-2.41	-2.71	-1.41	-2.8	bta04666	Fc gamma R-mediated phagocytosis	NM_175792.2
ACSL3	acyl-CoA synthetase long-chain family member 3	-1.25	0	-2.65	-3.09	-2.86	-1.11	-2.09	-2.55	-0.36	-3.09	bta04920	Adipocytokine signaling pathway	NM_001205468.1
RPL17	ribosomal protein L17	-1.26	-0.87	-2.59	-3.34	-3.34	-0.49	-2.72	-2.2	-1.44	-3.34	bta03010	Ribosome	NM_001034459.1
GNAI2	guanine nucleotide binding protein (G protein), alpha inhibiting activity polypeptide 2	-1.26	0	-1.64	-3.63	-2.6	-1.5	0	-2.12	-0.58	-3.63	bta04540	Gap junction	NM_001101040.1
PLA2G4A	phospholipase A2, group IVA (cytosolic, calcium-dependent)	-1.27	3.09	-1.3	-2.25	1.71	-0.98	-1.1	-0.5	-0.79	3.09	bta04730	Long-term depression	NM_001075864.1
MAPK1	mitogen-activated protein kinase 1	-1.27	-2.45	0	-1.74	-2.12	-2.3	-1.84	-1.74	-1.5	-2.45	bta05210	Colorectal cancer	NM_175793.2
TYROBP	TYRO protein tyrosine kinase binding protein	-1.27	0	-1.34	-2.53	-1.42	-1.1	-0.07	-1.38	0	-2.53	bta04380	Osteoclast differentiation	NM_174627.1
PLCB2	phospholipase C, beta 2	-1.28	0.72	2.36	1.58	3.16	-1.75	3.31	2.61	2.36	3.31	bta04724	Glutamatergic synapse	NM_001191401.1
PLCB2	phospholipase C, beta 2	-1.28	0.63	1.81	0.82	2.71	-1.52	3.29	1.89	2.06	3.29	bta05143	African trypanosomiasis	NM_001191401.1
PREX1		-1.28	0	0	-0.75	-0.87	-1.64	2.83	-1.81	1.9	2.83	bta04062	Chemokine signaling pathway	XM_002692351.2
GABARAP	gamma-aminobutyric acid receptor associated protein	-1.28	0	-0.64	-2.48	-1.73	-0.87	-2.57	-0.82	-0.18	-2.57	bta04140	Regulation of autophagy	NM_001034048.1
RPL35	ribosomal protein L35	-1.28	0	-2.06	-4.72	-3.01	-1.11	-1.91	-2.82	-2.22	-4.72	bta03010	Ribosome	NM_001034495.1
PLCB2	phospholipase C, beta 2	-1.29	0.61	1.85	0.82	2.72	-1.53	3.31	1.89	2.06	3.31	bta04972	Pancreatic secretion	NM_001191401.1
PLCB2	phospholipase C, beta 2	-1.29	0.61	1.85	0.82	2.72	-1.53	3.31	1.89	2.06	3.31	bta04970	Salivary secretion	NM_001191401.1
PLCB2	phospholipase C, beta 2	-1.29	0.61	1.85	0.82	2.72	-1.53	3.31	1.89	2.06	3.31	bta04961	Endocrine and other factor-regulated calcium reabsorption	NM_001191401.1
GNAI1	guanine nucleotide binding protein (G protein), alpha inhibiting activity polypeptide 1	-1.29	-2.16	-1.21	-1.76	-0.95	0	-2.34	0	-1.59	-2.34	bta04062	Chemokine signaling pathway	NM_174324.2
CALM	calmodulin	-1.29	0	0	-1.39	-1.89	-0.66	-2.48	0	-0.2	-2.48	bta05214	Glioma	NM_001166508.1
TLR4	toll-like receptor 4	-1.29	1.97	-2.8	-3.05	-0.69	-2.63	-1.62	-1.1	-1.11	-3.05	bta05133	Pertussis	NM_174198.6
AKT2	v-akt murine thymoma viral oncogene homolog 2	-1.29	-1.96	0	-1.86	-2.58	-2.48	3.25	-3.27	-0.24	-3.27	bta05212	Pancreatic cancer	NM_001206146.1
PLCB2	phospholipase C, beta 2	-1.3	0.78	2.35	2.24	3.04	-2.54	3.06	2.07	2.17	3.06	bta04270	Vascular smooth muscle contraction	NM_001191401.1
RELA	v-rel reticuloendotheliosis viral oncogene homolog A, nuclear factor of kappa light polypeptide gene	-1.3	-1.01	-1.08	-2.77	-1.88	-0.2	-1.21	-0.23	-0.26	-2.77	bta04920	Adipocytokine signaling pathway	NM_001080242.2
ITPR3	inositol 1,4,5-triphosphate receptor, type 3	-1.31	-0.72	1.51	0	-0.06	-2.02	5.56	0.1	-1.66	5.56	bta04020	Calcium signaling pathway	NM_174370.2
PLCB2	phospholipase C, beta 2	-1.31	1.03	2.46	1.49	3.2	-1.6	3.19	2.39	2.68	3.2	bta04540	Gap junction	NM_001191401.1
BUB3	BUB3 budding uninhibited by benzimidazoles 3 homolog (yeast)	-1.32	-0.57	-1.12	-1.66	-2.28	0.13	-1.84	-2.03	-0.81	-2.28	bta04110	Cell cycle	NM_001076177.1
PIK3CD	phosphoinositide-3-kinase, catalytic, delta polypeptide	-1.32	-1.59	-2.66	-1.84	-2.19	-0.36	0	-1.49	-1.07	-2.66	bta04380	Osteoclast differentiation	NM_001205548.1
RAC1	ras-related C3 botulinum toxin substrate 1 (rho family, small GTP binding protein Rac1)	-1.33	1.31	-3.83	-1.08	-0.82	3.84	1.66	-1.35	1.74	3.84	bta04664	Fc epsilon RI signaling pathway	NM_174163.2
CASP9	caspase 9, apoptosis-related cysteine peptidase	-1.33	-0.43	-2.41	0	-1.44	-0.09	1.42	-0.38	0	-2.41	bta05210	Colorectal cancer	NM_001205504.1
UFD1L	ubiquitin fusion degradation 1 like	-1.33	0	-1.49	-1.66	-1.36	-1.24	1.3	-2.51	0	-2.51	bta04141	Protein processing in endoplasmic reticulum	NM_001075300.1
SOCS2	suppressor of cytokine signaling 2	-1.34	-1.21	-0.97	-1.35	-2.19	-2.41	-2.23	-1.26	-0.42	-2.41	bta04930	Type II diabetes mellitus	NM_177523.2
DOCK1	dedicator of cytokinesis 1	-1.34	-0.81	-0.57	-3	1.37	-1.32	1.22	0	-1.16	-3	bta04510	Focal adhesion	XM_002698580.1
PIK3CD	phosphoinositide-3-kinase, catalytic, delta polypeptide	-1.35	0	0	-1.48	-2.26	0	0	-1.08	0	-2.26	bta04150	mTOR signaling pathway	NM_001205548.1
CALM1	calmodulin 1 (phosphorylase kinase, delta)	-1.35	-1.61	-3.26	-1.76	-1.01	-1.07	-3.07	-1.75	0	-3.26	bta04070	Phosphatidylinositol signaling system	NM_001242572.1
GNAI2	guanine nucleotide binding protein (G protein), alpha inhibiting activity polypeptide 2	-1.35	0	-0.76	0	-0.34	0	-3.52	0	-1.07	-3.52	bta04916	Melanogenesis	NM_001101040.1
TUBA1A	tubulin, alpha 1a	-1.35	-0.26	-2.09	-3.77	-2.33	-0.17	-1.61	-2.8	-1.44	-3.77	bta04540	Gap junction	NM_001166505.1
PPA1	pyrophosphatase (inorganic) 1	-1.36	-1.56	-2.51	-0.14	-0.27	-1.93	-1.79	-1.89	-1.43	-2.51	bta00190	Oxidative phosphorylation	NM_001075118.1
PIK3CD	phosphoinositide-3-kinase, catalytic, delta polypeptide	-1.36	-0.97	-1.36	-1.55	-1.57	-0.92	1.95	-1.67	-2.66	-2.66	bta05210	Colorectal cancer	NM_001205548.1
GRIN3A	glutamate receptor, ionotropic, N-methyl-D-aspartate 3A	-1.36	0	0	0	0	-1.58	-3.22	0	-0.03	-3.22	bta04724	Glutamatergic synapse	NM_001191535.1
PLCE1	phospholipase C, epsilon 1	-1.36	-0.04	-0.61	-0.12	3.22	-1.83	-3.91	-1.41	-0.2	-3.91	bta04070	Phosphatidylinositol signaling system	NM_001205852.1
FAU	Finkel-Biskis-Reilly murine sarcoma virus (FBR-MuSV) ubiquitously expressed	-1.36	0	-3.7	-4.06	-1.5	-1.1	-3.79	-3.66	-1.27	-4.06	bta03010	Ribosome	NM_174731.3
ALDH18A1	aldehyde dehydrogenase 18 family, member A1	-1.37	0	-1.75	-2.35	-1.32	-0.71	-1.57	-1.91	-0.17	-2.35	bta00330	Arginine and proline metabolism	NM_001046181.1
HHEX	hematopoietically expressed homeobox	-1.37	-0.14	0	-1.49	-2.44	-1.44	-0.82	0	0	-2.44	bta04950	Maturity onset diabetes of the young	NM_001105424.1
TLR4	toll-like receptor 4	-1.37	1.27	-2.35	-1.02	-1.9	-1.68	-2.74	-0.21	-1.83	-2.74	bta05144	Malaria	NM_174198.6
TLR4	toll-like receptor 4	-1.37	1.27	-2.35	-1.02	-1.9	-1.68	-2.74	-0.21	-1.83	-2.74	bta05140	Leishmaniasis	NM_174198.6
RPL26	ribosomal protein L26	-1.37	0	-2.78	-3.94	-3.33	-0.73	-3.28	-2.7	-1.31	-3.94	bta03010	Ribosome	NM_001015512.2
RPL35A	ribosomal protein L35a	-1.38	0	-1.92	-2.46	-2	-0.81	-2.64	-2.62	-1.43	-2.64	bta03010	Ribosome	NM_001025321.2
COL4A5	collagen, type IV, alpha 5 (Alport syndrome)	-1.39	-1.23	-1.7	-0.64	1.06	-0.49	-2.15	-1.17	-2.48	-2.48	bta04512	ECM-receptor interaction	XM_002699860.2
IL1RAP	interleukin 1 receptor accessory protein	-1.39	-1.94	-1.57	-1.59	0	-1.99	-2.56	0	-0.44	-2.56	bta04060	Cytokine-cytokine receptor interaction	NM_001076155.1
MYD88	myeloid differentiation primary response gene (88)	-1.39	0	-1.31	-3.05	0	0	0	0	-0.36	-3.05	bta05152	Tuberculosis	NM_001014382.2
EIF3D	Eukaryotic translation initiation factor 3, subunit D	-1.39	-0.92	-1.34	-2.71	-1.59	-1.01	0	-3.06	-0.19	-3.06	bta03013	RNA transport	NM_001034484.1
AKT2	v-akt murine thymoma viral oncogene homolog 2	-1.4	-2.23	0	-2	-2.84	-2.48	3.54	-3.31	-1.22	3.54	bta05200	Pathways in cancer	NM_001206146.1
CD55		-1.4	-0.97	2.95	-1.55	-0.52	-1.67	-2.6	0	-0.86	2.95	bta04610	Complement and coagulation cascades	NM_001030303.1
PIK3CD	phosphoinositide-3-kinase, catalytic, delta polypeptide	-1.4	-0.81	-1.25	-1.3	-1.55	-0.59	0	-1.12	-2.46	-2.46	bta05223	Non-small cell lung cancer	NM_001205548.1
IL5RA	interleukin 5 receptor, alpha	-1.4	-3.02	-1.8	-1.76	-1.37	-1.62	-2.08	-2.07	-0.7	-3.02	bta04630	Jak-STAT signaling pathway	XM_002696967.1
CALM1	calmodulin 1 (phosphorylase kinase, delta)	-1.4	-2.06	-1.95	-1.58	-2.45	-1.3	-2.34	-1.38	-3.05	-3.05	bta05010	Alzheimer's disease	NM_001242572.1
SYF2	SYF2 homolog, RNA splicing factor (S. cerevisiae)	-1.4	0	-1.9	-2.17	-2.22	-0.25	-3.15	-2.08	-0.66	-3.15	bta03040	Spliceosome	XM_002685769.2
CDC26	cell division cycle 26	-1.4	0	0	-1.96	-1.07	-0.29	-3.5	-0.78	-1.1	-3.5	bta04120	Ubiquitin mediated proteolysis	NM_001078153.1
CDC26	cell division cycle 26	-1.4	0	0	-1.96	-1.07	-0.29	-3.5	-0.78	-1.1	-3.5	bta04114	Oocyte meiosis	NM_001078153.1
CDC26	cell division cycle 26	-1.4	0	0	-1.96	-1.07	-0.29	-3.5	-0.78	-1.1	-3.5	bta04110	Cell cycle	NM_001078153.1
KIT	v-kit Hardy-Zuckerman 4 feline sarcoma viral oncogene homolog	-1.41	-0.93	0.39	-2.26	2.05	0	1.2	0	0.37	-2.26	bta05221	Acute myeloid leukemia	NM_001166484.1
CD48	CD48 molecule	-1.41	1.79	-1.05	-0.9	-2.13	1.65	-2.65	-0.11	-1.81	-2.65	bta04650	Natural killer cell mediated cytotoxicity	NM_001046002.1
RPS24	ribosomal protein S24	-1.41	0	-2.47	-4.47	-2.7	-0.34	-2.93	-3.08	-1.71	-4.47	bta03010	Ribosome	NM_001025339.1
CYBA	cytochrome b-245, alpha polypeptide	-1.42	0	0	-2.49	-0.91	-1.05	1.46	0	-0.28	-2.49	bta04670	Leukocyte transendothelial migration	NM_174034.2
RPS13	ribosomal protein S13	-1.42	-0.45	-2.36	-3.13	-2.06	-0.21	-2.34	-2.65	-1.9	-3.13	bta03010	Ribosome	NM_001025342.2
EDA	ectodysplasin A	-1.42	0	-2.89	-3.15	-0.48	-0.75	-2.96	-0.87	0	-3.15	bta04060	Cytokine-cytokine receptor interaction	NM_001081743.2
EDA	ectodysplasin A	-1.42	0	-2.89	-3.15	-0.48	-0.75	-2.96	-0.87	0	-3.15	bta00630	Glyoxylate and dicarboxylate metabolism	NM_001081743.2
EDA	ectodysplasin A	-1.42	0	-2.89	-3.15	-0.48	-0.75	-2.96	-0.87	0	-3.15	bta00330	Arginine and proline metabolism	NM_001081743.2
EDA	ectodysplasin A	-1.42	0	-2.89	-3.15	-0.48	-0.75	-2.96	-0.87	0	-3.15	bta00040	Pentose and glucuronate interconversions	NM_001081743.2
EDA	ectodysplasin A	-1.42	0	-2.89	-3.15	-0.48	-0.75	-2.96	-0.87	0	-3.15	bta00030	Pentose phosphate pathway	NM_001081743.2
RPS15	ribosomal protein S15	-1.42	0	-1.97	-3.6	-1.68	-0.61	-2.28	-3.28	-1.39	-3.6	bta03010	Ribosome	NM_001024541.1
FOS	v-fos FBJ murine osteosarcoma viral oncogene homolog	-1.43	-1.39	-1.43	-1.89	-2.53	-1.89	-2.31	-1.06	-1.44	-2.53	bta05133	Pertussis	NM_182786.2
PAK4	p21(CDKN1A)-activated kinase 4	-1.44	-2.09	1.6	-2.43	-1.71	-1.77	2.76	-1.67	-2.01	2.76	bta04360	Axon guidance	NM_001076184.1
IL1R1	interleukin 1 receptor, type I	-1.44	-2.29	-0.42	-1.39	-0.42	0	-1.09	0	-0.02	-2.29	bta04380	Osteoclast differentiation	NM_001206735.1
TLR4	toll-like receptor 4	-1.44	1.49	-2.13	-1.28	-1.76	-1.52	-2.31	-0.71	-1.74	-2.31	bta04620	Toll-like receptor signaling pathway	NM_174198.6
CALM1	calmodulin 1 (phosphorylase kinase, delta)	-1.44	-1.56	-2.23	-2.09	-1.47	-1.08	-2.7	-1.7	-1.16	-2.7	bta04020	Calcium signaling pathway	NM_001242572.1
SLC27A4	solute carrier family 27 (fatty acid transporter), member 4	-1.44	-1.68	0	-2.71	1.59	1.82	0.99	-2.09	-1.71	-2.71	bta03320	PPAR signaling pathway	NM_001075667.1
APEX1	APEX nuclease (multifunctional DNA repair enzyme) 1 (EC:4.2.99.18)	-1.44	0	-1.28	-2.78	-1.72	-0.42	-1.69	-2.36	-1.15	-2.78	bta03410	Base excision repair	NM_176609.3
CTSD	cathepsin D	-1.44	-1.21	-0.64	-2.06	-2.39	-1.39	-2.15	-3.1	-2.12	-3.1	bta05152	Tuberculosis	NM_001166521.1
CDKN2B	cyclin-dependent kinase inhibitor 2B (p15, inhibits CDK4)	-1.45	0.99	0.29	1.37	1.52	1.12	-2.26	0.16	0.9	-2.26	bta04110	Cell cycle	NM_001075894.1
CASP9	caspase 9, apoptosis-related cysteine peptidase	-1.45	-0.54	-2.33	0	-1.17	-0.67	1.47	-0.52	0	-2.33	bta05223	Non-small cell lung cancer	NM_001205504.1
CASP9	caspase 9, apoptosis-related cysteine peptidase	-1.45	-0.54	-2.33	0	-1.17	-0.67	1.47	-0.52	0	-2.33	bta05215	Prostate cancer	NM_001205504.1
GNAL	guanine nucleotide binding protein (G protein), alpha activating activity polypeptide, olfactory typ	-1.45	-0.11	0	-2.66	-3.19	-1.51	0	-2.67	-0.08	-3.19	bta04020	Calcium signaling pathway	NM_001102554.1
MAGI1		-1.46	-2.37	-0.38	-1.6	0	-1.26	-1.02	-2.05	-2.12	-2.37	bta04530	Tight junction	XM_002696963.2
PIK3CG	phosphoinositide-3-kinase, catalytic, gamma polypeptide	-1.46	-2	-1.88	-1.49	-1.86	-2.17	-2.53	-0.46	-1.76	-2.53	bta05215	Prostate cancer	NM_001102125.1
PLA2G12A	phospholipase A2, group XIIA	-1.46	-2.55	-1.23	0	-1.24	-2.01	-1.54	-0.8	0	-2.55	bta04010	MAPK signaling pathway	NM_001098063.1
RAC1	ras-related C3 botulinum toxin substrate 1 (rho family, small GTP binding protein Rac1)	-1.46	0	-1.07	-2.33	-3.71	1.27	3.06	-2.77	0.88	-3.71	bta05100	Bacterial invasion of epithelial cells	NM_174163.2
RPL6	ribosomal protein L6	-1.46	0	-1.87	-3.72	-1.7	-1.02	-2.95	-2.28	-0.46	-3.72	bta03010	Ribosome	NM_001031756.1
C1R	complement component 1, r subcomponent	-1.47	2.86	-1.94	-1.47	-1.45	-1.65	-1.81	-2.69	-2.65	2.86	bta05150	Staphylococcus aureus infection	NM_001034407.1
GRM3	glutamate receptor, metabotropic 3	-1.47	-1.47	-1.65	-2.25	0	-2.01	-2.08	-1.4	-0.59	-2.25	bta04724	Glutamatergic synapse	NM_001098123.1
NUP43		-1.47	0	-1.77	-0.88	-1.48	1.5	-2.31	-1.36	-1.37	-2.31	bta03013	RNA transport	NM_001103096.1
CSTF1	cleavage stimulation factor, 3' pre-RNA, subunit 1, 50kDa	-1.47	1.33	-2.1	-1.26	-2.41	-1.97	-1.78	-1.88	-2.19	-2.41	bta03015	mRNA surveillance pathway	NM_001077865.1
CYBA	cytochrome b-245, alpha polypeptide	-1.47	0	0	-2.43	-0.93	-1.01	1.47	0	-0.25	-2.43	bta04380	Osteoclast differentiation	NM_174034.2
CDKN1A	cyclin-dependent kinase inhibitor 1A (p21, Cip1)	-1.47	-2.88	-2.2	-1.33	-1.99	-2.18	-1.67	-1.07	-1.41	-2.88	bta05214	Glioma	NM_001098958.1
AKT2	v-akt murine thymoma viral oncogene homolog 2	-1.47	-1.84	0	-2.18	-2.92	-2.44	3.04	-3.45	-1.17	-3.45	bta04210	Apoptosis	NM_001206146.1
AKT2	v-akt murine thymoma viral oncogene homolog 2	-1.47	-2.04	0	-2.26	-2.96	-2.5	3.31	-3.53	-1.55	-3.53	bta05220	Chronic myeloid leukemia	NM_001206146.1
GNAI1	guanine nucleotide binding protein (G protein), alpha inhibiting activity polypeptide 1	-1.47	-3.64	-3.92	-3.45	-2.82	-2.08	-1.76	-1.67	-1.6	-3.92	bta05142	Chagas disease (American trypanosomiasis)	NM_174324.2
NDUFAB1	NADH dehydrogenase (ubiquinone) 1, alpha/beta subcomplex, 1, 8kDa	-1.48	0	-1.8	-2.03	-2.28	0	-1.55	-1.69	0	-2.28	bta05016	Huntington's disease	NM_001040488.1
NDUFAB1	NADH dehydrogenase (ubiquinone) 1, alpha/beta subcomplex, 1, 8kDa	-1.48	0	-1.8	-2.03	-2.28	0	-1.55	-1.69	0	-2.28	bta05012	Parkinson's disease	NM_001040488.1
NDUFAB1	NADH dehydrogenase (ubiquinone) 1, alpha/beta subcomplex, 1, 8kDa	-1.48	0	-1.8	-2.03	-2.28	0	-1.55	-1.69	0	-2.28	bta05010	Alzheimer's disease	NM_001040488.1
NDUFAB1	NADH dehydrogenase (ubiquinone) 1, alpha/beta subcomplex, 1, 8kDa	-1.48	0	-1.8	-2.03	-2.28	0	-1.55	-1.69	0	-2.28	bta00190	Oxidative phosphorylation	NM_001040488.1
IFNAR1	interferon (alpha, beta and omega) receptor 1	-1.48	-2.31	-1.72	-1.3	-1.55	1.04	1.84	1.6	1.2	-2.31	bta04630	Jak-STAT signaling pathway	NM_174552.2
ARHGEF26	Src homology 3 domain-containing guanine nucleotide exchange factor	-1.48	0	-0.31	-2.41	0	-0.09	-0.06	-1	-0.66	-2.41	bta05100	Bacterial invasion of epithelial cells	NM_001205989.1
RPL29	ribosomal protein L29	-1.48	0	-0.4	-2.5	-1.27	-0.53	-0.95	-2.28	-1.56	-2.5	bta03010	Ribosome	NM_001014862.2
RFXANK	regulatory factor X-associated ankyrin-containing protein	-1.48	0	-0.53	-2.62	-1.02	-1.23	0	-1.21	-1.03	-2.62	bta05152	Tuberculosis	NM_001105488.1
RAD23A	RAD23 homolog A (S. cerevisiae)	-1.49	-0.62	-0.22	-1.28	-2.4	0	0	-1.58	-1.42	-2.4	bta04141	Protein processing in endoplasmic reticulum	NM_001082614.1
ORC1	origin recognition complex subunit 1	-1.49	-1.35	-1.73	-1.03	-2.59	-1.36	-0.69	-2.37	-1.39	-2.59	bta04110	Cell cycle	NM_001014918.1
PIK3CD	phosphoinositide-3-kinase, catalytic, delta polypeptide	-1.49	-0.99	0	-1.78	-3.54	-0.73	1.34	-1.34	-0.74	-3.54	bta05213	Endometrial cancer	NM_001205548.1
RPL12	ribosomal protein L12	-1.49	-0.06	-2.22	-3.66	-2.04	-0.95	-2.61	-2.17	0	-3.66	bta03010	Ribosome	NM_205797.1
RBM8A		-1.5	-1.94	-2.24	-1.59	-2.12	-1.7	-1.68	-2.31	-1.69	-2.31	bta03013	RNA transport	NM_001035324.1
RBM8A		-1.5	-1.53	-2.46	-1.82	-2.96	-1.21	-1.77	-2.48	-2.16	-2.96	bta03015	mRNA surveillance pathway	NM_001035324.1
GCDH	glutaryl-Coenzyme A dehydrogenase	-1.5	-0.81	-1.16	-1.28	-3.07	-0.2	1.47	-2.1	-0.55	-3.07	bta00380	Tryptophan metabolism	NM_001045939.1
GCDH	glutaryl-Coenzyme A dehydrogenase	-1.5	-0.81	-1.16	-1.28	-3.07	-0.2	1.47	-2.1	-0.55	-3.07	bta00310	Lysine degradation	NM_001045939.1
GCDH	glutaryl-Coenzyme A dehydrogenase	-1.5	-0.81	-1.16	-1.28	-3.07	-0.2	1.47	-2.1	-0.55	-3.07	bta00071	Fatty acid metabolism	NM_001045939.1
PPARG	peroxisome proliferator activated receptor gamma	-1.5	-1.06	-3.25	-2.73	0.73	-2.21	-1.46	-1.26	-1.78	-3.25	bta03320	PPAR signaling pathway	NM_181024.2
EIF4A2	eukaryotic translation initiation factor 4A, isoform 2	-1.5	0	-2.6	-2.03	-3.37	-0.84	-2.85	-1.78	-1.85	-3.37	bta03013	RNA transport	NM_001034044.1
AKT2	v-akt murine thymoma viral oncogene homolog 2	-1.5	-1.87	0	-2.2	-2.95	-2.45	3.06	-3.47	-1.21	-3.47	bta05221	Acute myeloid leukemia	NM_001206146.1
HYOU1	hypoxia up-regulated 1	-1.51	-2.08	-2.1	-1.87	-1.96	-1.62	-3.21	-2.72	-1.61	-3.21	bta04141	Protein processing in endoplasmic reticulum	NM_001206910.1
CD99	CD99 molecule	-1.51	-1.24	-1.83	-3.48	-1.87	-0.76	-1.09	-2.61	-1.39	-3.48	bta04670	Leukocyte transendothelial migration	NM_001244214.1
CD99	CD99 molecule	-1.51	-1.24	-1.83	-3.48	-1.87	-0.76	-1.09	-2.61	-1.39	-3.48	bta04514	Cell adhesion molecules (CAMs)	NM_001244214.1
CACNB4	calcium channel, voltage-dependent, beta 4 subunit	-1.51	-1.28	-1.14	-0.63	2.77	-1.24	-4.06	-1.21	-0.02	-4.06	bta04010	MAPK signaling pathway	NM_001192104.1
ADSS	adenylosuccinate synthase	-1.51	-1.8	0	0	-3.19	-1.74	-4.11	-2.43	-1.43	-4.11	bta00250	Alanine, aspartate and glutamate metabolism	NM_001167809.1
ADSS	adenylosuccinate synthase	-1.51	-1.8	0	0	-3.19	-1.74	-4.11	-2.43	-1.43	-4.11	bta00230	Purine metabolism	NM_001167809.1
PLCB2	phospholipase C, beta 2	-1.52	0.95	1.37	0	2.13	-1.1	2.63	2.04	3.49	3.49	bta04730	Long-term depression	NM_001191401.1
SMG5		-1.52	0	-0.33	-1.52	1.45	-1.51	2.82	-0.87	-1.21	2.82	bta03015	mRNA surveillance pathway	NM_001083679.1
ITGA2	integrin, alpha 2 (CD49B, alpha 2 subunit of VLA-2 receptor)	-1.52	-2.99	-1.3	0	0	-1.49	-2.18	-1.51	-1.51	-2.99	bta04510	Focal adhesion	NM_001166499.1
AKT2	v-akt murine thymoma viral oncogene homolog 2	-1.52	-1.83	0	-2.15	-2.85	-2.53	3.05	-3.3	-0.65	-3.3	bta05222	Small cell lung cancer	NM_001206146.1
PLCG1	phospholipase C, gamma 1	-1.52	-2.23	-3.76	-2.49	-1.16	-0.12	2.92	-1.75	-1.69	-3.76	bta04070	Phosphatidylinositol signaling system	NM_174425.2
PLCB2	phospholipase C, beta 2	-1.54	1.02	3.05	0.95	3.13	-0.77	2.76	3.01	2.76	3.13	bta04725	Cholinergic synapse	NM_001191401.1
PRKCZ	protein kinase C, zeta	-1.54	0	0.7	1.25	0	1.73	2.43	0.75	1.99	2.43	bta04530	Tight junction	NM_001077833.1
TLN2	talin 2	-1.54	-3.09	-0.84	0	0.77	-2.06	-1.5	-1.66	-1.45	-3.09	bta04510	Focal adhesion	XM_002690844.1
AKT2	v-akt murine thymoma viral oncogene homolog 2	-1.54	-1.87	0	-2.13	-2.86	-2.61	3.11	-3.27	-0.63	-3.27	bta04662	B cell receptor signaling pathway	NM_001206146.1
AKT2	v-akt murine thymoma viral oncogene homolog 2	-1.54	-2.25	0	-2.27	-3.06	-2.44	3.39	-3.49	-1.48	-3.49	bta05215	Prostate cancer	NM_001206146.1
CCND3	cyclin D3	-1.54	0	-1.28	-3.49	-2.96	0	0	-2.33	-1.73	-3.49	bta04310	Wnt signaling pathway	NM_001034709.1
PAK4	p21(CDKN1A)-activated kinase 4	-1.55	-1.44	2.03	-2.73	-1.4	-2.56	3.04	-1.83	-2.25	3.04	bta04810	Regulation of actin cytoskeleton	NM_001076184.1
DLG4	discs, large homolog 4 (Drosophila)	-1.55	0	0	0	0	-1.04	2.95	-0.59	0	2.95	bta04724	Glutamatergic synapse	NM_001191307.1
IKBKG	inhibitor of kappa light polypeptide gene enhancer in B-cells, kinase gamma	-1.55	1.45	0.77	-0.44	-2.52	0.31	1.86	-1.7	0.51	-2.52	bta04621	NOD-like receptor signaling pathway	NM_174354.3
[truncated: 567 more rows]
