# Supplementary material for: Correlative Gene Expression to Protective Seroconversion in Rift Valley Fever Vaccinates
Source: PLoS One. 2016 Jan 19;11(1):e0147027. doi: 10.1371/journal.pone.0147027 (PMC4718665; doi:10.1371/journal.pone.0147027)
Supplement: S6 Table — (XLSX) [file pone.0147027.s006.xlsx]

## Sheet: Gene_Ontology_Group_Bayesian_Sc
Supplementary Table S6: List of significantly scored GO Terms by days post immunization using DBGGA with a |Z-score| > 2.24
Name	Description	Category	Symbol_Count	Observed_Count	Probe_Count	t=2	t=3	t=4	t=5	t=6	t=7	t=10	t=14	t=21	Max_Score	GO_Accession
mitotic anaphase	The cell cycle phase during which chromosomes separate and migrate towards the poles of the spindle the as part of a mitotic cell cycle.	biological_process	7	7	7	1.0329	0	0	0	0	-1.6607	5.0339	0.8471	1.4082	5.0339	GO:0000090
platelet dense tubular network membrane	The lipid bilayer surrounding the platelet dense tubular network.	cellular_component	6	6	6	1.5968	0	0.4654	0.3064	0	-0.0123	4.772	0.9299	0	4.772	GO:0031095
norepinephrine secretion	The regulated release of norepinephrine by a cell. Norepinephrine is a catecholamine and it acts as a hormone and as a neurotransmitter of most of the sympathetic nervous system.	biological_process	5	5	5	0.9222	0	0.3718	0.7278	1.0184	-0.9901	4.6461	0.6568	1.1306	4.6461	GO:0048243
regulation of synaptic transmission, GABAergic	Any process that modulates the frequency, rate or extent of GABAergic synaptic transmission, the process of communication from a neuron to another neuron across a synapse using the neurotransmitter gamma-aminobutyric acid (GABA).	biological_process	14	14	14	1.1175	0	-1.2013	-1.7842	1.6067	0.8076	4.4076	2.064	-1.2894	4.4076	GO:0032228
neuron part	Any constituent part of a neuron, the basic cellular unit of nervous tissue. A typical neuron consists of a cell body (often called the soma), an axon, and dendrites. Their purpose is to receive, conduct, and transmit impulses in the nervous system.	cellular_component	12	12	12	0.908	0	1.1909	-1.2993	1.3948	1.4976	4.3453	0.7904	1.1425	4.3453	GO:0097458
positive regulation of B cell receptor signaling pathway	Any process that activates or increases the frequency, rate or extent of signaling pathways initiated by the cross-linking of an antigen receptor on a B cell.	biological_process	5	5	5	-2.6221	-0.9087	1.9235	-2.2184	-2.4391	0.9181	4.2901	2.0479	1.6575	4.2901	GO:0050861
oxidoreductase activity, acting on the CH-NH group of donors	Catalysis of an oxidation-reduction (redox) reaction in which a CH-NH group acts as a hydrogen or electron donor and reduces a hydrogen or electron acceptor.	molecular_function	5	5	5	0	0	0	0	0	0	4.2777	0	0	4.2777	GO:0016645
positive regulation of lipopolysaccharide-mediated signaling pathway	Any process that activates or increases the frequency, rate or extent of signaling in response to detection of lipopolysaccharide.	biological_process	6	6	6	0	0	0.9924	-0.0195	0	0.9607	4.2462	0	0	4.2462	GO:0031666
inositol phosphate-mediated signaling	Any intracellular signal transduction in which the signal is passed on within the cell via an inositol phosphate. Includes production of the inositol phosphate, and downstream effectors that further transmit the signal within the cell. Inositol phosphates are a group of mono- to poly-phosphorylated inositols, and include inositol monophosphate (IP), inositol trisphosphate (IP3), inositol pentakis…	biological_process	6	6	6	2.088	-0.5288	1.4777	1.0072	0	0	4.0793	0.5779	0	4.0793	GO:0048016
luteinization	The set of processes resulting in differentiation of theca and granulosa cells into luteal cells and in the formation of a corpus luteum after ovulation.	biological_process	5	5	5	0.389	0	1.5216	0	0	0.6482	4.0637	0.353	0.5529	4.0637	GO:0001553
meiotic cell cycle	Progression through the phases of the meiotic cell cycle, in which canonically a cell replicates to produce four offspring with half the chromosomal content of the progenitor cell via two nuclear divisions.	biological_process	13	13	13	-2.1863	0	-1.0926	-1.3869	-1.614	-0.3989	4.0546	0.7473	1.0345	4.0546	GO:0051321
cellular response to carbohydrate stimulus	Any process that results in a change in state or activity of a cell (in terms of movement, secretion, enzyme production, gene expression, etc.) as a result of a carbohydrate stimulus.	biological_process	8	8	8	1.057	0	0.7623	0.0109	0.1481	0.4498	3.9955	0.9371	0.4617	3.9955	GO:0071322
copper ion transmembrane transporter activity	Catalysis of the transfer of copper (Cu) ions from one side of a membrane to the other.	molecular_function	5	5	5	0	0.5682	0.3306	-0.5979	-0.7274	-1.1673	3.9532	0	0	3.9532	GO:0005375
copper ion transmembrane transport	The directed movement of copper cation across a membrane.	biological_process	5	5	5	0	0.5682	0.3306	-0.5979	-0.7274	-1.1673	3.9532	0	0	3.9532	GO:0035434
IkappaB kinase complex	A trimeric protein complex that phosphorylates inhibitory-kappaB (I-kappaB) proteins. The complex is composed of two kinase subunits (alpha and beta) and a regulatory gamma subunit (also called NEMO). In a resting state, NF-kappaB dimers are bound to inhibitory IKB proteins, sequestering NF-kappaB in the cytoplasm. Phosphorylation of I-kappaB targets I-kappaB for ubiquitination and proteasomal de…	cellular_component	8	8	8	2.6202	0	2.0961	1.7191	-2.4075	0.8988	3.9496	1.6672	1.9144	3.9496	GO:0008385
pyrimidine nucleoside metabolic process	The chemical reactions and pathways involving any pyrimidine nucleoside, one of a family of organic molecules consisting of a pyrimidine base covalently bonded to ribose (a ribonucleoside) or deoxyribose (a deoxyribonucleoside).	biological_process	5	5	5	-0.862	0.7499	3.872	-1.0239	-2.1505	-1.7473	-3.537	-2.2354	-1.8283	3.872	GO:0006213
negative regulation of bone resorption	Any process that stops, prevents, or reduces the frequency, rate or extent of bone resorption.	biological_process	6	6	6	0.4119	-0.5295	1.7128	0	1.2573	-1.1531	3.7771	0.9259	1.9172	3.7771	GO:0045779
calcium ion transport into cytosol	The directed movement of calcium ions (Ca2+) into the cytosol.	biological_process	6	6	6	0.6434	1.0267	0.5771	0.533	0	0.4671	3.7021	0	0	3.7021	GO:0060402
MHC class II biosynthetic process	The chemical reactions and pathways resulting in the formation of major histocompatibility protein class II.	biological_process	5	5	5	-1.312	0	-0.3847	-0.4348	-0.1886	-1.6321	3.6938	0	-0.2324	3.6938	GO:0045342
leucine zipper domain binding	Interacting selectively and non-covalently with a leucine zipper domain, a protein secondary structure exhibiting a periodic repetition of leucine residues at every seventh position over a distance covering eight helical turns.	molecular_function	5	5	5	1.1647	-0.7467	1.5468	0.528	1.2623	0.4021	3.6813	1.5734	1.1386	3.6813	GO:0043522
positive regulation of interleukin-1 beta production	Any process that activates or increases the frequency, rate, or extent of interleukin-1 beta production.	biological_process	6	6	6	1.523	2.4916	2.3364	-1.8689	0.8083	-1.5246	3.6746	0.8175	0.9661	3.6746	GO:0032731
adherens junction assembly	The aggregation, arrangement and bonding together of a set of components to form an adherens junction. An adherens junction is a cell junction at which the cytoplasmic face of the plasma membrane is attached to actin filaments.	biological_process	6	6	6	0.2354	0	0	-1.0796	-0.2077	0	3.6654	0	0	3.6654	GO:0034333
transcription cofactor binding	Interacting selectively and non-covalently with a transcription cofactor, any protein involved in regulation of transcription via protein-protein interactions with transcription factors and other transcription regulatory proteins. Cofactors do not bind DNA directly, but rather mediate protein-protein interactions between regulatory transcription factors and the basal transcription machinery.	molecular_function	8	8	8	1.2317	0	0.8052	-1.5827	-0.1775	-1.0829	3.6523	1.1943	0	3.6523	GO:0001221
cell-substrate adhesion	The attachment of a cell to the underlying substrate via adhesion molecules.	biological_process	8	8	8	-1.8546	1.5362	1.8778	-1.1197	0	0.3554	3.6444	-2.4062	-1.4939	3.6444	GO:0031589
regulation of telomerase activity	Any process that modulates the frequency, rate or extent of telomerase activity, the catalysis of the reaction: deoxynucleoside triphosphate + DNA(n) = diphosphate + DNA(n+1). Telomerases catalyze extension of the 3'- end of a DNA strand by one deoxynucleotide at a time using an internal RNA template that encodes the telomeric repeat sequence.	biological_process	5	5	5	0	0	0	0	0	0.4718	3.6209	0	0	3.6209	GO:0051972
positive regulation of cellular component movement	Any process that activates or increases the frequency, rate or extent of the movement of a cellular component.	biological_process	10	10	10	-0.1958	0.0144	-2.003	-3.4371	-1.8353	1.0372	3.6133	-1.9206	-0.8786	3.6133	GO:0051272
regulation of dephosphorylation	Any process that modulates the frequency, rate or extent of removal of phosphate groups from a molecule.	biological_process	7	7	7	0.943	0	0.2305	-0.7104	0	-1.2669	3.6002	0.3602	0.1221	3.6002	GO:0035303
cytoplasmic side of membrane	The side of a membrane that faces the cytoplasm.	cellular_component	5	5	5	-0.8436	0	1.442	1.0767	0.9844	0.8878	3.581	1.655	0	3.581	GO:0098562
phospholipid transport	The directed movement of phospholipids into, out of or within a cell, or between cells, by means of some agent such as a transporter or pore. Phospholipids are any lipids containing phosphoric acid as a mono- or diester.	biological_process	32	32	32	0.3057	-0.784	1.0367	0.9852	-0.9963	-0.771	3.5651	-1.0731	-0.94	3.5651	GO:0015914
calcium-release channel activity	Catalysis of the transmembrane transfer of a calcium ion by a channel that opens when a specific ligand has been bound by the channel complex or one of its constituent parts.	molecular_function	7	7	7	0	0	0	0	0	0	3.5539	0	0	3.5539	GO:0015278
glial cell migration	The orderly movement of a glial cell, non-neuronal cells that provide support and nutrition, maintain homeostasis, form myelin, and participate in signal transmission in the nervous system.	biological_process	11	11	11	0	0	0.875	0	0	-0.7113	3.5522	0	-0.0673	3.5522	GO:0008347
regulation of Rho protein signal transduction	Any process that modulates the frequency, rate or extent of Rho protein signal transduction.	biological_process	43	43	43	0	0	0.163	0	0	0	3.5518	0	0	3.5518	GO:0035023
negative regulation of erythrocyte differentiation	Any process that stops, prevents, or reduces the frequency, rate or extent of erythrocyte differentiation.	biological_process	5	5	5	-0.4467	0	0	-1.5387	-1.6525	-0.2747	3.5509	-1.4507	0	3.5509	GO:0045647
establishment of mitotic spindle orientation	A cell cycle process that sets the alignment of mitotic spindle relative to other cellular structures.	biological_process	14	14	14	0.4314	0	-0.6077	0	0	-0.3342	3.5442	0	0.4484	3.5442	GO:0000132
striatum development	The progression of the striatum over time from its initial formation until its mature state. The striatum is a region of the forebrain consisting of the caudate nucleus, putamen and fundus striati.	biological_process	11	11	11	0.2326	0	0.68	0	0	0.0556	3.5409	0	0	3.5409	GO:0021756
positive regulation of transferase activity	Any process that activates or increases the frequency, rate or extent of transferase activity, the catalysis of the transfer of a group, e.g. a methyl group, glycosyl group, acyl group, phosphorus-containing, or other groups, from a donor compound to an acceptor.	biological_process	14	14	14	-0.344	0	-0.8385	-1.1877	-0.7311	-0.359	3.5399	-0.9614	0	3.5399	GO:0051347
platelet aggregation	The adhesion of one platelet to one or more other platelets via adhesion molecules.	biological_process	19	19	19	0.5064	0	2.0495	-0.9637	-0.3147	-0.7065	3.536	-0.4958	-0.1504	3.536	GO:0070527
cellular response to prostaglandin stimulus	Any process that results in a change in state or activity of a cell (in terms of movement, secretion, enzyme production, gene expression, etc.) as a result of a prostagladin stimulus.	biological_process	5	5	5	-0.1894	0.7114	1.5352	0.2036	-1.1776	-0.9428	3.5324	1.423	0.7235	3.5324	GO:0071379
platelet activation	A series of progressive, overlapping events triggered by exposure of the platelets to subendothelial tissue. These events include shape change, adhesiveness, aggregation, and release reactions. When carried through to completion, these events lead to the formation of a stable hemostatic plug.	biological_process	136	136	136	-0.7884	0	-1.177	-1.5455	-1.3243	-0.3964	3.5323	-0.9711	0.1854	3.5323	GO:0030168
negative regulation of insulin receptor signaling pathway	Any process that stops, prevents, or reduces the frequency, rate or extent of insulin receptor signaling.	biological_process	23	23	23	-1.2684	0	-1.2233	-1.8433	-1.5837	0.6607	3.5303	0.0308	0	3.5303	GO:0046627
regulation of phosphoprotein phosphatase activity	Any process that modulates the frequency, rate or extent of phosphoprotein phosphatase activity, the catalysis of the hydrolysis of phosphate from a phosphoprotein.	biological_process	18	18	18	0	0	0	0	0	0	3.5282	0	0	3.5282	GO:0043666
plasma membrane long-chain fatty acid transport	The directed movement of long-chain fatty acids across the plasma membrane. A long-chain fatty acid is a fatty acid with a chain length between C13 and C22.	biological_process	5	5	5	-1.2952	-2.0383	2.6108	-2.0771	-2.9194	-1.8368	3.5062	-2.7941	-1.1945	3.5062	GO:0015911
Mre11 complex	Trimeric protein complex that possesses endonuclease activity; involved in meiotic recombination, DNA repair and checkpoint signaling. In Saccharomyces cerevisiae, the complex comprises Mre11p, Rad50p, and Xrs2p; complexes identified in other species generally contain proteins orthologous to the Saccharomyces cerevisiae proteins.	cellular_component	6	6	6	2.1146	1.4954	-2.8645	3.4947	-2.2288	2.0671	-1.8708	2.6405	-1.3444	3.4947	GO:0030870
interleukin-1 production	The appearance of interleukin-1 due to biosynthesis or secretion following a cellular stimulus, resulting in an increase in its intracellular or extracellular levels.	biological_process	7	7	7	-0.5091	1.6416	2.7967	1.0635	1.4521	-1.4268	3.4933	0.7389	0.9116	3.4933	GO:0032612
leukocyte aggregation	The adhesion of one leukocyte to one or more other leukocytes via adhesion molecules.	biological_process	8	8	8	-0.7819	0	-1.9027	-2.1433	-1.2429	-0.7628	3.489	-1.2423	-1.0684	3.489	GO:0070486
UMP biosynthetic process	The chemical reactions and pathways resulting in the formation of UMP, uridine monophosphate.	biological_process	7	7	7	0	-1.3232	3.4814	-0.4581	1.7985	0.8496	2.9723	0.7875	-2.1643	3.4814	GO:0006222
regulation of transforming growth factor beta2 production	Any process that modulates the frequency, rate, or extent of production of transforming growth factor-beta2.	biological_process	5	5	5	0.7137	0	-1.2972	1.7497	0	1.3596	3.4802	1.1275	-0.2923	3.4802	GO:0032909
collagen biosynthetic process	The chemical reactions and pathways resulting in the formation of collagen, any of a group of fibrous proteins of very high tensile strength that form the main component of connective tissue in animals. Collagen is highly enriched in glycine (some regions are 33% glycine) and proline, occurring predominantly as 3-hydroxyproline (about 20%).	biological_process	5	5	5	0	0	0	0	0	0	3.4517	0	0	3.4517	GO:0032964
regulation of T-helper cell differentiation	Any process that modulates the frequency, rate or extent of T-helper cell differentiation.	biological_process	7	7	7	0	0	0	-1.1172	-0.2132	0	3.4403	0	0	3.4403	GO:0045622
negative regulation of transferase activity	Any process that stops or reduces the rate of transferase activity, the catalysis of the transfer of a group, e.g. a methyl group, glycosyl group, acyl group, phosphorus-containing, or other groups, from a donor compound to an acceptor.	biological_process	5	5	5	0	0	0	-0.191	-0.4607	0	3.4319	0	0	3.4319	GO:0051348
regulation of myeloid leukocyte differentiation	Any process that modulates the frequency, rate, or extent of myeloid leukocyte differentiation.	biological_process	10	10	10	1.2773	0	2.0422	-1.4629	-1.4301	0.2369	3.4204	1.353	1.3802	3.4204	GO:0002761
dicarboxylic acid biosynthetic process	The chemical reactions and pathways resulting in the formation of dicarboxylic acids, any organic acid containing two carboxyl (-COOH) groups.	biological_process	9	9	9	1.3793	0.8444	0.9815	1.0092	0.3703	0.1072	3.4188	0	0	3.4188	GO:0043650
melanosome organization	A process that is carried out at the cellular level which results in the assembly, arrangement of constituent parts, or disassembly of a melanosome. A melanosome is a tissue-specific, membrane-bounded cytoplasmic organelle within which melanin pigments are synthesized and stored.	biological_process	11	11	11	0	0	0.6648	-1.134	-0.7642	1.0902	3.4177	1.1508	0	3.4177	GO:0032438
intracellular protein transmembrane transport	The directed movement of proteins in a cell, from one side of a membrane to another by means of some agent such as a transporter or pore.	biological_process	6	6	6	-0.7284	-0.2254	0	1.9187	-2.4858	-1.7654	3.4137	-2.9743	0	3.4137	GO:0065002
maternal placenta development	Maternally driven process whose specific outcome is the progression of the placenta over time, from its formation to the mature structure. The placenta is an organ of metabolic interchange between fetus and mother, partly of embryonic origin and partly of maternal origin.	biological_process	6	6	6	-0.1147	0	-1.157	-1.1848	-1.9044	-1.5619	3.4007	-1.5309	-2.2785	3.4007	GO:0001893
positive regulation of T cell receptor signaling pathway	Any process that activates or increases the frequency, rate or extent of signaling pathways initiated by the cross-linking of an antigen receptor on a T cell.	biological_process	5	5	5	0	0	0	0	0	0	3.3769	0	0	3.3769	GO:0050862
detection of biotic stimulus	The series of events in which a biotic stimulus, one caused or produced by a living organism, is received and converted into a molecular signal.	biological_process	5	5	5	-0.38	1.6878	3.3749	1.2081	1.8025	-0.761	-2.3938	0.8948	1.2761	3.3749	GO:0009595
positive regulation of macromolecule biosynthetic process	Any process that increases the rate, frequency or extent of the chemical reactions and pathways resulting in the formation of a macromolecule, any molecule of high relative molecular mass, the structure of which essentially comprises the multiple repetition of units derived, actually or conceptually, from molecules of low relative molecular mass.	biological_process	13	13	13	0.8845	1.1283	1.052	-1.1074	-0.9911	-1.4262	3.3648	-1.2733	-0.4198	3.3648	GO:0010557
anagen	The growth phase of the hair cycle. Lasts, for example, about 3 to 6 years for human scalp hair.	biological_process	6	6	6	0.5748	0.2969	0.9894	0	0	0.3069	3.3613	0.0092	0	3.3613	GO:0042640
pre-autophagosomal structure membrane	A cellular membrane associated with the pre-autophagosomal structure.	cellular_component	9	9	9	0.6961	0	0.3372	-0.8441	0.9794	0.0043	3.3551	0.3591	0.17	3.3551	GO:0034045
intracellular ligand-gated calcium channel activity	Catalysis of the transmembrane transfer of a calcium ion by a channel that opens when a specific intracellular ligand has been bound by the channel complex or one of its constituent parts.	molecular_function	11	11	11	0	0	0.697	0	0	0	3.3482	0	0	3.3482	GO:0005218
G-protein coupled amine receptor activity	Combining with an extracellular amine and transmitting the signal across the membrane by activating an associated G-protein; promotes the exchange of GDP for GTP on the alpha subunit of a heterotrimeric G-protein complex.	molecular_function	9	9	9	0.8374	0	1.2575	1.1673	0.2532	0.8663	3.3467	0.6259	1.0273	3.3467	GO:0008227
histone threonine kinase activity	Catalysis of the transfer of a phosphate group to a threonine residue of a histone. Histones are any of a group of water-soluble proteins found in association with the DNA of plant and animal chromosomes.	molecular_function	6	6	6	0.8629	0	0.3395	0.2593	0.4715	0.8653	3.3411	0.6601	0.2122	3.3411	GO:0035184
histone-threonine phosphorylation	The modification of histones by addition of a phosphate group to a threonine residue.	biological_process	6	6	6	0.8629	0	0.3395	0.2593	0.4715	0.8653	3.3411	0.6601	0.2122	3.3411	GO:0035405
purine-containing compound catabolic process	The chemical reactions and pathways resulting in the breakdown of a purine-containing compound, i.e. any compound that contains purine or a formal derivative thereof.	biological_process	6	6	6	0	0.9846	3.341	-1.3888	1.55	1.1277	0.885	0.9931	1.0523	3.341	GO:0072523
mismatch repair	A system for the correction of errors in which an incorrect base, which cannot form hydrogen bonds with the corresponding base in the parent strand, is incorporated into the daughter strand. The mismatch repair system promotes genomic fidelity by repairing base-base mismatches, insertion-deletion loops and heterologies generated during DNA replication and recombination.	biological_process	18	18	18	0.5642	-1.2559	-2.9593	-1.1126	-1.729	1.2191	3.3366	-2.0052	-0.4825	3.3366	GO:0006298
Rho guanyl-nucleotide exchange factor activity	Stimulates the exchange of guanyl nucleotides associated with a GTPase of the Rho family. Under normal cellular physiological conditions, the concentration of GTP is higher than that of GDP, favoring the replacement of GDP by GTP in association with the GTPase.	molecular_function	49	49	49	0.1375	0	0.2029	0	0	0	3.3251	0	0	3.3251	GO:0005089
regulation of glucose import	Any process that modulates the frequency, rate or extent of the import of the hexose monosaccharide glucose into a cell or organelle.	biological_process	10	10	10	-2.4264	-0.0494	1.1167	-2.0359	-1.7914	-1.439	3.3207	-3.1982	0.6245	3.3207	GO:0046324
glial cell apoptotic process	Any apoptotic process in a glial cell, a non-neuronal cell of the nervous system.	biological_process	10	10	10	0.5162	0	-0.8128	0.7414	0.2322	0.281	3.3119	0.5366	0	3.3119	GO:0034349
ectoderm development	The process whose specific outcome is the progression of the ectoderm over time, from its formation to the mature structure. In animal embryos, the ectoderm is the outer germ layer of the embryo, formed during gastrulation.	biological_process	8	8	8	0	0	1.902	-1.1121	0	0	3.3104	0	0	3.3104	GO:0007398
low-density lipoprotein particle clearance	The process in which a low-density lipoprotein particle is removed from the blood via receptor-mediated endocytosis and its constituent parts degraded.	biological_process	11	11	11	-0.7362	0	-1.8248	-0.6278	-1.6374	-0.5076	3.3088	-1.9904	1.0011	3.3088	GO:0034383
regulation of T-helper 2 cell differentiation	Any process that modulates the frequency, rate or extent of T-helper 2 cell differentiation.	biological_process	7	7	7	-1.544	0.3297	2.0996	-2.308	-1.9426	-1.1108	3.306	-0.76	-0.818	3.306	GO:0045628
nucleus organization	A process that is carried out at the cellular level which results in the assembly, arrangement of constituent parts, or disassembly of the nucleus.	biological_process	14	14	14	0.3989	0	-0.4086	-0.3483	-0.1748	-0.3666	3.3038	0.9458	-0.5944	3.3038	GO:0006997
positive regulation of mitotic cell cycle	Any process that activates or increases the rate or extent of progression through the mitotic cell cycle.	biological_process	20	20	20	0.1511	0	-0.6817	0.2894	0	-0.0262	3.2731	-0.4996	0	3.2731	GO:0045931
regulation of Rho GTPase activity	Any process that modulates the activity of a GTPase of the Rho family.	biological_process	21	21	21	1.3904	0	0.2453	1.3014	-0.5867	0	3.2708	0	0	3.2708	GO:0032319
myeloid cell apoptotic process	Any apoptotic process in a myeloid cell, a cell of the monocyte, granulocyte, mast cell, megakaryocyte, or erythroid lineage.	biological_process	7	7	7	-1.9297	0	-1.0594	-1.8463	-1.6603	-1.2634	3.2698	0	-0.4938	3.2698	GO:0033028
regulation of fatty acid transport	Any process that modulates the frequency, rate or extent of fatty acid transport.	biological_process	7	7	7	-1.0885	-1.703	1.909	-1.8096	-2.452	-1.5485	3.2641	-2.6184	-0.4547	3.2641	GO:2000191
negative regulation of axonogenesis	Any process that stops, prevents, or reduces the frequency, rate or extent of axonogenesis.	biological_process	18	18	18	0.3619	0.0535	-0.2125	1.2987	0.9769	0.4193	3.263	0.4506	0.0392	3.263	GO:0050771
histone demethylase activity (H3-K36 specific)	Catalysis of the reaction: histone H3 N6-methyl-L-lysine (position 36) + alpha-ketoglutarate + O2 = succinate + CO2 + formaldehyde + lysine. This reaction is the removal of a methyl group from lysine at position 36 of the histone H3 protein.	molecular_function	7	7	7	0.6661	0	1.4661	0.5781	-0.2024	0	3.2604	0.2395	0	3.2604	GO:0051864
positive regulation of lymphocyte differentiation	Any process that activates or increases the frequency, rate or extent of lymphocyte differentiation.	biological_process	5	5	5	0	0	0.6208	0	0	0	3.2599	0.5544	0.6139	3.2599	GO:0045621
positive regulation of response to stimulus	Any process that activates, maintains or increases the rate of a response to a stimulus. Response to stimulus is a change in state or activity of a cell or an organism (in terms of movement, secretion, enzyme production, gene expression, etc.) as a result of a stimulus.	biological_process	23	23	23	-0.2006	-0.1818	0.7842	-1.8099	-1.4983	-0.4308	3.2561	-2.1923	0.1853	3.2561	GO:0048584
regulation of platelet activation	Any process that modulates the rate or frequency of platelet activation. Platelet activation is a series of progressive, overlapping events triggered by exposure of the platelets to subendothelial tissue.	biological_process	11	11	11	-0.7035	0	0.8773	-1.0705	-0.7463	-0.8117	3.2538	0.3505	0	3.2538	GO:0010543
male meiosis	A cell cycle process comprising the steps by which a cell progresses through the nuclear division phase of a meiotic cell cycle in the male germline.	biological_process	15	15	15	1.2371	-0.2643	0.6725	0.2687	0.1659	1.3057	3.2531	0.912	-0.3508	3.2531	GO:0007140
immune system development	The process whose specific outcome is the progression of an organismal system whose objective is to provide calibrated responses by an organism to a potential internal or invasive threat, over time, from its formation to the mature structure. A system is a regularly interacting or interdependent group of organs or tissues that work together to carry out a given biological process.	biological_process	11	11	11	0	0	0	0	0	0	3.2505	0	0.0276	3.2505	GO:0002520
negative regulation of stress fiber assembly	Any process that stops, prevents, or reduces the frequency, rate or extent of the assembly a stress fiber, a bundle of microfilaments and other proteins found in fibroblasts.	biological_process	7	7	7	0	0	-0.9517	-0.766	-0.5156	0	3.2344	-0.768	0	3.2344	GO:0051497
head development	The biological process whose specific outcome is the progression of a head from an initial condition to its mature state. The head is the anterior-most division of the body.	biological_process	10	10	10	0.7025	0	-1.8427	-0.2899	-1.1362	0.9627	3.2308	-1.4423	0.8726	3.2308	GO:0060322
septin complex	A protein complex containing septins. Typically, these complexes contain multiple septins and are oligomeric.	cellular_component	8	8	8	1.2502	0	0.1353	-0.3649	0	0.2571	3.2297	0.9146	0.4705	3.2297	GO:0031105
female pregnancy	The set of physiological processes that allow an embryo or foetus to develop within the body of a female animal. It covers the time from fertilization of a female ovum by a male spermatozoon until birth.	biological_process	31	31	31	-1.2417	-0.2526	-1.5498	-2.0353	-1.3344	-0.8333	3.2252	-0.9877	-0.5354	3.2252	GO:0007565
Peyer's patch development	The process whose specific outcome is the progression of Peyer's patches over time, from their formation to the mature structure. Peyer's patches are typically found as nodules associated with gut epithelium with distinct internal structures including B- and T-zones for the activation of lymphocytes.	biological_process	6	6	6	0	0	-0.9856	-0.8834	-0.872	0	3.2235	0	0	3.2235	GO:0048541
negative regulation of immune response	Any process that stops, prevents, or reduces the frequency, rate or extent of the immune response, the immunological reaction of an organism to an immunogenic stimulus.	biological_process	9	9	9	0	0	-2.4362	-1.2003	-1.0145	-0.3404	3.2223	-0.6973	-1.0642	3.2223	GO:0050777
negative regulation of cysteine-type endopeptidase activity involved in apoptotic process	Any process that stops, prevents, or reduces the frequency, rate or extent of a cysteine-type endopeptidase activity involved in the apoptotic process.	biological_process	47	47	47	-0.7386	-0.1082	-0.1926	-1.788	-1.5998	-1.0505	3.2112	-1.6456	-0.3878	3.2112	GO:0043154
inactivation of MAPK activity	Any process that terminates the activity of the active enzyme MAP kinase.	biological_process	17	17	17	-0.9215	0	-1.2447	0	-0.9237	-1.0466	3.2104	0	-0.5728	3.2104	GO:0000188
regulation of phosphatase activity	Any process that modulates the rate or frequency of phosphatase activity. Phosphatases catalyze the hydrolysis of phosphoric monoesters, releasing inorganic phosphate.	biological_process	7	7	7	-0.121	0	-1.158	-1.5565	-0.735	-0.2988	3.2071	-0.141	0	3.2071	GO:0010921
1-phosphatidylinositol-4-phosphate 5-kinase activity	Catalysis of the reaction: 1-phosphatidyl-1D-myo-inositol 4-phosphate + ATP = 1-phosphatidyl-1D-myo-inositol 4,5-bisphosphate + ADP + 2 H(+).	molecular_function	7	7	7	0.8783	0	0	0.2954	0	0.2498	3.1996	0.1669	0.08	3.1996	GO:0016308
sensory perception of taste	The series of events required for an organism to receive a gustatory stimulus, convert it to a molecular signal, and recognize and characterize the signal. Gustation involves the direct detection of chemical composition, usually through contact with chemoreceptor cells. This is a neurological process.	biological_process	8	8	8	0.1372	0	0.1104	0	0	-0.119	3.1962	0	0	3.1962	GO:0050909
proteasome binding	Interacting selectively and non-covalently with a proteasome, a large multisubunit protein complex that catalyzes protein degradation.	molecular_function	10	10	10	1.8443	2.2186	-1.3472	3.1887	-2.5441	0.1596	2.5163	-2.4018	-0.5047	3.1887	GO:0070628
negative regulation of ERK1 and ERK2 cascade	Any process that stops, prevents, or reduces the frequency, rate or extent of signal transduction mediated by the ERK1 and ERK2 cascade.	biological_process	22	22	22	-0.858	0	-0.9324	-0.8155	-1.4425	-0.1381	3.1875	0	-0.3968	3.1875	GO:0070373
plasma lipoprotein particle clearance	The process in which a lipoprotein particle is removed from the blood via receptor-mediated endocytosis and its constituent parts degraded.	biological_process	8	8	8	0.3214	0.4058	0.6162	-0.2177	-1.2376	0	3.1864	0.7756	0.7814	3.1864	GO:0034381
oligopeptide transmembrane transport	The directed movement of an oligopeptide across a membrane by means of some agent such as a transporter or pore. Oligopeptides are molecules that contain a small number (2 to 20) of amino-acid residues connected by peptide linkages.	biological_process	7	7	7	0.2272	1.5831	0	0	0	0	3.1844	0	0.2262	3.1844	GO:0035672
interleukin-1 beta production	The appearance of interleukin-1 beta due to biosynthesis or secretion following a cellular stimulus, resulting in an increase in its intracellular or extracellular levels.	biological_process	7	7	7	0.4886	1.8558	3.1802	1.4926	-1.9317	-2.6519	2.2282	0.9362	1.9042	3.1802	GO:0032611
negative regulation of ion transmembrane transport	Any process that stops, prevents, or reduces the frequency, rate or extent of the directed movement of ions from one side of a membrane to the other.	biological_process	7	7	7	-1.6399	-0.3176	-0.1683	-1.2761	-2.9327	-2.387	3.1731	-2.7531	0.8663	3.1731	GO:0034766
tubulin binding	Interacting selectively and non-covalently with monomeric or multimeric forms of tubulin, including microtubules.	molecular_function	29	29	29	0	0	-1.6999	-0.2386	-0.3405	0	3.1641	-0.3798	-0.3614	3.1641	GO:0015631
regulation of fibroblast growth factor receptor signaling pathway	Any process that modulates the frequency, rate or extent of fibroblast growth factor receptor signaling pathway activity.	biological_process	6	6	6	0.7501	0	0	0.3449	0.4849	0	3.1602	0.0969	0	3.1602	GO:0040036
oligopeptide transport	The directed movement of oligopeptides into, out of or within a cell, or between cells, by means of some agent such as a transporter or pore. Oligopeptides are molecules that contain a small number (2 to 20) of amino-acid residues connected by peptide linkages.	biological_process	8	8	8	0	0	-0.2061	0	0	0	3.1594	0	0.1079	3.1594	GO:0006857
RNA polymerase II transcription coactivator activity	Interacting selectively and non-covalently with an RNA polymerase II (RNAP II) regulatory transcription factor and also with the RNAP II basal transcription machinery in order to increase the frequency, rate or extent of transcription. Cofactors generally do not bind DNA, but rather mediate protein-protein interactions between activating transcription factors and the basal RNAP II transcription m…	molecular_function	10	10	10	0	0	0.8457	0	0	0.3368	3.1491	0.1009	0	3.1491	GO:0001105
negative regulation of cell cycle	Any process that stops, prevents or reduces the rate or extent of progression through the cell cycle.	biological_process	37	37	37	-2.1007	0	-1.3738	-1.6663	-1.5066	-0.5626	3.1472	-0.2885	-0.422	3.1472	GO:0045786
regulation of axonogenesis	Any process that modulates the frequency, rate or extent of axonogenesis, the generation of an axon, the long process of a neuron.	biological_process	15	15	15	0	0	0.0313	0	0	0	3.1451	0	0	3.1451	GO:0050770
ruffle assembly	The aggregation, arrangement and bonding together of a set of components to form a ruffle, a projection at the leading edge of a crawling cell; the protrusions are supported by a microfilament meshwork. The formation of ruffles (also called membrane ruffling) is thought to be controlled by a group of enzymes known as Rho GTPases, specifically RhoA, Rac1 and cdc42.	biological_process	12	12	12	-0.7886	0	-0.6917	-1.0573	-0.8834	-0.0131	3.1422	-0.5432	-0.043	3.1422	GO:0097178
RISC complex	A ribonucleoprotein complex that contains members of the Argonaute family of proteins, small interfering RNAs (siRNAs) or microRNAs (miRNAs), and miRNA or siRNA-complementary mRNAs, in addition to a number of accessory factors. The RISC complex is involved in posttranscriptional repression of gene expression through downregulation of translation or induction of mRNA degradation.	cellular_component	8	8	8	0.8371	0	1.5898	0.7358	0.6243	0.5123	3.1404	0.205	0.1707	3.1404	GO:0016442
negative regulation of intracellular protein transport	Any process that decreases the frequency, rate or extent of the directed movement of proteins within cells.	biological_process	13	13	13	0.4017	0	0.2442	-1.1025	-1.0283	0	3.1344	0	-0.203	3.1344	GO:0090317
peptidoglycan binding	Interacting selectively and non-covalently, in a non-covalent manner, with peptidoglycan, any of a class of glycoconjugates found in bacterial cell walls.	molecular_function	5	5	5	0	1.6353	3.1329	1.0911	1.6672	-0.1763	-2.4643	1.636	-2.2047	3.1329	GO:0042834
iron-sulfur cluster assembly	The incorporation of iron and exogenous sulfur into a metallo-sulfur cluster.	biological_process	12	12	12	0.8904	0	-0.3484	-0.7687	-1.4387	0.0031	3.1301	-0.3542	-1.7724	3.1301	GO:0016226
regulation of centrosome cycle	Any process that modulates the frequency, rate or extent of the centrosome cycle, the processes of centrosome duplication and separation.	biological_process	9	9	9	0	0.142	-1.6691	0.636	0.3585	1.1701	3.1263	0.2065	0	3.1263	GO:0046605
positive regulation of T cell mediated cytotoxicity	Any process that activates or increases the frequency, rate or extent of T cell mediated cytotoxicity.	biological_process	19	19	19	0	0.9226	-1.4148	0	-1.4926	-1.1576	3.1253	-0.3247	-0.7493	3.1253	GO:0001916
alpha-beta T cell differentiation	The process in which a precursor cell type acquires the specialized features of an alpha-beta T cell. An alpha-beta T cell is a T cell that expresses an alpha-beta T cell receptor complex.	biological_process	12	12	12	0.7903	0	-1.385	1.1628	-0.9618	1.1412	3.1251	0.5153	0.469	3.1251	GO:0046632
glutamine family amino acid catabolic process	The chemical reactions and pathways resulting in the breakdown of amino acids of the glutamine family, comprising arginine, glutamate, glutamine and proline.	biological_process	11	11	11	0	-0.0851	0	0	0	0	3.1208	0.4419	-0.7451	3.1208	GO:0009065
positive regulation of glycogen biosynthetic process	Any process that activates or increases the frequency, rate or extent of the chemical reactions and pathways resulting in the formation of glycogen.	biological_process	6	6	6	-0.9305	-0.9357	-1.2447	-1.678	-2.3238	-1.1867	3.1203	-2.5583	0	3.1203	GO:0045725
positive regulation of gamma-delta T cell differentiation	Any process that activates or increases the frequency, rate or extent of gamma-delta T cell differentiation.	biological_process	7	7	7	0	0	-1.4517	0	0	0	3.1193	-0.009	0	3.1193	GO:0045588
negative regulation of cysteine-type endopeptidase activity	Any process that stops, prevents, or reduces the frequency, rate or extent of cysteine-type endopeptidase activity.	biological_process	5	5	5	1.5373	1.8382	0.8281	1.4711	0	0.2123	3.1178	0.2212	0	3.1178	GO:2000117
membrane protein ectodomain proteolysis	The proteolytic cleavage of transmembrane proteins and release of their ectodomain (extracellular domain).	biological_process	20	20	20	1.5338	0.5487	0.8959	1.8327	1.3932	1.0068	3.116	1.3846	0	3.116	GO:0006509
skeletal system morphogenesis	The process in which the anatomical structures of the skeleton are generated and organized.	biological_process	22	22	22	0.3152	0	0.4002	0.2416	0.4806	0.1667	3.1025	0.7118	0.1908	3.1025	GO:0048705
fatty acid transport	The directed movement of fatty acids into, out of or within a cell, or between cells, by means of some agent such as a transporter or pore. Fatty acids are aliphatic monocarboxylic acids liberated from naturally occurring fats and oils by hydrolysis.	biological_process	16	16	16	-0.0629	-0.8726	0.0236	-0.6193	-0.4232	-0.2197	3.1025	-1.6072	0	3.1025	GO:0015908
positive regulation of activated T cell proliferation	Any process that activates or increases the rate or extent of activated T cell proliferation.	biological_process	14	14	14	-0.0416	0	-1.5516	-1.2329	-1.4801	0	3.1024	-1.3466	-0.6564	3.1024	GO:0042104
activation of Ras GTPase activity	Any process that initiates the activity of an inactive GTPase of the Ras superfamily through the replacement of GDP by GTP.	biological_process	7	7	7	1.8096	-0.9033	0	2.4021	-2.7769	-2.0354	3.1008	3.025	0.9036	3.1008	GO:0032856
post-embryonic organ development	Development, taking place during the post-embryonic phase, of a tissue or tissues that work together to perform a specific function or functions. Development pertains to the process whose specific outcome is the progression of a structure over time, from its formation to the mature structure. Organs are commonly observed as visibly distinct structures, but may also exist as loosely associated clu…	biological_process	7	7	7	-1.9031	0.1783	1.4524	-1.7013	-1.6205	-1.4659	3.0915	-0.9584	0	3.0915	GO:0048569
R-SMAD binding	Interacting selectively and non-covalently with a receptor-regulated SMAD signaling protein.	molecular_function	16	16	16	0	0	1.4409	-1.2476	-1.347	0.0908	3.09	0.3984	-0.1836	3.09	GO:0070412
tachykinin receptor signaling pathway	The series of molecular signals generated as a consequence of a tachykinin, i.e. a short peptide with the terminal sequence (Phe-X-Gly-Leu-Met-NH2), binding to a cell surface receptor.	biological_process	5	5	5	0	0	-1.6016	-0.706	-0.3568	0	3.0839	-0.0781	1.4052	3.0839	GO:0007217
negative regulation of calcium ion transport	Any process that stops, prevents, or reduces the frequency, rate or extent of the directed movement of calcium ions into, out of or within a cell, or between cells, by means of some agent such as a transporter or pore.	biological_process	7	7	7	0	0	0.4823	0	0	0.2067	3.0835	-0.0632	0	3.0835	GO:0051926
negative regulation of kinase activity	Any process that stops, prevents, or reduces the frequency, rate or extent of kinase activity, the catalysis of the transfer of a phosphate group, usually from ATP, to a substrate molecule.	biological_process	7	7	7	0.3444	0	1.6296	-0.9852	-1.8459	0.4089	3.0813	1.7416	1.8931	3.0813	GO:0033673
protein kinase C activity	Catalysis of the reaction: ATP + a protein = ADP + a phosphoprotein. This reaction requires diacylglycerol.	molecular_function	13	13	13	1.3335	0	0.1198	1.4449	0.1658	0.8967	3.0776	0.766	0.8422	3.0776	GO:0004697
regulation of interleukin-1 production	Any process that modulates the frequency, rate, or extent of interleukin-1 production.	biological_process	8	8	8	-0.3894	1.9529	2.6427	0.8587	1.2508	-1.2553	3.0767	0.0361	0.5458	3.0767	GO:0032652
peptidyl-lysine monomethylation	The methylation of peptidyl-lysine to form peptidyl-N6-methyl-L-lysine.	biological_process	6	6	6	1.3002	0	-0.4402	0	0	0	3.0751	0	0	3.0751	GO:0018026
histone H3-K4 methylation	The modification of histone H3 by addition of a methyl group to lysine at position 4 of the histone.	biological_process	13	13	13	1.2723	0	1.0592	0	-1.0408	0.6152	3.072	0.4436	0	3.072	GO:0051568
defense response	Reactions, triggered in response to the presence of a foreign body or the occurrence of an injury, which result in restriction of damage to the organism attacked or prevention/recovery from the infection caused by the attack.	biological_process	43	43	43	-0.2831	1.1807	-1.9268	-1.2593	-1.7579	-0.7493	3.0711	0.8425	-0.4951	3.0711	GO:0006952
carboxylic acid catabolic process	The chemical reactions and pathways resulting in the breakdown of carboxylic acids, any organic acid containing one or more carboxyl (-COOH) groups.	biological_process	7	7	7	-1.862	0	-0.6699	-1.7328	-1.3847	-1.8139	3.0662	-1.2815	-1.0994	3.0662	GO:0046395
cellular response to cAMP	Any process that results in a change in state or activity of a cell (in terms of movement, secretion, enzyme production, gene expression, etc.) as a result of a cAMP (cyclic AMP, adenosine 3',5'-cyclophosphate) stimulus.	biological_process	19	19	19	0	0	0.3014	0	0	0	3.0636	0	0	3.0636	GO:0071320
phosphatidylinositol phosphate kinase activity	Catalysis of the reaction: ATP + a phosphatidylinositol phosphate = ADP + a phosphatidylinositol bisphosphate.	molecular_function	8	8	8	0.5607	0	0	0.0438	0	0	3.0635	0	0	3.0635	GO:0016307
regulation of protein oligomerization	Any process that modulates the frequency, rate or extent of protein oligomerization.	biological_process	6	6	6	0.0353	-0.2547	-1.4644	1.3072	1.5943	-0.4653	3.0622	0.4598	0	3.0622	GO:0032459
positive regulation of lipid transport	Any process that activates or increases the frequency, rate or extent of the directed movement of lipids into, out of or within a cell, or between cells, by means of some agent such as a transporter or pore.	biological_process	7	7	7	-0.368	0	0.3706	-0.1039	0	0	3.0531	0	-0.8116	3.0531	GO:0032370
protein K11-linked ubiquitination	A protein ubiquitination process in which ubiquitin monomers are attached to a protein, and then ubiquitin polymers are formed by linkages between lysine residues at position 11 of the ubiquitin monomers. K11-linked polyubiquitination targets the substrate protein for degradation. The anaphase-promoting complex promotes the degradation of mitotic regulators by assembling K11-linked polyubiquitin …	biological_process	21	21	21	-0.8221	0	-0.1054	-0.9435	-0.921	0	3.0526	0.1348	0	3.0526	GO:0070979
reactive oxygen species metabolic process	The chemical reactions and pathways involving a reactive oxygen species, any molecules or ions formed by the incomplete one-electron reduction of oxygen. They contribute to the microbicidal activity of phagocytes, regulation of signal transduction and gene expression, and the oxidative damage to biopolymers.	biological_process	23	23	23	-0.2093	0	-1.277	-1.9497	-1.3448	-1.1116	3.0511	-0.934	-0.4515	3.0511	GO:0072593
cardiac muscle cell apoptotic process	A form of programmed cell death induced by external or internal signals that trigger the activity of proteolytic caspases, whose actions dismantle a cardiac muscle cell and result in its death. Cardiac muscle cells are striated muscle cells that are responsible for heart contraction.	biological_process	9	9	9	-1.4114	0	1.0595	-1.383	-0.7511	0	3.0508	0	0	3.0508	GO:0010659
positive regulation of nuclear-transcribed mRNA poly(A) tail shortening	Any process that increases the frequency, rate or extent of poly(A) tail shortening of a nuclear-transcribed mRNA. Poly(A) tail shortening is the decrease in length of the poly(A) tail of an mRNA from full length to an oligo(A) length.	biological_process	10	10	10	-0.3565	0	-0.6882	-1.8309	-2.148	-0.4888	3.0428	-0.5118	0	3.0428	GO:0060213
I-SMAD binding	Interacting selectively and non-covalently with an inhibitory SMAD signaling protein.	molecular_function	9	9	9	1.341	-0.7965	3.0396	2.1588	1.5748	1.2665	2.5209	2.0022	-0.8528	3.0396	GO:0070411
MLL1 complex	A protein complex that can methylate lysine-4 of histone H3. MLL1/MLL is the catalytic methyltransferase subunit, and the complex also contains the core components ASH2L, HCFC1/HCF1 WDR5 and RBBP5.	cellular_component	24	24	24	-0.4644	-0.8699	-0.8529	-0.3071	-1.1655	-0.1027	3.0369	0	0	3.0369	GO:0071339
cellular response to glucagon stimulus	Any process that results in a change in state or activity of a cell (in terms of movement, secretion, enzyme production, gene expression, etc.) as a result of a glucagon stimulus.	biological_process	20	20	20	0	0	0.9076	-1.2961	-1.3243	-0.4327	3.0368	-1.0255	0.2878	3.0368	GO:0071377
histone demethylation	The modification of histones by removal of methyl groups.	biological_process	6	6	6	-0.8761	0	2.1693	1.6481	-1.6322	-0.1539	3.0357	0.5878	0	3.0357	GO:0016577
negative regulation of granulocyte differentiation	Any process that stops, prevents, or reduces the frequency, rate or extent of granulocyte differentiation.	biological_process	6	6	6	1.193	0	1.3126	1.4383	1.1513	0.4541	3.0341	1.303	2.1071	3.0341	GO:0030853
single-organism biosynthetic process	A biosynthetic process - chemical reactions and pathways resulting in the formation of substances - involving a single organism.	biological_process	24	24	24	-1.2846	-1.5045	-1.8748	-1.5147	-1.2141	-0.262	3.0321	-0.9682	-0.0896	3.0321	GO:0044711
respiratory system process	A system process carried out by the organs and tissues of the respiratory system. The respiratory system is an organ system responsible for respiratory gaseous exchange.	biological_process	8	8	8	0.4361	0	2.089	-0.3527	-1.7866	-0.6181	3.0287	-1.7426	-2.2593	3.0287	GO:0003016
regulation of MAPK cascade	Any process that modulates the frequency, rate or extent of signal transduction mediated by the MAP kinase (MAPK) cascade.	biological_process	14	14	14	-1.1074	0.4068	-1.4358	-1.1502	-0.8178	-0.6947	3.0287	0	-0.7448	3.0287	GO:0043408
positive regulation of glial cell proliferation	Any process that activates or increases the rate or extent of glial cell proliferation.	biological_process	8	8	8	0.9682	0.0122	-0.7018	-1.8801	-0.9433	-1.1774	3.0238	-1.0413	-0.4708	3.0238	GO:0060252
phosphatidylserine metabolic process	The chemical reactions and pathways involving phosphatidylserines, any of a class of glycerophospholipids in which the phosphatidyl group is esterified to the hydroxyl group of L-serine. They are important constituents of cell membranes.	biological_process	8	8	8	0.3992	1.96	0	-0.1801	0	0	3.018	-0.2805	0	3.018	GO:0006658
structure-specific DNA binding	Interacting selectively and non-covalently with DNA of a specific structure or configuration e.g. triplex DNA binding or bent DNA binding.	molecular_function	19	19	19	0.105	0.449	0.6179	0.0082	0	0	3.0147	0	0	3.0147	GO:0043566
telomerase holoenzyme complex	Telomerase is a ribonucleoprotein enzyme complex, with a minimal catalytic core composed of a catalytic reverse transcriptase subunit and an RNA subunit that provides the template for telomeric DNA addition. In vivo, the holoenzyme complex often contains additional subunits.	cellular_component	5	5	5	0.1854	0	0.05	0	0	0.2837	3.0142	0.3078	0.4679	3.0142	GO:0005697
positive regulation of multicellular organism growth	Any process that activates or increases the frequency, rate or extent of growth of an organism to reach its usual body size.	biological_process	21	21	21	0.4189	0	0.0378	0.5726	0	0	3.0137	0.4079	0	3.0137	GO:0040018
metaphase plate congression	The alignment of chromosomes at the metaphase plate, a plane halfway between the poles of the spindle.	biological_process	5	5	5	0	0	0.8091	0	0	0.1562	3.0105	0.4539	0.2595	3.0105	GO:0051310
response to host defenses	Any process that results in a change in state or activity of a cell or an organism (in terms of movement, secretion, enzyme production, gene expression, etc.) as a result of detecting the defenses of the host organism. The host is defined as the larger of the organisms involved in a symbiotic interaction.	biological_process	5	5	5	1.0814	0.4175	0	0	0	-0.2455	3.01	0	-0.4934	3.01	GO:0052200
response to defenses of other organism involved in symbiotic interaction	Any process that results in a change in state or activity of a cell or an organism (in terms of movement, secretion, enzyme production, gene expression, etc.) as a result of detecting the defenses of a second organism, where the two organisms are in a symbiotic interaction.	biological_process	5	5	5	1.0814	0.4175	0	0	0	-0.2455	3.01	0	-0.4934	3.01	GO:0052173
neural plate pattern specification	The developmental process that results in the creation of defined areas or spaces within the neural plate to which cells respond and eventually are instructed to differentiate.	biological_process	5	5	5	0.7227	0.0896	0.7829	0	0.5872	1.3732	3.0047	0.5129	0.5267	3.0047	GO:0060896
lamellipodium assembly	Formation of a lamellipodium, a thin sheetlike extension of the surface of a migrating cell.	biological_process	26	26	26	0	0	1.3888	0	-0.4256	0	3.0037	0	0	3.0037	GO:0030032
generation of precursor metabolites and energy	The chemical reactions and pathways resulting in the formation of precursor metabolites, substances from which energy is derived, and any process involved in the liberation of energy from these substances.	biological_process	39	39	39	-1.2652	0	-1.3776	-1.8563	-2.6305	-0.4877	3.0032	-2.1292	-1.7427	3.0032	GO:0006091
transcription factor TFTC complex	A protein complex that does not contain either a TATA-binding protein (TBP) or a TBP-like factor, but is composed of several TAFIIs and other proteins, including a histone acetyltransferase. This complex is able to nucleate transcription initiation by RNA polymerase II, can mediate transcriptional activation, and has histone acetyltransferase activity.	cellular_component	14	14	14	-0.3874	0	0.5944	-0.5144	-0.887	0	3.003	0.8385	0	3.003	GO:0033276
alcohol binding	Interacting selectively and non-covalently with an alcohol, any of a class of alkyl compounds containing a hydroxyl group.	molecular_function	12	12	12	0.5484	0	0.2793	-0.8789	0	-1.1058	2.9954	0	-0.3761	2.9954	GO:0043178
regulation of homotypic cell-cell adhesion	Any process that modulates the frequency, rate, or extent of homotypic cell-cell adhesion.	biological_process	9	9	9	0.5081	0	-0.6422	0	-0.1221	-0.2732	2.995	-0.5155	-0.6064	2.995	GO:0034110
positive regulation of CREB transcription factor activity	Any process that activates or increases the frequency, rate or extent of activity of the transcription factor CREB.	biological_process	11	11	11	0.6197	0	0.4442	0	-0.7231	0	2.9917	0	0.2227	2.9917	GO:0032793
regulation of TOR signaling	Any process that modulates the frequency, rate or extent of TOR signaling.	biological_process	9	9	9	-1.5322	-1.3568	-1.744	-1.7333	-1.514	-1.2115	2.9895	0.0643	0	2.9895	GO:0032006
histone deacetylation	The modification of histones by removal of acetyl groups.	biological_process	21	21	21	1.6879	-1.0931	-2.5368	-2.146	-2.2974	-0.8058	2.9891	-1.894	-0.5679	2.9891	GO:0016575
synaptic vesicle exocytosis	Fusion of intracellular membrane-bounded vesicles with the pre-synaptic membrane of the neuronal cell resulting in release of neurotransmitter into the synaptic cleft.	biological_process	15	15	15	0	0	0.2042	0	0.152	-0.9463	2.9838	0.9169	0	2.9838	GO:0016079
peptide transporter activity	Enables the directed movement of peptides, compounds of two or more amino acids where the alpha carboxyl group of one is bound to the alpha amino group of another, into, out of or within a cell, or between cells.	molecular_function	8	8	8	0.0671	1.892	0	0.1806	-0.2158	0	2.9818	0	0.1172	2.9818	GO:0015197
regulation of Fc receptor mediated stimulatory signaling pathway	Any process that modulates the rate, frequency or extent of the Fc receptor mediated stimulatory signaling pathway. The Fc receptor mediated stimulatory signaling pathway is a series of molecular signals generated as a consequence of a the binding of the Fc portion of an immunoglobulin by an Fc receptor capable of activating or perpetuating an immune response. The Fc portion of an immunoglobulin …	biological_process	5	5	5	1.504	2.4961	1.2538	-0.7383	-1.5369	0.1987	2.9816	-2.3123	-1.7789	2.9816	GO:0060368
actin cytoskeleton reorganization	A process that is carried out at the cellular level which results in dynamic structural changes to the arrangement of constituent parts of cytoskeletal structures comprising actin filaments and their associated proteins.	biological_process	32	32	32	1.8859	0	0.7714	-1.6602	-1.2422	1.0009	2.9814	1.8577	0.0178	2.9814	GO:0031532
vesicle	Any small, fluid-filled, spherical organelle enclosed by membrane or protein.	cellular_component	36	36	36	-1.3452	0	-0.6292	-1.992	-2.2576	-1.5711	2.9814	-1.8964	-0.6223	2.9814	GO:0031982
histone methyltransferase activity (H3-K4 specific)	Catalysis of the reaction: S-adenosyl-L-methionine + histone H3 L-lysine (position 4) = S-adenosyl-L-homocysteine + histone H3 N6-methyl-L-lysine (position 4). This reaction is the addition of a methyl group onto lysine at position 4 of the histone H3 protein.	molecular_function	8	8	8	-1.6358	0	0.3142	-0.1478	-2.2308	-0.8796	2.9807	-0.3958	0	2.9807	GO:0042800
intracellular ligand-gated ion channel activity	Catalysis of the transmembrane transfer of an ion by a channel that opens when a specific intracellular ligand has been bound by the channel complex or one of its constituent parts.	molecular_function	7	7	7	0	0	0	0	0	0	2.9783	0	0	2.9783	GO:0005217
protein complex subunit organization	Any process in which macromolecules aggregate, disaggregate, or are modified, resulting in the formation, disassembly, or alteration of a protein complex.	biological_process	9	9	9	0	0	0	0	0	0	2.9757	0	0	2.9757	GO:0071822
anion transmembrane transporter activity	Catalysis of the transfer of a negatively charged ion from one side of a membrane to the other.	molecular_function	10	10	10	-2.0545	-0.7741	-0.8466	-1.6033	0	-0.9458	2.9757	-1.7332	-0.243	2.9757	GO:0008509
cellular modified amino acid catabolic process	The chemical reactions and pathways resulting in the breakdown of compounds derived from amino acids, organic acids containing one or more amino substituents.	biological_process	9	9	9	0.5513	0	0	-0.8392	-0.2539	0	2.9752	0	0	2.9752	GO:0042219
regulation of carbohydrate metabolic process	Any process that modulates the frequency, rate or extent of the chemical reactions and pathways involving carbohydrates.	biological_process	10	10	10	0	0	0.063	1.4014	0	0	2.9719	1.0041	0.1681	2.9719	GO:0006109
regulation of transport	Any process that modulates the frequency, rate or extent of the directed movement of substances (such as macromolecules, small molecules, ions) into, out of or within a cell, or between cells, by means of some agent such as a transporter or pore.	biological_process	13	13	13	0	0	0	-0.721	-0.5212	0	2.9709	-1.5838	0	2.9709	GO:0051049
regulation of microtubule polymerization or depolymerization	Any process that modulates the frequency, rate or extent of microtubule polymerization or depolymerization by the addition or removal of tubulin heterodimers from a microtubule.	biological_process	10	10	10	0.2751	0	2.9671	2.236	-1.2727	0.8009	-1.2762	-1.8476	-0.701	2.9671	GO:0031110
immunoglobulin mediated immune response	An immune response mediated by immunoglobulins, whether cell-bound or in solution.	biological_process	15	15	15	-0.8218	0	1.0646	-1.7048	-1.0806	-0.4638	2.9627	-0.993	0.3679	2.9627	GO:0016064
nitrogen compound transport	The directed movement of nitrogen-containing compounds into, out of or within a cell, or between cells, by means of some agent such as a transporter or pore.	biological_process	25	25	25	-1.0284	0.2288	1.3018	1.666	-1.7939	0.7452	2.9619	0.876	0.7659	2.9619	GO:0071705
mitogen-activated protein kinase p38 binding	Interacting selectively and non-covalently with mitogen-activated protein kinase p38, an enzyme that catalyzes the transfer of phosphate from ATP to hydroxyl side chains on proteins in response to mitogen activation.	molecular_function	5	5	5	0.881	0	0.5794	0	0	0	2.9601	0	0.2556	2.9601	GO:0048273
monocarboxylic acid metabolic process	The chemical reactions and pathways involving monocarboxylic acids, any organic acid containing one carboxyl (COOH) group or anion (COO-).	biological_process	17	17	17	-2.1497	0.092	1.9252	-1.4079	-1.0842	-0.5704	2.9572	-0.4265	0	2.9572	GO:0032787
protein phosphatase binding	Interacting selectively and non-covalently with any protein phosphatase.	molecular_function	58	58	58	0.3558	0	0.4572	0.4019	-0.6862	0.3885	2.9516	0.6299	0	2.9516	GO:0019903
phosphatase inhibitor activity	Stops, prevents or reduces the activity of a phosphatase, an enzyme which catalyzes of the removal of a phosphate group from a substrate molecule.	molecular_function	5	5	5	0	0	0	-0.012	-0.448	0	2.95	-0.1061	0	2.95	GO:0019212
germinal center formation	The process in which germinal centers form. A germinal center is a specialized microenvironment formed when activated B cells enter lymphoid follicles. Germinal centers are the foci for B cell proliferation and somatic hypermutation.	biological_process	9	9	9	1.53	0.8554	1.5911	-2.2309	1.7822	1.5029	2.9492	1.7973	-1.0333	2.9492	GO:0002467
cobalt ion binding	Interacting selectively and non-covalently with a cobalt (Co) ion.	molecular_function	5	5	5	0.6296	0.61	-0.1047	0.7098	0.5033	0	2.9438	0	-0.1807	2.9438	GO:0050897
deoxyribonucleoside metabolic process	The chemical reactions and pathways involving any one of a family of organic molecules consisting of a purine or pyrimidine base covalently bonded to a sugar deoxyribose (a deoxyribonucleoside).	biological_process	7	7	7	-0.3279	0.4671	2.9403	-0.0549	1.0605	1.4906	2.7015	1.2638	1.0455	2.9403	GO:0009120
regulation of mitotic cell cycle spindle assembly checkpoint	Any process that modulates the rate, frequency, or extent of the mitotic cell cycle spindle assembly checkpoint, a cell cycle checkpoint that delays the metaphase/anaphase transition of a mitotic nuclear division until the spindle is correctly assembled and chromosomes are attached to the spindle.	biological_process	6	6	6	-1.5931	0.6303	2.9367	-2.179	-2.2028	-0.7871	2.7252	-1.1405	-1.8699	2.9367	GO:0090266
termination of G-protein coupled receptor signaling pathway	The signaling process in which G-protein coupled receptor signaling is brought to an end. For example, through the action of GTPase-activating proteins (GAPs) that act to accelerate hydrolysis of GTP to GDP on G-alpha proteins, thereby terminating the transduced signal.	biological_process	30	30	30	-0.516	0	-1.1903	-1.5043	-1.3259	-1.1152	2.9365	-1.332	0.0493	2.9365	GO:0038032
cellular component biogenesis	A process that results in the biosynthesis of constituent macromolecules, assembly, and arrangement of constituent parts of a cellular component. Includes biosynthesis of constituent macromolecules, and those macromolecular modifications that are involved in synthesis or assembly of the cellular component.	biological_process	7	7	7	0	0	0	0	0	0	2.9363	0	0	2.9363	GO:0044085
phosphatidylinositol dephosphorylation	The process of removing one or more phosphate groups from a phosphatidylinositol.	biological_process	15	15	15	0.3575	0	0.9531	0.7644	0.8852	0	2.9356	0.6355	0.4003	2.9356	GO:0046856
nucleobase metabolic process	The chemical reactions and pathways involving a nucleobase, a nitrogenous base that is a constituent of a nucleic acid, e.g. the purines: adenine, guanine, hypoxanthine, xanthine and the pyrimidines: cytosine, uracil, thymine.	biological_process	5	5	5	0	1.427	2.9317	0.7058	2.0407	0.8986	1.9138	1.2141	1.7079	2.9317	GO:0009112
calcium-dependent phospholipid binding	Interacting selectively and non-covalently with phospholipids, a class of lipids containing phosphoric acid as a mono- or diester, in the presence of calcium.	molecular_function	21	21	21	-0.3372	0	-1.6294	-0.5169	-0.7263	-0.6069	2.931	-0.8032	-0.7269	2.931	GO:0005544
positive regulation of positive chemotaxis	Any process that activates or increases the frequency, rate or extent of the directed movement of a motile cell or organism towards a higher concentration in a concentration gradient of a specific chemical.	biological_process	10	10	10	0	0	-0.1507	-0.3336	-1.2335	-0.8885	2.9302	-2.311	0	2.9302	GO:0050927
male sex determination	The specification of male sex of an individual organism.	biological_process	5	5	5	0	1.4572	0.9087	0	0	-0.3774	2.9279	-0.1514	0	2.9279	GO:0030238
clathrin-mediated endocytosis	An endocytosis process that begins when material is taken up into clathrin-coated pits, which then pinch off to form clathrin-coated endocytic vesicles.	biological_process	10	10	10	-0.2013	0.9286	2.0638	-0.4705	0.4428	0.7283	2.9235	0.566	0	2.9235	GO:0072583
positive regulation of vascular endothelial growth factor receptor signaling pathway	Any process that activates or increases the frequency, rate or extent of vascular endothelial growth factor receptor signaling pathway activity.	biological_process	13	13	13	-0.3609	0	-0.7269	-1.5175	0	-0.1269	2.9199	0	0	2.9199	GO:0030949
synapsis	The cell cycle process in which the side by side pairing and physical juxtaposition of homologous chromosomes is created at the metaphase plate.	biological_process	7	7	7	0	0	0	0	0	0.1075	2.9194	0	0	2.9194	GO:0007129
cellular response to interferon-gamma	Any process that results in a change in state or activity of a cell (in terms of movement, secretion, enzyme production, gene expression, etc.) as a result of an interferon-gamma stimulus. Interferon gamma is the only member of the type II interferon found so far.	biological_process	17	17	17	-0.4256	1.4866	2.5445	-1.2276	-1.1086	0.8594	2.9171	-1.3438	-0.5852	2.9171	GO:0071346
histone demethylase activity (H3-K9 specific)	Catalysis of the reaction: histone H3 N6-methyl-L-lysine (position 9) + alpha-ketoglutarate + O2 = succinate + CO2 + formaldehyde + lysine. This reaction is the removal of a methyl group from lysine at position 9 of the histone H3 protein.	molecular_function	5	5	5	2.5068	0.0244	1.5057	2.9115	0.6294	0.1749	0.5418	1.7399	0	2.9115	GO:0032454
central nervous system neuron axonogenesis	Generation of a long process from a neuron whose cell body resides in the central nervous system. The process carries efferent (outgoing) action potentials from the cell body towards target cells.	biological_process	7	7	7	0.3988	0	0.0537	0	0.1676	0.5714	2.9105	0	0	2.9105	GO:0021955
resolution of meiotic recombination intermediates	The cleavage and rejoining of intermediates, such as Holliday junctions, formed during meiotic recombination to produce two intact molecules in which genetic material has been exchanged.	biological_process	8	8	8	0	0	0.358	0	0	0.5382	2.9098	0.1461	0	2.9098	GO:0000712
pyrimidine nucleobase catabolic process	The chemical reactions and pathways resulting in the breakdown of pyrimidine nucleobases, 1,3-diazine, organic nitrogenous bases.	biological_process	5	5	5	0	0.8539	2.9063	-0.1027	0.4236	0.298	1.1209	0.7568	0.5528	2.9063	GO:0006208
spindle microtubule	Any microtubule that is part of a mitotic or meiotic spindle; anchored at one spindle pole.	cellular_component	35	35	35	-0.2342	0	0.0644	0	0	-0.0511	2.9045	0	0	2.9045	GO:0005876
positive regulation of striated muscle cell differentiation	Any process that activates or increases the frequency, rate or extent of striated muscle cell differentiation.	biological_process	15	15	15	-1.7268	1.2936	2.9024	-1.6112	-2.481	-1.69	1.8618	2.2225	1.0362	2.9024	GO:0051155
transcription factor TFIID complex	A complex composed of TATA binding protein (TBP) and TBP associated factors (TAFs); the total mass is typically about 800 kDa. Most of the TAFs are conserved across species. In TATA-containing promoters for RNA polymerase II (Pol II), TFIID is believed to recognize at least two distinct elements, the TATA element and a downstream promoter element. TFIID is also involved in recognition of TATA-les…	cellular_component	18	18	18	0	0	0.7495	-0.1246	-0.5197	0	2.9016	0.1993	0	2.9016	GO:0005669
insulin-responsive compartment	A small membrane-bounded vesicle that releases its contents by exocytosis in response to insulin stimulation; the contents are enriched in GLUT4, IRAP and VAMP2.	cellular_component	8	8	8	-1.8573	-0.122	0.6345	2.0645	-2.1397	2.7357	2.8967	-2.6799	0.378	2.8967	GO:0032593
phosphatidylinositol binding	Interacting selectively and non-covalently with any inositol-containing glycerophospholipid, i.e. phosphatidylinositol (PtdIns) and its phosphorylated derivatives.	molecular_function	63	63	63	-0.7293	0.0163	1.5409	-1.511	0.3323	-0.7061	2.8966	0.6785	0.1984	2.8966	GO:0035091
ceramide biosynthetic process	The chemical reactions and pathways resulting in the formation of ceramides, any N-acylated sphingoid.	biological_process	22	22	22	0.9671	0.0474	0.8493	1.514	0.7386	0.7245	2.8933	0.962	0.4054	2.8933	GO:0046513
negative regulation of protein secretion	Any process that stops, prevents, or reduces the frequency, rate or extent of the controlled release of a protein from a cell.	biological_process	6	6	6	1.0812	1.4372	-1.8382	-1.4629	-1.4403	-1.4462	2.8853	-1.6687	-1.4344	2.8853	GO:0050709
regulation of fatty acid beta-oxidation	Any process that modulates the frequency, rate or extent of fatty acid bbeta-oxidation.	biological_process	8	8	8	-0.8341	-0.121	0	-1.8616	-1.7116	-0.3832	2.8838	-2.162	-0.1334	2.8838	GO:0031998
body fluid secretion	The controlled release of a fluid by a cell or tissue in an animal.	biological_process	8	8	8	0	0	1.457	0.4145	0	0.2682	2.8823	0.4497	0.7756	2.8823	GO:0007589
BLOC-1 complex	A protein complex required for the biogenesis of specialized organelles of the endosomal-lysosomal system, such as melanosomes and platelet dense granules. Many of the protein subunits are conserved between mouse and human; the mouse complex contains the Pallidin, Muted, Cappuccino, Dysbindin, Snapin, BLOS1, BLOS2, AND BLOS3 proteins.	cellular_component	11	11	11	0	0	0.6184	-0.9756	-1.1347	0.7711	2.8807	-1.4987	0.1337	2.8807	GO:0031083
induction of positive chemotaxis	Any process that initiates the directed movement of a motile cell or organism towards a higher concentration in a concentration gradient of a specific chemical.	biological_process	7	7	7	0	0	-0.4976	0	-0.2957	0.2937	2.8748	0	0	2.8748	GO:0050930
response to estradiol	Any process that results in a change in state or activity of a cell or an organism (in terms of movement, secretion, enzyme production, gene expression, etc.) as a result of stimulus by estradiol, a C18 steroid hormone hydroxylated at C3 and C17 that acts as a potent estrogen.	biological_process	43	43	43	-1.1603	0	-1.1709	-1.4848	-1.7105	-0.0792	2.872	-0.9676	-0.0848	2.872	GO:0032355
post-chaperonin tubulin folding pathway	Completion of folding of alpha- and beta-tubulin; takes place subsequent to chaperonin-mediated partial folding; mediated by a complex of folding cofactors.	biological_process	6	6	6	0.0611	0	-0.603	-1.2388	-1.4946	0	2.8715	-0.9321	0	2.8715	GO:0007023
Ral GTPase binding	Interacting selectively and non-covalently with Ral protein, any member of the Ral subfamily of the Ras superfamily of monomeric GTPases.	molecular_function	5	5	5	0.4849	0	0.3876	-1.0953	0	0.361	2.8701	0.7535	0	2.8701	GO:0017160
regulation of lipoprotein particle clearance	Any process that modulates the rate, frequency, or extent of lipoprotein particle clearance. Lipoprotein particle clearance is the process in which a lipoprotein particle is removed from the blood via receptor-mediated endocytosis and its constituent parts degraded.	biological_process	5	5	5	1.0063	0	1.6787	-0.1151	-1.7107	-0.9129	2.8651	2.7928	1.4356	2.8651	GO:0010984
negative regulation of Ras protein signal transduction	Any process that stops, prevents, or reduces the frequency, rate or extent of Ras protein signal transduction.	biological_process	19	19	19	1.3618	-0.1992	1.5203	1.6084	1.0219	-0.5546	2.8643	1.0543	-0.0248	2.8643	GO:0046580
Rac protein signal transduction	A series of molecular signals within the cell that are mediated by a member of the Rac family of proteins switching to a GTP-bound active state.	biological_process	24	24	24	0.1377	0	0.0579	1.4501	0.4859	0	2.8628	0.5055	0.0823	2.8628	GO:0016601
regulation of memory T cell differentiation	Any process that modulates the frequency, rate, or extent of memory T cell differentiation.	biological_process	5	5	5	0	0.5817	-2.5706	-1.9825	-0.243	-0.965	2.8624	0.7745	-0.8036	2.8624	GO:0043380
citrate metabolic process	The chemical reactions and pathways involving citrate, 2-hydroxy-1,2,3-propanetricarboyxlate. Citrate is widely distributed in nature and is an important intermediate in the TCA cycle and the glyoxylate cycle.	biological_process	7	7	7	0.2691	0	0	0	0	0	2.8579	0	0	2.8579	GO:0006101
response to interleukin-1	Any process that results in a change in state or activity of a cell or an organism (in terms of movement, secretion, enzyme production, gene expression, etc.) as a result of an interleukin-1 stimulus.	biological_process	22	22	22	-1.2152	-0.3814	0.7361	-1.4988	-0.8696	-0.743	2.8578	-0.2109	0	2.8578	GO:0070555
regulation of ligase activity	Any process that modulates the frequency, rate or extent of ligase activity, the catalysis of the ligation of two substances with concomitant breaking of a diphosphate linkage, usually in a nucleoside triphosphate. Ligase is the systematic name for any enzyme of EC class 6.	biological_process	5	5	5	0	0	-0.9639	0	-1.5616	0	2.8576	0	-2.2543	2.8576	GO:0051340
integrin binding	Interacting selectively and non-covalently with an integrin.	molecular_function	59	59	59	-0.9731	0	-1.4392	-1.4664	-0.8207	-0.6065	2.8551	-0.2821	0	2.8551	GO:0005178
mitochondrial calcium ion homeostasis	Any process involved in the maintenance of an internal steady state of calcium ions within the cytoplasm of a cell or between mitochondria and their surroundings.	biological_process	7	7	7	1.3462	0.4951	2.3189	1.9424	2.6754	1.1166	2.8532	1.8171	1.6311	2.8532	GO:0051560
RNA polymerase II core promoter sequence-specific DNA binding	Interacting selectively and non-covalently with the regulatory region composed of the transcription start site and binding sites for transcription factors of the RNA polymerase II basal transcription machinery.	molecular_function	27	27	27	0.6978	-1.2566	-0.6297	-2.1484	-1.5863	-0.0801	2.8518	-0.7232	-0.204	2.8518	GO:0000979
synaptonemal complex assembly	The cell cycle process in which the synaptonemal complex is formed. This is a structure that holds paired chromosomes together during prophase I of meiosis and that promotes genetic recombination.	biological_process	8	8	8	-2.4126	-1.9748	-0.5619	-2.4515	-2.3188	1.4147	2.8516	-2.1815	-1.1924	2.8516	GO:0007130
positive regulation of lipid catabolic process	Any process that activates or increases the frequency, rate or extent of the chemical reactions and pathways resulting in the breakdown of lipids.	biological_process	8	8	8	-1.5289	-0.2627	1.5395	-2.5551	-2.4421	-1.5765	2.8496	-2.4993	0	2.8496	GO:0050996
positive regulation of insulin receptor signaling pathway	Any process that increases the frequency, rate or extent of insulin receptor signaling.	biological_process	5	5	5	-1.8485	-0.6806	-2.2251	-1.9059	-2.1655	-1.5837	2.8488	-2.2927	-2.0284	2.8488	GO:0046628
positive regulation of angiogenesis	Any process that activates or increases angiogenesis.	biological_process	61	61	61	-0.5088	0	-0.8281	-1.0954	-0.9441	-0.321	2.8484	-0.5539	0	2.8484	GO:0045766
cell morphogenesis	The developmental process in which the size or shape of a cell is generated and organized.	biological_process	50	50	50	0	0	0.7972	-0.9179	-0.4965	-0.2874	2.847	0.3359	0	2.847	GO:0000902
regulation of translation in response to stress	Modulation of the frequency, rate or extent of translation as a result of a stimulus indicating the organism is under stress. The stress is usually, but not necessarily, exogenous (e.g. temperature, humidity, ionizing radiation).	biological_process	5	5	5	2.5979	1.9869	0.2291	2.4644	1.7776	1.8117	2.8442	1.1806	0	2.8442	GO:0043555
cysteine-type endopeptidase inhibitor activity involved in apoptotic process	Stops, prevents or reduces the activity of a cysteine-type endopeptidase involved in the apoptotic process.	molecular_function	14	14	14	-1.0839	0	-1.1347	-1.8386	-2.1467	-1.5135	2.8437	-1.6329	-1.4464	2.8437	GO:0043027
lung epithelial cell differentiation	The process in which a relatively unspecialized cell acquires specialized features of an epithelial cell that contributes to the epithelium of the lung.	biological_process	11	11	11	0.6937	0	1.3445	0.0681	0.6127	-0.5365	2.8422	1.3161	0.323	2.8422	GO:0060487
Set1C/COMPASS complex	A conserved protein complex that catalyzes methylation of histone H3. In Saccharomyces the complex contains Shg1p, Sdc1p, Swd1p, Swd2p, Swd3p, Spp1p, Bre2p, and the trithorax-related Set1p; in mammals it contains the catalytic subunit (SETD1A or SETD1B), WDR5, WDR82, RBBP5, ASH2L/ASH2, CXXC1/CFP1, HCFC1 and DPY30.	cellular_component	9	9	9	-1.5062	0	-0.0703	0	-2.5852	-0.9141	2.8417	-0.3965	0	2.8417	GO:0048188
somatic hypermutation of immunoglobulin genes	Mutations occurring somatically that result in amino acid changes in the rearranged V regions of immunoglobulins.	biological_process	8	8	8	-1.5378	0	1.4114	-1.5309	1.1807	-0.525	2.841	-1.2955	-1.2246	2.841	GO:0016446
response to retinoic acid	Any process that results in a change in state or activity of a cell or an organism (in terms of movement, secretion, enzyme production, gene expression, etc.) as a result of a retinoic acid stimulus.	biological_process	30	30	30	0.919	0	-0.4825	-1.5278	-1.6381	-0.3054	2.8408	-0.9097	0.2798	2.8408	GO:0032526
positive regulation of erythrocyte differentiation	Any process that activates or increases the frequency, rate or extent of erythrocyte differentiation.	biological_process	17	17	17	0.662	0	-1.1432	-2.0786	-1.5787	0.7754	2.8399	1.7197	1.0359	2.8399	GO:0045648
RNA polyadenylation	The enzymatic addition of a sequence of adenylyl residues at the 3' end of an RNA molecule.	biological_process	5	5	5	1.3432	1.4844	-1.6404	2.8392	-0.4726	1.0381	-0.9841	-0.6452	-1.0383	2.8392	GO:0043631
positive regulation of protein targeting to membrane	Any process that increases the frequency, rate or extent of the process of directing proteins towards a membrane, usually using signals contained within the protein.	biological_process	7	7	7	-0.9342	-0.2491	0	-1.6995	-1.9765	-0.5405	2.8388	-2.4092	0.0967	2.8388	GO:0090314
oligopeptide transmembrane transporter activity	Catalysis of the transfer of oligopeptides from one side of the membrane to the other.	molecular_function	6	6	6	0.0708	1.7883	0	0	0	0	2.8339	0	0	2.8339	GO:0035673
Rac guanyl-nucleotide exchange factor activity	Stimulates the exchange of guanyl nucleotides associated with a GTPase of the Rac family. Under normal cellular physiological conditions, the concentration of GTP is higher than that of GDP, favoring the replacement of GDP by GTP in association with the GTPase.	molecular_function	9	9	9	0	0	0	0	0	0	2.8337	0	0	2.8337	GO:0030676
macrophage activation	A change in morphology and behavior of a macrophage resulting from exposure to a cytokine, chemokine, cellular ligand, or soluble factor.	biological_process	8	8	8	-0.958	0	-1.461	-1.33	-0.6655	-0.6384	2.8329	-0.4265	-0.5268	2.8329	GO:0042116
regulation of collagen metabolic process	Any process that modulates the frequency, rate or extent of the chemical reactions and pathways resulting in the metabolism of collagen, any of a group of fibrous proteins of very high tensile strength that form the main component of connective tissue in animals.	biological_process	5	5	5	0.4884	0	-0.5974	0	-0.6536	-1.2552	2.831	-0.398	-0.6477	2.831	GO:0010712
negative regulation of collagen metabolic process	Any process that decreases the frequency, rate or extent of the chemical reactions and pathways resulting in the metabolism of collagen, any of a group of fibrous proteins of very high tensile strength that form the main component of connective tissue in animals.	biological_process	5	5	5	0.4884	0	-0.5974	0	-0.6536	-1.2552	2.831	-0.398	-0.6477	2.831	GO:0010713
phospholipid transporter activity	Enables the directed movement of phospholipids into, out of or within a cell, or between cells. Phospholipids are a class of lipids containing phosphoric acid as a mono- or diester.	molecular_function	12	12	12	-0.1729	0	-0.1617	-0.7234	-1.0612	-0.8049	2.8308	-0.9724	-1.1582	2.8308	GO:0005548
response to reactive oxygen species	Any process that results in a change in state or activity of a cell or an organism (in terms of movement, secretion, enzyme production, gene expression, etc.) as a result of a reactive oxygen species stimulus. Reactive oxygen species include singlet oxygen, superoxide, and oxygen free radicals.	biological_process	18	18	18	0	0	-1.0479	-1.0841	-1.0541	-0.3512	2.8289	-0.6666	0	2.8289	GO:0000302
guanyl-nucleotide exchange factor activity	Stimulates the exchange of guanyl nucleotides associated with a GTPase. Under normal cellular physiological conditions, the concentration of GTP is higher than that of GDP, favoring the replacement of GDP by GTP in association with the GTPase.	molecular_function	106	106	106	0	0	0.0173	0	0	0	2.8278	0	0	2.8278	GO:0005085
RNA polymerase II transcription factor binding	Interacting selectively and non-covalently with an RNA polymerase II transcription factor, any protein required to initiate or regulate transcription by RNA polymerase II.	molecular_function	25	25	25	0	0	0.5665	-0.2343	0	0.0059	2.8233	0.4845	0	2.8233	GO:0001085
programmed cell death	A process which begins when a cell receives an internal or external signal and activates a series of biochemical events (signaling pathway). The process ends with the death of the cell.	biological_process	29	29	29	0	0.3859	0.4869	1.2879	0.4028	0.1723	2.8231	0.6987	0	2.8231	GO:0012501
regulation of cell-cell adhesion mediated by integrin	Any process that modulates the frequency, rate, or extent of cell-cell adhesion mediated by integrin.	biological_process	5	5	5	-0.9055	0	1.9962	-0.6943	-1.4871	-2.2207	2.823	-1.4892	-1.0465	2.823	GO:0033632
regulation of muscle organ development	Any process that modulates the frequency, rate or extent of muscle development.	biological_process	5	5	5	1.5356	1.3824	-1.7266	2.1974	2.4499	-2.7714	0.9681	2.8224	2.1008	2.8224	GO:0048634
regulation of clathrin-mediated endocytosis	Any process that modulates the frequency, rate or extent of clathrin-mediated endocytosis.	biological_process	8	8	8	1.0056	0.8272	-1.55	1.1277	1.6086	0.4992	2.8213	1.4733	1.1134	2.8213	GO:2000369
actin monomer binding	Interacting selectively and non-covalently with monomeric actin, also known as G-actin.	molecular_function	10	10	10	0.614	0	0.2816	0.5634	-0.8507	0	2.8211	0.3769	0.3185	2.8211	GO:0003785
cellular response to epidermal growth factor stimulus	Any process that results in a change in state or activity of a cell (in terms of movement, secretion, enzyme production, gene expression, etc.) as a result of an epidermal growth factor stimulus.	biological_process	12	12	12	0	-0.0712	-0.1534	-1.1117	-1.0139	0	2.821	0	-0.4569	2.821	GO:0071364
inositol phosphate phosphatase activity	Catalysis of the reaction: inositol phosphate(n) + H2O = inositol phosphate(n-1) + phosphate. This reaction is the removal of a phosphate group from an inositol phosphate.	molecular_function	12	12	12	0.1135	0	0.194	0	0	0	2.8203	0	0	2.8203	GO:0052745
positive regulation of chondrocyte differentiation	Any process that activates or increases the frequency, rate or extent of chondrocyte differentiation.	biological_process	11	11	11	-0.6563	0	-0.3027	-2.029	-0.7198	0	2.8193	0	0	2.8193	GO:0032332
T cell differentiation	The process in which a precursor cell type acquires characteristics of a more mature T-cell. A T cell is a type of lymphocyte whose definin characteristic is the expression of a T cell receptor complex.	biological_process	40	40	40	0.0634	0	-1.0373	0	0	0	2.8186	0	0	2.8186	GO:0030217
negative regulation of epidermal growth factor receptor signaling pathway	Any process that stops, prevents, or reduces the frequency, rate or extent of epidermal growth factor receptor signaling pathway activity.	biological_process	29	29	29	-0.2319	0	-0.4601	-1.1424	-0.2071	0	2.8168	-0.4345	0	2.8168	GO:0042059
signaling receptor activity	Receiving a signal and transmitting the signal in the cell to initiate a change in cell activity. A signal is a physical entity or change in state that is used to transfer information in order to trigger a response.	molecular_function	16	16	16	0.6302	-1.0607	1.0623	1.8822	-1.598	-0.7844	2.8144	0.5215	-0.3832	2.8144	GO:0038023
nuclear chromosome part	Any constituent part of a nuclear chromosome, a chromosome found in the nucleus of a eukaryotic cell.	cellular_component	29	29	29	-1.3929	-0.0589	0	0.4044	-1.0364	0.2103	2.8125	0.7278	0	2.8125	GO:0044454
single-multicellular organism process	A biological process occurring within a single, multicellular organism.	biological_process	30	30	30	-1.1651	0	0.7039	-1.5017	-0.3432	-0.1328	2.8099	0.5596	0	2.8099	GO:0044707
T cell costimulation	The process of providing, via surface-bound receptor-ligand pairs, a second, antigen-independent, signal in addition to that provided by the T cell receptor to augment T cell activation.	biological_process	46	46	46	0	0	0.5616	0	-0.6353	0.3795	2.8097	0.1842	0	2.8097	GO:0031295
negative regulation of protein kinase activity	Any process that stops, prevents, or reduces the frequency, rate or extent of protein kinase activity.	biological_process	54	54	54	-0.7188	0	-0.9395	-1.4477	-0.9118	-0.2753	2.8068	-0.6001	0.5967	2.8068	GO:0006469
regulation of insulin secretion	Any process that modulates the frequency, rate or extent of the regulated release of insulin.	biological_process	47	47	47	0	0	-0.871	-0.498	-0.4158	0	2.806	-0.5658	0	2.806	GO:0050796
positive regulation of GTPase activity	Any process that activates or increases the activity of a GTPase.	biological_process	58	58	58	0.7989	0	0.8876	-1.2812	-1.2117	-1.0713	2.8026	1.2038	0	2.8026	GO:0043547
ARF GTPase activator activity	Increases the rate of GTP hydrolysis by the GTPase ARF.	molecular_function	19	19	19	0.7054	0	0	0.2858	0	-0.1395	2.8018	0	0.0353	2.8018	GO:0008060
Rab guanyl-nucleotide exchange factor activity	Stimulates the exchange of guanyl nucleotides associated with a GTPase of the Rab family. Under normal cellular physiological conditions, the concentration of GTP is higher than that of GDP, favoring the replacement of GDP by GTP in association with the GTPase.	molecular_function	20	20	20	0	0	0	0	0	0	2.7997	0	0	2.7997	GO:0017112
positive regulation of focal adhesion assembly	Any process that activates or increases the frequency, rate or extent of focal adhesion assembly, the establishment and maturation of focal adhesions.	biological_process	10	10	10	-0.9575	0	-0.0687	-1.7891	-1.5801	-0.6666	2.7961	-1.0257	0	2.7961	GO:0051894
positive regulation of chromosome organization	Any process that activates or increases the frequency, rate or extent of chromosome organization.	biological_process	9	9	9	2.0865	0	1.8169	2.426	1.7803	1.3034	2.7944	1.5997	0.6528	2.7944	GO:2001252
insulin receptor substrate binding	Interacting selectively and non-covalently with any of the insulin receptor substrate (IRS) proteins, adaptor proteins that bind to the transphosphorylated insulin and insulin-like growth factor receptors, are themselves phosphorylated and in turn recruit SH2 domain-containing signaling molecules to form a productive signaling complex.	molecular_function	12	12	12	0.007	0	1.0956	0.6906	0.2161	0.4519	2.7922	0.2884	0.1923	2.7922	GO:0043560
cellular protein complex localization	A protein complex localization process that takes place at the cellular level; as a result, a protein complex is transported to, or maintained in, a specific location within a cell.	biological_process	10	10	10	1.9498	-0.6811	1.1663	-1.6122	-1.8098	0	2.7898	-1.4165	-0.5006	2.7898	GO:0034629
regulation of protein binding	Any process that modulates the frequency, rate or extent of protein binding.	biological_process	19	19	19	1.9641	1.0852	1.8337	2.3575	1.7378	0.8672	2.7871	1.0828	0	2.7871	GO:0043393
negative regulation of cell migration	Any process that stops, prevents, or reduces the frequency, rate or extent of cell migration.	biological_process	58	58	58	-0.8219	0	-1.1646	-1.2151	-0.5075	-0.8016	2.7867	-0.3124	-0.1375	2.7867	GO:0030336
perinuclear endoplasmic reticulum	The portion of endoplasmic reticulum, the intracellular network of tubules and cisternae, that occurs near the nucleus. The lumen of the perinuclear endoplasmic reticulum is contiguous with the nuclear envelope lumen (also called perinuclear space), the region between the inner and outer nuclear membranes.	cellular_component	9	9	9	0	-1.3219	2.7864	0.304	0.7902	0.5812	1.0725	0	0	2.7864	GO:0097038
C2H2 zinc finger domain binding	Interacting selectively and non-covalently with a C2H2-type zinc finger domain of a protein. The C2H2 zinc finger is the classical zinc finger domain, in which two conserved cysteines and histidines co-ordinate a zinc ion.	molecular_function	9	9	9	0.5754	0.1093	0.7384	0.5825	-0.6847	0	2.7857	0.6756	-0.3161	2.7857	GO:0070742
fibroblast migration	Cell migration that is accomplished by extension and retraction of a fibroblast pseudopodium. A fibroblast is a connective tissue cell which secretes an extracellular matrix rich in collagen and other macromolecules.	biological_process	11	11	11	1.1314	0	0.8207	0.1079	0	-0.5327	2.7819	1.4969	0	2.7819	GO:0010761
paraxial mesoderm morphogenesis	The process in which the anatomical structures of the paraxial mesoderm are generated and organized.	biological_process	6	6	6	0.0582	0	0	0	0	0	2.7811	0	0	2.7811	GO:0048340
regulation of ARF GTPase activity	Any process that modulates the activity of the GTPase ARF.	biological_process	18	18	18	0.6431	0	0	0.105	0	-0.1316	2.779	0	0.0011	2.779	GO:0032312
epidermal growth factor receptor signaling pathway	A series of molecular signals initiated by binding of a ligand to the tyrosine kinase receptor EGFR (ERBB1) on the surface of a cell. The pathway ends with regulation of a downstream cellular process, e.g. transcription.	biological_process	127	127	127	0.3556	0	0.4697	-0.9	-0.656	0.0851	2.7763	0.4443	0	2.7763	GO:0007173
inositol-polyphosphate 5-phosphatase activity	Catalysis of the reactions: D-myo-inositol 1,4,5-trisphosphate + H2O = myo-inositol 1,4-bisphosphate + phosphate, and 1D-myo-inositol 1,3,4,5-tetrakisphosphate + H2O = 1D-myo-inositol 1,3,4-trisphosphate + phosphate.	molecular_function	8	8	8	0.2083	0	0.8384	0	-0.8421	0	2.7748	0.9136	0.4031	2.7748	GO:0004445
histone H3-K36 demethylation	The modification of histone H3 by the removal of a methyl group from lysine at position 36 of the histone.	biological_process	5	5	5	0	0	-1.279	0.0302	-0.6442	-0.284	2.7722	0.2991	0	2.7722	GO:0070544
glucose import	The directed movement of the hexose monosaccharide glucose into a cell or organelle.	biological_process	8	8	8	0	0	0	-0.325	-0.895	-0.6563	2.7709	-1.8253	0	2.7709	GO:0046323
beta-tubulin binding	Interacting selectively and non-covalently with the microtubule constituent protein beta-tubulin.	molecular_function	27	27	27	0	0	0	-1.485	-0.6613	-0.1362	2.767	0	0	2.767	GO:0048487
regulation of DNA recombination	Any process that modulates the frequency, rate or extent of DNA recombination, a DNA metabolic process in which a new genotype is formed by reassortment of genes resulting in gene combinations different from those that were present in the parents.	biological_process	12	12	12	0.8476	-0.0425	-2.1656	2.7634	-2.1573	-1.8727	-1.9191	2.7079	1.0535	2.7634	GO:0000018
synaptonemal complex	A proteinaceous scaffold found between homologous chromosomes during meiosis.	cellular_component	19	19	19	1.1464	0	0	0.0686	0	0	2.7627	0.8381	0	2.7627	GO:0000795
regulation of MHC class I biosynthetic process	Any process that modulates the frequency, rate or extent of the chemical reactions and pathways resulting in the formation of MHC class I.	biological_process	5	5	5	1.2832	1.9129	0.8152	0.8631	0.5833	0.569	2.7624	0	0	2.7624	GO:0045343
protein localization to Golgi apparatus	A process in which a protein is transported to, or maintained in, a location within the Golgi apparatus.	biological_process	10	10	10	-1.0388	0	-0.57	1.4544	-1.8982	-1.4275	2.7624	-0.7607	-0.6525	2.7624	GO:0034067
single-stranded DNA endodeoxyribonuclease activity	Catalysis of the hydrolysis of ester linkages within a single-stranded deoxyribonucleic acid molecule by creating internal breaks.	molecular_function	5	5	5	2.0252	1.9576	1.9556	2.5236	1.0222	2.6134	2.7617	2.0469	0.9357	2.7617	GO:0000014
body morphogenesis	The process in which the anatomical structures of the soma are generated and organized.	biological_process	5	5	5	0.8603	0	0.6265	0	0.7794	1.2684	2.7591	0	0.6194	2.7591	GO:0010171
positive regulation of glucose import	Any process that activates or increases the frequency, rate or extent of the import of the hexose monosaccharide glucose into a cell or organelle.	biological_process	16	16	16	-0.6287	0	0	-1.6794	-1.9741	-0.9552	2.759	-2.0759	0	2.759	GO:0046326
regulation of transcription from RNA polymerase III promoter	Any process that modulates the frequency, rate or extent of transcription from an RNA ploymerase III promoter.	biological_process	11	11	11	0	0	0.1527	-1.0329	-0.787	0.8008	2.7571	0	0.9143	2.7571	GO:0006359
antigen binding	Interacting selectively and non-covalently with an antigen, any substance which is capable of inducing a specific immune response and of reacting with the products of that response, the specific antibody or specifically sensitized T-lymphocytes, or both. Binding may counteract the biological activity of the antigen.	molecular_function	18	18	18	-0.9459	1.1433	-1.2214	0	-0.5311	-1.4926	2.7563	-0.1934	-0.2185	2.7563	GO:0003823
nucleoside catabolic process	The chemical reactions and pathways resulting in the breakdown of any one of a family of organic molecules consisting of a purine or pyrimidine base covalently bonded to a sugar ribose (a ribonucleoside) or deoxyribose (a deoxyribonucleoside).	biological_process	8	8	8	-0.1901	0.8397	2.756	-0.9604	-1.1533	0.9318	-1.9708	0.7885	-1.3638	2.756	GO:0009164
MutSalpha complex binding	Interacting selectively and non-covalently with the mismatch repair complex MutSalpha.	molecular_function	6	6	6	0	-1.7834	0.014	1.1992	0	1.0236	2.755	0.8988	-1.4189	2.755	GO:0032407
cellular response to ethanol	Any process that results in a change in state or activity of a cell (in terms of movement, secretion, enzyme production, gene expression, etc.) as a result of an ethanol stimulus.	biological_process	6	6	6	0.1074	0	0.1216	0.8908	-1.8904	-1.1429	2.7524	0.4877	0.0447	2.7524	GO:0071361
insulin binding	Interacting selectively and non-covalently with insulin, a polypeptide hormone produced by the islets of Langerhans of the pancreas in mammals, and by the homologous organs of other organisms.	molecular_function	5	5	5	0.1115	-0.6941	0.7639	0.7414	0	0	2.7504	0	0	2.7504	GO:0043559
macromolecule biosynthetic process	The chemical reactions and pathways resulting in the formation of a macromolecule, any molecule of high relative molecular mass, the structure of which essentially comprises the multiple repetition of units derived, actually or conceptually, from molecules of low relative molecular mass.	biological_process	15	15	15	0	0.3512	0.4958	0.7369	0	0.4393	2.7503	-0.2511	0.2169	2.7503	GO:0009059
cAMP-dependent protein kinase activity	Catalysis of the reaction: ATP + a protein = ADP + a phosphoprotein. This reaction requires the presence of cAMP.	molecular_function	6	6	6	1.0066	1.4	0.8337	0.4127	0	1.205	2.7461	1.3532	1.1575	2.7461	GO:0004691
carbon-nitrogen ligase activity, with glutamine as amido-N-donor	Catalysis of the transfer of the amide nitrogen of glutamine to a variety of substrates. GATases catalyze two separate reactions at two active sites, which are located either on a single polypeptide chain or on different subunits. In the glutaminase reaction, glutamine is hydrolyzed to glutamate and ammonia, which is added to an acceptor substrate in the synthase reaction.	molecular_function	8	8	8	0	-1.8753	-1.9302	0	0	-0.4117	2.7454	-0.4761	-1.0691	2.7454	GO:0016884
tetrahydrobiopterin metabolic process	The chemical reactions and pathways involving tetrahydrobiopterin, the reduced form of biopterin (2-amino-4-hydroxy-6-(1,2-dihydroxypropyl)-pteridine). It functions as a hydroxylation coenzyme, e.g. in the conversion of phenylalanine to tyrosine.	biological_process	5	5	5	-0.7763	0	-2.0287	2.7453	-0.4648	0.5211	2.6007	-1.3253	-0.0016	2.7453	GO:0046146
energy reserve metabolic process	The chemical reactions and pathways by which a cell derives energy from stored compounds such as fats or glycogen.	biological_process	57	57	57	0	0	-0.5662	-0.6988	-0.4882	0	2.744	-0.509	-0.0247	2.744	GO:0006112
pericentriolar material	A network of small fibers that surrounds the centrioles in cells; contains the microtubule nucleating activity of the centrosome.	cellular_component	14	14	14	0.8926	0	0.1986	0.6804	0	0.6308	2.7432	0.3389	0	2.7432	GO:0000242
epithelial cell migration	The orderly movement of an epithelial cell from one site to another, often during the development of a multicellular organism.	biological_process	8	8	8	2.0185	0.2327	-0.1607	-1.3886	-1.0245	-0.7931	2.7427	0.0816	0	2.7427	GO:0010631
regulation of sister chromatid cohesion	Any process that modulates the frequency, rate or extent of sister chromatid cohesion.	biological_process	11	11	11	1.8077	0.0653	2.2585	2.7421	2.1736	1.3194	2.4892	2.3667	0.9891	2.7421	GO:0007063
gene silencing by miRNA	Downregulation of gene expression through the action of microRNAs (miRNAs), endogenous 21-24 nucleotide small RNAs processed from stem-loop RNA precursors (pre-miRNAs). Once incorporated into a RNA-induced silencing complex (RISC), miRNAs can downregulate gene expression by either of two posttranscriptional mechanisms: mRNA cleavage or translational repression.	biological_process	11	11	11	0	0	0.0956	0	-0.2497	0	2.7416	0.2728	0	2.7416	GO:0035195
RNA polymerase II distal enhancer sequence-specific DNA binding transcription factor activity involved in positive regulation of transcription	Interacting selectively and non-covalently with a sequence of DNA that is in a distal enhancer region for RNA polymerase II (RNAP II) in order to activate or increase the frequency, rate or extent of transcription from the RNAP II promoter.	molecular_function	6	6	6	-0.95	0	-0.1223	-0.9051	-1.0748	-0.0633	2.7386	0	0.4719	2.7386	GO:0001205
positive regulation of protein secretion	Any process that activates or increases the frequency, rate or extent of the controlled release of a protein from a cell.	biological_process	22	22	22	0.0293	0	-0.7337	1.1384	0.7912	-0.7893	2.7381	0.9083	0	2.7381	GO:0050714
calmodulin-dependent protein kinase activity	Catalysis of the reactions: ATP + a protein serine = ADP + protein serine phosphate; and ATP + a protein threonine = ADP + protein threonine phosphate. These reactions require the presence of calcium-bound calmodulin.	molecular_function	17	17	17	1.055	0	2.0976	1.6705	1.7013	1.1239	2.7378	1.3633	1.9817	2.7378	GO:0004683
positive regulation of protein serine/threonine kinase activity	Any process that increases the rate, frequency, or extent of protein serine/threonine kinase activity.	biological_process	21	21	21	-0.7944	0	-0.7539	-0.6976	-0.5194	-0.3253	2.7359	-0.3059	0	2.7359	GO:0071902
phospholipid scrambling	The movement of a population of phospholipid molecules from one leaflet of the plasma membrane bilayer to the opposite leaflet, resulting in loss of lipid asymmetry and surface exposure of phosphatidylserine (PS) and phosphatidylethanolamine (PE).	biological_process	6	6	6	1.545	2.7348	-0.06	-2.3143	-1.8693	0	-1.6263	-0.7323	-0.8472	2.7348	GO:0008498
positive regulation of lymphocyte apoptotic process	Any process that activates or increases the frequency, rate or extent of lymphocyte death by apoptotic process.	biological_process	5	5	5	-1.356	-0.6225	2.0054	-1.4347	1.8488	-2.3304	2.7342	1.2254	1.459	2.7342	GO:0070230
peptidyl-lysine methylation	The methylation of peptidyl-lysine to form either the mono-, di- or trimethylated derivative.	biological_process	15	15	15	0.5353	0	0.5712	0.4682	0.7105	0.9126	2.7336	0.4716	0.4273	2.7336	GO:0018022
negative regulation of phosphate metabolic process	Any process that stops, prevents, or reduces the frequency, rate or extent of the chemical reactions and pathways involving phosphates.	biological_process	5	5	5	-0.452	0	0	-0.4821	0	0	2.7335	0	0	2.7335	GO:0045936
positive regulation of protein phosphorylation	Any process that activates or increases the frequency, rate or extent of addition of phosphate groups to amino acids within a protein.	biological_process	87	87	87	0.588	-0.1631	-1.8604	-1.2184	-1.2454	-1.0631	2.7294	-1.6818	0	2.7294	GO:0001934
negative regulation of translation involved in gene silencing by miRNA	The process in which microRNAs (miRNAs) block the translation of target mRNAs into proteins. Once incorporated into a RNA-induced silencing complex (RISC), a miRNA will typically repress translation if the miRNA imperfectly base-pairs with the 3' untranslated regions of target mRNAs.	biological_process	7	7	7	0.2569	0	0.3482	0.4755	0	0.2365	2.7269	0.3243	0	2.7269	GO:0035278
endothelial cell migration	The orderly movement of an endothelial cell into the extracellular matrix to form an endothelium.	biological_process	18	18	18	1.4041	1.7557	1.488	0.9748	0.5152	1.2915	2.7265	0.9064	0.1806	2.7265	GO:0043542
L-ascorbic acid metabolic process	The chemical reactions and pathways involving L-ascorbic acid, (2R)-2-[(1S)-1,2-dihydroxyethyl]-4-hydroxy-5-oxo-2,5-dihydrofuran-3-olate; L-ascorbic acid is vitamin C and has co-factor and anti-oxidant activities in many species.	biological_process	9	9	9	-1.8893	0	-1.7288	-1.7232	-2.2676	-0.7351	2.7255	-1.3074	-1.0217	2.7255	GO:0019852
tau-protein kinase activity	Catalysis of the reaction: ATP + tau-protein = ADP + O-phospho-tau-protein.	molecular_function	6	6	6	-1.1434	0	0.389	-1.8797	-2.2091	-1.4871	2.7239	-1.3143	-1.3356	2.7239	GO:0050321
negative regulation of histone H3-K9 methylation	Any process that stops, prevents, or reduces the frequency, rate or extent of the covalent addition of a methyl group to the lysine at position 9 of histone H3.	biological_process	5	5	5	0	0	-1.2452	0.897	0	0.2349	2.7229	0.4559	0	2.7229	GO:0051573
regulation of defense response to virus by virus	Any viral process that modulates the frequency, rate, or extent of the antiviral response of the host cell or organism.	biological_process	25	25	25	0.6405	0	-0.0054	0	0	0	2.7225	0	0	2.7225	GO:0050690
oxidoreductase activity, acting on paired donors, with incorporation or reduction of molecular oxygen	Catalysis of an oxidation-reduction (redox) reaction in which hydrogen or electrons are transferred from each of two donors, and molecular oxygen is reduced or incorporated into a donor.	molecular_function	36	36	36	-0.5277	0	-0.5834	-0.8142	-0.7465	0	2.7213	-0.5285	0	2.7213	GO:0016705
intrinsic apoptotic signaling pathway in response to endoplasmic reticulum stress	A series of molecular signals in which an intracellular signal is conveyed to trigger the apoptotic death of a cell. The pathway is induced in response to a stimulus indicating endoplasmic reticulum (ER) stress, and ends when the execution phase of apoptosis is triggered. ER stress usually results from the accumulation of unfolded or misfolded proteins in the ER lumen.	biological_process	19	19	19	-1.8424	0.1624	1.4399	-2.2873	-1.8648	-0.866	2.7213	-1.737	0	2.7213	GO:0070059
organic cyclic compound catabolic process	The chemical reactions and pathways resulting in the breakdown of organic cyclic compound.	biological_process	20	20	20	-0.2591	1.4114	2.7206	-1.5153	1.0157	0.5381	-2.0774	-1.2823	0.5746	2.7206	GO:1901361
neurogenesis	Generation of cells within the nervous system.	biological_process	19	19	19	0	0	0.8092	0	-0.0033	0	2.7197	0	0	2.7197	GO:0022008
regulation of cell cycle process	Any process that modulates a cellular process that is involved in the progression of biochemical and morphological phases and events that occur in a cell during successive cell replication or nuclear replication events.	biological_process	18	18	18	-1.5943	0	1.3854	1.6946	-1.8458	1.0185	2.719	-1.8013	0	2.719	GO:0010564
negative regulation of osteoclast differentiation	Any process that stops, prevents, or reduces the frequency, rate or extent of osteoclast differentiation.	biological_process	9	9	9	1.9761	0	-1.2036	2.1627	-1.3541	-0.2549	2.7187	1.6961	1.4674	2.7187	GO:0045671
repressing transcription factor binding	Interacting selectively and non-covalently with a transcription repressor, any protein whose activity is required to prevent or downregulate transcription.	molecular_function	24	24	24	2.026	0	0.1907	-1.6934	-2.2312	0.3493	2.7178	0.5795	0.3106	2.7178	GO:0070491
pyridine nucleotide biosynthetic process	The chemical reactions and pathways resulting in the formation of a pyridine nucleotide, a nucleotide characterized by a pyridine derivative as a nitrogen base.	biological_process	7	7	7	2.717	1.3441	-1.4151	1.6776	1.0231	1.1748	-1.8594	-1.1466	-0.8542	2.717	GO:0019363
4-hydroxyproline metabolic process	The chemical reactions and pathways involving 4-hydroxyproline, C5H9NO3, a derivative of the amino acid proline. The presence of hydroxyproline is essential to produce stable triple helical tropocollagen, hence the problems caused by ascorbate deficiency in scurvy. This unusual amino acid is also present in considerable amounts in the major glycoprotein of primary plant cell walls.	biological_process	5	5	5	0	-0.0121	0	0	-0.0491	0	2.713	0	0	2.713	GO:0019471
stem cell development	The process whose specific outcome is the progression of the stem cell over time, from its formation to the mature structure. Cell development does not include the steps involved in committing a cell to its specific fate.	biological_process	6	6	6	0	0	0	0	0	0	2.7129	0	0	2.7129	GO:0048864
negative regulation of phagocytosis	Any process that stops, prevents, or reduces the frequency, rate or extent of phagocytosis.	biological_process	7	7	7	-1.2939	0	1.5832	-1.8322	-1.3361	0.6312	2.7124	-1.648	1.1073	2.7124	GO:0050765
negative regulation of adenylate cyclase activity	Any process that stops, prevents, or reduces the frequency, rate or extent of adenylate cyclase activity.	biological_process	11	11	11	-0.0046	-0.3422	-1.1062	-0.9584	-0.413	0.0839	2.7116	0	0	2.7116	GO:0007194
thymus development	The process whose specific outcome is the progression of the thymus over time, from its formation to the mature structure. The thymus is a symmetric bi-lobed organ involved primarily in the differentiation of immature to mature T cells, with unique vascular, nervous, epithelial, and lymphoid cell components.	biological_process	26	26	26	0	0	0.9569	-0.4454	-0.6386	0.1157	2.7103	-1.1301	0.334	2.7103	GO:0048538
positive regulation of granulocyte differentiation	Any process that activates or increases the frequency, rate or extent of granulocyte differentiation.	biological_process	7	7	7	0.2314	0	0.8457	0.2203	0	0	2.7101	0	0	2.7101	GO:0030854
positive regulation of cardiac muscle hypertrophy	Any process that increases the rate, frequency or extent of the enlargement or overgrowth of all or part of the heart due to an increase in size (not length) of individual cardiac muscle fibers, without cell division.	biological_process	12	12	12	1.2442	0.8856	1.6288	1.648	1.7699	2.0629	2.3802	2.71	0.9463	2.71	GO:0010613
positive regulation of receptor recycling	Any process that activates or increases the frequency, rate or extent of receptor recycling.	biological_process	8	8	8	0.7421	-1.6044	0.7636	1.3678	0.5547	0	2.7089	0.3633	0	2.7089	GO:0001921
activation of adenylate cyclase activity	Any process that initiates the activity of the inactive enzyme adenylate cyclase.	biological_process	15	15	15	-0.1288	0	-0.8388	-0.1819	-0.8516	-0.2264	2.7074	-0.1259	0	2.7074	GO:0007190
autophagic vacuole	A double-membrane-bounded compartment in which endogenous cellular material is sequestered; known as autophagosome in yeast.	cellular_component	25	25	25	-0.9032	0	-1.5605	-1.5252	-1.779	-0.7205	2.7044	-0.5368	-0.2567	2.7044	GO:0005776
mitotic G2 phase	The cell cycle 'gap' phase which is the interval between the completion of DNA synthesis and the beginning of DNA segregation by mitosis.	biological_process	7	7	7	0	0	0.2315	0	0	0	2.7038	0	0	2.7038	GO:0000085
T-helper 1 type immune response	An immune response which is associated with resistance to intracellular bacteria, fungi, and protozoa, and pathological conditions such as arthritis, and which is typically orchestrated by the production of particular cytokines by T-helper 1 cells, most notably interferon-gamma, IL-2, and lymphotoxin.	biological_process	10	10	10	0.6996	0	1.13	-0.919	-1.1109	0	2.7021	-1.2146	0	2.7021	GO:0042088
regulation of T cell differentiation	Any process that modulates the frequency, rate or extent of T cell differentiation.	biological_process	11	11	11	0	0	-0.7873	-0.2339	-0.3636	0	2.6989	0	-0.249	2.6989	GO:0045580
negative regulation of epidermal growth factor-activated receptor activity	Any process that stops, prevents, or reduces the frequency, rate or extent of EGF-activated receptor activity.	biological_process	8	8	8	0.9083	0.454	0.9647	0.3152	-0.5721	0	2.6947	0.466	0	2.6947	GO:0007175
regulation of cell-matrix adhesion	Any process that modulates the frequency, rate or extent of attachment of a cell to the extracellular matrix.	biological_process	7	7	7	1.5062	0	-0.2435	-0.8474	-1.3029	-1.2188	2.692	-0.0081	-0.1417	2.692	GO:0001952
G-protein coupled receptor kinase activity	Catalysis of the reaction: ATP + G-protein coupled receptor = ADP + G-protein coupled receptor phosphate.	molecular_function	5	5	5	0	0	1.1507	-0.498	-0.5928	0	2.6918	-0.0784	1.1307	2.6918	GO:0004703
regulation of protein activation cascade	Any process that modulates the frequency, rate or extent of protein activation cascade.	biological_process	6	6	6	0	0	2.69	-0.6977	-0.2506	-1.3422	-1.9984	0.993	0	2.69	GO:2000257
regulation of collateral sprouting	Any process that modulates the frequency, rate or extent of collateral sprouting.	biological_process	8	8	8	0	0	0	0	0	0.4079	2.6836	0	0	2.6836	GO:0048670
positive regulation of gene expression	Any process that increases the frequency, rate or extent of gene expression. Gene expression is the process in which a gene's coding sequence is converted into a mature gene product or products (proteins or RNA). This includes the production of an RNA transcript as well as any processing to produce a mature RNA product or an mRNA (for protein-coding genes) and the translation of that mRNA into pr…	biological_process	107	107	107	-0.6092	0	-0.7441	-1.6397	-1.3499	-0.0768	2.6836	-1.3783	-0.0499	2.6836	GO:0010628
regulation of cellular protein metabolic process	Any process that modulates the frequency, rate or extent of the chemical reactions and pathways involving a protein, occurring at the level of an individual cell.	biological_process	9	9	9	0	0	1.3265	0.3682	0.2569	0.8899	2.6835	1.2602	0.437	2.6835	GO:0032268
regulation of syncytium formation by plasma membrane fusion	Any process that modulates the frequency, rate or extent of the formation of a syncytium, a mass of cytoplasm containing several nuclei enclosed within a single plasma membrane, by the fusion of the plasma membranes of two or more individual cells.	biological_process	7	7	7	1.9309	1.7623	0.733	2.6833	-1.8395	0.8602	-0.4266	1.3808	-0.3842	2.6833	GO:0060142
phosphotransferase activity, for other substituted phosphate groups	Catalysis of the transfer of a substituted phosphate group, other than diphosphate or nucleotidyl residues, from one compound (donor) to a another (acceptor).	molecular_function	15	15	15	0.6964	0	0.7382	0.8214	0	0.0771	2.6802	1.401	0	2.6802	GO:0016780
adenylate cyclase-activating dopamine receptor signaling pathway	The series of molecular signals generated as a consequence of a dopamine receptor binding to its physiological ligand, where the pathway proceeds with activation of adenylyl cyclase and a subsequent increase in the concentration of cyclic AMP (cAMP).	biological_process	5	5	5	-0.1689	0	0.8165	-1.1811	-1.0465	0	2.6792	1.2381	0.267	2.6792	GO:0007191
positive regulation of T cell activation	Any process that activates or increases the frequency, rate or extent of T cell activation.	biological_process	13	13	13	0	0	0	0	0	0	2.6789	0	0	2.6789	GO:0050870
regulation of myeloid cell apoptotic process	Any process that modulates the frequency, rate, or extent of myeloid cell apoptotic process.	biological_process	12	12	12	-1.9147	0.2356	1.6289	-1.8164	-1.4451	-1.2862	2.6779	0.4424	-0.3134	2.6779	GO:0033032
viral genome replication	Any process involved directly in viral genome replication, including viral nucleotide metabolism.	biological_process	10	10	10	-0.7253	0	0	-0.4559	0.0609	0	2.677	0	0	2.677	GO:0019079
peptidyl-lysine trimethylation	The methylation of peptidyl-lysine to form peptidyl-N6,N6,N6-trimethyl-L-lysine.	biological_process	6	6	6	0	0	-1.1775	0	0	0.2256	2.6735	0.1218	0.2518	2.6735	GO:0018023
cellular macromolecule metabolic process	The chemical reactions and pathways involving macromolecules, any molecule of high relative molecular mass, the structure of which essentially comprises the multiple repetition of units derived, actually or conceptually, from molecules of low relative molecular mass, as carried out by individual cells.	biological_process	10	10	10	0.1802	0	0.2193	1.0446	-1.5724	1.3113	2.6725	2.3286	1.4968	2.6725	GO:0044260
interleukin-1 secretion	The regulated release of interleukin-1 from a cell. Interleukin 1 is produced mainly by activated macrophages; it stimulates thymocyte proliferation by inducing interleukin 2 release and it is involved in the inflammatory response.	biological_process	6	6	6	0	1.5419	2.4459	0.1632	0.8978	-1.0111	2.6719	0.6857	0.4053	2.6719	GO:0050701
positive regulation of intrinsic apoptotic signaling pathway in response to DNA damage	Any process that activates or increases the frequency, rate or extent of intrinsic apoptotic signaling pathway in response to DNA damage.	biological_process	5	5	5	0.5064	2.6714	-1.2437	-1.0275	-0.5653	0	-1.777	-1.4469	-0.1009	2.6714	GO:1902231
protein phosphatase 2A binding	Interacting selectively and non-covalently with the enzyme protein phosphatase 2A.	molecular_function	18	18	18	0.1663	0	0	-0.3379	0	-0.436	2.6708	-0.9165	0	2.6708	GO:0051721
phosphatidylinositol phosphate phosphatase activity	Catalysis of the reaction: phosphatidylinositol phosphate(n) + H2O = phosphatidylinositol phosphate(n-1) + phosphate. This reaction is the removal of a phosphate group from a phosphatidylinositol phosphate.	molecular_function	11	11	11	0.6638	0	0.4609	0.9636	0	0	2.6687	0.9156	0.5616	2.6687	GO:0052866
calcium ion transport	The directed movement of calcium (Ca) ions into, out of or within a cell, or between cells, by means of some agent such as a transporter or pore.	biological_process	89	89	89	0.4273	0	0.9129	0.6687	0.7814	-0.4333	2.6667	0	0	2.6667	GO:0006816
regulation of insulin secretion involved in cellular response to glucose stimulus	Any process that modulates the frequency, rate or extent of the regulated release of insulin that contributes to the response of a cell to glucose.	biological_process	12	12	12	0	0	-0.2241	-1.9657	-1.6408	0	2.6653	-1.3998	0	2.6653	GO:0061178
unmethylated CpG binding	Interacting selectively and non-covalently with unmethylated CpG motifs. Unmethylated CpG dinucleotides are often associated with gene promoters.	molecular_function	5	5	5	0	0	0	0	-1.9585	0	2.6645	0	0	2.6645	GO:0045322
suckling behavior	Specific behavior of a newborn or infant mammal that results in the derivation of nourishment from the breast.	biological_process	9	9	9	2.6588	-2.6178	1.5445	2.3646	-1.8932	1.3392	-1.4382	1.6428	-1.6761	2.6588	GO:0001967
cytokine production involved in immune response	The appearance of a cytokine due to biosynthesis or secretion following a cellular stimulus contributing to an immune response, resulting in an increase in its intracellular or extracellular levels.	biological_process	7	7	7	0	0.9204	2.6564	-1.0576	-1.6401	-2.3294	-2.4495	-0.6212	-1.8788	2.6564	GO:0002367
endothelial tube morphogenesis	The process in which the anatomical structures of a tube are generated and organized from an endothelium. Endothelium refers to the layer of cells lining blood vessels, lymphatics, the heart, and serous cavities, and is derived from bone marrow or mesoderm. Corneal endothelium is a special case, derived from neural crest cells.	biological_process	7	7	7	0.0839	0	0	0	0	0	2.6559	0.0414	0	2.6559	GO:0061154
amide biosynthetic process	The chemical reactions and pathways resulting in the formation of an amide, any derivative of an oxoacid in which an acidic hydroxy group has been replaced by an amino or substituted amino group.	biological_process	9	9	9	0.2926	-0.5631	2.5571	0	0	-0.5087	2.6547	0.662	0	2.6547	GO:0043604
cellular response to oxidative stress	Any process that results in a change in state or activity of a cell (in terms of movement, secretion, enzyme production, gene expression, etc.) as a result of oxidative stress, a state often resulting from exposure to high levels of reactive oxygen species, e.g. superoxide anions, hydrogen peroxide (H2O2), and hydroxyl radicals.	biological_process	36	36	36	0.1454	0.1977	0.6532	-1.2151	-0.5355	-0.5066	2.6539	-0.6859	0	2.6539	GO:0034599
tissue development	The process whose specific outcome is the progression of a tissue over time, from its formation to the mature structure.	biological_process	22	22	22	-0.8111	0	-1.3296	-0.0464	-1.665	-1.4164	2.6497	-0.8941	-0.9545	2.6497	GO:0009888
hematopoietic progenitor cell differentiation	The process in which precursor cell type acquires the specialized features of a hematopoietic progenitor cell, a class of cell types including myeloid progenitor cells and lymphoid progenitor cells.	biological_process	49	49	49	-0.3637	0	0.6853	-1.2946	-0.3399	0	2.6495	-0.6604	0	2.6495	GO:0002244
positive T cell selection	The process of sparing immature T cells which react with self-MHC protein complexes with low affinity levels from apoptotic death.	biological_process	5	5	5	0.8619	0	0.593	0.5579	0.0392	0.9252	2.6486	1.168	0.3387	2.6486	GO:0043368
focal adhesion	Small region on the surface of a cell that anchors the cell to the extracellular matrix and that forms a point of termination of actin filaments.	cellular_component	88	88	88	-0.5707	0	-0.9241	-0.9044	-1.0525	-0.0773	2.648	-0.5192	0	2.648	GO:0005925
male germ cell nucleus	The nucleus of a male germ cell, a reproductive cell in males.	cellular_component	9	9	9	0.352	0	0	0.0761	0	0.1656	2.6465	0.0046	0	2.6465	GO:0001673
peptidyl-lysine dimethylation	The methylation of peptidyl-lysine to form peptidyl-N6,N6-dimethyl-L-lysine.	biological_process	6	6	6	0.5305	0	0.2851	-1.0327	-0.6158	0	2.6459	0.6036	1.7466	2.6459	GO:0018027
negative regulation of interleukin-6 production	Any process that stops, prevents, or reduces the frequency, rate, or extent of interleukin-6 production.	biological_process	14	14	14	-1.1548	0	0.0536	-0.6462	-0.9744	0	2.6454	0	-0.4982	2.6454	GO:0032715
positive regulation of adaptive immune response based on somatic recombination of immune receptors built from immunoglobulin superfamily domains	Any process that activates or increases the frequency, rate, or extent of an adaptive immune response based on somatic recombination of immune receptors built from immunoglobulin superfamily domains. An example of this process is found in the Gnathostomata.	biological_process	5	5	5	0	0	0	-0.7558	0	0	2.6415	0	0	2.6415	GO:0002824
response to oxidative stress	Any process that results in a change in state or activity of a cell or an organism (in terms of movement, secretion, enzyme production, gene expression, etc.) as a result of oxidative stress, a state often resulting from exposure to high levels of reactive oxygen species, e.g. superoxide anions, hydrogen peroxide (H2O2), and hydroxyl radicals.	biological_process	90	90	90	-0.1868	0	-1.4473	-1.4018	-1.0598	-0.514	2.6397	-0.9043	-0.6156	2.6397	GO:0006979
response to calcium ion	Any process that results in a change in state or activity of a cell or an organism (in terms of movement, secretion, enzyme production, gene expression, etc.) as a result of a calcium ion stimulus.	biological_process	36	36	36	-0.7725	0	-0.9349	-1.3678	-1.0212	-0.575	2.6366	-0.585	0	2.6366	GO:0051592
negative regulation of mitotic cell cycle	Any process that stops, prevents or reduces the rate or extent of progression through the mitotic cell cycle.	biological_process	10	10	10	-1.4298	0.3945	0.9025	1.4513	-1.1836	0.9928	2.6348	0	-0.5339	2.6348	GO:0045930
cAMP response element binding	Interacting selectively and non-covalently with the cyclic AMP response element (CRE), a short palindrome-containing sequence found in the promoters of genes whose expression is regulated in response to cyclic AMP.	molecular_function	5	5	5	1.3501	1.3919	2.4095	2.6337	1.0414	0.9387	1.0429	2.4961	0.5103	2.6337	GO:0035497
pseudopodium	A temporary protrusion or retractile process of a cell, associated with flowing movements of the protoplasm, and serving for locomotion and feeding.	cellular_component	8	8	8	0	0	-0.3839	-0.1085	-0.2776	0	2.6318	-0.1409	0	2.6318	GO:0031143
organonitrogen compound catabolic process	The chemical reactions and pathways resulting in the breakdown of organonitrogen compound.	biological_process	18	18	18	-0.045	-1.3942	2.6311	-1.1036	-1.4384	0.7431	-0.9832	-1.3292	1.2694	2.6311	GO:1901565
heterochromatin	A compact and highly condensed form of chromatin.	cellular_component	31	31	31	0	0	-0.5354	-0.7846	-0.7359	0	2.6306	-0.546	0	2.6306	GO:0000792
positive regulation of nuclear-transcribed mRNA catabolic process, deadenylation-dependent decay	Any process that activates or increases the frequency, rate or extent of nuclear-transcribed mRNA catabolic process, deadenylation-dependent decay.	biological_process	10	10	10	0	0	0	0	0	0	2.6304	0	0	2.6304	GO:1900153
cholesterol metabolic process	The chemical reactions and pathways involving cholesterol, cholest-5-en-3 beta-ol, the principal sterol of vertebrates and the precursor of many steroids, including bile acids and steroid hormones. It is a component of the plasma membrane lipid bilayer and of plasma lipoproteins and can be found in all animal tissues.	biological_process	53	53	53	0	0	-1.3959	-0.3152	-1.2276	-0.6438	2.6298	-1.6112	-0.0769	2.6298	GO:0008203
smooth muscle cell differentiation	The process in which a relatively unspecialized cell acquires specialized features of a smooth muscle cell; smooth muscle lacks transverse striations in its constituent fibers and are almost always involuntary.	biological_process	16	16	16	1.7178	0	1.2096	-1.477	-0.5907	-0.0269	2.6281	1.3027	0	2.6281	GO:0051145
protein phosphatase type 2A regulator activity	Modulation of the activity of the enzyme protein phosphatase type 2A.	molecular_function	17	17	17	0.9873	0	0.191	1.1886	0	0	2.6269	1.2983	0.1429	2.6269	GO:0008601
regulation of mitochondrial depolarization	Any process that modulates the frequency, rate or extent of the change in the membrane potential of the mitochondria from negative to positive.	biological_process	6	6	6	0	0.8868	0	0	0	0	2.6264	0.0826	-0.2193	2.6264	GO:0051900
spindle checkpoint	A cell cycle checkpoint that originates from the mitotic or meiotic spindle.	biological_process	11	11	11	0	0	-1.1143	0	0	0	2.625	0.154	-0.2728	2.625	GO:0031577
Fc-epsilon receptor signaling pathway	A series of molecular signals initiated by the binding of the Fc portion of immunoglobulin E (IgE) to an Fc-epsilon receptor on the surface of a signal-receiving cell, and ending with regulation of a downstream cellular process, e.g. transcription. The Fc portion of an immunoglobulin is its C-terminal constant region.	biological_process	119	119	119	0.4805	0	0.37	-1.0802	-0.4409	0.0253	2.6228	0.7658	0	2.6228	GO:0038095
interleukin-18 production	The appearance of interleukin-18 due to biosynthesis or secretion following a cellular stimulus, resulting in an increase in its intracellular or extracellular levels.	biological_process	5	5	5	0	2.0515	2.6224	1.2032	1.3665	-0.0547	2.0122	1.18	-1.6476	2.6224	GO:0032621
positive regulation of catalytic activity	Any process that activates or increases the activity of an enzyme.	biological_process	62	62	62	-0.4586	-0.3292	-1.1277	-1.431	-1.9175	-0.1989	2.6224	-0.8042	-0.6114	2.6224	GO:0043085
regulation of cell-cell adhesion	Any process that modulates the frequency, rate or extent of attachment of a cell to another cell.	biological_process	10	10	10	-1.2921	-1.481	-1.5866	-1.2449	-0.7631	-1.1836	2.6211	-0.3619	0	2.6211	GO:0022407
regulation of transforming growth factor beta production	Any process that modulates the frequency, rate, or extent of production of transforming growth factor-beta.	biological_process	6	6	6	0.7894	0	-0.2571	-1.0282	0	-1.2028	2.621	-1.3859	-1.1124	2.621	GO:0071634
SMAD protein complex assembly	The aggregation, arrangement and bonding together of a set of components to form a protein complex that contains SMAD proteins.	biological_process	8	8	8	0	0	0.7945	0	0	0	2.6201	0	0	2.6201	GO:0007183
cellular amide metabolic process	The chemical reactions and pathways involving an amide, any derivative of an oxoacid in which an acidic hydroxy group has been replaced by an amino or substituted amino group, as carried out by individual cells.	biological_process	17	17	17	-0.0696	-0.4953	-1.5115	-0.7343	0	-0.3453	2.6181	0	0	2.6181	GO:0043603
plasma membrane fusion	The joining of two or more lipid bilayer membranes that surround a cell.	biological_process	5	5	5	0.9823	0	0	0.8179	0.5343	0	2.6179	0.6754	0	2.6179	GO:0045026
positive regulation of B cell differentiation	Any process that activates or increases the frequency, rate or extent of B cell differentiation.	biological_process	13	13	13	0	0	0.7262	0	0	0	2.617	-0.3864	0.2121	2.617	GO:0045579
positive regulation of calcium ion transmembrane transporter activity	Any process that activates or increases the frequency, rate or extent of calcium ion transmembrane transporter activity.	biological_process	7	7	7	0.4183	0	0	0	0	0	2.6154	0	0	2.6154	GO:1901021
positive regulation of Rap GTPase activity	Any process that activates or increases the activity of a GTPase of the Rap family.	biological_process	6	6	6	0	0	0.8465	0	0	0	2.6132	0	0	2.6132	GO:0032854
regulation of meiosis	Any process that modulates the frequency, rate or extent of meiosis, the process in which the nucleus of a diploid cell divides twice forming four haploid cells, one or more of which usually function as gametes.	biological_process	10	10	10	-1.1649	0	1.2712	0.9362	-1.466	0.0636	2.613	0.3931	0	2.613	GO:0040020
neurotrophin TRK receptor signaling pathway	A series of molecular signals initiated by the binding of a neurotrophin to a receptor on the surface of the target cell where the receptor possesses tyrosine kinase activity, and ending with regulation of a downstream cellular process, e.g. transcription.	biological_process	186	186	186	0.1805	0	0.2939	-0.8544	-0.6189	0	2.6119	0.3519	0	2.6119	GO:0048011
SUMO ligase activity	Catalysis of ATP-dependent isopeptide bond formation between the carboxy-terminal glycine residues of the small ubiquitin-related modifier SUMO and a substrate lysine residue, leading to the formation of predominately monosumoylated proteins with modified function.	molecular_function	9	9	9	0	0	-1.5762	-1.1691	-0.5641	0.4817	2.6103	-1.9577	-1.0901	2.6103	GO:0019789
positive regulation of cell growth	Any process that activates or increases the frequency, rate, extent or direction of cell growth.	biological_process	54	54	54	-0.5325	0	-1.6804	-1.7615	-1.7571	1.4481	2.6094	1.4563	-0.7885	2.6094	GO:0030307
DNA modification	The covalent alteration of one or more nucleotide sites in DNA, resulting in a change in its properties.	biological_process	9	9	9	0	-2.276	-0.9483	-0.2494	-1.8768	-1.6407	2.6085	-1.781	-1.3517	2.6085	GO:0006304
protein kinase activator activity	Increases the activity of a protein kinase, an enzyme which phosphorylates a protein.	molecular_function	13	13	13	-0.0235	0	0	0	-0.0086	0	2.6081	0	-0.251	2.6081	GO:0030295
execution phase of apoptosis	A stage of the apoptotic process that starts with the controlled breakdown of the cell through the action of effector caspases or other effector molecules (e.g. cathepsins, calpains etc.). Key steps of the execution phase are rounding-up of the cell, retraction of pseudopodes, reduction of cellular volume (pyknosis), chromatin condensation, nuclear fragmentation (karyorrhexis), plasma membrane bl…	biological_process	27	27	27	0.7455	0.5942	0.3275	0	-0.2436	0.2849	2.6077	-0.2143	0	2.6077	GO:0097194
microtubule bundle formation	A process that results in a parallel arrangement of microtubules.	biological_process	12	12	12	-1.1032	0	0.8428	0.2259	0.5286	0.2883	2.6077	0.1396	0	2.6077	GO:0001578
activation of phospholipase C activity	The initiation of the activity of the inactive enzyme phospolipase C as the result of a series of molecular signals generated as a consequence of a G-protein coupled receptor binding to its physiological ligand.	biological_process	38	38	38	0.6665	0	0.6421	0.7041	-0.5051	0	2.6072	0.3014	0	2.6072	GO:0007202
positive regulation of cell motility	Any process that activates or increases the frequency, rate or extent of cell motility.	biological_process	5	5	5	-0.5978	-0.0013	0	-1.3844	-2.1403	-0.521	2.6066	-2.4819	0	2.6066	GO:2000147
immune system process	Any process involved in the development or functioning of the immune system, an organismal system for calibrated responses to potential internal or invasive threats.	biological_process	200	200	200	0.4112	0.7008	-1.2028	-0.9619	-1.0732	-0.5585	2.6041	-0.6358	-0.2436	2.6041	GO:0002376
regulation of ruffle assembly	Any process that modulates the frequency, rate or extent of ruffle assembly.	biological_process	7	7	7	-0.548	0	-0.9983	-0.3064	0.1331	0.0653	2.6036	-0.1268	0	2.6036	GO:1900027
regulation of osteoblast proliferation	Any process that modulates the frequency, rate or extent of osteoblast proliferation.	biological_process	8	8	8	0.3519	0	0	0	0	0	2.5978	0.1994	0	2.5978	GO:0033688
B cell receptor signaling pathway	A series of molecular signals initiated by the cross-linking of an antigen receptor on a B cell.	biological_process	28	28	28	-1.0472	0	0.8972	-0.5283	-0.6469	0.1866	2.5965	0.9982	0.1099	2.5965	GO:0050853
positive regulation of cation channel activity	Any process that activates or increases the frequency, rate or extent of cation channel activity.	biological_process	10	10	10	0.8594	0	-0.0078	0	0	0	2.5963	0	0	2.5963	GO:2001259
protein N-terminus binding	Interacting selectively and non-covalently with a protein N-terminus, the end of any peptide chain at which the 2-amino (or 2-imino) function of a constituent amino acid is not attached in peptide linkage to another amino-acid residue.	molecular_function	82	82	82	-0.3221	0	-0.8173	-1.4935	-1.0215	0	2.596	-0.704	0	2.596	GO:0047485
phosphatidylinositol 3-kinase binding	Interacting selectively and non-covalently with a phosphatidylinositol 3-kinase, any enzyme that catalyzes the addition of a phosphate group to an inositol lipid at the 3' position of the inositol ring.	molecular_function	20	20	20	-1.776	0.5275	-1.8486	-1.8924	-1.515	-0.962	2.5945	-2.1661	-0.3606	2.5945	GO:0043548
DNA integration	The process in which a segment of DNA is incorporated into another, usually larger, DNA molecule such as a chromosome.	biological_process	8	8	8	0.3284	0	-1.1033	2.5937	1.5525	-0.8423	-2.0442	2.2901	0	2.5937	GO:0015074
regulation of kidney development	Any process that modulates the rate, frequency or extent of kidney development. Kidney development is the process whose specific outcome is the progression of the kidney over time, from its formation to the mature structure. The kidney is an organ that filters the blood and excretes the end products of body metabolism in the form of urine.	biological_process	9	9	9	1.5508	2.1288	1.093	0	0	0.2596	2.5933	1.2329	0.741	2.5933	GO:0090183
ruffle membrane	The portion of the plasma membrane surrounding a ruffle.	cellular_component	49	49	49	0	0	0	-0.3595	0	0	2.5914	-0.3151	0	2.5914	GO:0032587
regulation of multicellular organism growth	Any process that modulates the frequency, rate or extent of growth of the body of an organism so that it reaches its usual body size.	biological_process	19	19	19	0	0	0.2346	0	0.3924	0	2.5914	0	0	2.5914	GO:0040014
proline-rich region binding	Interacting selectively and non-covalently with a proline-rich region, i.e. a region that contains a high proportion of proline residues, in a protein.	molecular_function	13	13	13	0.1923	0	0.6147	-0.0988	-0.7928	0	2.5913	0	0.0229	2.5913	GO:0070064
cell adhesion mediated by integrin	The attachment of a cell, either to another cell or to an underlying substrate such as the extracellular matrix, via an integrin, a heterodimeric adhesion receptor formed by the non-covalent association of particular alpha and beta subunits.	biological_process	8	8	8	1.4849	0	-0.8866	-1.9636	-1.7597	1.2406	2.5912	-0.7492	0	2.5912	GO:0033627
negative regulation of establishment of protein localization to plasma membrane	Any process that decreases the frequency, rate or extent of the directed movement of a protein to a specific location in the plasma membrane.	biological_process	10	10	10	0	0	0	0	-0.6922	0	2.5901	0	0.1601	2.5901	GO:0090005
negative regulation of protein catabolic process	Any process that stops, prevents, or reduces the frequency, rate or extent of the chemical reactions and pathways resulting in the breakdown of a protein by the destruction of the native, active configuration, with or without the hydrolysis of peptide bonds.	biological_process	19	19	19	1.3491	0.8248	2.0506	2.5883	-1.9161	1.0587	2.5007	-1.3072	0.3722	2.5883	GO:0042177
RNA polymerase II core promoter sequence-specific DNA binding transcription factor activity	Interacting selectively and non-covalently with a specific DNA sequence in an RNA polymerase II (Pol II) core promoter, the region composed of the transcription start site and binding sites for transcription factors of the Pol II basal transcription machinery, in order to modulate transcription by Pol II. The transcription factor may or may not also interact selectively with a protein or macromol…	molecular_function	5	5	5	2.5874	-2.4194	1.5202	-2.4172	-1.3556	-1.3641	-1.2638	1.1638	-1.438	2.5874	GO:0000983
histone H3-K9 demethylation	The modification of histone H3 by the removal of a methyl group from lysine at position 9 of the histone.	biological_process	5	5	5	2.2268	0	1.6416	2.5866	0.7673	0.2249	1.5327	2.0707	0.1908	2.5866	GO:0033169
regulation of T cell activation	Any process that modulates the frequency, rate or extent of T cell activation.	biological_process	8	8	8	0	0.2397	1.9512	0	-1.1729	0.2793	2.585	-0.1014	1.0977	2.585	GO:0050863
mismatched DNA binding	Interacting selectively and non-covalently with double-stranded DNA containing one or more mismatches.	molecular_function	10	10	10	0	0	0.5067	0	0	0	2.5843	0	0	2.5843	GO:0030983
macromolecule metabolic process	The chemical reactions and pathways involving macromolecules, any molecule of high relative molecular mass, the structure of which essentially comprises the multiple repetition of units derived, actually or conceptually, from molecules of low relative molecular mass.	biological_process	13	13	13	-1.686	-0.6086	0.2937	-2.0015	-1.9633	-1.7537	2.5829	-1.4689	-1.5459	2.5829	GO:0043170
positive regulation of T cell cytokine production	Any process that activates or increases the frequency, rate, or extent of T cell cytokine production.	biological_process	6	6	6	1.2147	1.8025	-1.1676	-1.9181	-1.022	1.4401	2.5823	-2.0462	-1.5151	2.5823	GO:0002726
glucose transport	The directed movement of the hexose monosaccharide glucose into, out of or within a cell, or between cells, by means of some agent such as a transporter or pore.	biological_process	45	45	45	-0.5573	0	0.3991	-0.4262	0	0	2.5819	0	0	2.5819	GO:0015758
neural tube patterning	The regionalization process that regulates the coordinated growth that establishes the non-random spatial arrangement of the neural tube.	biological_process	8	8	8	0.3401	0	0.3351	0	0	0.5439	2.5811	0	0	2.5811	GO:0021532
regulation of phosphorylation	Any process that modulates the frequency, rate or extent of addition of phosphate groups into a molecule.	biological_process	17	17	17	0	0	0	0.2046	0	-0.3273	2.581	0	0	2.581	GO:0042325
cellular response to stress	Any process that results in a change in state or activity of a cell (in terms of movement, secretion, enzyme production, gene expression, etc.) as a result of a stimulus indicating the organism is under stress. The stress is usually, but not necessarily, exogenous (e.g. temperature, humidity, ionizing radiation).	biological_process	14	14	14	0	0	0.0178	0	-0.6687	0	2.5801	0	0	2.5801	GO:0033554
mammary gland epithelial cell differentiation	The process in which a relatively unspecialized epithelial cell becomes a more specialized epithelial cell of the mammary gland.	biological_process	8	8	8	0	0	0	-1.2381	-1.9828	-0.483	2.5799	-1.933	0	2.5799	GO:0060644
wound healing	The series of events that restore integrity to a damaged tissue, following an injury.	biological_process	52	52	52	-0.7432	-0.6824	-1.8359	-1.366	-0.3752	-0.5185	2.579	-0.9944	-0.7472	2.579	GO:0042060
phosphatidylinositol biosynthetic process	The chemical reactions and pathways resulting in the formation of phosphatidylinositol, any glycophospholipid in which the sn-glycerol 3-phosphate residue is esterified to the 1-hydroxyl group of 1D-myo-inositol.	biological_process	52	52	52	0.0005	0	0.2096	0.6105	0.4478	0	2.5789	0.298	0	2.5789	GO:0006661
regionalization	The pattern specification process that results in the subdivision of an axis or axes in space to define an area or volume in which specific patterns of cell differentiation will take place or in which cells interpret a specific environment.	biological_process	9	9	9	0.406	0	0.3137	0	0	0.5008	2.5771	0	0	2.5771	GO:0003002
integrin activation	The aggregation, arrangement and bonding together of an integrin, a heterodimeric adhesion receptor formed by the non-covalent association of particular alpha and beta subunits, that lead to the increased affinity of the integrin for its extracellular ligands.	biological_process	7	7	7	-0.2251	0	-1.3959	0	-0.6745	-1.2561	2.5769	-0.9694	-0.4059	2.5769	GO:0033622
positive regulation of cell migration	Any process that activates or increases the frequency, rate or extent of cell migration.	biological_process	93	93	93	0.2229	0	-0.0559	-0.9069	-0.3825	-0.1167	2.5761	-0.6839	0	2.5761	GO:0030335
endoplasmic reticulum calcium ion homeostasis	Any process involved in the maintenance of an internal steady state of calcium ions within the endoplasmic reticulum of a cell or between the endoplasmic reticulum and its surroundings.	biological_process	10	10	10	1.07	0.4612	0.4903	1.7679	0.3586	0.0333	2.5751	0.0871	0	2.5751	GO:0032469
embryonic foregut morphogenesis	The process in which the anatomical structures of the foregut are generated and organized, during the embryonic phase.	biological_process	6	6	6	0	0	0	0	0	0	2.5751	0	0	2.5751	GO:0048617
regulation of interleukin-13 production	Any process that modulates the frequency, rate, or extent of interleukin-13 production.	biological_process	8	8	8	-1.7644	0	-0.9487	-1.0817	-0.9734	-0.7981	2.5751	0	0	2.5751	GO:0032656
regulation of homeostatic process	Any process that modulates the frequency, rate, or extent of a homeostatic process.	biological_process	23	23	23	-1.5191	0	-1.1107	-1.9585	-1.4395	-0.7674	2.5746	-0.5093	-0.5222	2.5746	GO:0032844
cellular response to ketone	Any process that results in a change in state or activity of a cell (in terms of movement, secretion, enzyme production, gene expression, etc.) as a result of a ketone stimulus.	biological_process	9	9	9	-0.1877	0	1.2041	-0.2513	-0.6847	-0.2216	2.5736	0	0	2.5736	GO:1901655
iron-sulfur cluster binding	Interacting selectively and non-covalently with an iron-sulfur cluster, a combination of iron and sulfur atoms.	molecular_function	46	46	46	0.5404	1.2317	1.387	1.2247	-1.461	0.759	2.573	0.9202	-1.5565	2.573	GO:0051536
somatic recombination of immunoglobulin gene segments	The process in which immunoglobulin genes are formed through recombination of the germline genetic elements, as known as immunoglobulin gene segments, within a single locus.	biological_process	6	6	6	0	0	1.9161	0	0.9395	0.0936	2.5714	0.8263	0	2.5714	GO:0016447
positive regulation of interleukin-1 beta secretion	Any process that activates or increases the frequency, rate or extent of the regulated release of interleukin-1 beta from a cell.	biological_process	11	11	11	0	-1.1892	2.5713	0	0.2245	-0.6693	2.0289	0	0.1921	2.5713	GO:0050718
positive regulation of phosphatidylinositol 3-kinase signaling	Any process that activates or increases the frequency, rate or extent of signal transduction mediated by the phosphatidylinositol 3-kinase cascade.	biological_process	31	31	31	0.7518	0.0863	-1.3098	-1.2006	-0.8335	-0.0382	2.571	-0.7076	0	2.571	GO:0014068
interleukin-13 production	The appearance of interleukin-13 due to biosynthesis or secretion following a cellular stimulus, resulting in an increase in its intracellular or extracellular levels.	biological_process	9	9	9	-1.6032	0	-0.7507	-1.007	-0.7225	-0.5898	2.5702	0	0	2.5702	GO:0032616
positive regulation of Rac GTPase activity	Any process that activates or increases the activity of a GTPase of the Rac family.	biological_process	16	16	16	0	0	0.4783	-0.194	0.2948	0	2.57	0	0	2.57	GO:0032855
regulation of sodium ion transport	Any process that modulates the frequency, rate or extent of the directed movement of sodium ions (Na+) into, out of or within a cell, or between cells, by means of some agent such as a transporter or pore.	biological_process	13	13	13	0.3538	-0.4741	1.8853	1.1141	0.3475	-1.5339	2.5697	1.1942	-0.9227	2.5697	GO:0002028
folic acid-containing compound biosynthetic process	The chemical reactions and pathways resulting in the formation of folic acid and its derivatives.	biological_process	5	5	5	2.5695	1.8377	-1.3847	0.5771	1.0458	-1.1951	-2.4172	-1.3623	-1.2259	2.5695	GO:0009396
ADP binding	Interacting selectively and non-covalently with ADP, adenosine 5'-diphosphate.	molecular_function	25	25	25	0	0	0	0	-0.15	0	2.5688	0	0	2.5688	GO:0043531
regulation of muscle contraction	Any process that modulates the frequency, rate or extent of muscle contraction.	biological_process	13	13	13	-0.6175	0	-0.4084	-0.5263	0.3105	0.1608	2.5678	-0.3627	0	2.5678	GO:0006937
musculoskeletal movement	The movement of an organism or part of an organism using mechanoreceptors, the nervous system, striated muscle and/or the skeletal system.	biological_process	6	6	6	1.007	0.0222	0	0.1955	0	0.3964	2.5665	0	0	2.5665	GO:0050881
protein disulfide oxidoreductase activity	Catalysis of the reaction: a protein with reduced sulfide groups = a protein with oxidized disulfide bonds.	molecular_function	24	24	24	0	0	-0.1449	-0.464	-1.3738	0	2.5659	-0.7581	0	2.5659	GO:0015035
ossification	The formation of bone or of a bony substance, or the conversion of fibrous tissue or of cartilage into bone or a bony substance.	biological_process	41	41	41	-0.8042	-1.0853	-1.3862	-2.1477	-1.5943	-1.6532	2.5659	-2.034	-0.4828	2.5659	GO:0001503
immunoglobulin production	The appearance of immunoglobulin due to biosynthesis or secretion following a cellular stimulus, resulting in an increase in its intracellular or extracellular levels.	biological_process	12	12	12	0.2878	0	1.6332	-1.1532	-0.1452	0.394	2.5631	0.7785	0.4445	2.5631	GO:0002377
myeloid cell differentiation	The process in which a relatively unspecialized myeloid precursor cell acquires the specialized features of any cell of the myeloid leukocyte, megakaryocyte, thrombocyte, or erythrocyte lineages.	biological_process	24	24	24	1.3332	2.1065	1.0317	-1.358	-0.7014	0.4747	2.5623	1.0812	-0.8235	2.5623	GO:0030099
hindbrain development	The process whose specific outcome is the progression of the hindbrain over time, from its formation to the mature structure. The hindbrain is the posterior of the three primary divisions of the developing chordate brain, or the corresponding part of the adult brain (in vertebrates, includes the cerebellum, pons, and medulla oblongata and controls the autonomic functions and equilibrium).	biological_process	13	13	13	-0.7019	0	0	-0.6867	0	0	2.5597	0	0	2.5597	GO:0030902
leukocyte cell-cell adhesion	The attachment of a leukocyte to another cell via adhesion molecules.	biological_process	19	19	19	0.0759	0	-0.7098	-0.0216	-0.0404	0.3369	2.5596	-0.814	0.1878	2.5596	GO:0007159
positive regulation of isotype switching	Any process that activates or increases the frequency, rate or extent of isotype switching.	biological_process	8	8	8	0.5584	0	0	0	-0.4592	0	2.5581	-0.7323	0	2.5581	GO:0045830
host cell	A cell within a host organism. Includes the host plasma membrane and any external encapsulating structures such as the host cell wall and cell envelope.	cellular_component	6	6	6	-0.0559	2.411	0	0	-0.1902	0	2.5575	0.0236	0	2.5575	GO:0043657
regulation of neuron projection regeneration	Any process that modulates the rate, frequency or extent of neuron projection regeneration, the regrowth of neuronal processes such as axons or dendrites following their loss or damage.	biological_process	7	7	7	0	-0.0933	0.2454	-0.3326	0	0.053	2.5558	0.3493	0.4606	2.5558	GO:0070570
coenzyme binding	Interacting selectively and non-covalently with a coenzyme, any of various nonprotein organic cofactors that are required, in addition to an enzyme and a substrate, for an enzymatic reaction to proceed.	molecular_function	28	28	28	0	0	0	-0.2511	-0.3601	0.4972	2.5526	0	0	2.5526	GO:0050662
nucleoside bisphosphate metabolic process	The chemical reactions and pathways involving a nucleoside bisphosphate, a compound consisting of a nucleobase linked to a deoxyribose or ribose sugar esterified with one phosphate group attached to each of two different hydroxyl groups on the sugar.	biological_process	6	6	6	-0.273	-1.8752	2.5525	-1.0489	0.9804	1.2026	1.2275	1.2372	0.8338	2.5525	GO:0033865
ribonucleoside bisphosphate metabolic process	The chemical reactions and pathways involving a ribonucleoside bisphosphate, a compound consisting of a nucleobase linked to a ribose sugar esterified with one phosphate group attached to each of two different hydroxyl groups on the sugar.	biological_process	6	6	6	-0.273	-1.8752	2.5525	-1.0489	0.9804	1.2026	1.2275	1.2372	0.8338	2.5525	GO:0033875
purine nucleoside bisphosphate metabolic process	The chemical reactions and pathways involving a purine nucleoside bisphosphate, a compound consisting of a purine base linked to a deoxyribose or ribose sugar esterified with one phosphate group attached to each of two different hydroxyl groups on the sugar.	biological_process	6	6	6	-0.273	-1.8752	2.5525	-1.0489	0.9804	1.2026	1.2275	1.2372	0.8338	2.5525	GO:0034032
myeloid cell homeostasis	The process of regulating the proliferation and elimination of myeloid cells such that the total number of myeloid cells within a whole or part of an organism is stable over time in the absence of an outside stimulus.	biological_process	9	9	9	0.9336	0	2.1031	-1.9779	-1.4025	0.3141	2.5521	-1.2159	0	2.5521	GO:0002262
phospholipid catabolic process	The chemical reactions and pathways resulting in the breakdown of phospholipids, any lipid containing phosphoric acid as a mono- or diester.	biological_process	16	16	16	-1.6188	-0.1609	0.9149	-1.6997	-1.1859	-0.5984	2.5516	-0.5147	0	2.5516	GO:0009395
lipase activity	Catalysis of the hydrolysis of a lipid or phospholipid.	molecular_function	5	5	5	0	0	0.1174	0	0	0	2.55	0	0	2.55	GO:0016298
T cell receptor signaling pathway	A series of molecular signals initiated by the cross-linking of an antigen receptor on a T cell.	biological_process	69	69	69	1.1093	0	-0.6973	-1.1032	-0.884	0.1888	2.5497	0.8236	0.0313	2.5497	GO:0050852
positive regulation of Ras GTPase activity	Any process that activates or increases the activity of a GTPase of the Ras superfamily.	biological_process	20	20	20	0.6472	-0.033	0	1.1014	-0.9768	-0.6543	2.5492	1.9018	0	2.5492	GO:0032320
fatty acid beta-oxidation	A fatty acid oxidation process that results in the complete oxidation of a long-chain fatty acid. Fatty acid beta-oxidation begins with the addition of coenzyme A to a fatty acid, and occurs by successive cycles of reactions during each of which the fatty acid is shortened by a two-carbon fragment removed as acetyl coenzyme A; the cycle continues until only two or three carbons remain (as acetyl-…	biological_process	38	38	38	-0.2834	0	0	-0.5115	0	0	2.5483	-1.237	0	2.5483	GO:0006635
dermatan sulfate biosynthetic process	The chemical reactions and pathways resulting in the formation of dermatan sulfate, any glycosaminoglycan with repeats consisting of beta-(1,4)-linked L-iduronyl-beta-(1,3)-N-acetyl-D-galactosamine 4-sulfate units.	biological_process	5	5	5	0.8216	-0.2046	1.0902	2.3584	2.548	0	1.5277	0.9149	0.6521	2.548	GO:0030208
autophagic vacuole assembly	The formation of a double membrane-bounded structure, the autophagosome, that occurs when a specialized membrane sac, called the isolation membrane, starts to enclose a portion of the cytoplasm.	biological_process	20	20	20	0.7033	0	0.2763	-1.1477	-1.6059	-0.3116	2.5479	0.689	0	2.5479	GO:0000045
14-3-3 protein binding	Interacting selectively and non-covalently with a 14-3-3 protein. A 14-3-3 protein is any of a large family of approximately 30kDa acidic proteins which exist primarily as homo- and heterodimers within all eukaryotic cells, and have been implicated in the modulation of distinct biological processes by binding to specific phosphorylated sites on diverse target proteins, thereby forcing conformatio…	molecular_function	14	14	14	0	0	0.4911	0.2996	0.5507	0	2.5437	1.5232	0.1261	2.5437	GO:0071889
vitamin transporter activity	Enables the directed movement of vitamins into, out of or within a cell, or between cells. A vitamin is one of a number of unrelated organic substances that occur in many foods in small amounts and that are necessary in trace amounts for the normal metabolic functioning of the body.	molecular_function	9	9	9	-2.0257	-0.2209	2.1188	-2.0074	-2.2572	-0.7267	2.5426	1.8732	1.2877	2.5426	GO:0051183
apoptotic nuclear changes	Alterations undergone by nuclei at the molecular and morphological level as part of the execution phase of apoptosis.	biological_process	11	11	11	-2.5149	0	-2.0022	-1.7255	-0.3087	-1.6009	2.542	-0.9033	-0.8389	2.542	GO:0030262
protein kinase B signaling	A series of reactions, mediated by the intracellular serine/threonine kinase protein kinase B (also called AKT), which occurs as a result of a single trigger reaction or compound.	biological_process	15	15	15	-0.2276	0	0	-0.6521	-0.7319	-0.8037	2.5407	-0.8745	0	2.5407	GO:0043491
positive regulation of protein tyrosine kinase activity	Any process that increases the rate, frequency, or extent of protein tyrosine kinase activity.	biological_process	14	14	14	-0.7517	0.5037	-2.0848	-1.3158	-1.1876	1.1387	2.539	-0.84	0.4734	2.539	GO:0061098
sialylation	The covalent attachment of sialic acid to a substrate molecule.	biological_process	13	13	13	0.1494	0	-0.3747	0.3113	0.2131	0.5259	2.5386	0.7046	0.7632	2.5386	GO:0097503
regulation of programmed cell death	Any process that modulates the frequency, rate or extent of programmed cell death, cell death resulting from activation of endogenous cellular processes.	biological_process	11	11	11	-0.4529	-0.3846	0.6967	-0.8842	-1.2219	-1.2943	2.5384	-1.0622	-1.3559	2.5384	GO:0043067
cell growth involved in cardiac muscle cell development	The growth of a cardiac muscle cell, where growth contributes to the progression of the cell over time from its initial formation to its mature state.	biological_process	7	7	7	0.6008	0.7108	1.7022	1.7391	-1.6963	-2.3627	1.5529	2.5371	1.0086	2.5371	GO:0061049
negative regulation of cell death	Any process that decreases the rate or frequency of cell death. Cell death is the specific activation or halting of processes within a cell so that its vital functions markedly cease, rather than simply deteriorating gradually over time, which culminates in cell death.	biological_process	40	40	40	0	0	-0.1262	-0.1265	-0.7369	-0.1962	2.5367	-0.0477	0	2.5367	GO:0060548
protein kinase C binding	Interacting selectively and non-covalently with protein kinase C.	molecular_function	31	31	31	0.9221	0	0.2142	-1.9642	-1.8062	-0.142	2.5329	-1.8969	0	2.5329	GO:0005080
DNA methylation	The covalent transfer of a methyl group to either N-6 of adenine or C-5 or N-4 of cytosine.	biological_process	20	20	20	0	0	0	-0.7711	-0.8091	0.0266	2.5302	-1.1055	0	2.5302	GO:0006306
negative regulation of transcription elongation from RNA polymerase II promoter	Any process that stops, prevents, or reduces the frequency, rate or extent of transcription elongation, the extension of an RNA molecule after transcription initiation and promoter clearance by the addition of ribonucleotides, catalyzed by RNA polymerase II.	biological_process	6	6	6	0	0	-0.0289	0	0	0	2.5289	0	0	2.5289	GO:0034244
ovulation	The release of a mature ovum/oocyte from an ovary.	biological_process	9	9	9	-1.3617	0	0	0	0	-0.8541	2.5272	0	0	2.5272	GO:0030728
mammary gland involution	The tissue remodeling that removes differentiated mammary epithelia during weaning.	biological_process	5	5	5	1.4891	1.0715	0.1255	0.929	0	0.0843	2.5267	0	0	2.5267	GO:0060056
2-oxoglutarate metabolic process	The chemical reactions and pathways involving oxoglutarate, the dianion of 2-oxoglutaric acid. It is a key constituent of the TCA cycle and a key intermediate in amino-acid metabolism.	biological_process	17	17	17	0	0	-0.7279	-0.1918	-0.4532	-0.7115	2.5262	-1.0578	0.1919	2.5262	GO:0006103
regulation of Rac GTPase activity	Any process that modulates the activity of a GTPase of the Rac family.	biological_process	16	16	16	0	-0.0669	-0.9496	-0.0547	-0.4941	0	2.526	0	-0.4575	2.526	GO:0032314
intracellular transport of viral protein in host cell	The directed movement of a viral protein within the host cell.	biological_process	5	5	5	0	1.5055	-0.0686	-0.3601	-1.1823	-0.2866	2.5257	0	0	2.5257	GO:0019060
T-helper 1 cell differentiation	The process in which a relatively unspecialized T cell acquires the specialized features of a T-helper 1 (Th1) cell. A Th1 cell is a CD4-positive, alpha-beta T cell that has the phenotype T-bet-positive and produces interferon-gamma.	biological_process	8	8	8	1.473	-0.5158	1.0442	-1.6018	-1.4425	-0.5774	2.5253	-1.4721	0	2.5253	GO:0045063
DNA binding, bending	The activity of binding selectively and non-covalently to and distorting the original structure of DNA, typically a straight helix, into a bend, or increasing the bend if the original structure was intrinsically bent due to its sequence.	molecular_function	20	20	20	1.8546	0	0.6276	-0.9361	-1.4237	-0.276	2.5249	0.5581	0.2115	2.5249	GO:0008301
intrinsic apoptotic signaling pathway	A series of molecular signals in which an intracellular signal is conveyed to trigger the apoptotic death of a cell. The pathway starts with reception of an intracellular signal (e.g. DNA damage, endoplasmic reticulum stress, oxidative stress etc.), and ends when the execution phase of apoptosis is triggered. The intrinsic apoptotic signaling pathway is crucially regulated by permeabilization of …	biological_process	53	53	53	0.1057	0.3053	-1.0973	0.7317	-1.0543	0.3886	2.5248	1.3354	-0.288	2.5248	GO:0097193
myelination in peripheral nervous system	The process in which neuronal axons and dendrites become coated with a segmented lipid-rich sheath (myelin) to enable faster and more energetically efficient conduction of electrical impulses. The sheath is formed by the cell membranes of Schwann cells in the peripheral nervous system. Adjacent myelin segments are separated by a non-myelinated stretch of axon called a node of Ranvier.	biological_process	11	11	11	-0.1527	0	0	-1.9438	-2.2248	-0.2074	2.5233	-2.3306	0	2.5233	GO:0022011
oligodendrocyte differentiation	The process in which a relatively unspecialized cell acquires the specialized features of an oligodendrocyte. An oligodendrocyte is a type of glial cell involved in myelinating the axons of neurons in the central nervous system.	biological_process	9	9	9	0.2694	0	0.5937	0	1.0889	0	2.5231	0	1.0096	2.5231	GO:0048709
regulation of translational termination	Any process that modulates the frequency, rate or extent of translational termination.	biological_process	7	7	7	0.1243	0.8282	-0.8381	-0.4717	-1.1188	0	2.5227	-0.8672	-0.5474	2.5227	GO:0006449
nuclear inner membrane	The inner, i.e. lumen-facing, lipid bilayer of the nuclear envelope.	cellular_component	23	23	23	0.5364	0	0.2299	1.0091	-1.0029	0.6236	2.5219	0.7922	-0.125	2.5219	GO:0005637
T cell receptor V(D)J recombination	The process in which T cell receptor V, D, and J, or V and J gene segments, depending on the specific locus, are recombined within a single locus utilizing the conserved heptamer and nonomer recombination signal sequences (RSS).	biological_process	5	5	5	0.4305	0	0.2098	0	-0.4566	0.8432	2.5196	0	0	2.5196	GO:0033153
apoptotic signaling pathway	A series of molecular signals which triggers the apoptotic death of a cell. The pathway starts with reception of a signal, and ends when the execution phase of apoptosis is triggered.	biological_process	91	91	91	0.4823	0	1.4843	-1.2658	-1.1086	-0.3057	2.5194	-0.5767	0.0982	2.5194	GO:0097190
negative regulation of cell growth	Any process that stops, prevents, or reduces the frequency, rate, extent or direction of cell growth.	biological_process	84	84	84	-0.3252	-0.0121	-1.1802	-1.3476	-1.166	-0.446	2.519	-0.8607	-0.5869	2.519	GO:0030308
negative regulation of cytokine production	Any process that stops, prevents, or reduces the rate of production of a cytokine.	biological_process	26	26	26	0.0266	0	1.8213	-1.2459	-0.9195	-0.3819	2.5185	-0.8767	-0.835	2.5185	GO:0001818
negative regulation of transporter activity	Any process that stops or reduces the activity of a transporter.	biological_process	5	5	5	0	0	-1.4169	-0.603	-1.3623	-0.0315	2.5159	-0.4411	0.5535	2.5159	GO:0032410
positive regulation of NF-kappaB transcription factor activity	Any process that activates or increases the frequency, rate or extent of activity of the transcription factor NF-kappaB.	biological_process	94	94	94	-0.8002	0	-1.2853	-1.7248	-1.4694	-0.5338	2.515	-1.2046	-0.54	2.515	GO:0051092
Sin3 complex	A multiprotein complex that functions broadly in eukaryotic organisms as a transcriptional repressor of protein-coding genes, through the gene-specific deacetylation of histones. Amongst its subunits, the Sin3 complex contains Sin3-like proteins, and a number of core proteins that are shared with the NuRD complex (including histone deacetylases and histone binding proteins). The Sin3 complex does…	cellular_component	12	12	12	0	0	-1.5395	1.0172	-1.8287	-0.3667	2.5149	-2.0541	0	2.5149	GO:0016580
spectrin binding	Interacting selectively and non-covalently with spectrin, a protein that is the major constituent of the erythrocyte cytoskeletal network. It associates with band 4.1 (see band protein) and actin to form the cytoskeletal superstructure of the erythrocyte plasma membrane. It is composed of nonhomologous chains, alpha and beta, which aggregate side-to-side in an antiparallel fashion to form dimers,…	molecular_function	13	13	13	0	0	0	0	0	0	2.5138	0	0	2.5138	GO:0030507
sialyltransferase activity	Catalysis of the transfer of sialic acid to an acceptor molecule, typically the terminal portions of the sialylated glycolipids (gangliosides) or to the N- or O-linked sugar chains of glycoproteins.	molecular_function	14	14	14	0.121	0	-0.2431	0.2477	0.1652	0.4735	2.5137	0.5601	0.7018	2.5137	GO:0008373
negative regulation of myeloid leukocyte differentiation	Any process that stops, prevents, or reduces the frequency, rate, or extent of myeloid leukocyte differentiation.	biological_process	8	8	8	0.0838	0	1.4802	-1.0218	0.5524	0.0653	2.513	0.183	0.9049	2.513	GO:0002762
regulation of epithelial cell differentiation	Any process that modulates the frequency, rate or extent of epithelial cell differentiation.	biological_process	19	19	19	0.5713	1.1623	0.9932	0	0	0	2.5128	0.6123	0.3135	2.5128	GO:0030856
aspartic-type endopeptidase activity	Catalysis of the hydrolysis of internal, alpha-peptide bonds in a polypeptide chain by a mechanism in which a water molecule bound by the side chains of aspartic residues at the active center acts as a nucleophile.	molecular_function	15	15	15	-0.6485	0.15	0.6242	0.7828	0.3806	0.4748	2.5122	0.9137	0	2.5122	GO:0004190
RNA cap binding	Interacting selectively and non-covalently with a 7-methylguanosine (m7G) group or derivative located at the 5' end of an RNA molecule.	molecular_function	10	10	10	1.6678	0	0.5882	-1.2948	-0.8311	0.3512	2.5111	-0.286	0	2.5111	GO:0000339
regulation of store-operated calcium channel activity	Any process that modulates the frequency, rate or extent of store-operated calcium channel activity.	biological_process	6	6	6	0.6802	0	0	0	1.1858	0.0504	2.5106	0	0	2.5106	GO:1901339
transcription regulatory region sequence-specific DNA binding	Interacting selectively and non-covalently with a specific sequence of DNA that is part of a regulatory region that controls transcription of that section of the DNA. The transcribed region might be described as a gene, cistron, or operon.	molecular_function	9	9	9	0.2215	0	1.275	1.2482	-0.9415	0	2.509	1.7118	0	2.509	GO:0000976
positive regulation of mitotic metaphase/anaphase transition	Any process that activates or increases the frequency, rate or extent of the mitotic metaphase to anaphase transition.	biological_process	7	7	7	2.5072	0.443	0	2.1437	0.3343	0.6524	1.6162	1.0967	0	2.5072	GO:0045842
T cell homeostasis	The process of regulating the proliferation and elimination of T cells such that the total number of T cells within a whole or part of an organism is stable over time in the absence of an outside stimulus.	biological_process	26	26	26	0	0	-0.9561	0	-0.8287	-1.1946	2.5046	-0.2487	-0.1675	2.5046	GO:0043029
regulation of peptidyl-tyrosine phosphorylation	Any process that modulates the frequency, rate or extent of the phosphorylation of peptidyl-tyrosine.	biological_process	11	11	11	0	0	0.0028	0.3293	0.0198	0	2.5046	0.1739	0.0639	2.5046	GO:0050730
lymphocyte migration	The movement of a lymphocyte within or between different tissues and organs of the body.	biological_process	6	6	6	-0.5182	0	-0.3423	-0.2293	-0.3985	0	2.5044	-0.1259	-0.0863	2.5044	GO:0072676
positive regulation of type I interferon-mediated signaling pathway	Any process that increases the rate, frequency or extent of a type I interferon-mediated signaling pathway. A type I interferon-mediated signaling pathway is the series of molecular events generated as a consequence of a type I interferon binding to a cell surface receptor.	biological_process	6	6	6	0.8671	1.6605	-0.906	0	0	0	2.5037	0	-0.1726	2.5037	GO:0060340
negative regulation of proteolysis	Any process that stops, prevents, or reduces the frequency, rate or extent of the hydrolysis of a peptide bond or bonds within a protein.	biological_process	14	14	14	-2.0153	1.4029	-2.0396	2.4766	-2.0313	-1.6279	2.5032	-1.867	-1.27	2.5032	GO:0045861
chondrocyte differentiation	The process in which a chondroblast acquires specialized structural and/or functional features of a chondrocyte. A chondrocyte is a polymorphic cell that forms cartilage.	biological_process	19	19	19	0.5534	-0.0349	1.9952	-1.5287	-1.5504	1.1589	2.5024	1.7888	0	2.5024	GO:0002062
morphogenesis of an epithelial fold	The morphogenetic process in which an epithelial sheet bends along a linear axis.	biological_process	5	5	5	0	0	0	0	0.6938	0	2.5015	0	0	2.5015	GO:0060571
inositol-1,4,5-trisphosphate 3-kinase activity	Catalysis of the reaction: 1D-myo-inositol 1,4,5-trisphosphate + ATP = 1D-myo-inositol 1,3,4,5-tetrakisphosphate + ADP + 2 H(+).	molecular_function	5	5	5	0	0	0.1626	0	0	0	2.4989	0	0.3158	2.4989	GO:0008440
modification by symbiont of host morphology or physiology	The process in which a symbiont organism effects a change in the structure or processes of its host organism.	biological_process	5	5	5	0	0	-0.4831	0.3917	-1.394	-0.2051	2.4978	-1.7586	-1.8806	2.4978	GO:0044003
MyD88-independent toll-like receptor signaling pathway	Any series of molecular signals generated as a consequence of binding to a toll-like receptor not relying on the MyD88 adaptor molecule. Toll-like receptors directly bind pattern motifs from a variety of microbial sources to initiate innate immune response.	biological_process	67	67	67	0.8883	0	0.5887	-1.6948	-0.7334	0.4838	2.4964	0.9204	0.0782	2.4964	GO:0002756
cell growth	The process in which a cell irreversibly increases in size over time by accretion and biosynthetic production of matter similar to that already present.	biological_process	40	40	40	0.4671	0	0.3653	-0.4401	-0.4081	0.2398	2.4962	0.7653	0.4196	2.4962	GO:0016049
carbohydrate transport	The directed movement of carbohydrate into, out of or within a cell, or between cells, by means of some agent such as a transporter or pore. Carbohydrates are any of a group of organic compounds based of the general formula Cx(H2O)y.	biological_process	23	23	23	0.4223	0	1.1992	-1.3185	-1.5717	0.3763	2.4951	1.6047	0.4622	2.4951	GO:0008643
water homeostasis	Any process involved in the maintenance of an internal steady state of water within an organism or cell.	biological_process	5	5	5	1.0688	0	-0.7285	0	0	0.2827	2.4931	0	0	2.4931	GO:0030104
regulation of stem cell proliferation	Any process that modulates the frequency, rate or extent of stem cell proliferation. A stem cell is a cell that retains the ability to divide and proliferate throughout life to provide progenitor cells that can differentiate into specialized cells.	biological_process	8	8	8	0.8535	2.4928	1.2284	1.9461	1.078	1.2095	-0.2303	1.6666	0.5809	2.4928	GO:0072091
negative regulation of T-helper cell differentiation	Any process that stops, prevents, or reduces the frequency, rate or extent of T-helper cell differentiation.	biological_process	6	6	6	0	0	-0.9325	-2.0142	-1.7162	-0.6604	2.4908	-0.9915	-0.1503	2.4908	GO:0045623
ganglioside metabolic process	The chemical reactions and pathways involving ceramide oligosaccharides carrying in addition to other sugar residues, one or more sialic acid residues.	biological_process	9	9	9	0.8076	0	0.079	0.5381	0.5305	0.5044	2.4895	0.6193	0.969	2.4895	GO:0001573
nitrogen compound metabolic process	The chemical reactions and pathways involving organic or inorganic compounds that contain nitrogen, including (but not limited to) nitrogen fixation, nitrification, denitrification, assimilatory/dissimilatory nitrate reduction and the interconversion of nitrogenous organic matter and ammonium.	biological_process	23	23	23	-1.0278	-0.8315	-1.4962	-1.1939	-2.1717	-1.2666	2.4893	0	-1.0499	2.4893	GO:0006807
Fc-gamma receptor signaling pathway involved in phagocytosis	An Fc-gamma receptor signaling pathway that contributes to the endocytic engulfment of external particulate material by phagocytes.	biological_process	60	60	60	0	0	0.1195	-0.039	-0.1714	0	2.4887	0	0	2.4887	GO:0038096
pyrimidine nucleoside catabolic process	The chemical reactions and pathways resulting in the breakdown of one of a family of organic molecules consisting of a pyrimidine base covalently bonded to a sugar ribose (a ribonucleoside) or deoxyribose (a deoxyribonucleoside).	biological_process	8	8	8	-0.9697	0.8558	2.4873	-1.0771	-1.1546	-0.9212	-1.7727	0.6075	-1.8943	2.4873	GO:0046135
modulation by virus of host morphology or physiology	The process in which a virus effects a change in the structure or processes of its host organism.	biological_process	13	13	13	0	0	0	0	0	0	2.4868	0	0	2.4868	GO:0019048
regulation of glucose transport	Any process that modulates the frequency, rate or extent of glucose transport. Glucose transport is the directed movement of the hexose monosaccharide glucose into, out of or within a cell, or between cells, by means of some agent such as a transporter or pore.	biological_process	35	35	35	0.0504	0	0.222	0	0	0	2.4859	0	0	2.4859	GO:0010827
B cell activation	The change in morphology and behavior of a mature or immature B cell resulting from exposure to a mitogen, cytokine, chemokine, cellular ligand, or an antigen for which it is specific.	biological_process	35	35	35	0	0	2.0699	-0.6117	-0.6427	-0.6	2.4859	0.5255	0.2361	2.4859	GO:0042113
cell cortex	The region of a cell that lies just beneath the plasma membrane and often, but not always, contains a network of actin filaments and associated proteins.	cellular_component	81	81	81	0.6647	0	-0.3395	-0.8356	-0.7511	-1.0576	2.4835	-0.9118	0	2.4835	GO:0005938
regulation of cellular process	Any process that modulates the frequency, rate or extent of a cellular process, any of those that are carried out at the cellular level, but are not necessarily restricted to a single cell. For example, cell communication occurs among more than one cell, but occurs at the cellular level.	biological_process	45	45	45	-0.2307	0	-0.4282	-0.8586	-0.2919	-0.2622	2.4808	-0.3515	0	2.4808	GO:0050794
transepithelial transport	The directed movement of a substance from one side of an epithelium to the other.	biological_process	5	5	5	0.5521	0	0.7544	1.0836	1.2932	0	2.4777	0.7328	0.1574	2.4777	GO:0070633
regulation of mast cell activation	Any process that modulates the frequency, rate, or extent of mast cell activation.	biological_process	10	10	10	0	2.4769	0	-0.2696	0	0	-1.9972	-0.9113	0	2.4769	GO:0033003
regulation of cardiac muscle cell differentiation	Any process that modulates the frequency, rate or extent of cardiac muscle cell differentiation.	biological_process	9	9	9	0.624	0.1405	1.8851	1.3209	-1.7737	-2.0546	1.2704	2.4767	0.9733	2.4767	GO:2000725
T-helper 2 cell differentiation	The process in which a relatively unspecialized T cell acquires specialized features of a T-helper 2 (Th2) cell. A Th2 cell is a CD4-positive, alpha-beta T cell that has the phenotype GATA-3-positive and produces interleukin-4.	biological_process	10	10	10	-0.4502	0.0087	-1.454	-1.7549	-1.7275	-0.626	2.4755	-0.6735	-0.793	2.4755	GO:0045064
endothelial cell proliferation	The multiplication or reproduction of endothelial cells, resulting in the expansion of a cell population. Endothelial cells are thin flattened cells which line the inside surfaces of body cavities, blood vessels, and lymph vessels, making up the endothelium.	biological_process	10	10	10	-0.6038	-1.5605	0.778	-0.668	0	0.1519	2.474	0.7338	0.4396	2.474	GO:0001935
glutamate binding	Interacting selectively and non-covalently with glutamate, the anion of 2-aminopentanedioic acid.	molecular_function	5	5	5	-0.0692	-0.2818	-0.7025	-0.6591	0	-0.4573	2.4733	0	0	2.4733	GO:0016595
phosphatidylinositol 3-kinase regulator activity	Modulates the activity of any of the phosphatidylinositol 3-kinases (PI3Ks). Regulatory subunits can link a PI3K catalytic subunit to upstream signaling events and help position the catalytic subunits close to their lipid substrates.	molecular_function	9	9	9	1.3164	0	0	2.405	2.229	0.4801	2.4728	0.7382	0.6214	2.4728	GO:0035014
positive regulation of transforming growth factor beta production	Any process that activates or increases the frequency, rate, or extent of production of transforming growth factor-beta.	biological_process	6	6	6	0.6882	0.2275	1.1738	1.7536	0	1.0678	2.4723	1.5878	0.1353	2.4723	GO:0071636
positive regulation of epithelial cell migration	Any process that activates or increases the frequency, rate or extent of epithelial cell migration.	biological_process	15	15	15	0.8224	0	-0.7478	-1.3082	-1.1107	0.7142	2.4711	0.6993	0.4004	2.4711	GO:0010634
progesterone metabolic process	The chemical reactions and pathways involving progesterone, a steroid hormone produced in the ovary which prepares and maintains the uterus for pregnancy. Also found in plants.	biological_process	6	6	6	-1.2772	0	-0.7429	-0.3997	0	-0.447	2.4691	0	-1.2797	2.4691	GO:0042448
regulation of monocyte differentiation	Any process that modulates the frequency, rate or extent of monocyte differentiation.	biological_process	7	7	7	0	0	0.8311	0.0872	0.2756	0	2.4683	0.1438	1.1071	2.4683	GO:0045655
activation of NF-kappaB-inducing kinase activity	The stimulation of the activity of NF-kappaB-inducing kinase through phosphorylation at specific residues.	biological_process	11	11	11	-2.1506	0	0.5448	-0.5404	0	0.571	2.4669	0	0	2.4669	GO:0007250
peptidyl-arginine modification	The modification of peptidyl-arginine.	biological_process	5	5	5	0.2141	0	-1.9593	2.4659	-1.2409	-1.6698	2.1828	-2.0832	0.6448	2.4659	GO:0018195
phosphatidylinositol phosphorylation	The process of introducing one or more phosphate groups into a phosphatidylinositol, any glycerophosphoinositol having one phosphatidyl group esterified to one of the hydroxy groups of inositol.	biological_process	29	29	29	0.2167	0	0	0.0044	0	0	2.4658	0	0	2.4658	GO:0046854
miRNA binding	Interacting selectively and non-covalently with a microRNA, a 21-23 nucleotide RNA that is processed from a stem-loop RNA precursor (pre-miRNA) that is encoded within plant and animal genomes.	molecular_function	6	6	6	1.9415	1.2382	1.2837	2.3782	0	0.5934	2.4657	0.7826	0.1272	2.4657	GO:0035198
signal transduction by phosphorylation	A process in which the transfer of one or more phosphate groups to a substrate transmits a signal to the phosphorylated substrate.	biological_process	30	30	30	0.6416	0	0	0	0	0	2.4645	0	0	2.4645	GO:0023014
phosphatidylinositol-3,4,5-trisphosphate binding	Interacting selectively and non-covalently with phosphatidylinositol-3,4,5-trisphosphate, a derivative of phosphatidylinositol in which the inositol ring is phosphorylated at the 3', 4' and 5' positions.	molecular_function	23	23	23	0.0768	0	0.0953	-0.3817	0	-0.1149	2.4636	0	0	2.4636	GO:0005547
endothelial cell development	The progression of an endothelial cell over time, from its formation to the mature structure.	biological_process	7	7	7	0	0	-0.5665	-0.6259	-0.8081	-0.8453	2.4628	0	0	2.4628	GO:0001885
regulation of immune response	Any process that modulates the frequency, rate or extent of the immune response, the immunological reaction of an organism to an immunogenic stimulus.	biological_process	66	66	66	0	0	-1.4301	-1.5651	-1.3986	-0.4289	2.4624	-0.7548	0	2.4624	GO:0050776
mismatch repair complex	Any complex formed of proteins that act in mismatch repair.	cellular_component	10	10	10	0	0	1.5098	0	0	0	2.4614	0.177	0	2.4614	GO:0032300
endocrine pancreas development	The process whose specific outcome is the progression of the endocrine pancreas over time, from its formation to the mature structure. The endocrine pancreas is made up of islet cells that produce insulin, glucagon and somatostatin.	biological_process	7	7	7	1.4707	0	-0.8508	1.7449	-1.0461	-1.0299	2.461	1.4039	1.027	2.461	GO:0031018
regulation of insulin receptor signaling pathway	Any process that modulates the frequency, rate or extent of insulin receptor signaling.	biological_process	5	5	5	0.0384	0	0.3616	0	0	0	2.4588	0	0	2.4588	GO:0046626
regulation of glycogen (starch) synthase activity	Any process that modulates the frequency, rate or extent of glycogen (starch) synthase activity.	biological_process	6	6	6	-0.8988	-0.0598	-1.4832	-1.2516	-1.2545	-0.1493	2.4581	-1.6211	0	2.4581	GO:2000465
basolateral plasma membrane	The region of the plasma membrane that includes the basal end and sides of the cell. Often used in reference to animal polarized epithelial membranes, where the basal membrane is the part attached to the extracellular matrix, or in plant cells, where the basal membrane is defined with respect to the zygotic axis.	cellular_component	96	96	96	-0.6551	0	0.9906	-0.5605	-0.2112	-0.2954	2.453	0	0.0547	2.453	GO:0016323
rhodopsin mediated signaling pathway	The series of molecular signals generated as a consequence of excitation of rhodopsin by a photon and the events that convert the absorbed photons into a cellular response.	biological_process	18	18	18	0.2353	0	0.118	0	0	0	2.4516	0	0	2.4516	GO:0016056
polyol biosynthetic process	The chemical reactions and pathways resulting in the formation of a polyol, any alcohol containing three or more hydroxyl groups attached to saturated carbon atoms.	biological_process	9	9	9	0.63	0	0.8252	0	0.0019	0	2.451	0	0	2.451	GO:0046173
regulation of myelination	Any process that modulates the frequency, rate or extent of the formation of a myelin sheath around nerve axons.	biological_process	13	13	13	-0.9355	-1.0591	0.788	-1.7725	-0.959	-0.7549	2.4498	-1.0226	1.5096	2.4498	GO:0031641
desensitization of G-protein coupled receptor protein signaling pathway	The process that stops, prevents, or reduces the frequency, rate or extent of G-protein coupled receptor protein signaling pathway activity after prolonged stimulation with an agonist of the pathway.	biological_process	7	7	7	0	0	1.409	-1.0516	-0.3409	0.1671	2.4488	-0.1734	1.2963	2.4488	GO:0002029
mesenchymal cell differentiation	The process in which a relatively unspecialized cell acquires specialized features of a mesenchymal cell. A mesenchymal cell is a loosely associated cell that is part of the connective tissue in an organism. Mesenchymal cells give rise to more mature connective tissue cell types.	biological_process	6	6	6	1.1245	1.9586	1.5964	2.4482	2.2104	1.6215	2.0534	0.5935	-0.8377	2.4482	GO:0048762
positive regulation of stress fiber assembly	Any process that activates or increases the frequency, rate or extent of the assembly of a stress fiber, a bundle of microfilaments and other proteins found in fibroblasts.	biological_process	23	23	23	-0.612	0	0	-1.3537	-0.5333	0	2.4477	-0.6171	0	2.4477	GO:0051496
cell cortex part	Any constituent part of the cell cortex, the region of a cell that lies just beneath the plasma membrane and often, but not always, contains a network of actin filaments and associated proteins.	cellular_component	15	15	15	0.4696	0	0	0	0	0	2.4474	0	0	2.4474	GO:0044448
positive regulation of epithelial to mesenchymal transition	Any process that increases the rate, frequency, or extent of epithelial to mesenchymal transition. Epithelial to mesenchymal transition is where an epithelial cell loses apical/basolateral polarity, severs intercellular adhesive junctions, degrades basement membrane components and becomes a migratory mesenchymal cell.	biological_process	15	15	15	0.3228	0	-1.1586	-0.9581	-0.6987	-1.2436	2.4464	-1.588	0	2.4464	GO:0010718
pteridine-containing compound biosynthetic process	The chemical reactions and pathways resulting in the formation of any compound containing pteridine (pyrazino(2,3-dipyrimidine)), e.g. pteroic acid, xanthopterin and folic acid.	biological_process	5	5	5	0	0	0.2092	1.0171	0	0.2472	2.4459	0	0	2.4459	GO:0042559
chondrocyte development	The process whose specific outcome is the progression of a chondrocyte over time, from its commitment to its mature state. Chondrocyte development does not include the steps involved in committing a chondroblast to a chondrocyte fate.	biological_process	11	11	11	0.9125	-0.0604	-1.4999	-2.0046	-1.5137	-1.2262	2.4439	-1.9682	0.4572	2.4439	GO:0002063
localization	Any process in which a cell, a substance, or a cellular entity, such as a protein complex or organelle, is transported to, and/or maintained in a specific location.	biological_process	11	11	11	0	0	1.2353	0	0	0	2.4432	0	0	2.4432	GO:0051179
natural killer cell differentiation	The process in which a relatively unspecialized cell acquires the specialized features of a natural killer cell.	biological_process	11	11	11	-0.0767	0	0.8261	-0.7971	-0.7436	0	2.443	-0.1738	0	2.443	GO:0001779
embryonic axis specification	The establishment, maintenance and elaboration of a pattern along a line or a point in an embryo.	biological_process	9	9	9	0	0	2.4424	0	0.1569	0.6367	1.3856	0.7695	-0.0301	2.4424	GO:0000578
lymphocyte homeostasis	The process of regulating the proliferation and elimination of lymphocytes such that the total number of lymphocytes within a whole or part of an organism is stable over time in the absence of an outside stimulus.	biological_process	6	6	6	0	0	0.2346	0	0	0	2.4414	0	0	2.4414	GO:0002260
cell differentiation involved in kidney development	The process in which relatively unspecialized cells acquire specialized structural and/or functional features that characterize the cells of the kidney as it progresses from its formation to the mature state.	biological_process	6	6	6	1.4929	2.1413	0.9157	0.4514	0	0.8266	2.4406	1.4769	1.0044	2.4406	GO:0061005
peptidyl-arginine N-methylation	The addition of a methyl group onto a nitrogen atom of an arginine residue in a protein.	biological_process	5	5	5	0.2042	0	-0.8551	2.4404	-0.8838	-1.1173	1.5487	2.1183	0.4582	2.4404	GO:0035246
positive regulation of DNA biosynthetic process	Any process that activates or increases the frequency, rate or extent of DNA biosynthetic process.	biological_process	5	5	5	-0.8302	-0.961	0.5309	-1.3579	0.8178	0.1421	2.4393	-0.786	0.1126	2.4393	GO:2000573
positive regulation of protein dephosphorylation	Any process that activates or increases the frequency, rate or extent of removal of phosphate groups from a protein.	biological_process	10	10	10	-0.787	0	0	-1.5955	0	0	2.4378	-0.7274	0	2.4378	GO:0035307
anion binding	Interacting selectively and non-covalently with anions, charged atoms or groups of atoms with a net negative charge.	molecular_function	32	32	32	0	0	-0.0347	-0.4232	-0.6069	0	2.4365	0	-0.3766	2.4365	GO:0043168
apoptotic mitochondrial changes	The morphological and physiological alterations undergone by mitochondria during apoptosis.	biological_process	22	22	22	-0.9329	0	-1.0533	-1.1936	-1.272	-0.3436	2.4347	-0.2304	-0.3446	2.4347	GO:0008637
diacylglycerol binding	Interacting selectively and non-covalently with diacylglycerol, a diester of glycerol and two fatty acids.	molecular_function	10	10	10	0	0	0	0	0	0	2.4323	0	0	2.4323	GO:0019992
PML body organization	A process that is carried out at the cellular level which results in the assembly, arrangement of constituent parts, or disassembly of PML bodies, a class of nuclear body; they react against SP100 auto-antibodies (PML = promyelocytic leukemia).	biological_process	5	5	5	0.9526	1.2246	0.0027	0.4456	0	0.479	2.4313	0	0	2.4313	GO:0030578
endomembrane system	A collection of membranous structures involved in transport within the cell. The main components of the endomembrane system are endoplasmic reticulum, Golgi bodies, vesicles, cell membrane and nuclear envelope. Members of the endomembrane system pass materials through each other or though the use of vesicles.	cellular_component	37	37	37	0.6344	0	0.7707	-0.8852	-0.6448	0	2.4305	0.6054	0	2.4305	GO:0012505
regulation of glycogen biosynthetic process	Any process that modulates the frequency, rate or extent of the chemical reactions and pathways resulting in the formation of glycogen.	biological_process	6	6	6	-0.0266	-0.8643	-1.1931	-2.0474	-1.4067	-0.4822	2.4272	0	-0.5704	2.4272	GO:0005979
cAMP response element binding protein binding	Interacting selectively and non-covalently with the cAMP response element binding protein.	molecular_function	7	7	7	-1.9638	0.0236	1.3035	1.3562	-1.1085	0.9379	2.4263	0.521	0.6403	2.4263	GO:0008140
mature ribosome assembly	The aggregation, arrangement and bonding together of the large and small ribosomal subunits into a functional ribosome.	biological_process	5	5	5	0	0	0	-0.5098	-0.639	0.163	2.4258	0	0	2.4258	GO:0042256
positive regulation of MAP kinase activity	Any process that activates or increases the frequency, rate or extent of MAP kinase activity.	biological_process	26	26	26	-1.0308	0	-0.8908	-0.7751	-1.0577	-0.3768	2.4252	0.7301	0.7689	2.4252	GO:0043406
T cell migration	The movement of a T cell within or between different tissues and organs of the body.	biological_process	11	11	11	-0.0473	0	-0.469	-0.7772	-1.359	0	2.4238	-1.0393	0	2.4238	GO:0072678
positive regulation of natural killer cell differentiation	Any process that activates or increases the frequency, rate or extent of natural killer cell differentiation.	biological_process	8	8	8	0	1.9293	2.0868	0.0073	-0.1514	1.1722	2.4225	0.5497	0	2.4225	GO:0032825
osteoblast proliferation	The multiplication or reproduction of osteoblasts, resulting in the expansion of an osteoblast cell population. An osteoblast is a bone-forming cell which secretes an extracellular matrix. Hydroxyapatite crystals are then deposited into the matrix to form bone.	biological_process	8	8	8	0.5593	0.3759	0	0	0	0	2.4221	0.1173	0	2.4221	GO:0033687
regulation of interleukin-1 secretion	Any process that modulates the frequency, rate or extent of the regulated release of interleukin-1 from a cell.	biological_process	6	6	6	0	1.491	2.2984	0.0925	0.8424	-0.9852	2.422	0.2475	0.2863	2.422	GO:0050704
mRNA splice site selection	Selection of a splice site by components of the assembling spliceosome.	biological_process	16	16	16	0.44	0	-0.117	0	0	0	2.4216	0	0	2.4216	GO:0006376
histone methyltransferase complex	A multimeric complex that is able to catalyze the addition of methyl groups to histone proteins.	cellular_component	16	16	16	1.1735	0	0.9086	-0.2238	-0.7327	-0.1195	2.4179	0.2007	0	2.4179	GO:0035097
Cdc48p-Npl4p-Ufd1p AAA ATPase complex	A multiprotein ATPase complex required for the efficient dislocation of ER-lumenal degradation substrates, and their subsequent proteolysis by the proteasome. In budding yeast, this complex includes Cdc48p, Npl4p and Ufd1p proteins.	cellular_component	5	5	5	0.8236	0	0.9012	2.1325	1.1634	0.0189	0.7235	2.4155	0.571	2.4155	GO:0034098
preribosome	Any complex of pre-rRNAs, ribosomal proteins, and associated proteins formed during ribosome biogenesis.	cellular_component	6	6	6	0	0	0	-0.3867	1.0554	0	2.4153	-0.1804	0	2.4153	GO:0030684
positive regulation of interleukin-2 biosynthetic process	Any process that activates or increases the frequency, rate or extent of the chemical reactions and pathways resulting in the formation of interleukin-2.	biological_process	12	12	12	0	0	0.911	0	-0.1612	-0.0542	2.4145	0	0	2.4145	GO:0045086
positive regulation of MAPK cascade	Any process that activates or increases the frequency, rate or extent of signal transduction mediated by the MAPK cascade.	biological_process	42	42	42	-0.6598	0	-1.6251	-1.3834	-1.3673	-0.6541	2.4134	-0.1592	-0.0633	2.4134	GO:0043410
N-glycan processing	The conversion of N-linked glycan (N = nitrogen) structures from the initially transferred oligosaccharide to a mature form, by the actions of glycosidases and glycosyltransferases. The early processing steps are conserved and play roles in glycoprotein folding and trafficking.	biological_process	8	8	8	1.0565	-1.0041	1.5055	1.8119	0.7721	0.6145	2.4124	2.0473	0.1765	2.4124	GO:0006491
T cell differentiation in thymus	The process in which a precursor cell type acquires the specialized features of a T cell via a differentiation pathway dependent upon transit through the thymus.	biological_process	35	35	35	-0.1285	0	-0.5797	-0.3686	-0.5531	0.2034	2.4121	0	0	2.4121	GO:0033077
positive regulation of cell adhesion	Any process that activates or increases the frequency, rate or extent of cell adhesion.	biological_process	29	29	29	-0.0779	0	-0.3075	-0.5966	-0.0923	0	2.4111	-0.1836	0	2.4111	GO:0045785
activated T cell proliferation	The expansion of a T cell population following activation by an antigenic stimulus.	biological_process	13	13	13	0.3384	0.5473	0.8923	0	0	-0.1905	2.4109	0	0.3227	2.4109	GO:0050798
membrane budding	The evagination of a membrane, resulting in formation of a vesicle.	biological_process	8	8	8	0.8789	0.526	1.3191	-1.5266	0.6591	-1.5637	2.4108	1.0885	0.5678	2.4108	GO:0006900
regulation of proteasomal ubiquitin-dependent protein catabolic process	Any process that modulates the frequency, rate or extent of the breakdown of a protein or peptide by hydrolysis of its peptide bonds, initiated by the covalent attachment of ubiquitin, and mediated by the proteasome.	biological_process	7	7	7	1.3711	-0.8499	-1.194	1.6957	2.1464	0.3481	0.507	2.4088	-1.1191	2.4088	GO:0032434
positive regulation of neuron projection development	Any process that increases the rate, frequency or extent of neuron projection development. Neuron projection development is the process whose specific outcome is the progression of a neuron projection over time, from its formation to the mature structure. A neuron projection is any process extending from a neural cell, such as axons or dendrites (collectively called neurites).	biological_process	52	52	52	0	0	0.2486	-0.2723	0	0	2.407	0	0	2.407	GO:0010976
actin cytoskeleton organization	A process that is carried out at the cellular level which results in the assembly, arrangement of constituent parts, or disassembly of cytoskeletal structures comprising actin filaments and their associated proteins.	biological_process	121	121	121	0	0	-0.5776	-0.9991	-0.4981	0	2.4065	-0.4177	0	2.4065	GO:0030036
growth cone	The migrating motile tip of a growing nerve cell axon or dendrite.	cellular_component	73	73	73	-0.5975	0	-0.536	-1.1615	-0.7369	-0.0977	2.406	-0.2478	0	2.406	GO:0030426
regulation of Rab GTPase activity	Any process that modulates the activity of a GTPase of the Rab family.	biological_process	49	49	49	0	0	0.3239	0	0	0	2.4033	0	0	2.4033	GO:0032313
peptidyl-proline hydroxylation	The hydroxylation of peptidyl-proline to form peptidyl-hydroxyproline.	biological_process	5	5	5	0	0	0	0	0	0	2.4021	-0.357	0	2.4021	GO:0019511
regulation of interleukin-6 biosynthetic process	Any process that modulates the frequency, rate or extent of the chemical reactions and pathways resulting in the formation of interleukin-6.	biological_process	8	8	8	-0.7436	0	-0.9822	-0.6527	-0.7396	-0.6426	2.4009	0	0.4226	2.4009	GO:0045408
regulation of rhodopsin mediated signaling pathway	Any process that modulates the frequency, rate or extent of rhodopsin-mediated signaling.	biological_process	15	15	15	0.5405	0	0	0	0	0	2.3985	0	0	2.3985	GO:0022400
copper ion transport	The directed movement of copper (Cu) ions into, out of or within a cell, or between cells, by means of some agent such as a transporter or pore.	biological_process	13	13	13	0	0	-0.0679	-1.493	-2.2826	0	2.3968	-1.001	-1.1868	2.3968	GO:0006825
collateral sprouting	The process in which outgrowths develop from the shafts of existing axons.	biological_process	9	9	9	0	0	0	0	0	0.2518	2.3964	0	0	2.3964	GO:0048668
positive regulation of cell death	Any process that increases the rate or frequency of cell death. Cell death is the specific activation or halting of processes within a cell so that its vital functions markedly cease, rather than simply deteriorating gradually over time, which culminates in cell death.	biological_process	26	26	26	-0.7499	0	-1.2902	-1.6777	-1.9153	-1.3856	2.3957	-1.8079	0	2.3957	GO:0010942
amide transmembrane transporter activity	Enables the directed movement of an amide, any compound containing one, two, or three acyl groups attached to a nitrogen atom, from one side of the membrane to the other.	molecular_function	5	5	5	0	2.1329	0	0	-0.1062	0	2.3943	0	0	2.3943	GO:0042887
glycosphingolipid biosynthetic process	The chemical reactions and pathways resulting in the formation of glycosphingolipid, a compound with residues of sphingoid and at least one monosaccharide.	biological_process	10	10	10	0.75	0	0.0602	0.0053	0.2047	0.3128	2.3942	0.2872	0.8032	2.3942	GO:0006688
negative regulation of mitosis	Any process that stops, prevents or reduces the rate or extent of mitosis. Mitosis is the division of the eukaryotic cell nucleus to produce two daughter nuclei that, usually, contain the identical chromosome complement to their mother.	biological_process	7	7	7	0	0	0.2707	0	-0.7019	0.4746	2.3928	0	0	2.3928	GO:0045839
leukocyte homeostasis	The process of regulating the proliferation and elimination of cells of the immune system such that the total number of cells of a particular cell type within a whole or part of an organism is stable over time in the absence of an outside stimulus.	biological_process	8	8	8	-1.3122	-0.5904	-1.7082	-1.9048	-0.8565	-0.357	2.3923	-0.7681	0	2.3923	GO:0001776
phospholipid biosynthetic process	The chemical reactions and pathways resulting in the formation of phospholipids, any lipid containing phosphoric acid as a mono- or diester.	biological_process	59	59	59	-1.4181	0.0324	-1.7153	-1.9193	-0.8119	-0.8999	2.3922	-1.066	0	2.3922	GO:0008654
microvillus membrane	The portion of the plasma membrane surrounding a microvillus.	cellular_component	12	12	12	-0.5403	0	0.0276	-0.6486	-1.0897	0	2.3916	0	-0.2761	2.3916	GO:0031528
regulation of extrinsic apoptotic signaling pathway in absence of ligand	Any process that modulates the frequency, rate or extent of extrinsic apoptotic signaling pathway in absence of ligand.	biological_process	6	6	6	2.1122	1.8121	1.2608	2.3907	1.1047	-0.6176	-0.2072	0.683	-0.3289	2.3907	GO:2001239
scaffold protein binding	Interacting selectively and non-covalently with a scaffold protein. Scaffold proteins are crucial regulators of many key signaling pathways. Although not strictly defined in function, they are known to interact and/or bind with multiple members of a signaling pathway, tethering them into complexes.	molecular_function	21	21	21	0	0	0	0	0	0	2.3903	0	0	2.3903	GO:0097110
negative regulation of osteoblast differentiation	Any process that stops, prevents, or reduces the frequency, rate or extent of osteoblast differentiation.	biological_process	23	23	23	0	0	-1.3487	-0.7755	-0.913	-1.1191	2.39	-1.3158	0	2.39	GO:0045668
diacylglycerol kinase activity	Catalysis of the reaction: NTP + 1,2-diacylglycerol = NDP + 1,2-diacylglycerol-3-phosphate.	molecular_function	11	11	11	1.2217	0.7458	0.2501	0.8718	0.3135	0.5313	2.3896	0	0.1189	2.3896	GO:0004143
neuron projection regeneration	The regrowth of neuronal processes such as axons or dendrites in response to their loss or damage.	biological_process	10	10	10	0	0	0	-0.0507	0	0.3912	2.3895	0	0.0374	2.3895	GO:0031102
calcium-transporting ATPase activity	Catalysis of the transfer of a solute or solutes from one side of a membrane to the other according to the reaction: ATP + H2O + Ca2+(cis) = ADP + phosphate + Ca2+(trans).	molecular_function	7	7	7	1.1677	-0.3156	-0.302	0.5147	0.7652	0.2548	2.3887	0	0	2.3887	GO:0005388
TRIF-dependent toll-like receptor signaling pathway	Any series of molecular signals generated as a consequence of binding to a toll-like receptor where the TRIF adaptor mediates transduction of the signal. Toll-like receptors directly bind pattern motifs from a variety of microbial sources to initiate innate immune response.	biological_process	65	65	65	0.9292	0	0.5714	-1.7227	-0.74	0.4718	2.3885	0.8971	0.0218	2.3885	GO:0035666
negative regulation of protein homooligomerization	Any process that stops, prevents, or reduces the frequency, rate or extent of protein homooligomerization.	biological_process	5	5	5	-0.3428	0	-1.0395	0.7997	-0.0266	0	2.3883	-0.9564	0	2.3883	GO:0032463
phosphatidylinositol 3-kinase complex	A complex containing a heterodimer of a catalytic subunit and a regulatory (adaptor) subunit of any phosphatidylinositol 3-kinase (PI3K).	cellular_component	15	15	15	0.3378	0	0	1.2092	1.0488	0.1581	2.3873	0.5567	0.198	2.3873	GO:0005942
embryonic digestive tract development	The process whose specific outcome is the progression of the gut over time, from its formation to the mature structure during embryonic development. The gut is the region of the digestive tract extending from the beginning of the intestines to the anus.	biological_process	11	11	11	0	0	1.1095	-0.78	-0.778	-0.23	2.3863	0	-0.0915	2.3863	GO:0048566
coenzyme biosynthetic process	The chemical reactions and pathways resulting in the formation of coenzymes, any of various nonprotein organic cofactors that are required, in addition to an enzyme and a substrate, for an enzymatic reaction to proceed.	biological_process	15	15	15	2.385	0	1.4819	1.2788	-1.477	1.7863	1.6401	0	0.7258	2.385	GO:0009108
sequence-specific DNA binding	Interacting selectively and non-covalently with DNA of a specific nucleotide composition, e.g. GC-rich DNA binding, or with a specific sequence motif or type of DNA e.g. promotor binding or rDNA binding.	molecular_function	235	235	235	0.8258	0	0.8352	-1.3242	-1.206	-0.2628	2.3838	0.5985	0.1336	2.3838	GO:0043565
mRNA 5'-UTR binding	Interacting selectively and non-covalently with the 5' untranslated region of an mRNA molecule.	molecular_function	7	7	7	2.3821	0.2553	-0.9673	-2.1981	-2.3023	-0.4181	0.1001	-0.7444	0.3274	2.3821	GO:0048027
phosphatidylinositol-mediated signaling	A series of molecular signals in which a cell uses a phosphatidylinositol-mediated signaling to convert a signal into a response. Phosphatidylinositols include phosphatidylinositol (PtdIns) and its phosphorylated derivatives.	biological_process	81	81	81	0.0377	0	0.2818	-0.3187	-0.098	0	2.382	0.1371	0	2.382	GO:0048015
histone H3-K9 methylation	The modification of histone H3 by addition of a methyl group to lysine at position 9 of the histone.	biological_process	14	14	14	0.1159	0	-1.3156	0.5773	-0.2921	0.8184	2.3817	0.673	0.5538	2.3817	GO:0051567
negative regulation of tumor necrosis factor production	Any process that stops, prevents, or reduces the frequency, rate, or extent of tumor necrosis factor production.	biological_process	16	16	16	-2.1488	0	2.1296	-1.544	-1.5964	-0.5005	2.3791	-1.0396	-0.8016	2.3791	GO:0032720
Cul2-RING ubiquitin ligase complex	A ubiquitin ligase complex in which a cullin from the Cul2 subfamily and a RING domain protein form the catalytic core; substrate specificity is conferred by an elongin-BC adaptor and a SOCS/BC box protein.	cellular_component	7	7	7	0.0334	0	0	1.4736	1.917	0.7794	2.3786	1.101	-0.2035	2.3786	GO:0031462
heart field specification	The process that results in the delineation of a specific region of the lateral mesoderm into the area in which the heart will develop.	biological_process	5	5	5	1.8455	-0.597	2.3778	1.8506	1.7553	-1.2608	-2.2099	1.9693	-1.0503	2.3778	GO:0003128
positive regulation of fibroblast migration	Any process that increases the rate, frequency or extent of fibroblast cell migration. Fibroblast cell migration is accomplished by extension and retraction of a pseudopodium.	biological_process	7	7	7	0	0	0.0997	0	0	0	2.3773	0.1535	0.3053	2.3773	GO:0010763
regulation of striated muscle tissue development	Any process that modulates the frequency, rate or extent of striated muscle development.	biological_process	10	10	10	0.7948	0	-1.7386	0.8759	1.8908	2.3767	1.8568	2.2253	1.1127	2.3767	GO:0016202
negative regulation of cell size	Any process that reduces cell size.	biological_process	6	6	6	-0.6672	0	0	-0.9252	0	0.0039	2.375	-0.7093	0	2.375	GO:0045792
isocitrate metabolic process	The chemical reactions and pathways involving isocitrate, the anion of isocitric acid, 1-hydroxy-1,2,3-propanetricarboxylic acid. Isocitrate is an important intermediate in the TCA cycle and the glycoxylate cycle.	biological_process	6	6	6	0	0	-1.4353	-0.5222	-0.7432	-0.1306	2.3747	-1.32	-0.8642	2.3747	GO:0006102
fibroblast growth factor receptor signaling pathway	The series of molecular signals generated as a consequence of a fibroblast growth factor receptor binding to one of its physiological ligands.	biological_process	106	106	106	0.0418	0	0.2452	-0.6044	-0.0564	0	2.3741	0.4017	0	2.3741	GO:0008543
liver development	The process whose specific outcome is the progression of the liver over time, from its formation to the mature structure. The liver is an exocrine gland which secretes bile and functions in metabolism of protein and carbohydrate and fat, synthesizes substances involved in the clotting of the blood, synthesizes vitamin A, detoxifies poisonous substances, stores glycogen, and breaks down worn-out e…	biological_process	61	61	61	0.2325	0	0.1282	-0.6907	-0.1493	0	2.3734	0	0	2.3734	GO:0001889
embryonic hemopoiesis	The stages of blood cell formation that take place within the embryo.	biological_process	15	15	15	0	0	0.1303	0	0	0.1648	2.3725	0	0	2.3725	GO:0035162
regulation of epithelial cell migration	Any process that modulates the frequency, rate or extent of epithelial cell migration.	biological_process	7	7	7	-1.8696	0.9784	-0.6362	-1.6877	-2.1019	-1.4111	2.3707	-0.6757	-0.1643	2.3707	GO:0010632
histone phosphorylation	The modification of histones by addition of phosphate groups.	biological_process	12	12	12	-0.3157	0	1.5143	-2.2909	-1.483	-0.3971	2.3705	1.8659	0.1221	2.3705	GO:0016572
activation of MAPKK activity	The initiation of the activity of the inactive enzyme MAP kinase kinase (MAPKK).	biological_process	44	44	44	0	0	0.9304	0.5211	-0.4846	0	2.3701	1.2685	0.3718	2.3701	GO:0000186
melanosome transport	The directed movement of melanosomes into, out of or within a cell, or between cells, by means of some agent such as a transporter or pore.	biological_process	16	16	16	-0.1626	0	0	0	0	0	2.3698	0	-0.3021	2.3698	GO:0032402
heart development	The process whose specific outcome is the progression of the heart over time, from its formation to the mature structure. The heart is a hollow, muscular organ, which, by contracting rhythmically, keeps up the circulation of the blood.	biological_process	122	122	122	0.4066	0	1.0686	-1.0491	-1.348	0.0152	2.3689	0.7618	0.1024	2.3689	GO:0007507
regulation of cell motility	Any process that modulates the frequency, rate or extent of cell motility.	biological_process	16	16	16	0.8458	0	0.2414	0.5522	0	0.3435	2.3683	0.6653	0	2.3683	GO:2000145
cellular response to peptide hormone stimulus	Any process that results in a change in state or activity of a cell (in terms of movement, secretion, enzyme production, gene expression, etc.) as a result of a peptide hormone stimulus. A peptide hormone is any of a class of peptides that are secreted into the blood stream and have endocrine functions in living animals.	biological_process	11	11	11	0.8691	0.0664	0.2081	-1.0488	-1.3689	0.006	2.3682	-0.3186	-0.7953	2.3682	GO:0071375
response to ischemia	Any process that results in a change in state or activity of an organism (in terms of movement, secretion, enzyme production, gene expression, etc.) as a result of a inadequate blood supply.	biological_process	16	16	16	-0.8849	0	0.9637	-0.6343	0	-0.2273	2.3678	-0.6695	0	2.3678	GO:0002931
positive regulation of fatty acid oxidation	Any process that activates or increases the frequency, rate or extent of fatty acid oxidation.	biological_process	6	6	6	0	-0.0828	0	-0.8964	-1.3982	-0.5087	2.3677	-2.0794	0	2.3677	GO:0046321
positive regulation of cAMP biosynthetic process	Any process that activates or increases the frequency, rate or extent of the chemical reactions and pathways resulting in the formation of the nucleotide cAMP (cyclic AMP, adenosine 3',5'-cyclophosphate).	biological_process	15	15	15	-0.821	-1.3733	-2.2156	-1.7271	-1.5188	-0.354	2.3675	-0.2835	-0.0363	2.3675	GO:0030819
hydro-lyase activity	Catalysis of the cleavage of a carbon-oxygen bond by elimination of water.	molecular_function	20	20	20	0.8602	0.348	1.3221	0.9461	0.6915	1.2074	2.3671	1.2193	0.5721	2.3671	GO:0016836
exit from mitosis	The cell cycle process where a cell leaves M phase. M phase is the part of the mitotic cell cycle during which mitosis and cytokinesis take place.	biological_process	7	7	7	0	0	-0.5706	-1.673	-1.5002	0	2.3669	-0.2027	0	2.3669	GO:0010458
histone deacetylase complex	A protein complex that possesses histone deacetylase activity.	cellular_component	26	26	26	1.1997	0	-1.0898	-1.4528	-1.8632	0.0199	2.3661	-1.3971	0	2.3661	GO:0000118
endocrine system development	Progression of the endocrine system over time, from its formation to a mature structure. The endocrine system is a system of hormones and ductless glands, where the glands release hormones directly into the blood, lymph or other intercellular fluid, and the hormones circulate within the body to affect distant organs. The major glands that make up the human endocrine system are the hypothalamus, p…	biological_process	6	6	6	-0.764	0	1.6022	-0.4749	-1.4346	1.0688	2.3658	1.3267	0	2.3658	GO:0035270
negative regulation of developmental growth	Any process that stops, prevents, or reduces the frequency, rate or extent of developmental growth.	biological_process	6	6	6	0	0	0	0	0	0	2.3652	0	0	2.3652	GO:0048640
deoxyribonuclease activity	Catalysis of the hydrolysis of ester linkages within deoxyribonucleic acid.	molecular_function	5	5	5	0	0	0	0.1645	0.2355	0	2.365	0	0	2.365	GO:0004536
U2-type spliceosomal complex	Any spliceosomal complex that forms during the splicing of a messenger RNA primary transcript to excise an intron that has canonical consensus sequences near the 5' and 3' ends.	cellular_component	5	5	5	-0.8259	0	-0.0439	-1.0508	-0.6882	0.8033	2.3632	0	0	2.3632	GO:0005684
cellular process involved in reproduction in multicellular organism	A process, occurring at the cellular level, that is involved in the reproductive function of a multicellular organism.	biological_process	21	21	21	-0.2081	0	0	0	0	-0.1167	2.3605	-0.2625	0	2.3605	GO:0022412
ear development	The process whose specific outcome is the progression of the ear over time, from its formation to the mature structure. The ear is the sense organ in vertebrates that is specialized for the detection of sound, and the maintenance of balance. Includes the outer ear and middle ear, which collect and transmit sound waves; and the inner ear, which contains the organs of balance and (except in fish) h…	biological_process	5	5	5	0	-0.7369	1.278	-0.518	-0.5733	0	2.3595	-0.4226	0	2.3595	GO:0043583
activation of MAPK activity	The initiation of the activity of the inactive enzyme MAP kinase (MAPK).	biological_process	71	71	71	-0.4203	0	-1.25	-1.1793	-0.7817	-0.2286	2.3589	-0.7488	0	2.3589	GO:0000187
sex differentiation	The establishment of the sex of an organism by physical differentiation.	biological_process	10	10	10	1.0142	0	1.1464	0	0	0.1875	2.3588	0	-0.7657	2.3588	GO:0007548
regulation of histone phosphorylation	Any process that modulates the frequency, rate or extent of the addition of one or more phosphate groups to a histone protein.	biological_process	5	5	5	1.0091	0	1.4524	-1.3476	-1.5483	-0.9681	2.3588	0.8577	0.7419	2.3588	GO:0033127
CoA-ligase activity	Catalysis of the reaction: substrate + ATP + CoASH = AMP + diphosphate + substrate-CoA.	molecular_function	7	7	7	0.1755	0	1.4784	0.1916	0.7061	0	2.3572	0	0	2.3572	GO:0016405
Rho GTPase activator activity	Increases the rate of GTP hydrolysis by a GTPase of the Rho family.	molecular_function	20	20	20	0	0	0.5018	0	0.2851	0	2.3567	0	0	2.3567	GO:0005100
inositol 1,4,5 trisphosphate binding	Interacting selectively and non-covalently with inositol 1,4,5 trisphosphate.	molecular_function	8	8	8	0	0	0.5395	0	0	0.481	2.3566	0	0	2.3566	GO:0070679
phosphatidylinositol-3,5-bisphosphate binding	Interacting selectively and non-covalently with phosphatidylinositol-3,5-bisphosphate, a derivative of phosphatidylinositol in which the inositol ring is phosphorylated at the 3' and 5' positions.	molecular_function	8	8	8	0	0	0.6464	0	0	-0.3883	2.3546	0	0	2.3546	GO:0080025
histone arginine methylation	The modification of a histone by addition of a methyl group to an arginine residue.	biological_process	6	6	6	0	0	0.5965	1.6929	-0.1685	0.9315	2.3511	-1.5852	0.18	2.3511	GO:0034969
histone-arginine N-methyltransferase activity	Catalysis of the reaction: S-adenosyl-L-methionine + (histone)-arginine = S-adenosyl-L-homocysteine + (histone)-N-methyl-arginine.	molecular_function	6	6	6	0	0	0.5965	1.6929	-0.1685	0.9315	2.3511	-1.5852	0.18	2.3511	GO:0008469
G2/M transition of mitotic cell cycle	The mitotic cell cycle transition by which a cell in G2 commits to M phase. The process begins when the kinase activity of M cyclin/CDK complex reaches a threshold high enough for the cell cycle to proceed. This is accomplished by activating a positive feedback loop that results in the accumulation of unphosphorylated and active M cyclin/CDK complex.	biological_process	118	118	118	0	0	-0.4488	-0.7884	-0.1091	0	2.3508	0.3961	0	2.3508	GO:0000086
T-helper 17 cell lineage commitment	The process in which a CD4-positive, alpha-beta T cell becomes committed to becoming a T-helper 17 cell, a CD4-positive, alpha-beta T cell with the phenotype RORgamma-t-positive that produces IL-17.	biological_process	5	5	5	0	0	0	-0.0115	0	0	2.3494	0	0	2.3494	GO:0072540
positive regulation of epidermis development	Any process that activates or increases the frequency, rate or extent of epidermis development.	biological_process	5	5	5	0.8464	0	-0.8619	-0.0396	0	0	2.349	0.101	0	2.349	GO:0045684
digestion	The whole of the physical, chemical, and biochemical processes carried out by multicellular organisms to break down ingested nutrients into components that may be easily absorbed and directed into metabolism.	biological_process	7	7	7	0	-0.6555	-1.2169	0	-0.8609	-1.3348	2.3478	-1.407	-1.1431	2.3478	GO:0007586
response to interleukin-13	Any process that results in a change in state or activity of a cell or an organism (in terms of movement, secretion, enzyme production, gene expression, etc.) as a result of an interleukin-13 stimulus.	biological_process	7	7	7	-1.0762	-1.5402	-1.6801	-1.3546	-0.8969	-0.9636	2.3472	-0.5817	0	2.3472	GO:0035962
stress-activated MAPK cascade	A series of molecular signals in which a stress-activated MAP kinase cascade relays one or more of the signals; MAP kinase cascades involve at least three protein kinase activities and culminate in the phosphorylation and activation of a MAP kinase.	biological_process	46	46	46	0.8749	0	0.7348	-1.7491	-0.5496	0.2371	2.347	1.1807	0	2.347	GO:0051403
protein-arginine omega-N asymmetric methyltransferase activity	Catalysis of the addition of a second methyl group to methylated peptidyl-arginine. Methylation is on the same terminal nitrogen (omega nitrogen) residue that was previously methylated, resulting in asymmetrical peptidyl-N(omega),N(omega)-dimethylated arginine residues.	molecular_function	5	5	5	0	0	0.5669	1.6841	-0.5744	0.6108	2.347	1.3146	0.5313	2.347	GO:0035242
peptidyl-arginine methylation, to asymmetrical-dimethyl arginine	The process of methylation of peptidyl-arginine to form peptidyl-N(omega),N(omega)-dimethyl-L-arginine.	biological_process	5	5	5	0	0	0.5669	1.6841	-0.5744	0.6108	2.347	1.3146	0.5313	2.347	GO:0019919
asymmetric synapse	A type of synapse occurring between an axon and a dendritic spine or dendritic shaft. Asymmetric synapses, the most abundant synapse type in the central nervous system, involve axons that contain predominantly spherical vesicles and contain a thickened postsynaptic density.	cellular_component	6	6	6	0.0971	-1.1221	-1.6385	0.1021	0	0	2.3447	0	0.1405	2.3447	GO:0032279
regulation of generation of precursor metabolites and energy	Any process that modulates the frequency, rate or extent of the chemical reactions and pathways resulting in the formation of precursor metabolites, substances from which energy is derived, and the processes involved in the liberation of energy from these substances.	biological_process	6	6	6	-1.6037	-0.4786	-0.2705	-2.3137	-2.1677	-1.4676	2.3445	-1.2685	-2.3178	2.3445	GO:0043467
sulfur compound transmembrane transporter activity	Catalysis of the transfer of a sulfur compound from one side of the membrane to the other.	molecular_function	8	8	8	0	0	1.6424	1.4856	0	0	2.3443	0	0	2.3443	GO:1901682
negative regulation of release of sequestered calcium ion into cytosol	Any process that stops, prevents, or reduces the frequency, rate or extent of the release into the cytosolic compartment of calcium ions sequestered in the endoplasmic reticulum or mitochondria.	biological_process	5	5	5	0	0	0.1984	0.0753	0	0.169	2.3438	0.1922	0.204	2.3438	GO:0051280
cytoplasm organization	A process that is carried out at the cellular level which results in the assembly, arrangement of constituent parts, or disassembly of the cytoplasm. The cytoplasm is all of the contents of a cell excluding the plasma membrane and nucleus, but including other subcellular structures.	biological_process	5	5	5	1.6337	0	0.843	2.3128	-0.7538	0.5356	1.3205	2.3396	-0.3966	2.3396	GO:0007028
maintenance of mitotic sister chromatid cohesion	The process in which the association between sister chromatids of a replicated chromosome is maintained as chromosomes condense, attach to the spindle in a bipolar orientation, and congress to the metaphase plate during a mitotic cell cycle.	biological_process	6	6	6	2.2447	0	0.2224	2.339	0	0.8294	1.7842	1.4798	0.5166	2.339	GO:0034088
development of secondary sexual characteristics	The process whose specific outcome is the progression of the secondary sexual characteristics over time, from their formation to the mature structures. In humans, these include growth of axillary, chest, and pubic hair, voice changes, testicular/penile enlargement, breast development and menstrual periods. Development occurs in response to sex hormone secretion.	biological_process	5	5	5	-0.2341	0	0.183	0	0	0	2.3387	0	0	2.3387	GO:0045136
NADH metabolic process	The chemical reactions and pathways involving reduced nicotinamide adenine dinucleotide (NADH), a coenzyme present in most living cells and derived from the B vitamin nicotinic acid.	biological_process	10	10	10	0	0	0.9917	-0.8716	-0.9613	0	2.338	-1.176	-1.3859	2.338	GO:0006734
negative regulation of humoral immune response	Any process that stops, prevents, or reduces the frequency, rate, or extent of a humoral immune response.	biological_process	5	5	5	-0.2096	0	2.3376	-1.0671	-0.9504	-1.3821	-1.7747	-1.5515	0	2.3376	GO:0002921
positive regulation of cellular process	Any process that activates or increases the frequency, rate or extent of a cellular process, any of those that are carried out at the cellular level, but are not necessarily restricted to a single cell. For example, cell communication occurs among more than one cell, but occurs at the cellular level.	biological_process	60	60	60	0	0	-0.0842	-0.9066	-0.2048	0	2.3375	-0.7152	0	2.3375	GO:0048522
antigen processing and presentation of endogenous peptide antigen via MHC class I	The process in which an antigen-presenting cell expresses a peptide antigen of endogenous origin on its cell surface in association with an MHC class I protein complex. The peptide antigen is typically, but not always, processed from a whole protein. Class I here refers to classical class I molecules.	biological_process	5	5	5	0	1.8045	0	0	-0.0115	0	2.3366	0	0	2.3366	GO:0019885
NAD+ kinase activity	Catalysis of the reaction: ATP + NAD(+) = ADP + 2 H(+) + NADP(+).	molecular_function	12	12	12	1.2768	0.6389	0.157	0.9093	0.3211	0.3861	2.3354	0	0	2.3354	GO:0003951
Cajal body	A class of nuclear body, first seen after silver staining by Ramon y Cajal in 1903, enriched in small nuclear ribonucleoproteins, and certain general RNA polymerase II transcription factors; ultrastructurally, they appear as a tangle of coiled, electron-dense threads roughly 0.5 micrometers in diameter; involved in aspects of snRNP biogenesis; the protein coilin serves as a marker for Cajal bodie…	cellular_component	38	38	38	-0.6931	0	0	0	-0.3105	0	2.3353	0	0	2.3353	GO:0015030
phospholipid scramblase activity	Catalysis of the movement of phospholipids from one membrane bilayer leaflet to the other, by an ATP-independent mechanism.	molecular_function	7	7	7	0.6287	2.335	-0.5994	-1.7464	-1.4527	0	-1.4546	-0.574	-0.282	2.335	GO:0017128
response to stress	Any process that results in a change in state or activity of a cell or an organism (in terms of movement, secretion, enzyme production, gene expression, etc.) as a result of a disturbance in organismal or cellular homeostasis, usually, but not necessarily, exogenous (e.g. temperature, humidity, ionizing radiation).	biological_process	131	131	131	0	0	0.3766	-0.488	-0.4026	0	2.335	0.2036	0	2.335	GO:0006950
regulation of respiratory gaseous exchange	Any process that modulates the frequency, rate or extent of the process of gaseous exchange between an organism and its environment.	biological_process	5	5	5	0.4667	0	0.7256	0	0.3835	0.1188	2.3349	0.4122	0.6886	2.3349	GO:0043576
regulation of T cell mediated immunity	Any process that modulates the frequency, rate, or extent of T cell mediated immunity.	biological_process	11	11	11	-0.1762	-1.2535	-1.2206	-1.2475	-1.0745	-0.8192	2.3343	-1.7469	-1.6139	2.3343	GO:0002709
phosphatidylinositol metabolic process	The chemical reactions and pathways involving phosphatidylinositol, any glycophospholipid in which a sn-glycerol 3-phosphate residue is esterified to the 1-hydroxyl group of 1D-myo-inositol.	biological_process	19	19	19	0.527	0	0.8387	1.3771	0	0	2.3335	0.4175	0	2.3335	GO:0046488
cellular response to hormone stimulus	Any process that results in a change in state or activity of a cell (in terms of movement, secretion, enzyme production, gene expression, etc.) as a result of a hormone stimulus.	biological_process	23	23	23	-0.0824	0	-0.9533	-1.1384	-0.8288	-0.2173	2.3305	0	-0.0503	2.3305	GO:0032870
regulation of endocytosis	Any process that modulates the frequency, rate or extent of endocytosis.	biological_process	29	29	29	0.8608	0	0.5419	0.94	1.6086	0.1773	2.3277	1.2608	0.3422	2.3277	GO:0030100
response to prostaglandin E	Any process that results in a change in state or activity of a cell or an organism (in terms of movement, secretion, enzyme production, gene expression, etc.) as a result of a prostagladin E stimulus.	biological_process	6	6	6	-0.3116	0	1.3949	0.8338	-0.8999	0	2.3277	0.5048	0.1608	2.3277	GO:0034695
coated pit	A part of the endomembrane system in the form of an invagination of a membrane upon which a clathrin coat forms, and that can be converted by vesicle budding into a clathrin-coated vesicle. Coated pits form on the plasma membrane, where they are involved in receptor-mediated selective transport of many proteins and other macromolecules across the cell membrane, in the trans-Golgi network, and on …	cellular_component	44	44	44	-0.1865	-0.5445	0.8644	-0.2858	-0.261	0	2.3266	-1.0257	0	2.3266	GO:0005905
nuclear pore outer ring	A subcomplex of the nuclear pore complex (NPC) that forms the outer rings of the core scaffold, a lattice-like structure that gives the NPC its shape and strength. In S. cerevisiae, the two outer rings each contain multiple copies of the following proteins: Nup133p, Nup120p, Nup145Cp, Nup85p, Nup84p, Seh1p, and Sec13p. In vertebrates, the two outer rings each contain multiple copies of the follow…	cellular_component	10	10	10	0.6303	0	1.4469	0.9456	0	0.5355	2.3252	-0.6543	0.2307	2.3252	GO:0031080
NAD-dependent histone deacetylase activity (H3-K18 specific)	Catalysis of the reaction: histone H3 N6-acetyl-L-lysine (position 18) + H2O = histone H3 L-lysine (position 18) + acetate. This reaction requires the presence of NAD, and represents the removal of an acetyl group from lysine at position 18 of the histone H3 protein.	molecular_function	11	11	11	0.3931	0	-1.4728	1.2035	-1.3971	0.1984	2.3242	0.9887	0	2.3242	GO:0097372
receptor recycling	The process that results in the return of receptor molecules to an active state and an active cellular location after they have been stimulated by a ligand. An active state is when the receptor is ready to receive a signal.	biological_process	7	7	7	-1.2785	0	0	0	0	0	2.3239	0.8857	0.0599	2.3239	GO:0001881
type 1 angiotensin receptor binding	Interacting selectively and non-covalently with a type 1 angiotensin receptor.	molecular_function	7	7	7	0	0	0	0	0	0	2.3234	0	0	2.3234	GO:0031702
mitochondrion organization	A process that is carried out at the cellular level which results in the assembly, arrangement of constituent parts, or disassembly of a mitochondrion; includes mitochondrial morphogenesis and distribution, and replication of the mitochondrial genome as well as synthesis of new mitochondrial components.	biological_process	38	38	38	0	0	0.1399	-0.3437	-0.4099	-0.2394	2.3227	0	0	2.3227	GO:0007005
positive regulation of B cell proliferation	Any process that activates or increases the rate or extent of B cell proliferation.	biological_process	23	23	23	0.0982	0	-1.2277	-0.7721	0	-0.5182	2.3217	-0.4903	0.1233	2.3217	GO:0030890
cytoskeletal anchoring at plasma membrane	A cytoskeleton organization process that directly or indirectly links cytoskeletal filaments to the plasma membrane.	biological_process	9	9	9	0	0	0	0	0	0	2.3204	0	0	2.3204	GO:0007016
histone-lysine N-methyltransferase activity	Catalysis of the reaction: S-adenosyl-L-methionine + histone L-lysine = S-adenosyl-L-homocysteine + histone N6-methyl-L-lysine. The methylation of peptidyl-lysine in histones forms N6-methyl-L-lysine, N6,N6-dimethyl-L-lysine and N6,N6,N6-trimethyl-L-lysine derivatives.	molecular_function	23	23	23	1.1511	0	-0.4357	0.7903	-0.6875	0.3798	2.3201	0.5457	0.1543	2.3201	GO:0018024
1-phosphatidylinositol binding	Interacting selectively and non-covalently with phosphatidylinositol, any glycophospholipid with its sn-glycerol 3-phosphate residue is esterified to the 1-hydroxyl group of 1D-myo-inositol.	molecular_function	17	17	17	0	0	2.1459	-0.641	0	-1.2654	2.3189	0	0	2.3189	GO:0005545
calcium ion transmembrane transporter activity	Catalysis of the transfer of calcium (Ca) ions from one side of a membrane to the other.	molecular_function	7	7	7	0.1437	0	0.5777	0	0	0	2.3188	0	0	2.3188	GO:0015085
magnesium ion binding	Interacting selectively and non-covalently with magnesium (Mg) ions.	molecular_function	140	140	140	0.4264	0	0.5939	0.6227	-0.3337	0	2.3181	0.1531	0	2.3181	GO:0000287
toll-like receptor 4 signaling pathway	Any series of molecular signals generated as a consequence of binding to toll-like receptor 4.	biological_process	82	82	82	0.7721	0	0.5398	-1.5373	-0.5929	0.3049	2.3131	0.7601	0.0474	2.3131	GO:0034142
lactation	The secretion of milk by the mammary gland.	biological_process	25	25	25	0.4917	0	-0.6934	0.7943	0.9674	0.6318	2.3127	0.5102	-0.0712	2.3127	GO:0007595
ciliary membrane	The portion of the plasma membrane surrounding a cilium.	cellular_component	25	25	25	0	0	0	0	0	0	2.3127	0	-0.1034	2.3127	GO:0060170
regulation of Ran GTPase activity	Any process that modulates the activity of a GTPase of the Ran family.	biological_process	8	8	8	0	0	0	0.7212	0.1614	2.3107	2.2109	2.2447	1.0762	2.3107	GO:0032316
positive regulation of peptidyl-serine phosphorylation	Any process that activates or increases the frequency, rate or extent of the phosphorylation of peptidyl-serine.	biological_process	39	39	39	0	0	0.0873	-0.1343	-0.2218	0	2.3103	0.8929	0	2.3103	GO:0033138
epithelial cell differentiation involved in prostate gland development	The process in which a relatively unspecialized cell acquires specialized features of an epithelial cell of the prostate gland.	biological_process	10	10	10	0	-1.2381	-0.1649	-1.2797	-1.4974	-0.9949	2.3096	0	0.3535	2.3096	GO:0060742
drug transport	The directed movement of a drug, a substance used in the diagnosis, treatment or prevention of a disease, into, out of or within a cell, or between cells, by means of some agent such as a transporter or pore.	biological_process	10	10	10	-1.6849	-0.8507	1.2036	-1.5202	-2.0937	-0.4001	2.3094	-0.9672	1.2965	2.3094	GO:0015893
integral component of mitochondrial membrane	The component of the mitochondrial membrane consisting of the gene products that have some part that penetrates at least one leaflet of the membrane bilayer. This component includes gene products that are buried in the bilayer with no exposure outside the bilayer.	cellular_component	6	6	6	0.9017	0.7068	1.9679	2.3083	2.177	0.6767	1.9768	1.0268	0.1008	2.3083	GO:0032592
Ran guanyl-nucleotide exchange factor activity	Stimulates the exchange of guanyl nucleotides associated with a GTPase of the Ran family. Under normal cellular physiological conditions, the concentration of GTP is higher than that of GDP, favoring the replacement of GDP by GTP in association with the GTPase.	molecular_function	6	6	6	0	0	0	0	0.2794	1.871	2.3071	-0.8939	1.0413	2.3071	GO:0005087
protein kinase A regulatory subunit binding	Interacting selectively and non-covalently with one or both of the regulatory subunits of protein kinase A.	molecular_function	11	11	11	0.1221	1.0775	1.0229	0.9169	0	0	2.307	0.2572	0	2.307	GO:0034237
regulation of cellular localization	Any process that modulates the frequency, rate or extent of a process in which a cell, a substance, or a cellular entity is transported to, or maintained in a specific location within or in the membrane of a cell.	biological_process	18	18	18	1.2161	0	0.2953	1.4002	0	0.2224	2.3061	0.9437	0	2.3061	GO:0060341
positive regulation of immune system process	Any process that activates or increases the frequency, rate, or extent of an immune system process.	biological_process	8	8	8	0.8953	1.4795	0	-0.0444	0	0	2.306	0	0	2.306	GO:0002684
centrosome duplication	The replication of a centrosome, a structure comprised of a pair of centrioles and peri-centriolar material from which a microtubule spindle apparatus is organized.	biological_process	13	13	13	0.9882	-0.2716	0.8271	1.1664	0.3168	0.4011	2.3	0.5705	0.6954	2.3	GO:0051298
interferon-gamma-mediated signaling pathway	A series of molecular signals initiated by the binding of interferon-gamma to a receptor on the surface of a cell, and ending with regulation of a downstream cellular process, e.g. transcription. Interferon gamma is the only member of the type II interferon found so far.	biological_process	40	40	40	0.8112	0.886	-0.3328	-0.5816	-0.323	0	2.2994	0	0	2.2994	GO:0060333
enzyme activator activity	Increases the activity of an enzyme.	molecular_function	40	40	40	-0.6621	0	-0.131	-0.8677	-1.5799	-0.218	2.2983	-0.5037	-0.6294	2.2983	GO:0008047
negative regulation of phosphatase activity	Any process that decreases the rate or frequency of phosphatase activity. Phosphatases catalyze the hydrolysis of phosphoric monoesters, releasing inorganic phosphate.	biological_process	32	32	32	0	0	-0.1781	0	-0.0868	0	2.2976	0	0	2.2976	GO:0010923
negative regulation of striated muscle tissue development	Any process that stops, prevents, or reduces the frequency, rate or extent of striated muscle development.	biological_process	10	10	10	0.4111	0	1.1222	0.262	-0.7694	0	2.2968	0	0	2.2968	GO:0045843
positive regulation of triglyceride biosynthetic process	Any process that increases the rate, frequency, or extent of triglyceride biosynthesis. Triglyceride biosynthesis is the collection of chemical reactions and pathways resulting in the formation of triglyceride, any triester of glycerol.	biological_process	8	8	8	-0.5721	-1.2145	2.2948	-1.5379	-1.468	-0.3691	1.5526	-2.1017	-0.5482	2.2948	GO:0010867
placenta development	The process whose specific outcome is the progression of the placenta over time, from its formation to the mature structure. The placenta is an organ of metabolic interchange between fetus and mother, partly of embryonic origin and partly of maternal origin.	biological_process	17	17	17	0.5342	0	-0.9624	-0.5095	0	0.1214	2.2919	-0.2562	0.129	2.2919	GO:0001890
taurine metabolic process	The chemical reactions and pathways involving taurine (2-aminoethanesulfonic acid), a sulphur-containing amino acid derivative important in the metabolism of fats.	biological_process	5	5	5	0	0	0.0665	0	0	0	2.2918	0	0	2.2918	GO:0019530
T cell mediated cytotoxicity	The directed killing of a target cell by a T cell through the release of granules containing cytotoxic mediators or through the engagement of death receptors.	biological_process	11	11	11	0	0.9328	0.9004	0	0	0	2.2902	0	0	2.2902	GO:0001913
response to nutrient levels	Any process that results in a change in state or activity of a cell or an organism (in terms of movement, secretion, enzyme production, gene expression, etc.) as a result of a stimulus reflecting the presence, absence, or concentration of nutrients.	biological_process	14	14	14	0.546	1.0749	-1.972	-1.0925	-1.609	-0.9962	2.29	-1.1171	0	2.29	GO:0031667
regulation of B cell differentiation	Any process that modulates the frequency, rate or extent of B cell differentiation.	biological_process	8	8	8	-1.6721	0	-1.9706	-2.1365	-2.1248	-0.7259	2.2896	-1.5027	-1.2831	2.2896	GO:0045577
necroptotic process	A programmed necrotic cell death process which begins when a cell receives a signal (e.g. a ligand binding to a death receptor or to a Toll-like receptor), and proceeds through a series of biochemical events (signaling pathways), characterized by activation of receptor-interacting serine/threonine-protein kinase 1 and/or 3 (RIPK1/3, also called RIP1/3), and which typically lead to common morpholo…	biological_process	12	12	12	1.2034	1.8897	0	2.2883	-0.7913	-0.6615	-1.7419	-1.5134	-0.971	2.2883	GO:0070266
skin morphogenesis	The process in which the anatomical structures of the skin are generated and organized. The skin is the external membranous integument of an animal. In vertebrates the skin generally consists of two layers, an outer nonsensitive and nonvascular epidermis (cuticle or skarfskin) composed of cells which are constantly growing and multiplying in the deeper, and being thrown off in the superficial lay…	biological_process	10	10	10	-0.4998	-0.3496	0.0269	-1.4873	-0.5411	0	2.2877	-0.2172	0	2.2877	GO:0043589
histone H3-K36 methylation	The modification of histone H3 by addition of a methyl group to lysine at position 36 of the histone.	biological_process	7	7	7	0	0	0	0	0	0	2.2876	0	0.1374	2.2876	GO:0010452
positive regulation of peptidyl-tyrosine phosphorylation	Any process that activates or increases the frequency, rate or extent of the phosphorylation of peptidyl-tyrosine.	biological_process	45	45	45	0	0	-1.109	-1.1271	-0.581	0	2.2854	-0.4533	0	2.2854	GO:0050731
ventricular cardiac muscle cell differentiation	The process in which a relatively unspecialized cell acquires specialized features of a cardiac muscle cell. Cardiac muscle cells are striated muscle cells that are responsible for heart contraction. The ventricle is the part of the heart that pumps blood out of the organ.	biological_process	6	6	6	-0.8481	-0.6645	1.9287	-1.2899	-0.9575	-1.0011	1.9947	0.9941	2.2851	2.2851	GO:0055012
pericardium development	The process whose specific outcome is the progression of the pericardium over time, from its formation to the mature structure. The pericardium is a double-walled sac that contains the heart and the roots of the aorta, vena cava and the pulmonary artery.	biological_process	12	12	12	0	0	-0.6536	0	0	0.5223	2.2846	0.2919	0.279	2.2846	GO:0060039
pyrimidine nucleoside salvage	Any process that generates a pyrimidine nucleoside, one of a family of organic molecules consisting of a pyrimidine base covalently bonded to a sugar ribose, from derivatives of it, without de novo synthesis.	biological_process	6	6	6	-2.0975	0	-1.2396	-1.0092	-0.6505	-1.6493	2.2827	0	-1.0555	2.2827	GO:0043097
ATPase activity, coupled to transmembrane movement of substances	Catalysis of the reaction: ATP + H2O = ADP + phosphate, to directly drive the active transport of a substance across a membrane.	molecular_function	25	25	25	0	0.4453	0	0	0	0	2.2825	0	0	2.2825	GO:0042626
regulation of cell proliferation	Any process that modulates the frequency, rate or extent of cell proliferation.	biological_process	125	125	125	0.2578	0	-0.6436	-0.915	-0.7216	-0.2503	2.2818	0.2205	0	2.2818	GO:0042127
early endosome	A membrane-bounded organelle that receives incoming material from primary endocytic vesicles that have been generated by clathrin-dependent and clathrin-independent endocytosis; vesicles fuse with the early endosome to deliver cargo for sorting into recycling or degradation pathways.	cellular_component	115	115	115	0	0	0	-0.2914	-0.2615	0	2.2789	0.1915	0	2.2789	GO:0005769
UDP-glycosyltransferase activity	Catalysis of the transfer of a glycosyl group from a UDP-sugar to a small hydrophobic molecule.	molecular_function	6	6	6	0	-0.4627	0	0	0	0.137	2.2788	0	0	2.2788	GO:0008194
single-organism intracellular transport	An intracellular transport which involves only one organism.	biological_process	44	44	44	-0.2019	0	-0.4787	-0.7129	-0.233	0	2.2782	-0.2751	0	2.2782	GO:1902582
organic cyclic compound binding	Interacting selectively and non-covalently with an organic cyclic compound, any molecular entity that contains carbon arranged in a cyclic molecular structure.	molecular_function	30	30	30	-0.4092	-1.6669	2.0219	-0.6443	0.6764	-0.9473	2.2757	0	0.6527	2.2757	GO:0097159
intrinsic apoptotic signaling pathway by p53 class mediator	A series of molecular signals in which an intracellular signal is conveyed to trigger the apoptotic death of a cell. The pathway is induced by the cell cycle regulator phosphoprotein p53, or an equivalent protein, and ends when the execution phase of apoptosis is triggered.	biological_process	22	22	22	1.1873	2.2007	-1.3198	2.2746	-1.767	0.8383	2.253	0.481	0	2.2746	GO:0072332
morphogenesis of embryonic epithelium	The process in which the anatomical structures of embryonic epithelia are generated and organized.	biological_process	15	15	15	0	0	-0.2054	0	-0.5254	-0.207	2.2745	0	0	2.2745	GO:0016331
positive regulation of calcium-mediated signaling	Any process that activates or increases the frequency, rate or extent of calcium-mediated signaling.	biological_process	17	17	17	0	-0.1582	-1.0873	0	-0.6485	-0.6194	2.2742	-0.0197	-0.5292	2.2742	GO:0050850
regulation of steroid hormone secretion	Any process that modulates the frequency, rate or extent of steroid hormone secretion.	biological_process	5	5	5	0	-0.1861	0.3138	0	0	0	2.2736	0	0	2.2736	GO:2000831
steroid hormone secretion	The regulated release of any steroid that acts as a hormone into the circulatory system.	biological_process	5	5	5	0	-0.1861	0.3138	0	0	0	2.2736	0	0	2.2736	GO:0035929
toll-like receptor 3 signaling pathway	Any series of molecular signals generated as a consequence of binding to toll-like receptor 3.	biological_process	72	72	72	0.7311	0	0.5383	-1.543	-0.5122	0.2986	2.2732	0.7025	0	2.2732	GO:0034138
diol metabolic process	The chemical reactions and pathways involving a diol, a compound that contains two hydroxy groups, generally assumed to be, but not necessarily, alcoholic.	biological_process	5	5	5	0.2784	0.5068	2.2731	0.5391	0	0.7602	0.7941	1.3651	0	2.2731	GO:0034311
positive regulation of muscle cell apoptotic process	Any process that increases the rate or frequency of muscle cell apoptotic process, a form of programmed cell death induced by external or internal signals that trigger the activity of proteolytic caspases whose actions dismantle a muscle cell and result in its death.	biological_process	6	6	6	-0.8413	0	-0.6798	-0.9783	-0.8997	0	2.2715	0	0	2.2715	GO:0010661
regulation of protein kinase B signaling	Any process that modulates the frequency, rate or extent of protein kinase B signaling, a series of reactions mediated by the intracellular serine/threonine kinase protein kinase B.	biological_process	8	8	8	2.1549	0	0.5707	1.901	0	1.0135	2.2712	1.4023	-1.2291	2.2712	GO:0051896
regulation of cellular response to insulin stimulus	Any process that modulates the frequency, rate or extent of cellular response to insulin stimulus.	biological_process	6	6	6	0	0	0	-0.7275	-1.3652	-0.3922	2.2701	-2.2351	0	2.2701	GO:1900076
uropod	A membrane projection with related cytoskeletal components at the trailing edge of a cell in the process of migrating or being activated, found on the opposite side of the cell from the leading edge or immunological synapse, respectively.	cellular_component	7	7	7	-0.2693	0	-0.5104	-0.9604	-1.6608	-0.363	2.269	-1.59	0	2.269	GO:0001931
diacylglycerol metabolic process	The chemical reactions and pathways involving diacylglycerol, a glycerol molecule substituted on the 1 and 2 hydroxyl groups with long chain fatty acyl residues. DAG is a normal intermediate in the biosynthesis of phosphatidyl phospholipids and is released from them by phospholipase C activity. DAG from phosphatidyl inositol polyphosphates is important in signal transduction.	biological_process	8	8	8	0.413	0	0	0.2861	0.0826	0	2.268	0	0	2.268	GO:0046339
insulin receptor signaling pathway	The series of molecular signals generated as a consequence of the insulin receptor binding to insulin.	biological_process	106	106	106	-0.0124	0	0.4636	-0.8358	-0.28	0	2.2669	-0.4112	0	2.2669	GO:0008286
spindle	The array of microtubules and associated molecules that forms between opposite poles of a eukaryotic cell during mitosis or meiosis and serves to move the duplicated chromosomes apart.	cellular_component	104	104	104	0	0	0	-0.3014	-0.6294	0	2.2664	0.0349	0	2.2664	GO:0005819
regulation of double-strand break repair	Any process that modulates the frequency, rate or extent of double-strand break repair.	biological_process	7	7	7	1.4613	0.525	0.8836	0.7194	0.572	0.9157	2.2652	0.3177	0	2.2652	GO:2000779
brain development	The process whose specific outcome is the progression of the brain over time, from its formation to the mature structure. Brain development begins with patterning events in the neural tube and ends with the mature structure that is the center of thought and emotion. The brain is responsible for the coordination and control of bodily activities and the interpretation of information from the senses…	biological_process	118	118	118	0	0	-0.8723	-0.4427	-0.8159	0	2.2651	0.0984	0	2.2651	GO:0007420
mitogen-activated protein kinase kinase binding	Interacting selectively and non-covalently with a mitogen-activated protein kinase kinase, any protein that can phosphorylate a MAP kinase.	molecular_function	14	14	14	0.8309	0	0.7237	0.5034	-0.5471	-0.2312	2.2639	0.3281	-0.5405	2.2639	GO:0031434
RNA biosynthetic process	The chemical reactions and pathways resulting in the formation of RNA, ribonucleic acid, one of the two main type of nucleic acid, consisting of a long, unbranched macromolecule formed from ribonucleotides joined in 3',5'-phosphodiester linkage. Includes polymerization of ribonucleotide monomers.	biological_process	17	17	17	0.2593	0	0.5264	0.932	0.0904	0	2.2628	0.1845	0	2.2628	GO:0032774
NAD biosynthetic process	The chemical reactions and pathways resulting in the formation of nicotinamide adenine dinucleotide, a coenzyme present in most living cells and derived from the B vitamin nicotinic acid; biosynthesis may be of either the oxidized form, NAD, or the reduced form, NADH.	biological_process	9	9	9	2.1247	1.2915	-1.5097	1.4479	-1.3635	-1.2991	2.261	-1.1214	-0.9321	2.261	GO:0009435
4 iron, 4 sulfur cluster binding	Interacting selectively and non-covalently with a 4 iron, 4 sulfur (4Fe-4S) cluster; this cluster consists of four iron atoms, with the inorganic sulfur atoms found between the irons and acting as bridging ligands.	molecular_function	26	26	26	0.3783	1.967	1.8125	1.4706	1.2832	1.0109	1.8682	1.7647	2.2609	2.2609	GO:0051539
phospholipid translocation	The movement of a phospholipid molecule from one leaflet of a membrane bilayer to the opposite leaflet.	biological_process	12	12	12	0	-0.0732	0.9836	0.4079	0	-0.5591	2.2607	0	0	2.2607	GO:0045332
modified amino acid transmembrane transporter activity	Catalysis of the transfer of modified amino acids from one side of a membrane to the other.	molecular_function	9	9	9	0	-0.2823	2.0409	1.1365	0	0.0683	2.2583	0	0.1365	2.2583	GO:0072349
protein autophosphorylation	The phosphorylation by a protein of one or more of its own amino acid residues, or residues on an identical protein.	biological_process	129	129	129	0.144	0	0.6531	0.0627	0	0	2.2578	0.199	0.0904	2.2578	GO:0046777
phospholipid binding	Interacting selectively and non-covalently with phospholipids, a class of lipids containing phosphoric acid as a mono- or diester.	molecular_function	62	62	62	0	0	-0.5336	-0.1201	-0.5089	-0.1226	2.2575	-0.4792	-0.0764	2.2575	GO:0005543
negative regulation of proteasomal ubiquitin-dependent protein catabolic process	Any process that stops, prevents, or reduces the frequency, rate or extent of the breakdown of a protein or peptide by hydrolysis of its peptide bonds, initiated by the covalent attachment of ubiquitin, and mediated by the proteasome.	biological_process	11	11	11	2.0257	0	-0.893	2.2565	-1.0849	0.303	-1.5508	1.8302	0.1087	2.2565	GO:0032435
membrane raft	Any of the small (10-200 nm), heterogeneous, highly dynamic, sterol- and sphingolipid-enriched membrane domains that compartmentalize cellular processes. Small rafts can sometimes be stabilized to form larger platforms through protein-protein and protein-lipid interactions.	cellular_component	141	141	141	-0.0356	0	-0.3994	-0.382	-0.6865	0	2.2559	-0.4033	0	2.2559	GO:0045121
small GTPase binding	Interacting selectively and non-covalently with a small monomeric GTPase.	molecular_function	17	17	17	0	-0.426	-1.5343	-0.6065	-1.3269	-0.2992	2.2543	-1.818	0	2.2543	GO:0031267
cytoplasmic exosome (RNase complex)	Complex of 3'-5' exoribonucleases found in the cytoplasm.	cellular_component	5	5	5	0.8636	1.2332	0	2.254	-1.5194	0	-1.834	-0.8143	0	2.254	GO:0000177
gastrulation	A complex and coordinated series of cellular movements that occurs at the end of cleavage during embryonic development of most animals. The details of gastrulation vary from species to species, but usually result in the formation of the three primary germ layers, ectoderm, mesoderm and endoderm.	biological_process	24	24	24	0	0	-0.2935	-0.7267	0	0	2.2539	0	0	2.2539	GO:0007369
negative regulation of response to external stimulus	Any process that stops, prevents, or reduces the frequency, rate or extent of a response to an external stimulus.	biological_process	5	5	5	0	0	0	0	0	0	2.2536	0	0	2.2536	GO:0032102
branched-chain amino acid metabolic process	The chemical reactions and pathways involving amino acids containing a branched carbon skeleton, comprising isoleucine, leucine and valine.	biological_process	8	8	8	0.131	0	0	0.2266	0	0	2.252	0.6868	0.0274	2.252	GO:0009081
second-messenger-mediated signaling	Any intracellular signal transduction in which the signal is passed on within the cell via a second messenger; a small molecule or ion that can be quickly generated or released from intracellular stores, and can diffuse within the cell. Second-messenger signaling includes production or release of the second messenger, and effectors downstream of the second messenger that further transmit the sign…	biological_process	5	5	5	0.4578	0	0.3633	0.1812	0.6847	0	2.2518	0	0.1808	2.2518	GO:0019932
protein-arginine N-methyltransferase activity	Catalysis of the reaction: S-adenosyl-L-methionine + (protein)-arginine = S-adenosyl-L-homocysteine + (protein)-N-methyl-arginine.	molecular_function	7	7	7	0.0524	0	0.783	2.2514	-0.3401	1.1168	2.1409	1.9267	0.3688	2.2514	GO:0016274
positive regulation of T-helper cell differentiation	Any process that activates or increases the frequency, rate or extent of T-helper cell differentiation.	biological_process	5	5	5	-1.215	0	1.0682	-1.3005	-0.9277	0	2.2498	0	0	2.2498	GO:0045624
NAD-dependent histone deacetylase activity (H4-K16 specific)	Catalysis of the reaction: histone H4 N6-acetyl-L-lysine (position 16) + H2O = histone H4 L-lysine (position 16) + acetate. This reaction requires the presence of NAD, and represents the removal of an acetyl group from lysine at position 16 of the histone H4 protein.	molecular_function	11	11	11	0.4464	0	-1.5183	1.192	-1.3031	0.0461	2.2492	0.8942	0	2.2492	GO:0046970
female gonad development	The process whose specific outcome is the progression of the female gonad over time, from its formation to the mature structure.	biological_process	19	19	19	0.554	0	0.2836	-0.1919	-0.2352	-0.2329	2.2481	0.0524	0	2.2481	GO:0008585
organic acid:sodium symporter activity	Catalysis of the transfer of a solute or solutes from one side of a membrane to the other according to the reaction: organic acid(out) + Na+(out) = organic acid(in) + Na+(in).	molecular_function	10	10	10	0.5832	0	-1.3116	-1.8281	1.4617	1.2376	2.2467	0.4119	0.1999	2.2467	GO:0005343
toll-like receptor signaling pathway	Any series of molecular signals generated as a consequence of binding to a toll-like receptor. Toll-like receptors directly bind pattern motifs from a variety of microbial sources to initiate innate immune response.	biological_process	94	94	94	0.7041	0	0.6068	-1.3647	-0.5781	0.3471	2.2466	0.9286	0.0488	2.2466	GO:0002224
AMP binding	Interacting selectively and non-covalently with AMP, adenosine monophosphate.	molecular_function	11	11	11	0.0409	0	0.6992	0	-0.6156	-0.4964	2.246	0	0	2.246	GO:0016208
regulation of macromolecule biosynthetic process	Any process that modulates the rate, frequency or extent of the chemical reactions and pathways resulting in the formation of a macromolecule, any molecule of high relative molecular mass, the structure of which essentially comprises the multiple repetition of units derived, actually or conceptually, from molecules of low relative molecular mass.	biological_process	25	25	25	0	0	0	-0.2108	0	0	2.2455	0	0	2.2455	GO:0010556
protein heterodimerization activity	Interacting selectively and non-covalently with a nonidentical protein to form a heterodimer.	molecular_function	265	265	265	-0.0605	0	-0.2899	-0.7702	-0.6289	0	2.2455	0.2519	0	2.2455	GO:0046982
dATP metabolic process	The chemical reactions and pathways involving dATP, deoxyadenosine triphosphate (2'-deoxyadenosine 5'-triphosphate).	biological_process	6	6	6	0	0	-0.9256	-1.5002	-0.5828	-0.3314	0	2.2436	1.1758	2.2436	GO:0046060
positive regulation of histone acetylation	Any process that activates or increases the frequency, rate or extent of the addition of an acetyl group to a histone protein.	biological_process	10	10	10	0.2289	-0.5884	0.5475	-1.3318	-0.8299	0.1305	2.2415	0	0.0745	2.2415	GO:0035066
mRNA binding	Interacting selectively and non-covalently with messenger RNA (mRNA), an intermediate molecule between DNA and protein. mRNA includes UTR and coding sequences, but does not contain introns.	molecular_function	73	73	73	-0.2959	0	-0.431	-1.875	-0.9354	0	-2.241	-0.7295	0	-2.241	GO:0003729
isomerase activity	Catalysis of the geometric or structural changes within one molecule. Isomerase is the systematic name for any enzyme of EC class 5.	molecular_function	78	78	78	-0.8913	-0.3123	-0.9875	-1.6309	-1.513	-0.1053	-2.241	-0.8722	-0.1332	-2.241	GO:0016853
oxidoreductase activity, acting on CH-OH group of donors	Catalysis of an oxidation-reduction (redox) reaction in which a CH-OH group act as a hydrogen or electron donor and reduces a hydrogen or electron acceptor.	molecular_function	13	13	13	-0.1845	-0.3615	-1.102	-0.6481	-1.3977	-1.2395	-2.2423	0.7901	-0.4239	-2.2423	GO:0016614
chromo shadow domain binding	Interacting selectively and non-covalently with a chromo shadow domain, a protein domain that is distantly related, and found in association with, the chromo domain.	molecular_function	6	6	6	0.7163	0	0	0	0	0	-2.2425	0.4135	0	-2.2425	GO:0070087
regulation of hydrolase activity	Any process that modulates the frequency, rate or extent of hydrolase activity, the catalysis of the hydrolysis of various bonds, e.g. C-O, C-N, C-C, phosphoric anhydride bonds, etc. Hydrolase is the systematic name for any enzyme of EC class 3.	biological_process	17	17	17	0.5168	0	1.068	-1.3391	-0.6542	-0.0787	-2.2447	-0.3403	0	-2.2447	GO:0051336
NADH dehydrogenase (ubiquinone) activity	Catalysis of the reaction: NADH + H+ + ubiquinone = NAD+ + ubiquinol.	molecular_function	33	33	33	-0.9981	0	-1.5623	-2.2455	-1.8809	0.5365	-1.9406	-1.4818	-0.9838	-2.2455	GO:0008137
peroxidase activity	Catalysis of the reaction: donor + hydrogen peroxide = oxidized donor + 2 H2O.	molecular_function	16	16	16	-0.0332	0	-1.0144	-2.2457	-2.0002	-1.1612	-1.3679	-1.644	-1.1498	-2.2457	GO:0004601
regulation of translational initiation	Any process that modulates the frequency, rate or extent of translational initiation.	biological_process	42	42	42	0	0	-1.0118	-2.2461	-1.7755	0	-1.8256	-1.5666	0	-2.2461	GO:0006446
positive regulation of purine nucleotide metabolic process	Any process that activates or increases the frequency, rate or extent of purine nucleotide metabolic process.	biological_process	6	6	6	0	0	-1.7195	-0.3241	-0.5619	0	-2.2497	-1.3602	-0.3315	-2.2497	GO:1900544
negative regulation of interleukin-12 production	Any process that stops, prevents, or reduces the frequency, rate, or extent of interleukin-12 production.	biological_process	10	10	10	-0.146	0	-1.6856	-1.5412	-1.6201	0	-2.2503	-2.0314	-1.203	-2.2503	GO:0032695
regulation of insulin-like growth factor receptor signaling pathway	Any process that modulates the frequency, rate or extent of insulin-like growth factor receptor signaling.	biological_process	7	7	7	-1.1296	0	0	-2.2503	-2.171	-0.9631	0.7559	-0.1375	0	-2.2503	GO:0043567
low-density lipoprotein receptor activity	Combining with a low-density lipoprotein particle and delivering the low-density lipoprotein into the cell via endocytosis.	molecular_function	9	9	9	0	0.9353	1.4443	-1.2472	-2.2507	-0.508	-1.3957	-2.0713	-1.0942	-2.2507	GO:0005041
insulin secretion involved in cellular response to glucose stimulus	The regulated release of proinsulin from secretory granules (B granules) in the B cells of the pancreas; accompanied by cleavage of proinsulin to form mature insulin, in response to a glucose stimulus.	biological_process	8	8	8	-0.5455	0	-0.4431	-2.2517	-1.7755	0	-0.8472	-1.6399	0	-2.2517	GO:0035773
polysome	Several ribosomes bound to one mRNA.	cellular_component	23	23	23	-0.0762	0	-0.8165	-1.1611	-0.6736	0	-2.2521	-0.1791	0	-2.2521	GO:0005844
armadillo repeat domain binding	Interacting selectively and non-covalently with the armadillo repeat domain of a protein, an approximately 40 amino acid long tandemly repeated sequence motif first identified in the Drosophila segment polarity protein armadillo. Arm-repeat proteins are involved in various processes, including intracellular signalling and cytoskeletal regulation.	molecular_function	10	10	10	1.1103	0	-1.1449	-1.0732	-1.1549	-1.2276	2.2049	-2.2547	0	-2.2547	GO:0070016
drug transporter activity	Enables the directed movement of a drug into, out of or within a cell, or between cells. A drug is any naturally occurring or synthetic substance, other than a nutrient, that, when administered or applied to an organism, affects the structure or functioning of the organism; in particular, any such substance used in the diagnosis, prevention, or treatment of disease.	molecular_function	6	6	6	-2.2554	-0.9572	2.08	-2.179	-2.1616	-0.5835	1.5613	-1.5007	-1.1989	-2.2554	GO:0090484
regulation of T cell migration	Any process that modulates the frequency, rate or extent of T cell migration.	biological_process	6	6	6	0	-0.3175	-0.4395	-0.9573	-1.5534	-0.6257	-2.2575	-1.1818	-0.3479	-2.2575	GO:2000404
cellular response to hepatocyte growth factor stimulus	Any process that results in a change in state or activity of a cell (in terms of movement, secretion, enzyme production, gene expression, etc.) as a result of a hepatocyte growth factor stimulus.	biological_process	5	5	5	-0.0707	-1.0823	0.7288	-0.8662	0	0.5973	-2.2583	-0.8643	-0.8087	-2.2583	GO:0035729
enzyme regulator activity	Binds to and modulates the activity of an enzyme.	molecular_function	35	35	35	0	0	-0.6867	-1.1047	-1.6336	0	-2.2612	-0.4688	0	-2.2612	GO:0030234
response to interferon-gamma	Any process that results in a change in state or activity of a cell or an organism (in terms of movement, secretion, enzyme production, gene expression, etc.) as a result of an interferon-gamma stimulus. Interferon-gamma is also known as type II interferon.	biological_process	23	23	23	0.0553	0.2236	-1.5993	-1.0465	-1.5702	-0.657	-2.2613	-1.3364	-0.8624	-2.2613	GO:0034341
blood microparticle	A phospholipid microvesicle that is derived from any of several cell types, such as platelets, blood cells, endothelial cells, or others, and contains membrane receptors as well as other proteins characteristic of the parental cell. Microparticles are heterogeneous in size, and are characterized as microvesicles free of nucleic acids.	cellular_component	36	36	36	0	0	-0.59	-1.1884	-0.1273	-0.1491	-2.2618	-0.7364	0	-2.2618	GO:0072562
positive regulation of protein insertion into mitochondrial membrane involved in apoptotic signaling pathway	Any process that activates or increases the frequency, rate or extent of protein insertion into mitochondrial membrane involved in apoptotic signaling pathway.	biological_process	22	22	22	0	0	-0.3873	-0.4254	-0.3949	-0.2407	-2.2641	-0.9033	-0.7494	-2.2641	GO:1900740
cytoplasmic microtubule	Any microtubule in the cytoplasm of a cell.	cellular_component	36	36	36	-0.5615	0	-0.9251	-1.5056	-0.4521	-1.1383	-2.2644	-1.8146	0	-2.2644	GO:0005881
positive regulation of blood coagulation	Any process that activates or increases the frequency, rate or extent of blood coagulation.	biological_process	10	10	10	1.0779	0	-0.8382	-1.6005	-2.1652	-0.569	-2.2646	-0.9888	-0.668	-2.2646	GO:0030194
serotonin secretion	The regulated release of serotonin by a cell. Serotonin (5-hydroxytryptamine, or 5-HT) is a monoamine synthesised in serotonergic neurons in the central nervous system, enterochromaffin cells in the gastrointestinal tract and some immune system cells.	biological_process	6	6	6	-0.7381	-0.343	-1.1775	-1.321	-0.3088	-0.7596	-2.2654	-1.5019	-0.3282	-2.2654	GO:0001820
fatty-acyl-CoA binding	Interacting selectively and non-covalently with acyl-CoA, any derivative of coenzyme A in which the sulfhydryl group is in thiolester linkage with a fatty acyl group.	molecular_function	16	16	16	-1.3826	-0.4448	-1.3766	-2.0512	-1.8885	0.3709	1.7477	-2.2655	-1.2994	-2.2655	GO:0000062
traversing start control point of mitotic cell cycle	A cell cycle process by which a cell commits to entering S phase via a positive feedback mechanism between the regulation of transcription and G1 CDK activity.	biological_process	5	5	5	0	-0.6912	-0.7232	-2.2671	0	0	-0.5327	-0.6266	0	-2.2671	GO:0007089
nuclear-transcribed mRNA catabolic process, deadenylation-dependent decay	A major pathway of degradation of nuclear-transcribed mRNAs that proceeds through a series of ordered steps that includes poly(A) tail shortening and that can regulate mRNA stability.	biological_process	50	50	50	-0.3716	0	-0.6241	-1.4878	-2.083	0	-2.2682	-1.0804	0	-2.2682	GO:0000288
pyrimidine deoxyribonucleotide metabolic process	The chemical reactions and pathways involving a pyrimidine deoxynucleotide, a compound consisting of nucleoside (a pyrimidine base linked to a deoxyribose sugar) esterified with a phosphate group at either the 3' or 5'-hydroxyl group of the sugar.	biological_process	8	8	8	-1.0774	1.0345	-0.7329	-0.0235	-1.5221	-1.4903	1.3912	-2.2683	-0.8743	-2.2683	GO:0009219
regulation of DNA repair	Any process that modulates the frequency, rate or extent of DNA repair.	biological_process	9	9	9	0.6189	0	-1.8131	-1.5763	-1.9796	-1.1832	-2.2684	-1.9677	-0.2241	-2.2684	GO:0006282
lymph vessel development	The process whose specific outcome is the progression of a lymph vessel over time, from its formation to the mature structure.	biological_process	7	7	7	0	0	-0.5939	0	0	0	-2.2701	0	0	-2.2701	GO:0001945
positive regulation of immune response to tumor cell	Any process that activates or increases the frequency, rate, or extent of an immune response to tumor cell.	biological_process	7	7	7	-0.0718	0	0	0	-0.1298	0	-2.2705	-0.082	-0.9294	-2.2705	GO:0002839
nucleotide-binding oligomerization domain containing signaling pathway	Any series of molecular signals generated as a consequence of binding to a nucleotide-binding oligomerization domain containing (NOD) protein.	biological_process	27	27	27	1.5043	0	-0.9529	-1.7804	-0.7514	-0.1148	-2.272	-0.9548	0	-2.272	GO:0070423
hair follicle placode formation	The developmental process in which a hair placode forms. An hair follicle placode is a thickening of the ectoderm that will give rise to the hair follicle bud.	biological_process	6	6	6	0.3423	0	-1.7958	-1.8376	-1.7915	-0.3983	-2.2722	-0.7866	0	-2.2722	GO:0060789
positive regulation of interleukin-6 production	Any process that activates or increases the frequency, rate, or extent of interleukin-6 production.	biological_process	24	24	24	-0.107	0.0594	-0.7901	-0.7851	-0.457	-0.7913	-2.2747	0	0	-2.2747	GO:0032755
defense response to fungus	Reactions triggered in response to the presence of a fungus that act to protect the cell or organism.	biological_process	8	8	8	-0.0331	0	-1.2277	-1.8356	-0.7939	-0.5022	-2.2843	-0.8127	-0.8212	-2.2843	GO:0050832
response to organic substance	Any process that results in a change in state or activity of a cell or an organism (in terms of movement, secretion, enzyme production, gene expression, etc.) as a result of an organic substance stimulus.	biological_process	55	55	55	0	0	-0.7073	-0.5263	-1.0312	-0.3178	-2.2853	-0.094	0	-2.2853	GO:0010033
mitosis	A cell cycle process comprising the steps by which the nucleus of a eukaryotic cell divides; the process involves condensation of chromosomal DNA into a highly compacted form. Canonically, mitosis produces two daughter nuclei whose chromosome complement is identical to that of the mother cell.	biological_process	215	215	215	0	0	-0.0474	-0.6967	-0.1306	0	-2.2864	-0.3797	0	-2.2864	GO:0007067
regulation of intracellular transport	Any process that modulates the frequency, rate or extent of the directed movement of substances within cells.	biological_process	11	11	11	-0.8696	0.1864	-0.5817	-1.3194	-1.2773	-0.7787	-2.2868	-1.2234	-0.9999	-2.2868	GO:0032386
regulation of tissue remodeling	Any process that modulates the frequency, rate, or extent of tissue remodeling.	biological_process	6	6	6	-0.8684	0	-0.2358	-1.8512	-1.48	-1.964	-2.2879	-1.28	-1.5393	-2.2879	GO:0034103
positive regulation of NF-kappaB import into nucleus	Any process that activates or increases the frequency, rate or extent of transfer of NF-kappaB, a transcription factor for eukaryotic RNA polymerase II promoters, from the cytoplasm into the nucleus, across the nuclear membrane.	biological_process	17	17	17	-0.7545	0.2554	-1.011	-1.2445	-1.0848	-0.626	-2.2884	-0.2568	-0.264	-2.2884	GO:0042346
lysine catabolic process	The chemical reactions and pathways resulting in the breakdown of lysine, 2,6-diaminohexanoic acid.	biological_process	7	7	7	-1.4033	0	0.3199	0	-2.2884	0	1.3905	-0.8142	0	-2.2884	GO:0006554
response to cold	Any process that results in a change in state or activity of a cell or an organism (in terms of movement, secretion, enzyme production, gene expression, etc.) as a result of a cold stimulus, a temperature stimulus below the optimal temperature for that organism.	biological_process	19	19	19	-0.0903	0	-0.2854	-1.2893	-1.6209	-0.2229	-2.2886	0	-0.1222	-2.2886	GO:0009409
positive regulation of interleukin-12 biosynthetic process	Any process that activates or increases the frequency, rate or extent of the chemical reactions and pathways resulting in the formation of interleukin-12.	biological_process	7	7	7	-1.2564	0.0245	-1.5735	-2.0536	-2.2904	-1.0453	-2.1367	-1.5789	-0.4453	-2.2904	GO:0045084
protein methylation	The addition of a methyl group to a protein amino acid. A methyl group is derived from methane by the removal of a hydrogen atom.	biological_process	26	26	26	0.7112	0	-1.3288	-2.0689	-2.2907	-1.0802	-1.9059	-2.0673	-0.1111	-2.2907	GO:0006479
response to vitamin A	Any process that results in a change in state or activity of a cell or an organism (in terms of movement, secretion, enzyme production, gene expression, etc.) as a result of a vitamin A stimulus.	biological_process	7	7	7	-2.2911	0.2931	-1.1344	-1.3099	-0.7696	0	-1.8657	-0.0093	0	-2.2911	GO:0033189
organic hydroxy compound transmembrane transporter activity	Catalysis of the transfer of organic hydroxy compound from one side of the membrane to the other.	molecular_function	6	6	6	-0.2006	-1.208	-2.2912	-0.8789	0	-0.1997	-1.8473	-0.5524	-0.8218	-2.2912	GO:1901618
TBP-class protein binding	Interacting selectively and non-covalently with a member of the class of TATA-binding proteins (TBP), including any of the TBP-related factors (TRFs).	molecular_function	16	16	16	-0.8775	0	-1.3101	-1.5922	-2.2926	0	-1.8204	-0.7184	-0.6959	-2.2926	GO:0017025
ribosome biogenesis	A cellular process that results in the biosynthesis of constituent macromolecules, assembly, and arrangement of constituent parts of ribosome subunits; includes transport to the sites of protein synthesis.	biological_process	68	68	68	-0.8381	0	-1.0416	-1.6571	-1.6915	-0.0833	-2.2947	-1.3217	-0.3572	-2.2947	GO:0042254
RNA-DNA hybrid ribonuclease activity	Catalysis of the endonucleolytic cleavage of RNA in RNA-DNA hybrids to 5'-phosphomonoesters.	molecular_function	6	6	6	-0.5183	0	-0.2589	-1.647	-0.7502	0.3349	-2.2953	-1.0182	0	-2.2953	GO:0004523
heterocycle biosynthetic process	The chemical reactions and pathways resulting in the formation of heterocyclic compounds, those with a cyclic molecular structure and at least two different atoms in the ring (or rings).	biological_process	22	22	22	-2.2985	0	-1.6833	-1.7647	-1.3422	-0.9605	1.7533	-0.1552	-1.5448	-2.2985	GO:0018130
positive regulation of cholesterol biosynthetic process	Any process that activates or increases the frequency, rate or extent of the chemical reactions and pathways resulting in the formation of cholesterol.	biological_process	6	6	6	-0.484	0.3335	-1.5301	-1.0995	-1.712	-2.2996	1.2867	-1.7273	-0.773	-2.2996	GO:0045542
negative regulation of heart contraction	Any process that stops, prevents, or reduces the frequency, rate or extent of heart contraction.	biological_process	10	10	10	0.4785	0	0.2187	-1.4923	-0.8401	-0.7501	-2.3005	0.9046	-0.9302	-2.3005	GO:0045822
leukocyte activation	A change in morphology and behavior of a leukocyte resulting from exposure to a specific antigen, mitogen, cytokine, cellular ligand, or soluble factor.	biological_process	5	5	5	0	-0.1108	1.434	-0.7626	-2.3035	0	0	-1.2868	0	-2.3035	GO:0045321
phosphatidylinositol-4,5-bisphosphate 5-phosphatase activity	Catalysis of the reaction: 1-phosphatidyl-1D-myo-inositol 4,5-bisphosphate + H(2)O = 1-phosphatidyl-1D-myo-inositol 4-phosphate + phosphate.	molecular_function	5	5	5	0	-2.3068	0.9732	0	0	0	1.2372	0	0	-2.3068	GO:0004439
histone H4-K20 methylation	The modification of histone H4 by addition of one or more methyl groups to lysine at position 20 of the histone.	biological_process	6	6	6	0	0	-0.8807	0	0	0.628	-2.3076	0	0	-2.3076	GO:0034770
cellular response to interleukin-15	Any process that results in a change in state or activity of a cell (in terms of movement, secretion, enzyme production, gene expression, etc.) as a result of an interleukin-15 stimulus.	biological_process	5	5	5	-2.3083	0	-0.9727	-1.6308	-1.3542	0	0	0	0	-2.3083	GO:0071350
telomere maintenance via telomere lengthening	Any process that contributes to the maintenance of proper telomeric length and structure by affecting and monitoring the activity of telomeric proteins and lengthening the telomeric DNA.	biological_process	5	5	5	-1.5295	-0.7019	-1.5939	-1.5135	-2.3084	-0.8055	-1.8936	-2.194	-0.8435	-2.3084	GO:0010833
carbohydrate transmembrane transport	The process in which a carbohydrate is transported from one side of a membrane to the other by means of some agent such as a transporter or pore.	biological_process	8	8	8	-0.4762	0	-1.643	-1.2929	-1.7263	-0.4916	-2.3085	-0.6302	0.9083	-2.3085	GO:0034219
double-stranded RNA binding	Interacting selectively and non-covalently with double-stranded RNA.	molecular_function	47	47	47	0.1087	0.8487	0	-0.5003	0	0	-2.3086	0	0	-2.3086	GO:0003725
calcium-dependent cysteine-type endopeptidase activity	Catalysis of the hydrolysis of nonterminal peptide bonds in a polypeptide chain by a mechanism using a cysteine residue at the enzyme active center, and requiring the presence of calcium.	molecular_function	10	10	10	-0.1282	0	-0.8109	-1.7436	-1.7087	-1.6957	-2.3104	-0.4041	-0.2646	-2.3104	GO:0004198
sperm axoneme assembly	The assembly and organization of the sperm flagellar axoneme, the bundle of microtubules and associated proteins that forms the core of the eukaryotic sperm flagellum, and is responsible for movement.	biological_process	5	5	5	0.4124	0.4175	-2.313	1.2576	1.9746	2.0648	2.0574	0.6863	0.3412	-2.313	GO:0007288
regulation of cAMP-mediated signaling	Any process which modulates the frequency, rate or extent of cAMP-mediated signaling, a series of molecular signals in which a cell uses cyclic AMP to convert an extracellular signal into a response.	biological_process	10	10	10	-0.459	0	-0.8016	-0.5827	-1.0524	-0.1945	-2.3142	-0.717	0	-2.3142	GO:0043949
regulation of response to oxidative stress	Any process that modulates the frequency, rate or extent of response to oxidative stress.	biological_process	7	7	7	-0.2617	-0.7697	1.3196	-1.3307	-0.8029	0.3011	-2.315	-1.2246	-0.8062	-2.315	GO:1902882
response to external biotic stimulus	Any process that results in a change in state or activity of a cell or an organism (in terms of movement, secretion, enzyme production, gene expression, etc.) as a result of an external biotic stimulus, an external stimulus caused by, or produced by living things.	biological_process	5	5	5	-0.8649	0.052	-1.5548	-1.2779	-0.8569	-1.244	-2.3181	0	-1.0061	-2.3181	GO:0043207
U4 snRNP	A ribonucleoprotein complex that contains small nuclear RNA U4.	cellular_component	8	8	8	-1.193	0	-1.3322	-2.2664	-1.9363	0	-1.9268	-2.3184	-0.2672	-2.3184	GO:0005687
condensed chromosome outer kinetochore	The region of a condensed chromosome kinetochore most external to centromeric DNA; this outer region mediates kinetochore-microtubule interactions.	cellular_component	10	10	10	0	0	2.209	0	0.1125	0	-2.319	-0.7083	-0.4484	-2.319	GO:0000940
respiratory chain	The protein complexes that form the electron transport system (the respiratory chain), associated with a cell membrane, usually the plasma membrane (in prokaryotes) or the inner mitochondrial membrane (on eukaryotes). The respiratory chain complexes transfer electrons from an electron donor to an electron acceptor and are associated with a proton pump to create a transmembrane electrochemical gra…	cellular_component	42	42	42	-0.8098	0	-1.5192	-2.1622	-2.3197	0.6859	-2.1065	-1.8334	-1.1611	-2.3197	GO:0070469
aggresome	An inclusion body formed by dynein-dependent retrograde transport of an aggregated protein on microtubules.	cellular_component	15	15	15	0.0203	0	-0.4827	-1.5394	-0.4633	0	-2.3219	-0.4282	0	-2.3219	GO:0016235
hydrolase activity, acting on ester bonds	Catalysis of the hydrolysis of any ester bond.	molecular_function	26	26	26	-0.4327	0	-0.5542	-1.2399	-0.3808	-0.1485	-2.3237	-0.2609	0	-2.3237	GO:0016788
nuclear chromosome	A chromosome found in the nucleus of a eukaryotic cell.	cellular_component	27	27	27	0.1986	0	-1.3834	-1.058	-1.9957	0.2499	-2.3239	-1.7869	-0.0121	-2.3239	GO:0000228
cellular process involved in reproduction	A process, occurring at the cellular level, that is involved in the reproductive function of a multicellular or single-celled organism.	biological_process	31	31	31	-0.0351	0	0.0503	-0.0464	-0.6865	0	-2.324	0	0	-2.324	GO:0048610
transition metal ion transport	The directed movement of transition metal ions into, out of or within a cell, or between cells, by means of some agent such as a transporter or pore. A transition metal is an element whose atom has an incomplete d-subshell of extranuclear electrons, or which gives rise to a cation or cations with an incomplete d-subshell. Transition metals often have more than one valency state. Biologically rele…	biological_process	8	8	8	0	0	0	-1.1258	1.2724	-0.5943	-2.3247	0	0	-2.3247	GO:0000041
single-organism transport	The directed movement of substances (such as macromolecules, small molecules, ions) into, out of or within a cell, or between cells, or within a multicellular organism by means of some agent such as a transporter or pore, involving a single organism.	biological_process	53	53	53	-0.1269	0	-0.5789	-0.1687	-0.8203	0.3539	-2.3258	0.0252	0.0582	-2.3258	GO:0044765
myelin sheath adaxonal region	The region of the myelin sheath nearest to the axon.	cellular_component	5	5	5	0.2748	0.4956	0	1.6905	-1.04	1.0505	-0.2451	-2.3279	-0.6166	-2.3279	GO:0035749
type 2 immune response	An immune response which is associated with resistance to extracellular organisms such as helminths and pathological conditions such as allergy, which is orchestrated by the production of particular cytokines, most notably IL-4, IL-5, IL-10, and IL-13, by any of a variety of cell types including T-helper 2 cells, eosinophils, basophils, mast cells, and nuocytes, resulting in enhanced production o…	biological_process	11	11	11	0	0.5305	-1.9833	-1.475	-0.9122	-0.3956	-2.3286	-1.3405	-0.8132	-2.3286	GO:0042092
DNA catabolic process, endonucleolytic	The chemical reactions and pathways resulting in the breakdown of DNA, involving the hydrolysis of internal 3',5'-phosphodiester bonds in one or two strands of deoxyribonucleotides.	biological_process	26	26	26	-0.3411	0	0.9415	-2.3314	-1.4296	1.4698	-1.8308	2.3216	-0.7886	-2.3314	GO:0000737
positive chemotaxis	The directed movement of a motile cell or organism towards a higher concentration of a chemical.	biological_process	16	16	16	-0.0492	0	0.5584	-0.9944	-0.9792	0	-2.332	-1.091	0.3624	-2.332	GO:0050918
regulation of cellular component organization	Any process that modulates the frequency, rate or extent of a process involved in the formation, arrangement of constituent parts, or disassembly of cell structures, including the plasma membrane and any external encapsulating structures such as the cell wall and cell envelope.	biological_process	30	30	30	-0.3404	0	-1.1189	-1.6299	-0.1813	-0.2497	-2.3328	-0.5692	0	-2.3328	GO:0051128
skeletal muscle cell differentiation	The process in which a relatively unspecialized cell acquires specialized features of a skeletal muscle cell, a somatic cell located in skeletal muscle.	biological_process	28	28	28	0	0	-1.0119	-1.8416	-1.9697	-1.1443	-2.3352	-0.6026	0	-2.3352	GO:0035914
regulation of histone acetylation	Any process that modulates the frequency, rate or extent of the addition of an acetyl group to a histone protein.	biological_process	7	7	7	0	0	-0.5724	-0.6051	-1.8321	0.8256	-2.3353	0	0	-2.3353	GO:0035065
contact inhibition	The cellular process in which cells stop growing or dividing in response to increased cell density.	biological_process	5	5	5	-2.3354	-2.1054	-1.381	-1.7523	-0.4329	-1.2829	-1.0513	-0.038	-1.0083	-2.3354	GO:0060242
galactoside binding	Interacting selectively and non-covalently with any glycoside in which the sugar group is galactose.	molecular_function	5	5	5	-1.0642	1.2817	-1.2285	-1.4026	-2.3373	-1.0934	-1.1804	-0.9291	-0.3616	-2.3373	GO:0016936
prefoldin complex	A multisubunit chaperone that is capable of delivering unfolded proteins to cytosolic chaperonin, which it acts as a cofactor for. In humans, the complex is a heterohexamer of two PFD-alpha and four PFD-beta type subunits. In Saccharomyces cerevisiae, it also acts in the nucleus to regulate the rate of elongation by RNA polymerase II via a direct effect on histone dynamics.	cellular_component	10	10	10	1.1162	0	-0.9949	-2.3378	-2.2863	0	-1.9074	-1.8895	-0.6506	-2.3378	GO:0016272
response to molecule of bacterial origin	Any process that results in a change in state or activity of an organism (in terms of movement, secretion, enzyme production, gene expression, etc.) as a result of a stimulus by molecules of bacterial origin such as peptides derived from bacterial flagellin.	biological_process	11	11	11	-1.1913	1.6733	-0.8404	-1.2269	-1.5296	-1.505	-2.3382	-0.9222	-1.2891	-2.3382	GO:0002237
ligase activity, forming carbon-nitrogen bonds	Catalysis of the joining of two molecules, or two groups within a single molecule, via a carbon-nitrogen bond, with the concomitant hydrolysis of the diphosphate bond in ATP or a similar triphosphate.	molecular_function	17	17	17	-0.5385	-0.5829	-0.5945	0	0	-0.2106	-2.3385	0	-0.5151	-2.3385	GO:0016879
alpha-amino acid metabolic process	The chemical reactions and pathways involving an alpha-amino acid.	biological_process	36	36	36	-1.1083	0.0001	-1.7221	-2.3386	-1.8834	0.0006	1.9513	-1.4053	-0.2012	-2.3386	GO:1901605
immune response to tumor cell	An immune system process that functions in the response of an organism to a tumor cell.	biological_process	6	6	6	0	0	0	-0.3137	0	0	-2.3396	0	-0.6911	-2.3396	GO:0002418
regulation of immune response to tumor cell	Any process that modulates the frequency, rate, or extent of an immune response to tumor cell.	biological_process	6	6	6	0	0	0	-0.3137	0	0	-2.3396	0	-0.6911	-2.3396	GO:0002837
organic cyclic compound biosynthetic process	The chemical reactions and pathways resulting in the formation of organic cyclic compound.	biological_process	23	23	23	-2.341	0	-1.764	-1.8207	-1.3999	-0.9253	-1.8289	-0.4706	-1.6114	-2.341	GO:1901362
response to purine-containing compound	Any process that results in a change in state or activity of a cell or an organism (in terms of movement, secretion, enzyme production, gene expression, etc.) as a result of a purine-containing compound stimulus.	biological_process	7	7	7	0	0	0	0	-0.0196	0	-2.3418	0	0	-2.3418	GO:0014074
growth factor activity	The function that stimulates a cell to grow or proliferate. Most growth factors have other actions besides the induction of cell growth or proliferation.	molecular_function	41	41	41	-0.7288	0	-1.152	-1.6955	-0.2819	0	-2.3434	-0.5495	0	-2.3434	GO:0008083
sulfur compound metabolic process	The chemical reactions and pathways involving the nonmetallic element sulfur or compounds that contain sulfur, such as the amino acids methionine and cysteine or the tripeptide glutathione.	biological_process	33	33	33	-0.6108	-0.5029	-2.3445	-1.0693	-0.7101	-0.7086	1.3167	0.6935	0.7887	-2.3445	GO:0006790
lung alveolus development	The process whose specific outcome is the progression of the alveolus over time, from its formation to the mature structure. The alveolus is a sac for holding air in the lungs; formed by the terminal dilation of air passageways.	biological_process	19	19	19	1.684	-1.3846	1.5321	1.4223	-1.9555	0.894	-2.3465	-1.2405	0	-2.3465	GO:0048286
ribosome assembly	The aggregation, arrangement and bonding together of the mature ribosome and of its subunits.	biological_process	9	9	9	-0.4397	0	-0.2303	-2.3478	-1.5668	0	-1.8131	-0.1695	0	-2.3478	GO:0042255
unfolded protein binding	Interacting selectively and non-covalently with an unfolded protein.	molecular_function	77	77	77	0	0	-0.337	-0.9583	-1.4041	0	-2.3488	-0.8932	0	-2.3488	GO:0051082
regulation of gene expression by genetic imprinting	Heritable alterations in the activity of a gene that depend on whether it passed through the paternal or the maternal germline, but that are not encoded by DNA itself.	biological_process	13	13	13	0.3853	0	-1.5424	0.7449	-0.4039	0.5166	-2.351	0.9042	0	-2.351	GO:0006349
dendrite membrane	The portion of the plasma membrane surrounding a dendrite.	cellular_component	11	11	11	-0.9396	1.2536	-2.3524	-1.8254	-1.8125	-1.0353	-2.0808	-0.9897	-1.0281	-2.3524	GO:0032590
response to fungus	Any process that results in a change in state or activity of a cell or an organism (in terms of movement, secretion, enzyme production, gene expression, etc.) as a result of a stimulus from a fungus.	biological_process	10	10	10	-0.9929	0.0908	1.5634	-1.0759	-1.1653	-1.1328	-2.3524	0.0178	-0.3139	-2.3524	GO:0009620
unsaturated fatty acid biosynthetic process	The chemical reactions and pathways resulting in the formation of an unsaturated fatty acid, any fatty acid containing one or more double bonds between carbon atoms.	biological_process	11	11	11	-2.1576	-1.5496	-1.5112	-1.6562	-1.3007	-1.1178	-2.3528	-1.1547	0	-2.3528	GO:0006636
lymphocyte activation involved in immune response	A change in morphology and behavior of a lymphocyte resulting from exposure to a specific antigen, mitogen, cytokine, chemokine, cellular ligand, or soluble factor, leading to the initiation or perpetuation of an immune response.	biological_process	7	7	7	0	0.1993	-0.4726	-0.8109	-0.163	-1.0155	-2.354	0	0	-2.354	GO:0002285
mitochondrial ATP synthesis coupled proton transport	The transport of protons across a mitochondrial membrane to generate an electrochemical gradient (proton-motive force) that powers ATP synthesis.	biological_process	11	11	11	0	0	-0.8912	-1.0603	-1.1382	0	-2.3572	-1.0495	-0.012	-2.3572	GO:0042776
GTP-Rho binding	Interacting selectively and non-covalently with the GTP-bound form of the Rho protein.	molecular_function	6	6	6	-1.4989	0	-1.7822	-0.4178	-1.3777	0	-2.3577	-1.1829	0	-2.3577	GO:0017049
cofactor binding	Interacting selectively and non-covalently with a cofactor, a substance that is required for the activity of an enzyme or other protein. Cofactors may be inorganic, such as the metal atoms zinc, iron, and copper in certain forms, or organic, in which case they are referred to as coenzymes. Cofactors may either be bound tightly to active sites or bind loosely with the substrate.	molecular_function	21	21	21	-0.4747	0	-1.3449	-1.5193	-1.437	0	-2.3578	-0.3393	-0.3669	-2.3578	GO:0048037
protein methyltransferase activity	Catalysis of the transfer of a methyl group (CH3-) to a protein.	molecular_function	18	18	18	0.515	0	-1.7207	-2.0936	-2.0145	0.996	-2.3335	-2.3586	-0.6183	-2.3586	GO:0008276
response to virus	Any process that results in a change in state or activity of a cell or an organism (in terms of movement, secretion, enzyme production, gene expression, etc.) as a result of a stimulus from a virus.	biological_process	77	77	77	-1.0277	1.4734	-1.4099	-2.3587	-1.6145	-0.6353	-2.0626	-1.7409	-0.7837	-2.3587	GO:0009615
cyclin-dependent protein kinase holoenzyme complex	Cyclin-dependent protein kinases (CDKs) are heterodimeric enzymes that contain a kinase catalytic subunit associated with a regulatory cyclin partner.	cellular_component	13	13	13	-0.6525	0	-1.7587	-2.359	-1.9765	-0.8182	-2.3208	-1.8847	-0.3214	-2.359	GO:0000307
purinergic nucleotide receptor signaling pathway	The series of molecular signals generated as a consequence of a receptor binding to an extracellular purine nucleotide to initiate a change in cell activity.	biological_process	6	6	6	0	-0.7326	-0.7247	-0.9143	-1.4269	-1.7197	-2.3602	-0.039	0.4098	-2.3602	GO:0035590
Rab protein signal transduction	A series of molecular signals within the cell that are mediated by a member of the Rab family of proteins switching to a GTP-bound active state.	biological_process	6	6	6	-1.0009	0	-0.5101	-2.3149	-2.3602	0.7491	2.3188	1.1151	0.7205	-2.3602	GO:0032482
positive regulation of p38MAPK cascade	Any process that activates or increases the frequency, rate or extent of p38MAPK cascade.	biological_process	5	5	5	-0.8026	0	-1.2947	-1.3602	-1.2742	0	-2.3644	-0.8985	-1.0668	-2.3644	GO:1900745
GDP-dissociation inhibitor activity	Prevents the dissociation of GDP from a GTPase, thereby preventing GTP from binding.	molecular_function	9	9	9	-0.9064	0	-0.5077	-2.0268	-2.2728	-0.4022	-1.3974	-2.3669	-0.3386	-2.3669	GO:0005092
glutamine family amino acid biosynthetic process	The chemical reactions and pathways resulting in the formation of amino acids of the glutamine family, comprising arginine, glutamate, glutamine and proline.	biological_process	8	8	8	-0.4832	0	-0.8273	-1.6681	-0.673	0	-2.3683	-0.7301	-0.4273	-2.3683	GO:0009084
mitochondrial proton-transporting ATP synthase complex, coupling factor F(o)	All non-F1 subunits of the mitochondrial hydrogen-transporting ATP synthase, including integral and peripheral mitochondrial inner membrane proteins.	cellular_component	7	7	7	-0.3252	0	-1.4993	-1.9721	-1.7564	0	-2.3692	-1.7611	-0.3928	-2.3692	GO:0000276
striated muscle tissue development	The process whose specific outcome is the progression of a striated muscle over time, from its formation to the mature structure. Striated muscle contain fibers that are divided by transverse bands into striations, and cardiac and skeletal muscle are types of striated muscle. Skeletal muscle myoblasts fuse to form myotubes and eventually multinucleated muscle fibers. The fusion of cardiac cells i…	biological_process	6	6	6	-1.411	1.4247	1.7302	-1.5311	2.1792	-2.3697	1.1393	2.3274	1.7229	-2.3697	GO:0014706
monosaccharide binding	Interacting selectively and non-covalently with any monosaccharide. Monosaccharides are the simplest carbohydrates; they are polyhydroxy aldehydes H[CH(OH)]nC(=O)H or polyhydroxy ketones H[CHOH]nC(=O)[CHOH]mH with three or more carbon atoms. They form the constitutional repeating units of oligo- and polysaccharides.	molecular_function	19	19	19	-1.1926	0.1454	-1.368	-2.3702	-1.3182	-1.2749	-2.0459	-0.6415	-0.2103	-2.3702	GO:0048029
cellular nitrogen compound biosynthetic process	The chemical reactions and pathways resulting in the formation of organic and inorganic nitrogenous compounds.	biological_process	17	17	17	-2.3723	0.7396	1.631	1.4824	-1.347	-1.4452	2.0312	-0.0876	-1.1055	-2.3723	GO:0044271
neurotrophin TRKA receptor binding	Interacting selectively and non-covalently with the neurotrophin TRKA receptor.	molecular_function	5	5	5	0.7309	0	1.1985	2.2683	-2.2519	-0.403	1.6491	-2.3728	0.2697	-2.3728	GO:0005168
prostaglandin metabolic process	The chemical reactions and pathways involving prostaglandins, any of a group of biologically active metabolites which contain a cyclopentane ring due to the formation of a bond between two carbons of a fatty acid. They have a wide range of biological activities.	biological_process	7	7	7	-1.8437	-1.4045	-2.1735	-0.8727	-1.2684	-1.1845	-2.3745	0.2057	-1.6802	-2.3745	GO:0006693
response to lipoprotein particle	Any process that results in a change in state or activity of a cell or an organism (in terms of movement, secretion, enzyme production, gene expression, etc.) as a result of a lipoprotein particle stimulus.	biological_process	7	7	7	0	-0.1981	0	-0.6002	0	-0.5567	-2.3766	-0.3653	-0.2564	-2.3766	GO:0055094
plasma membrane organization	A process that is carried out at the cellular level which results in the assembly, arrangement of constituent parts, or disassembly of the plasma membrane.	biological_process	16	16	16	0	0	-1.5211	-0.8409	-0.4098	-1.0026	-2.3783	-0.9124	-0.8554	-2.3783	GO:0007009
CXCR chemokine receptor binding	Interacting selectively and non-covalently with a chemokine receptor in the CXCR family.	molecular_function	6	6	6	-1.3167	0.3669	-1.1768	-0.1306	-2.3114	-1.2901	-2.379	-1.5264	-0.6973	-2.379	GO:0045236
pyrimidine nucleotide catabolic process	The chemical reactions and pathways resulting in the breakdown of a pyrimidine nucleotide, a compound consisting of nucleoside (a pyrimidine base linked to a deoxyribose or ribose sugar) esterified with a phosphate group at either the 3' or 5'-hydroxyl group of the sugar.	biological_process	5	5	5	-1.0805	-0.4261	-1.124	-0.2911	-1.6107	-2.0263	1.5833	-2.3811	-0.7898	-2.3811	GO:0006244
cellular response to heat	Any process that results in a change in state or activity of a cell (in terms of movement, secretion, enzyme production, gene expression, etc.) as a result of a heat stimulus, a temperature stimulus above the optimal temperature for that organism.	biological_process	22	22	22	0	0	-0.8298	-0.3643	-0.1552	0	-2.3815	0	0	-2.3815	GO:0034605
Golgi to plasma membrane protein transport	The directed movement of proteins from the Golgi to the plasma membrane in transport vesicles that move from the trans-Golgi network to the plasma membrane.	biological_process	25	25	25	0.1589	0	0.671	-0.5925	-0.8926	0	-2.3817	0	0	-2.3817	GO:0043001
FK506 binding	Interacting selectively and non-covalently with the immunosuppressant FK506.	molecular_function	9	9	9	0.1564	0	-1.1768	-2.0227	-2.2194	-0.1823	-2.383	-1.1848	0.4438	-2.383	GO:0005528
nuclear-transcribed mRNA catabolic process	The chemical reactions and pathways resulting in the breakdown of nuclear-transcribed mRNAs in eukaryotic cells.	biological_process	14	14	14	0	0	-0.3342	0	-0.6173	0	-2.383	0	0	-2.383	GO:0000956
leukocyte differentiation	The process in which a relatively unspecialized hemopoietic precursor cell acquires the specialized features of a leukocyte. A leukocyte is an achromatic cell of the myeloid or lymphoid lineages capable of ameboid movement, found in blood or other tissue.	biological_process	6	6	6	-1.1849	0.8522	-2.3215	-2.3877	-2.3522	-0.3283	-1.4072	-1.8087	0.5583	-2.3877	GO:0002521
G-protein coupled glutamate receptor binding	Interacting selectively and non-covalently with a G-protein coupled glutamate receptor (a metabotropic glutamate receptor).	molecular_function	6	6	6	-1.2094	0	-0.8556	-2.3513	-1.0525	0	-2.388	-1.1535	0	-2.388	GO:0035256
nuclear replication fork	The Y-shaped region of a nuclear replicating DNA molecule, resulting from the separation of the DNA strands and in which the synthesis of new strands takes place. Also includes associated protein complexes.	cellular_component	7	7	7	0	0	-0.9218	0.1624	0.8935	0	-2.391	0	0	-2.391	GO:0043596
acyl-CoA biosynthetic process	The chemical reactions and pathways resulting in the formation of acyl-CoA, any derivative of coenzyme A in which the sulfhydryl group is in thiolester linkage with an acyl group.	biological_process	6	6	6	-1.054	0	1.3948	0	-2.3911	0	2.2439	-0.3864	0	-2.3911	GO:0071616
specific granule	Granule with a membranous, tubular internal structure, found primarily in mature neutrophil cells. Most are released into the extracellular fluid. Specific granules contain lactoferrin, lysozyme, vitamin B12 binding protein and elastase.	cellular_component	7	7	7	-0.3403	-1.6528	-1.4254	-2.3918	-1.4815	-0.8706	-2.0234	-1.4795	-0.3448	-2.3918	GO:0042581
sterol transport	The directed movement of sterols into, out of or within a cell, or between cells, by means of some agent such as a transporter or pore. Sterols are steroids with one or more hydroxyl groups and a hydrocarbon side-chain in the molecule.	biological_process	8	8	8	-0.3779	0	1.3269	-0.6546	-0.9623	-0.0153	-2.392	-1.9572	-0.8424	-2.392	GO:0015918
hyaluronan biosynthetic process	The chemical reactions and pathways resulting in the formation of hyaluronan, the naturally occurring anionic form of hyaluronic acid, any member of a group of glycosaminoglycans, the repeat units of which consist of beta-1,4 linked D-glucuronyl-beta-(1,3)-N-acetyl-D-glucosamine.	biological_process	7	7	7	-1.1561	0	-1.4781	-2.3921	-2.0791	-1.0702	1.4839	-1.8439	0.1861	-2.3921	GO:0030213
exonucleolytic nuclear-transcribed mRNA catabolic process involved in deadenylation-dependent decay	The chemical reactions and pathways resulting in the breakdown of the transcript body of a nuclear-transcribed mRNA that occurs when the ends are not protected by the 3'-poly(A) tail.	biological_process	26	26	26	0	0	-0.888	-0.9224	-2.2409	0	-2.3922	-1.1059	0	-2.3922	GO:0043928
steroid metabolic process	The chemical reactions and pathways involving steroids, compounds with a 1,2,cyclopentanoperhydrophenanthrene nucleus.	biological_process	56	56	56	0	0	-1.5987	-0.1856	-1.298	-0.6979	-2.3937	-1.2376	-0.1914	-2.3937	GO:0008202
cell aging	An aging process that has as participant a cell after a cell has stopped dividing. Cell aging may occur when a cell has temporarily stopped dividing through cell cycle arrest (GO__0007050) or when a cell has permanently stopped dividing, in which case it is undergoing cellular senescence (GO__0090398). May precede cell death (GO__0008219) and succeed cell maturation (GO__0048469).	biological_process	28	28	28	0.896	0	-0.8128	-2.2746	-1.2234	-0.2908	-2.3946	-1.3374	0	-2.3946	GO:0007569
positive regulation of protein kinase activity	Any process that activates or increases the frequency, rate or extent of protein kinase activity.	biological_process	41	41	41	-0.5385	0	-0.5606	-1.2528	-1.811	-0.9938	-2.3951	-1.4515	0	-2.3951	GO:0045860
organic anion transport	The directed movement of organic anions into, out of or within a cell, or between cells, by means of some agent such as a transporter or pore. Organic anions are atoms or small molecules with a negative charge which contain carbon in covalent linkage.	biological_process	21	21	21	-0.3164	0	-1.0013	-0.9087	-1.2516	-0.095	-2.3956	-0.4093	-0.2441	-2.3956	GO:0015711
ATP biosynthetic process	The chemical reactions and pathways resulting in the formation of ATP, adenosine 5'-triphosphate, a universally important coenzyme and enzyme regulator.	biological_process	19	19	19	0	0	-0.3126	-1.3392	-1.3139	0	-2.3962	-1.6763	-0.8334	-2.3962	GO:0006754
regulation of catenin import into nucleus	Any process that modulates the rate, frequency or extent of the directed movement of a catenin protein from the cytoplasm into the nucleus.	biological_process	5	5	5	0.6806	-0.0227	-2.2406	-1.2008	-1.573	-1.3233	-2.3981	-1.7238	-1.1227	-2.3981	GO:0035412
positive regulation of mitochondrial depolarization	Any process that activates, maintains or increases the frequency, rate or extent of the change in the membrane potential of the mitochondria from negative to positive.	biological_process	6	6	6	-0.5052	0	-1.5173	-0.7713	-1.5511	-1.4187	-2.3987	-1.1115	-0.5316	-2.3987	GO:0051901
negative regulation of multicellular organismal process	Any process that stops, prevents, or reduces the frequency, rate or extent of an organismal process, the processes pertinent to the function of an organism above the cellular level; includes the integrated processes of tissues and organs.	biological_process	43	43	43	-0.8651	0.0471	0.54	-1.0328	-1.7296	-0.6641	-2.3998	-0.7251	-0.7969	-2.3998	GO:0051241
response to follicle-stimulating hormone	Any process that results in a change in state or activity of a cell or an organism (in terms of movement, secretion, enzyme production, gene expression, etc.) as a result of a follicle-stimulating hormone stimulus.	biological_process	7	7	7	-0.1015	-0.3993	-1.2588	-1.1123	-0.2724	-0.6824	-2.4005	-1.0806	-0.111	-2.4005	GO:0032354
negative regulation of cellular process	Any process that stops, prevents, or reduces the frequency, rate or extent of a cellular process, any of those that are carried out at the cellular level, but are not necessarily restricted to a single cell. For example, cell communication occurs among more than one cell, but occurs at the cellular level.	biological_process	70	70	70	-0.7338	-0.224	-0.9667	-1.3136	-1.4072	-0.7431	-2.402	-0.9158	-0.3108	-2.402	GO:0048523
mitotic sister chromatid segregation	A cell cycle process comprising the steps by which the nucleus of a eukaryotic cell divides; the process involves condensation of chromosomal DNA into a highly compacted form, and segregation of the chromosomes. Canonically, mitosis produces two daughter nuclei whose chromosome complement is identical to that of the mother cell.	biological_process	24	24	24	0	0	0	0.826	0	0	-2.4024	0	0	-2.4024	GO:0000070
heat shock protein binding	Interacting selectively and non-covalently with a heat shock protein, any protein synthesized or activated in response to heat shock.	molecular_function	30	30	30	0.2296	0	-0.5079	-1.0374	-1.1719	0	-2.4029	-0.6228	0	-2.4029	GO:0031072
meiotic sister chromatid cohesion	The cell cycle process in which sister chromatids of a replicated chromosome are joined along the entire length of the chromosome during meiosis.	biological_process	5	5	5	0.7487	-0.7635	1.2186	1.0134	-0.9452	0.8278	-2.4042	-0.3249	0	-2.4042	GO:0051177
negative regulation of cyclin-dependent protein serine/threonine kinase activity	Any process that stops, prevents, or reduces the frequency, rate or extent of cyclin-dependent protein serine/threonine kinase activity.	biological_process	15	15	15	-0.4575	0	0	-1.5687	-2.4044	0	-0.5425	-0.6194	0	-2.4044	GO:0045736
non-membrane spanning protein tyrosine phosphatase activity	Catalysis of the reaction: non-membrane spanning protein tyrosine phosphate + H2O = non-membrane spanning protein tyrosine + phosphate.	molecular_function	7	7	7	-2.0361	0	-1.9769	-1.9158	-2.4048	-0.4274	-1.221	-1.181	-0.3014	-2.4048	GO:0004726
regulation of cardiac muscle hypertrophy	Any process that modulates the rate, frequency or extent of the enlargement or overgrowth of all or part of the heart due to an increase in size (not length) of individual cardiac muscle fibers, without cell division.	biological_process	5	5	5	-0.3612	0.3663	-1.6899	-1.4684	-1.9476	-2.4055	1.3813	2.3791	1.2433	-2.4055	GO:0010611
DNA polymerase binding	Interacting selectively and non-covalently with a DNA polymerase.	molecular_function	6	6	6	0	0	-0.9057	0	-0.3646	0	-2.4061	0	0	-2.4061	GO:0070182
protein folding	The process of assisting in the covalent and noncovalent assembly of single chain polypeptides or multisubunit complexes into the correct tertiary structure.	biological_process	141	141	141	0	0	-0.3767	-1.1943	-1.5165	0	-2.4068	-0.9938	0	-2.4068	GO:0006457
protein refolding	The process carried out by a cell that restores the biological activity of an unfolded or misfolded protein, using helper proteins such as chaperones.	biological_process	12	12	12	0	0	-0.9175	-1.3889	-1.2276	0	-2.408	-0.2907	0	-2.408	GO:0042026
negative regulation of androgen receptor signaling pathway	Any process that decreases the rate, frequency, or extent of the androgen receptor signaling pathway.	biological_process	7	7	7	-0.4192	-1.654	-1.8807	-2.3288	-2.4081	-1.5218	1.3798	-1.5244	-1.4789	-2.4081	GO:0060766
response to lipid	Any process that results in a change in state or activity of a cell or an organism (in terms of movement, secretion, enzyme production, gene expression, etc.) as a result of a lipid stimulus.	biological_process	12	12	12	0	0	-0.481	-1.0806	-0.631	-0.3225	-2.4102	-1.2819	-0.6886	-2.4102	GO:0033993
oogenesis	The complete process of formation and maturation of an ovum or female gamete from a primordial female germ cell. Examples of this process are found in Mus musculus and Drosophila melanogaster.	biological_process	11	11	11	0	0	0	-2.0309	-0.8936	0	-2.4114	-1.1571	-0.1631	-2.4114	GO:0048477
development of primary female sexual characteristics	The process whose specific outcome is the progression of the primary female sexual characteristics over time, from their formation to the mature structure. The primary female sexual characteristics are the ovaries, and they develop in response to sex hormone secretion.	biological_process	6	6	6	-2.1594	-2.4115	-1.5619	-1.5402	-1.0264	-1.2284	1.8467	-0.1675	-1.4503	-2.4115	GO:0046545
peptidyl-proline modification	The modification of peptidyl-proline.	biological_process	7	7	7	0	0	-1.0247	-2.2002	-2.4116	-0.3574	-1.6476	-1.0015	-0.1019	-2.4116	GO:0018208
gliogenesis	The process that results in the generation of glial cells. This includes the production of glial progenitors and their differentiation into mature glia.	biological_process	7	7	7	-0.1026	0	-0.7658	-0.6832	-0.7291	-0.4144	-2.413	0	-0.149	-2.413	GO:0042063
nucleotide diphosphatase activity	Catalysis of the reaction: a dinucleotide + H2O = 2 mononucleotides.	molecular_function	7	7	7	1.3907	-0.4045	0	-1.7585	-1.2561	1.222	-2.4146	1.0863	-1.0893	-2.4146	GO:0004551
regulation of DNA replication	Any process that modulates the frequency, rate or extent of DNA replication.	biological_process	15	15	15	0	0	0	-0.0475	0	0	-2.4149	0	0	-2.4149	GO:0006275
maintenance of fidelity involved in DNA-dependent DNA replication	A DNA metabolic process that prevents or corrects errors to ensure that DNA is replicated accurately. Errors can be corrected either by intrinsic DNA polymerase proofreading activity or via mismatch repair.	biological_process	7	7	7	0	0	0.0919	-2.2032	-2.4163	0	0	1.231	0	-2.4163	GO:0045005
negative regulation of fibroblast apoptotic process	Any process that stops, prevents or reduces the frequency, rate or extent of fibroblast apoptotic process.	biological_process	5	5	5	-0.7277	0	0	-0.9552	-0.4499	0.2215	-2.4165	0	0	-2.4165	GO:2000270
positive regulation of substrate adhesion-dependent cell spreading	Any process that activates or increases the frequency, rate or extent of substrate adhesion-dependent cell spreading.	biological_process	12	12	12	-1.0978	0	-1.544	-1.9536	-1.3738	0	-2.4174	-1.6644	0	-2.4174	GO:1900026
cholesterol biosynthetic process	The chemical reactions and pathways resulting in the formation of cholesterol, cholest-5-en-3 beta-ol, the principal sterol of vertebrates and the precursor of many steroids, including bile acids and steroid hormones.	biological_process	28	28	28	0	0	-1.8475	-0.6697	-1.8288	-0.9134	-2.4196	-1.8388	-0.4114	-2.4196	GO:0006695
response to peptide hormone	Any process that results in a change in state or activity of a cell or an organism (in terms of movement, secretion, enzyme production, gene expression, etc.) as a result of a peptide hormone stimulus. A peptide hormone is any of a class of peptides that are secreted into the blood stream and have endocrine functions in living animals.	biological_process	35	35	35	-0.9869	0	-1.1654	-2.0507	-2.4253	-0.3267	-1.867	-1.0665	0	-2.4253	GO:0043434
negative regulation of innate immune response	Any process that stops, prevents, or reduces the frequency, rate or extent of the innate immune response.	biological_process	15	15	15	-1.4633	1.7644	-0.1997	-1.9759	-1.1603	-0.2643	-2.4261	-0.8278	-0.3776	-2.4261	GO:0045824
single-organism organelle organization	An organelle organization which involves only one organism.	biological_process	24	24	24	0.0874	0	0	0	0	0	-2.427	0	0	-2.427	GO:1902589
positive regulation of tumor necrosis factor biosynthetic process	Any process that activates or increases the frequency, rate or extent of the chemical reactions and pathways resulting in the formation of tumor necrosis factor, an inflammatory cytokine produced by macrophages/monocytes during acute inflammation and which is responsible for a diverse range of signaling events within cells, leading to necrosis or apoptosis.	biological_process	6	6	6	-0.4053	0	-1.0797	-1.8165	-1.5147	-0.846	-2.4282	-1.5666	-1.1309	-2.4282	GO:0042535
respiratory burst	A phase of elevated metabolic activity, during which oxygen consumption increases; this leads to the production, by an NADH dependent system, of hydrogen peroxide (H2O2), superoxide anions and hydroxyl radicals.	biological_process	15	15	15	-0.3013	0	-1.3926	-2.3826	-1.5339	-0.7225	-2.4288	-1.9575	-1.269	-2.4288	GO:0045730
apoptotic DNA fragmentation	The cleavage of DNA during apoptosis, which usually occurs in two stages: cleavage into fragments of about 50 kbp followed by cleavage between nucleosomes to yield 200 bp fragments.	biological_process	23	23	23	0	0	-0.5092	-1.2084	-2.1462	0	-2.4308	-1.0664	-0.2247	-2.4308	GO:0006309
regulation of chondrocyte differentiation	Any process that modulates the frequency, rate or extent of chondrocyte differentiation.	biological_process	6	6	6	1.3148	-0.2883	-2.433	-2.1402	-1.6246	-1.359	-2.1698	-2.1014	-1.0483	-2.433	GO:0032330
positive regulation of T cell mediated immunity	Any process that activates or increases the frequency, rate, or extent of T cell mediated immunity.	biological_process	5	5	5	-1.3786	0	-0.9213	-1.6922	-1.1513	-1.0421	-2.4341	-0.1906	-1.2055	-2.4341	GO:0002711
tRNA binding	Interacting selectively and non-covalently with transfer RNA.	molecular_function	33	33	33	0	0	-0.463	-0.1846	-0.5729	-0.059	-2.4345	0	0	-2.4345	GO:0000049
interleukin-1 receptor activity	Combining with interleukin-1 to initiate a change in cell activity. Interleukin-1 is produced mainly by activated macrophages and is involved in the inflammatory response.	molecular_function	6	6	6	-2.4348	-1.4976	-1.0338	-1.4237	0	-0.9858	-0.7735	0	0	-2.4348	GO:0004908
chromocenter	A region in which centric, heterochromatic portions of one or more chromosomes form a compact structure.	cellular_component	10	10	10	0	0	0	0	0	0	-2.4354	0	0	-2.4354	GO:0010369
negative regulation of nitric-oxide synthase activity	Any process that stops or reduces the activity of the enzyme nitric-oxide synthase.	biological_process	5	5	5	-0.4861	0.459	-0.456	-0.4335	-2.4368	-1.1004	0	-0.6085	0	-2.4368	GO:0051001
retina morphogenesis in camera-type eye	The process in which the anatomical structure of the retina is generated and organized.	biological_process	9	9	9	-0.9352	-0.6858	0	-1.9848	-2.437	-0.5729	0	-0.3208	-1.6297	-2.437	GO:0060042
arachidonic acid metabolic process	The chemical reactions and pathways involving arachidonic acid, a straight chain fatty acid with 20 carbon atoms and four double bonds per molecule. Arachidonic acid is the all-Z-(5,8,11,14)-isomer.	biological_process	23	23	23	-1.7785	-1.3783	-1.674	-1.632	-1.0319	-0.9058	-2.4427	-0.9342	-0.9358	-2.4427	GO:0019369
seminiferous tubule development	The reproductive developmental process whose specific outcome is the progression of the seminiferous tubule over time, from its formation to the mature structure. Seminiferous tubules are ducts located in the testicles, and are the specific location of meiosis, and the subsequent creation of gametes, namely spermatozoa.	biological_process	5	5	5	0	0	-1.5297	-1.328	-2.4436	-0.4738	-1.7038	-1.7951	0	-2.4436	GO:0072520
protein phosphatase type 1 regulator activity	Modulation of the activity of the enzyme protein phosphatase type 1.	molecular_function	5	5	5	-0.3995	-0.407	-2.4453	-1.4204	-2.2276	-0.846	-2.2648	-1.6866	-1.1602	-2.4453	GO:0008599
neutrophil activation	The change in morphology and behavior of a neutrophil resulting from exposure to a cytokine, chemokine, cellular ligand, or soluble factor.	biological_process	13	13	13	-2.4463	0	-1.73	-2.1306	-2.131	-0.8247	-2.3312	0	0	-2.4463	GO:0042119
negative regulation of cell-matrix adhesion	Any process that stops, prevents, or reduces the rate or extent of cell adhesion to the extracellular matrix.	biological_process	9	9	9	1.5462	0	-0.864	-2.4469	-1.2381	-0.9885	-1.8474	0.6038	-0.8131	-2.4469	GO:0001953
cytoplasmic sequestering of NF-kappaB	The selective interaction of the transcription factor NF-kappaB with specific molecules in the cytoplasm, thereby inhibiting its translocation into the nucleus.	biological_process	9	9	9	-0.0302	0	-1.2091	1.2937	-2.448	-1.0624	-2.4434	1.605	0.7812	-2.448	GO:0007253
negative regulation of response to stimulus	Any process that stops, prevents, or reduces the frequency, rate or extent of a response to a stimulus. Response to stimulus is a change in state or activity of a cell or an organism (in terms of movement, secretion, enzyme production, gene expression, etc.) as a result of a stimulus.	biological_process	29	29	29	0	0	0.1986	-0.109	0	-0.0214	-2.4484	0	0	-2.4484	GO:0048585
negative regulation of B cell proliferation	Any process that stops, prevents or reduces the rate or extent of B cell proliferation.	biological_process	11	11	11	0.0113	0	1.0073	-0.3105	-0.0371	-0.6079	-2.4492	0.649	1.0114	-2.4492	GO:0030889
positive regulation of cellular biosynthetic process	Any process that activates or increases the frequency, rate or extent of the chemical reactions and pathways resulting in the formation of substances, carried out by individual cells.	biological_process	19	19	19	-0.1171	0	-1.1222	-2.4492	-0.8929	-0.0773	-2.411	-0.2257	0	-2.4492	GO:0031328
regulation of proteolysis	Any process that modulates the frequency, rate or extent of the hydrolysis of a peptide bond or bonds within a protein.	biological_process	14	14	14	-1.2094	-1.5565	1.8741	-2.1462	-2.2258	-1.2143	-2.4497	1.2874	-1.7457	-2.4497	GO:0030162
fibrinolysis	A process that solubilizes fibrin in the bloodstream of a multicellular organism, chiefly by the proteolytic action of plasmin.	biological_process	7	7	7	-1.4933	-1.6037	-1.1577	-2.1873	-2.0033	-1.2812	-2.4507	-0.0375	-1.3546	-2.4507	GO:0042730
neurotransmitter receptor metabolic process	The chemical reactions and pathways involving neurotransmitter receptors.	biological_process	5	5	5	0	0	-2.4523	-0.1423	-0.0868	0	-0.5266	-0.2711	-0.1513	-2.4523	GO:0045213
establishment of protein localization to plasma membrane	The directed movement of a protein to a specific location in the plasma membrane.	biological_process	8	8	8	1.9402	0	-1.4739	-2.4534	-1.4605	-1.0002	-2.0821	-2.0847	0.1802	-2.4534	GO:0090002
negative regulation of lipopolysaccharide-mediated signaling pathway	Any process that stops, prevents, or reduces the frequency, rate or extent of signaling in response to detection of lipopolysaccharide.	biological_process	5	5	5	-1.3631	0	-0.4219	-1.4836	-2.4596	-1.3274	-1.762	-0.6451	-0.594	-2.4596	GO:0031665
respiratory chain complex IV assembly	The aggregation, arrangement and bonding together of a set of components to form respiratory chain complex IV (also known as cytochrome c oxidase), the terminal member of the respiratory chain of the mitochondrion and some aerobic bacteria. Cytochrome c oxidases are multi-subunit enzymes containing from 13 subunits in the mammalian mitochondrial form to 3-4 subunits in the bacterial forms.	biological_process	6	6	6	-0.5669	-0.0137	-1.5125	-2.4603	-2.1794	-0.1036	-1.676	-1.6712	-0.2478	-2.4603	GO:0008535
WW domain binding	Interacting selectively and non-covalently with a WW domain of a protein, a small module composed of 40 amino acids and plays a role in mediating protein-protein interactions via proline-rich regions.	molecular_function	14	14	14	-0.9299	-0.781	-2.4618	-1.668	-1.8281	-0.4168	-2.1197	-0.826	0.8008	-2.4618	GO:0050699
defense response to Gram-positive bacterium	Reactions triggered in response to the presence of a Gram-positive bacterium that act to protect the cell or organism.	biological_process	27	27	27	-1.8475	1.0067	-1.636	-2.4632	-1.7682	-0.8459	-2.3277	-1.921	-0.8796	-2.4632	GO:0050830
monosaccharide biosynthetic process	The chemical reactions and pathways resulting in the formation of monosaccharides, polyhydric alcohols containing either an aldehyde or a keto group and between three to ten or more carbon atoms.	biological_process	9	9	9	-2.4636	0	-1.7572	-2.1348	-2.0453	-0.9393	-1.4899	-1.8374	-1.4192	-2.4636	GO:0046364
transmembrane transporter activity	Enables the transfer of a substance from one side of a membrane to the other.	molecular_function	28	28	28	0	0	-1.4789	-1.3044	-1.4836	-0.2548	-2.4658	-1.0237	-0.2482	-2.4658	GO:0022857
histone mRNA metabolic process	The chemical reactions and pathways involving an mRNA encoding a histone.	biological_process	10	10	10	-0.5981	0	-1.6627	-1.5276	-2.1732	0	-2.4671	-2.0172	-0.349	-2.4671	GO:0008334
mitochondrial respiratory chain complex I	A protein complex located in the mitochondrial inner membrane that forms part of the mitochondrial respiratory chain. It contains about 25 different polypeptide subunits, including NADH dehydrogenase (ubiquinone), flavin mononucleotide and several different iron-sulfur clusters containing non-heme iron. The iron undergoes oxidation-reduction between Fe(II) and Fe(III), and catalyzes proton transl…	cellular_component	33	33	33	-1.1641	0	-1.7501	-2.4672	-2.1169	0.7757	-2.0076	-1.7027	-1.119	-2.4672	GO:0005747
maturation of SSU-rRNA	Any process involved in the maturation of a precursor Small SubUnit (SSU) ribosomal RNA (rRNA) molecule into a mature SSU-rRNA molecule.	biological_process	5	5	5	-0.4644	0	-0.8926	-2.4693	-1.7083	0	-0.2829	-2.3033	-1.1231	-2.4693	GO:0030490
fatty acid beta-oxidation using acyl-CoA dehydrogenase	A fatty acid beta-oxidation pathway in which the initial step of each oxidation cycle, which converts an acyl-CoA to a trans-2-enoyl-CoA, is catalyzed by acyl-CoA dehydrogenase; the electrons removed by oxidation pass through the respiratory chain to oxygen and leave H2O as the product. Fatty acid beta-oxidation begins with the addition of coenzyme A to a fatty acid, and ends when only two or thr…	biological_process	5	5	5	-1.5229	0	-0.2542	-2.4702	0.6562	0	0	-1.5781	0	-2.4702	GO:0033539
protein neddylation	Covalent attachment of the ubiquitin-like protein NEDD8 (RUB1) to another protein.	biological_process	6	6	6	0.2008	0.0748	-2.4565	-1.2999	-1.6408	0.2021	-2.4733	-0.5947	-0.7423	-2.4733	GO:0045116
anterograde synaptic vesicle transport	The directed movement of substances in synaptic membrane-bounded vesicles within the neuron, along the cytoskeleton, away from the neuronal cell body.	biological_process	12	12	12	0	0	0	-0.7881	-0.1724	-0.5795	-2.4745	0.7261	0	-2.4745	GO:0048490
biosynthetic process	The chemical reactions and pathways resulting in the formation of substances; typically the energy-requiring part of metabolism in which simpler substances are transformed into more complex ones.	biological_process	37	37	37	0.4177	-0.9419	-0.8814	-0.905	-0.1929	-0.6063	-2.4774	-0.9159	0	-2.4774	GO:0009058
response to interferon-beta	Any process that results in a change in state or activity of a cell or an organism (in terms of movement, secretion, enzyme production, gene expression, etc.) as a result of an interferon-beta stimulus. Interferon-beta is a type I interferon.	biological_process	6	6	6	0.3297	2.2402	-1.4051	-2.0187	-1.3787	-1.0276	-2.4776	-1.9377	-1.5895	-2.4776	GO:0035456
positive regulation of heart growth	Any process that increases the rate or extent of heart growth. Heart growth is the increase in size or mass of the heart.	biological_process	5	5	5	-1.1178	0.5401	-1.9682	-1.6399	-2.2903	-2.4777	0.7389	-2.3316	1.3463	-2.4777	GO:0060421
maintenance of location in cell	Any process in which a substance or cellular entity, such as a protein complex or organelle, is maintained in a specific location within, or in the membrane of, a cell, and is prevented from moving elsewhere.	biological_process	7	7	7	0	0	0	-1.829	-2.4388	-1.7132	-2.4786	-1.514	-1.2418	-2.4786	GO:0051651
sterol metabolic process	The chemical reactions and pathways involving sterols, steroids with one or more hydroxyl groups and a hydrocarbon side-chain in the molecule.	biological_process	10	10	10	-1.7467	-1.2579	1.0557	-1.4573	-0.8151	0	-2.4787	-1.902	-0.6107	-2.4787	GO:0016125
mitochondrial proton-transporting ATP synthase complex	A proton-transporting ATP synthase complex found in the mitochondrial membrane.	cellular_component	15	15	15	-0.1301	0	-1.4755	-1.9986	-1.4484	0	-2.4789	-1.8265	-0.4184	-2.4789	GO:0005753
negative regulation of platelet aggregation	Any process that decreases the rate, frequency or extent of platelet aggregation. Platelet aggregation is the adhesion of one platelet to one or more other platelets via adhesion molecules.	biological_process	6	6	6	-0.0421	0	-0.1112	-0.8832	0	1.2208	-2.4793	0.4518	1.1911	-2.4793	GO:0090331
oligosaccharide biosynthetic process	The chemical reactions and pathways resulting in the formation of oligosaccharides, molecules with between two and (about) 20 monosaccharide residues connected by glycosidic linkages.	biological_process	9	9	9	0	0.0128	-0.1464	0.2579	0	-0.1277	-2.48	-0.5708	-0.4932	-2.48	GO:0009312
centromeric heterochromatin	A region of heterochromatin located near the centromere of a chromosome.	cellular_component	11	11	11	0	0	0	0	0	0	-2.4831	0	0	-2.4831	GO:0005721
GABA receptor binding	Interacting selectively and non-covalently with the gamma-aminobutyric acid (GABA, 4-aminobutyrate) receptor.	molecular_function	12	12	12	0.569	-0.5572	-1.3542	-1.8092	-1.4328	-0.5495	-2.4835	-0.5476	-0.1303	-2.4835	GO:0050811
histone acetyltransferase binding	Interacting selectively and non-covalently with the enzyme histone acetyltransferase.	molecular_function	16	16	16	0	0	-0.213	-0.5819	-1.7648	0	-2.4835	0.142	0	-2.4835	GO:0035035
chromosome organization	A process that is carried out at the cellular level that results in the assembly, arrangement of constituent parts, or disassembly of chromosomes, structures composed of a very long molecule of DNA and associated proteins that carries hereditary information.	biological_process	35	35	35	0	0	-0.2076	0.3793	-0.4474	0	-2.4846	0	0	-2.4846	GO:0051276
small nucleolar ribonucleoprotein complex	A ribonucleoprotein complex that contains an RNA molecule of the small nucleolar RNA (snoRNA) family and associated proteins. Most are involved in a step of processing of rRNA: cleavage, 2'-O-methylation, or pseudouridylation. The majority, though not all, fall into one of two classes, box C/D type or box H/ACA type.	cellular_component	14	14	14	-1.3907	0	-1.58	-1.8409	-2.0874	-0.1969	-2.4864	-1.2524	-0.4112	-2.4864	GO:0005732
cobalamin metabolic process	The chemical reactions and pathways involving cobalamin (vitamin B12), a water-soluble vitamin characterized by possession of a corrin nucleus containing a cobalt atom.	biological_process	10	10	10	0	0	0	0	-0.1405	0	-2.4868	0	0	-2.4868	GO:0009235
interkinetic nuclear migration	The movement of the nucleus of the ventricular zone cell between the apical and the basal zone surfaces. Mitosis occurs when the nucleus is near the apical surface, that is, the lumen of the ventricle.	biological_process	6	6	6	-0.9155	0	0	-1.135	-2.4897	0	-0.0551	-0.5234	0	-2.4897	GO:0022027
regulation of heart contraction	Any process that modulates the frequency, rate or extent of heart contraction. Heart contraction is the process in which the heart decreases in volume in a characteristic way to propel blood through the body.	biological_process	15	15	15	-2.2757	1.0645	1.8028	-2.4912	-2.0874	1.2929	2.2271	1.8144	1.005	-2.4912	GO:0008016
negative regulation of microtubule polymerization	Any process that stops, prevents, or reduces the frequency, rate or extent of microtubule polymerization.	biological_process	7	7	7	-0.528	0	-1.0553	-2.4917	-1.8275	0	-2.134	-0.347	0	-2.4917	GO:0031115
response to lipopolysaccharide	Any process that results in a change in state or activity of an organism (in terms of movement, secretion, enzyme production, gene expression, etc.) as a result of a lipopolysaccharide stimulus; lipopolysaccharide is a major component of the cell wall of gram-negative bacteria.	biological_process	81	81	81	-0.9025	0.0752	-1.7011	-1.8699	-1.9085	-0.7561	-2.4926	-0.8541	-0.7069	-2.4926	GO:0032496
insulin-like growth factor receptor binding	Interacting selectively and non-covalently with the insulin-like growth factor receptor.	molecular_function	9	9	9	-0.7101	-0.2004	-1.7032	-2.0759	-2.3921	-0.6059	2.2269	-2.4941	0	-2.4941	GO:0005159
neuromuscular synaptic transmission	The process of communication from a neuron to a muscle, across a synapse.	biological_process	7	7	7	-0.2185	0	-0.7217	-0.4179	-0.1586	-1.0063	-2.4944	-0.7526	-1.1345	-2.4944	GO:0007274
response to electrical stimulus	Any process that results in a change in state or activity of a cell or an organism (in terms of movement, secretion, enzyme production, gene expression, etc.) as a result of an electrical stimulus.	biological_process	9	9	9	-0.1359	-0.0868	0.8714	-1.8335	-2.0046	-1.2583	-2.4988	-1.2374	0	-2.4988	GO:0051602
cellular aldehyde metabolic process	The chemical reactions and pathways involving aldehydes, any organic compound with the formula R-CH=O, as carried out by individual cells.	biological_process	16	16	16	-2.5	0	-1.0009	-1.9738	-1.4633	-0.0134	-1.9092	-1.9736	-0.7057	-2.5	GO:0006081
fatty acid catabolic process	The chemical reactions and pathways resulting in the breakdown of a fatty acid, any of the aliphatic monocarboxylic acids that can be liberated by hydrolysis from naturally occurring fats and oils. Fatty acids are predominantly straight-chain acids of 4 to 24 carbon atoms, which may be saturated or unsaturated; branched fatty acids and hydroxy fatty acids also occur, and very long chain acids of …	biological_process	9	9	9	-1.564	-0.569	-1.4671	-2.5001	-0.4342	0	2.2107	-1.4763	0	-2.5001	GO:0009062
arachidonic acid binding	Interacting selectively and non-covalently with arachidonic acid, a straight chain fatty acid with 20 carbon atoms and four double bonds per molecule. Arachidonic acid is the all-Z-(5,8,11,14)-isomer.	molecular_function	6	6	6	-0.0331	-0.9908	-1.6699	-2.4248	-2.0627	-1.0735	-2.5031	-1.2337	-1.5925	-2.5031	GO:0050544
establishment of localization in cell	The directed movement of a substance or cellular entity, such as a protein complex or organelle, to a specific location within, or in the membrane of, a cell.	biological_process	13	13	13	0	0	0	0	0	0	-2.5034	0	0	-2.5034	GO:0051649
protein localization to plasma membrane	A process in which a protein is transported to, or maintained in, a specific location in the plasma membrane.	biological_process	23	23	23	-0.4042	0	0.5947	-1.0923	-0.6979	-0.4684	-2.5067	-1.2757	0	-2.5067	GO:0072659
glycogen metabolic process	The chemical reactions and pathways involving glycogen, a polydisperse, highly branched glucan composed of chains of D-glucose residues in alpha-(1->4) glycosidic linkage, joined together by alpha-(1->6) glycosidic linkages.	biological_process	27	27	27	-0.7011	-0.9121	0.9681	-2.4811	-2.5074	-1.4114	2.294	-2.3507	-1.9119	-2.5074	GO:0005977
regulation of epidermal growth factor-activated receptor activity	Any process that modulates the frequency, rate or extent of EGF-activated receptor activity.	biological_process	10	10	10	-0.7923	0.6112	-2.5089	1.5869	-1.8759	1.3571	2.1883	1.8532	0.1416	-2.5089	GO:0007176
cytoplasmic sequestering of transcription factor	The selective interaction of a transcription factor with specific molecules in the cytoplasm, thereby inhibiting its translocation into the nucleus.	biological_process	9	9	9	0	-0.0373	0.2856	-1.3467	-2.5107	-1.106	-1.5543	-1.108	-0.9147	-2.5107	GO:0042994
cyclohydrolase activity	Catalysis of the hydrolysis of any non-peptide carbon-nitrogen bond in a cyclic amidine, a compound of the form R-C(=NH)-NH2, in a reaction that involves the opening of a ring.	molecular_function	7	7	7	1.3493	1.4747	1.0349	0.0179	0.3471	0.7402	-2.5136	0.4061	-1.1033	-2.5136	GO:0019238
cardiac muscle tissue growth	The increase in size or mass of a cardiac muscle, where the increase in size or mass has the specific outcome of the progression of the organism over time from one condition to another.	biological_process	5	5	5	0	0.3428	-1.6337	-1.5395	-2.02	-2.4241	0.6086	-2.5141	-1.1398	-2.5141	GO:0055017
response to bacterium	Any process that results in a change in state or activity of a cell or an organism (in terms of movement, secretion, enzyme production, gene expression, etc.) as a result of a stimulus from a bacterium.	biological_process	20	20	20	0.8903	1.3271	1.0746	1.1144	-1.0771	-0.6268	-2.5197	0.3083	0	-2.5197	GO:0009617
anterograde axon cargo transport	The directed movement of organelles or molecules along microtubules from the cell body toward the cell periphery in nerve cell axons.	biological_process	17	17	17	0	0	-0.2948	-0.7424	-0.3837	-0.134	-2.5199	-0.6298	0	-2.5199	GO:0008089
notochord development	The process whose specific outcome is the progression of the notochord over time, from its formation to the mature structure. The notochord is a mesoderm-derived structure located ventral of the developing nerve cord. In vertebrates, the notochord serves as a core around which other mesodermal cells form the vertebrae. In the most primitive chordates, which lack vertebrae, the notochord persists …	biological_process	5	5	5	-1.322	-1.5198	-2.5218	-0.9217	-1.5524	-1.2409	1.4271	-0.8811	-0.2738	-2.5218	GO:0030903
parturition	The reproductive process in which the parent is separated from its offspring either by giving birth to live young or by laying eggs.	biological_process	5	5	5	-1.4126	-1.0829	-1.6849	-0.2808	-0.419	-1.5026	-2.5224	0	0	-2.5224	GO:0007567
chemoattractant activity	Providing the environmental signal that initiates the directed movement of a motile cell or organism towards a higher concentration of that signal.	molecular_function	8	8	8	-0.8361	-0.3218	-1.0299	-1.8843	-1.8571	0.5058	-2.5247	-2.0073	-1.4239	-2.5247	GO:0042056
negative regulation of DNA binding	Any process that stops or reduces the frequency, rate or extent of DNA binding. DNA binding is any process in which a gene product interacts selectively with DNA (deoxyribonucleic acid).	biological_process	21	21	21	1.1405	0.8105	-0.6118	-2.5257	-1.8747	-1.2577	-0.878	0.7897	-0.2542	-2.5257	GO:0043392
regulation of catalytic activity	Any process that modulates the activity of an enzyme.	biological_process	80	80	80	-0.6805	0.1167	-0.9058	-1.6879	-1.7649	-0.303	-2.528	-1.0706	-0.525	-2.528	GO:0050790
cellular response to glucose starvation	Any process that results in a change in state or activity of a cell (in terms of movement, secretion, enzyme production, gene expression, etc.) as a result of deprivation of glucose.	biological_process	14	14	14	-0.4747	1.1035	-1.3004	0.3593	-1.0233	-0.9625	-2.5282	0	0	-2.5282	GO:0042149
toxin metabolic process	The chemical reactions and pathways involving a toxin, a poisonous compound (typically a protein) that is produced by cells or organisms and that can cause disease when introduced into the body or tissues of an organism.	biological_process	6	6	6	-1.1208	0	0	0	-0.851	-0.3418	-2.5287	0	-0.2545	-2.5287	GO:0009404
cytoskeleton-dependent intracellular transport	The directed movement of substances along cytoskeletal elements such as microfilaments or microtubules within a cell.	biological_process	7	7	7	-0.3194	0	-0.9816	-1.9604	-1.2898	0	-2.5309	-1.5395	0	-2.5309	GO:0030705
UDP-galactosyltransferase activity	Catalysis of the transfer of a galactose group from UDP-galactose to an acceptor molecule.	molecular_function	10	10	10	-0.1153	0	-1.2236	-0.8919	0	-1.507	-2.5331	0	0.2813	-2.5331	GO:0035250
cellular response to glucocorticoid stimulus	Any process that results in a change in state or activity of a cell (in terms of movement, secretion, enzyme production, gene expression, etc.) as a result of a glucocorticoid stimulus. Glucocorticoids are hormonal C21 corticosteroids synthesized from cholesterol with the ability to bind with the cortisol receptor and trigger similar effects. Glucocorticoids act primarily on carbohydrate and prot…	biological_process	7	7	7	-1.368	-0.1119	-1.0355	-1.7939	-0.882	-1.3474	-2.5337	0.39	0.6821	-2.5337	GO:0071385
response to ammonium ion	Any process that results in a change in state or activity of a cell or an organism (in terms of movement, secretion, enzyme production, gene expression, etc.) as a result of an ammonium ion stimulus.	biological_process	5	5	5	-0.3878	0	0	-0.0417	-0.7964	0	-2.5381	0	0	-2.5381	GO:0060359
glycogen catabolic process	The chemical reactions and pathways resulting in the breakdown of glycogen, a polydisperse, highly branched glucan composed of chains of D-glucose residues.	biological_process	16	16	16	1.3537	0	-1.0212	-2.5396	-2.0118	-1.677	-2.0242	-1.8476	-1.5759	-2.5396	GO:0005980
oxidoreductase activity, acting on the CH-OH group of donors, NAD or NADP as acceptor	Catalysis of an oxidation-reduction (redox) reaction in which a CH-OH group acts as a hydrogen or electron donor and reduces NAD+ or NADP.	molecular_function	54	54	54	-0.9099	0	-0.7104	-0.6847	-0.8136	-0.7183	-2.5399	-0.5332	-0.4124	-2.5399	GO:0016616
activation of signaling protein activity involved in unfolded protein response	The conversion of a specific protein, possessing protein kinase and endoribonuclease activities, to an active form as a result of signaling via the unfolded protein response.	biological_process	50	50	50	0	0	-0.4035	-1.2311	-1.9931	-0.1995	-2.54	-1.7557	0	-2.54	GO:0006987
aromatic amino acid family metabolic process	The chemical reactions and pathways involving aromatic amino acid family, amino acids with aromatic ring (phenylalanine, tyrosine, tryptophan).	biological_process	8	8	8	-1.2265	0.196	-1.1041	-1.9246	-2.5401	0	-0.2779	-1.4038	0	-2.5401	GO:0009072
isotype switching to IgG isotypes	The switching of activated B cells from IgM biosynthesis to biosynthesis of an IgG isotype, accomplished through a recombination process involving an intrachromosomal deletion between switch regions that reside 5' of the IgM and one of the IgG constant region gene segments in the immunoglobulin heavy chain locus.	biological_process	5	5	5	-0.8483	0	0	0	0	0	-2.541	-0.5916	0	-2.541	GO:0048291
translation initiation factor activity	Functions in the initiation of ribosome-mediated translation of mRNA into a polypeptide.	molecular_function	52	52	52	-0.0189	0	-0.6551	-1.7433	-1.5356	-0.3197	-2.5418	-1.039	0	-2.5418	GO:0003743
myeloid leukocyte differentiation	The process in which a relatively unspecialized myeloid precursor cell acquires the specialized features of any cell of the myeloid leukocyte lineage.	biological_process	5	5	5	-1.5896	0.3801	0.292	-2.5421	-1.7775	-1.1508	1.7	0	0	-2.5421	GO:0002573
negative regulation of endopeptidase activity	Any process that decreases the frequency, rate or extent of endopeptidase activity, the endohydrolysis of peptide bonds within proteins.	biological_process	22	22	22	-1.0689	-0.6076	-1.4077	-1.5637	-1.3108	-2.2155	-2.5437	-0.7882	-1.4913	-2.5437	GO:0010951
rRNA processing	Any process involved in the conversion of a primary ribosomal RNA (rRNA) transcript into one or more mature rRNA molecules.	biological_process	99	99	99	-0.9323	0	-1.5016	-2.4941	-1.8238	-0.2307	-2.5445	-1.4688	-0.3252	-2.5445	GO:0006364
positive regulation of macrophage activation	Any process that stimulates, induces or increases the rate of macrophage activation.	biological_process	6	6	6	0	-0.1381	-0.7312	-0.4739	0	0	-2.5446	-0.7464	0	-2.5446	GO:0043032
cellular lipid catabolic process	The chemical reactions and pathways resulting in the breakdown of lipids, as carried out by individual cells.	biological_process	8	8	8	-0.0628	0	-0.1452	-0.2505	0	-0.0624	-2.5449	0	0	-2.5449	GO:0044242
regulation of phosphatidylinositol 3-kinase activity	Any process that modulates the frequency, rate or extent of phosphatidylinositol 3-kinase activity, the catalysis of the transfer of a phosphate group, usually from ATP, to an inositol lipid at the 3' position of the inositol ring.	biological_process	8	8	8	1.4272	0	-0.1803	2.2133	-2.5451	0.3405	2.3491	1.0673	1	-2.5451	GO:0043551
camera-type eye photoreceptor cell differentiation	The process in which a relatively unspecialized cell acquires the specialized features of a photoreceptor cell in a camera-type eye.	biological_process	8	8	8	-1.0848	-0.3187	0	-2.0866	-2.5476	0.7762	0.7804	-0.2369	-1.6739	-2.5476	GO:0060219
regulation of immunoglobulin mediated immune response	Any process that modulates the frequency, rate, or extent of an immunoglobulin mediated immune response.	biological_process	6	6	6	-1.2071	-0.1641	1.065	-2.2	-1.2704	-1.1416	-2.5497	-1.3159	-0.4026	-2.5497	GO:0002889
single-stranded DNA binding	Interacting selectively and non-covalently with single-stranded DNA.	molecular_function	64	64	64	-0.0971	0	-1.1438	-1.3717	-1.6725	0.1336	-2.55	-1.1116	-0.2339	-2.55	GO:0003697
negative regulation of protein processing	Any process that decreases the rate, frequency or extent of protein maturation by peptide bond cleavage.	biological_process	13	13	13	-0.7101	0	1.3646	-1.2635	-0.9363	-1.0623	-2.5501	0.6032	0	-2.5501	GO:0010955
regulation of cellular response to oxidative stress	Any process that modulates the frequency, rate or extent of cellular response to oxidative stress.	biological_process	10	10	10	-0.2448	-0.5791	1.512	-1.5176	-1.1707	0.4367	-2.5522	-1.6708	-1.239	-2.5522	GO:1900407
alpha-amino acid catabolic process	The chemical reactions and pathways resulting in the breakdown of an alpha-amino acid.	biological_process	24	24	24	-0.9015	0	-1.1296	-2.5545	-0.7602	0.003	-2.5359	-0.9772	0	-2.5545	GO:1901606
farnesyltranstransferase activity	Catalysis of the reaction: 2-trans,6-trans-farnesyl diphosphate + isopentenyl diphosphate = diphosphate + geranylgeranyl diphosphate.	molecular_function	5	5	5	0	0.9687	-2.0442	-1.2859	-2.33	-2.3084	1.8082	-2.5555	-0.9959	-2.5555	GO:0004311
exosome (RNase complex)	Complex of 3'-5' exoribonucleases.	cellular_component	11	11	11	0	0	-0.7451	-0.1711	-1.8599	0	-2.5594	0	0	-2.5594	GO:0000178
peptidase inhibitor activity	Stops, prevents or reduces the activity of a peptidase, any enzyme that catalyzes the hydrolysis peptide bonds.	molecular_function	20	20	20	-0.7239	0	-1.2436	-1.3584	-1.3953	-1.5688	-2.5645	-0.2854	-1.0677	-2.5645	GO:0030414
positive regulation of calcium ion transport into cytosol	Any process that increases the rate of the directed movement of calcium ions into the cytosol of a cell. The cytosol is that part of the cytoplasm that does not contain membranous or particulate subcellular components.	biological_process	9	9	9	0	-1.2476	-2.5657	-0.5238	-1.3809	-1.3204	2.5103	-1.3753	-0.5724	-2.5657	GO:0010524
negative regulation of angiogenesis	Any process that stops, prevents, or reduces the frequency, rate or extent of angiogenesis.	biological_process	24	24	24	2.4191	-1.0944	-0.6616	-2.5677	-2.3442	-1.2966	-2.1904	-0.9784	-0.2458	-2.5677	GO:0016525
hexose catabolic process	The chemical reactions and pathways resulting in the breakdown of hexose, any monosaccharide with a chain of six carbon atoms in the molecule.	biological_process	10	10	10	1.8138	-0.7784	0.3215	-2.5687	1.1305	0	-1.6672	-1.5338	-1.3452	-2.5687	GO:0019320
response to cadmium ion	Any process that results in a change in state or activity of a cell or an organism (in terms of movement, secretion, enzyme production, gene expression, etc.) as a result of a cadmium (Cd) ion stimulus.	biological_process	20	20	20	0	0	-0.4541	-0.0177	-0.4647	0	-2.5703	-0.0748	0	-2.5703	GO:0046686
cellular senescence	A cell aging process stimulated in response to cellular stress, whereby normal cells lose the ability to divide through irreversible cell cycle arrest.	biological_process	18	18	18	2.1011	0	0.8739	-2.5729	-1.4317	0.9827	2.2361	-1.6504	0	-2.5729	GO:0090398
establishment of integrated proviral latency	A process by which the virus integrates into the host genome and establishes as a stable provirus or prophage.	biological_process	8	8	8	0	0	-0.813	-2.5246	-2.2257	-0.3001	-2.5738	-2.0946	0	-2.5738	GO:0075713
microtubule cytoskeleton organization	A process that is carried out at the cellular level which results in the assembly, arrangement of constituent parts, or disassembly of cytoskeletal structures comprising microtubules and their associated proteins.	biological_process	60	60	60	0	0	-0.1229	-0.7385	-0.0502	0	-2.574	-0.0362	0	-2.574	GO:0000226
regulation of glucose metabolic process	Any process that modulates the rate, frequency or extent of glucose metabolism. Glucose metabolic processes are the chemical reactions and pathways involving glucose, the aldohexose gluco-hexose.	biological_process	18	18	18	-0.9519	-0.4431	-0.3357	-2.3736	-2.575	-0.8551	-1.8537	-0.7006	-1.6532	-2.575	GO:0010906
response to dsRNA	Any process that results in a change in state or activity of a cell or an organism (in terms of movement, secretion, enzyme production, gene expression, etc.) as a result of a double-stranded RNA stimulus.	biological_process	5	5	5	0	0	-1.3218	-0.4086	-1.2469	-0.6141	-2.5757	0.9652	0	-2.5757	GO:0043331
removal of superoxide radicals	Any process involved in removing superoxide radicals (O2-) from a cell or organism, e.g. by conversion to dioxygen (O2) and hydrogen peroxide (H2O2).	biological_process	8	8	8	0	0	-1.816	-2.0368	-2.0578	-1.4807	-2.2061	-2.5773	-0.9247	-2.5773	GO:0019430
selenium binding	Interacting selectively and non-covalently with selenium (Se).	molecular_function	9	9	9	0	0	0	-2.5788	-1.056	0	-0.305	-0.6118	0	-2.5788	GO:0008430
positive regulation of nitric oxide biosynthetic process	Any process that activates or increases the frequency, rate or extent of the chemical reactions and pathways resulting in the formation of nitric oxide.	biological_process	23	23	23	-0.4736	0	-0.5126	-1.3651	-1.2759	-0.6477	-2.581	-1.6376	0	-2.581	GO:0045429
catechol-containing compound metabolic process	The chemical reactions and pathways involving a compound containing a pyrocatechol (1,2-benzenediol) nucleus or substituent.	biological_process	5	5	5	-1.632	-1.9782	-2.5831	-1.0514	-1.0791	-1.2678	-1.8446	-0.7383	1.1814	-2.5831	GO:0009712
regulation of cytokine production involved in immune response	Any process that modulates the frequency, rate, or extent of cytokine production that contributes to an immune response.	biological_process	18	18	18	0	0.4636	-2.5834	-0.9852	-1.0605	-1.1129	-1.9321	-1.4555	-1.1385	-2.5834	GO:0002718
7S RNA binding	Interacting selectively and non-covalently with 7S RNA, the RNA component of the signal recognition particle (SRP).	molecular_function	7	7	7	-0.6789	0	-1.6028	0	-1.0096	-1.1714	-2.5844	-1.3989	-0.0164	-2.5844	GO:0008312
viral release from host cell	The dissemination of mature viral particles from the host cell, e.g. by cell lysis or the budding of virus particles from the cell membrane.	biological_process	5	5	5	0	0	-1.1692	-2.4537	-1.6731	0.3156	-2.5875	-2.4516	0	-2.5875	GO:0019076
regulation of RNA metabolic process	Any process that modulates the frequency, rate or extent of the chemical reactions and pathways involving RNA.	biological_process	15	15	15	1.6157	1.5133	0	1.8234	0	0.4983	-2.5884	0.0301	0	-2.5884	GO:0051252
iron ion binding	Interacting selectively and non-covalently with iron (Fe) ions.	molecular_function	67	67	67	-0.4354	-0.3649	-1.2537	-1.0063	-0.6093	-0.1415	-2.5901	-0.7118	0	-2.5901	GO:0005506
microtubule-based process	Any cellular process that depends upon or alters the microtubule cytoskeleton, that part of the cytoskeleton comprising microtubules and their associated proteins.	biological_process	35	35	35	0.2863	0	-0.4227	-1.3692	-0.7071	0	-2.5905	-1.107	-0.1206	-2.5905	GO:0007017
positive regulation of protein oligomerization	Any process that activates or increases the frequency, rate or extent of protein oligomerization.	biological_process	8	8	8	0	-0.1166	-1	0	-1.136	-0.3854	-2.5957	-0.1981	0	-2.5957	GO:0032461
organ regeneration	The regrowth of a lost or destroyed organ.	biological_process	31	31	31	-0.4037	0	0	-1.3043	-0.5765	0	-2.598	-0.4579	-0.3622	-2.598	GO:0031100
polysomal ribosome	A ribosome bound to mRNA that forms part of a polysome.	cellular_component	6	6	6	-1.1904	0	-1.1846	-2.5983	-1.2403	-0.1534	-0.9751	-2.3718	-0.6647	-2.5983	GO:0042788
ATP synthesis coupled proton transport	The transport of protons across a membrane to generate an electrochemical gradient (proton-motive force) that powers ATP synthesis.	biological_process	12	12	12	-0.0678	0	-1.5423	-1.6846	-1.5864	0	-2.5985	-1.8893	-0.4268	-2.5985	GO:0015986
production of molecular mediator involved in inflammatory response	The synthesis or release of any molecular mediator of the inflammatory response following an inflammatory stimulus, resulting in an increase in its intracellular or extracellular levels.	biological_process	18	18	18	-1.3905	0	-1.2489	-2.2596	-1.8636	-0.7881	-2.5986	-2.0166	-0.9176	-2.5986	GO:0002532
mitochondrial large ribosomal subunit	The larger of the two subunits of a mitochondrial ribosome. Two sites on the ribosomal large subunit are involved in translation: the aminoacyl site (A site) and peptidyl site (P site).	cellular_component	18	18	18	-1.3321	0	-1.5801	-2.0614	-2.3568	-0.574	-1.8404	-2.6003	-0.8195	-2.6003	GO:0005762
response to peptidoglycan	Any process that results in a change in state or activity of an organism (in terms of movement, secretion, enzyme production, gene expression, etc.) as a result of a peptidoglycan stimulus. Peptidoglycan is a bacterial cell wall macromolecule.	biological_process	7	7	7	-2.6012	0.3721	0.985	-1.9484	-1.3377	-0.7281	-1.6989	0.1299	-0.7278	-2.6012	GO:0032494
positive regulation of tumor necrosis factor production	Any process that activates or increases the frequency, rate, or extent of tumor necrosis factor production.	biological_process	22	22	22	-1.4655	0	-1.4027	-1.7137	-1.5702	-0.2727	-2.6018	-1.1599	-0.2642	-2.6018	GO:0032760
regulation of multicellular organismal development	Any process that modulates the frequency, rate or extent of multicellular organismal development.	biological_process	41	41	41	-1.4233	0.843	-1.6675	-1.9519	-1.9242	-1.5712	-2.6062	-2.1106	0.0117	-2.6062	GO:2000026
regulation of cell development	Any process that modulates the rate, frequency or extent of the progression of the cell over time, from its formation to the mature structure. Cell development does not include the steps involved in committing a cell to a specific fate.	biological_process	22	22	22	-0.6519	0.4858	-1.66	-1.7628	-1.3547	-1.4652	1.6633	-2.6077	-0.5347	-2.6077	GO:0060284
response to interferon-alpha	Any process that results in a change in state or activity of a cell or an organism (in terms of movement, secretion, enzyme production, gene expression, etc.) as a result of an interferon-alpha stimulus. Interferon-alpha is a type I interferon.	biological_process	10	10	10	0.4003	2.1642	-1.0002	-1.7666	-1.0472	-0.8728	-2.608	-1.8309	-1.4493	-2.608	GO:0035455
mitochondrial crista	Any of the inward folds of the mitochondrial inner membrane. Their number, extent, and shape differ in mitochondria from different tissues and organisms. They appear to be devices for increasing the surface area of the mitochondrial inner membrane, where the enzymes of electron transport and oxidative phosphorylation are found. Their shape can vary with the respiratory state of the mitochondria.	cellular_component	7	7	7	0	-1.4804	0	-2.6095	-1.9936	-0.5778	-1.6641	-0.7386	-1.0915	-2.6095	GO:0030061
condensed chromosome	A highly compacted molecule of DNA and associated proteins resulting in a cytologically distinct structure.	cellular_component	28	28	28	0	0	0	0	-0.9589	0	-2.6138	-0.6629	0	-2.6138	GO:0000793
regulation of synaptic vesicle exocytosis	Any process that modulates the frequency, rate or extent of synaptic vesicle exocytosis.	biological_process	8	8	8	0	0	0.9944	0.3814	-0.3616	0.0369	-2.6157	1.2596	-0.6257	-2.6157	GO:2000300
proton-transporting ATP synthase complex, coupling factor F(o)	All non-F1 subunits of a hydrogen-transporting ATP synthase, including integral and peripheral membrane proteins.	cellular_component	8	8	8	-0.6653	0	-1.8466	-2.1817	-1.4401	0	-2.5953	-2.6162	-0.3748	-2.6162	GO:0045263
positive regulation of cell adhesion mediated by integrin	Any process that activates or increases the frequency, rate, or extent of cell adhesion mediated by integrin.	biological_process	10	10	10	-0.9094	0	-1.3429	-0.4848	-0.7669	-1.4014	-2.6167	-1.5427	-0.7327	-2.6167	GO:0033630
response to redox state	Any process that results in a change in state or activity of a cell or an organism (in terms of movement, secretion, enzyme production, gene expression, etc.) as a result of a stimulus indicating redox state. Redox state refers to the balance of oxidized versus reduced forms of electron donors and acceptors in an organelle, cell or organ; plastoquinone, glutathione (GSH/GSSG), and nicotinamide nu…	biological_process	5	5	5	0	0	-0.1462	0	-1.6086	0	-2.6176	0	0	-2.6176	GO:0051775
signal recognition particle, endoplasmic reticulum targeting	A ribonucleoprotein particle of 325 kDa composed of a 7S (300 nucleotide) RNA molecule and a complex of six different polypeptides. This binds both to the N-terminal signal peptide for proteins destined for the endoplasmic reticulum as they emerge from the large ribosomal subunit and also to the ribosome. This binding arrests further translation thereby preventing the proteins from being released…	cellular_component	6	6	6	-0.8598	0	-1.7502	0	-1.0018	-0.6949	-2.6193	-1.6268	-0.3555	-2.6193	GO:0005786
photoreceptor outer segment membrane	The membrane surrounding the outer segment of a vertebrate photoreceptor.	cellular_component	9	9	9	-0.8137	0	0	-2.1103	-2.6196	-0.0377	1.7348	0	-1.8146	-2.6196	GO:0042622
cohesin complex	A protein complex that is required for sister chromatid cohesion in eukaryotes. The cohesin complex forms a molecular ring complex, and is composed of structural maintenance of chromosomes (SMC) and kleisin proteins. For example, in yeast, the complex is composed of the SMC proteins Smc1p and Smc3p, and the kleisin protein Scc1p. In vertebrates, the complex is composed of the SMC1 (SMC1A or SMC1B…	cellular_component	9	9	9	0.1372	0	0	-0.0629	0	0	-2.6211	-0.6356	0	-2.6211	GO:0008278
NF-kappaB binding	Interacting selectively and non-covalently with NF-kappaB, a transcription factor for eukaryotic RNA polymerase II promoters.	molecular_function	23	23	23	-0.5414	0	-1.2293	-1.7239	-1.5408	0	-2.6214	-0.9159	0	-2.6214	GO:0051059
replication fork	The Y-shaped region of a replicating DNA molecule, resulting from the separation of the DNA strands and in which the synthesis of new strands takes place. Also includes associated protein complexes.	cellular_component	19	19	19	0	0	-0.9282	-0.6638	-0.5075	0.1413	-2.6239	0	0	-2.6239	GO:0005657
purine ribonucleotide metabolic process	The chemical reactions and pathways involving a purine ribonucleotide, a compound consisting of ribonucleoside (a purine base linked to a ribose sugar) esterified with a phosphate group at either the 3' or 5'-hydroxyl group of the sugar.	biological_process	14	14	14	-0.3364	0	-0.9047	-0.9999	-1.1599	0	-2.6241	-1.856	-1.5509	-2.6241	GO:0009150
negative regulation of telomere maintenance	Any process that stops, prevents, or reduces the frequency, rate or extent of a process that affects and monitors the activity of telomeric proteins and the length of telomeric DNA.	biological_process	5	5	5	-1.1112	0.4454	-2.4978	-1.9458	-2.2537	-2.2352	-1.9984	-2.6254	-1.1821	-2.6254	GO:0032205
maturation of 5.8S rRNA from tricistronic rRNA transcript (SSU-rRNA, 5.8S rRNA, LSU-rRNA)	Any process involved in the maturation of an rRNA molecule originally produced as part of a tricistronic rRNA transcript that contained the Small SubUnit (SSU) rRNA, the 5.8S rRNA, and the Large SubUnit (LSU) rRNA, in that order, from 5' to 3' along the primary transcript.	biological_process	5	5	5	-0.3582	0	-0.7921	-2.6268	-0.7044	0	0	-1.6008	0	-2.6268	GO:0000466
regulation of immune system process	Any process that modulates the frequency, rate, or extent of an immune system process.	biological_process	27	27	27	-1.7799	1.3109	-1.143	-1.9935	-1.7869	-1.0719	-2.627	-0.6167	-0.8596	-2.627	GO:0002682
organic substance biosynthetic process	The chemical reactions and pathways resulting in the formation of an organic substance, any molecular entity containing carbon.	biological_process	8	8	8	-2.6277	-1.7415	-1.5985	-2.269	-1.6788	-0.9924	-2.2546	-1.7661	0	-2.6277	GO:1901576
positive regulation of mitosis	Any process that activates or increases the frequency, rate or extent of mitosis.	biological_process	14	14	14	-1.0054	-0.348	-2.4054	-1.9272	-1.3655	-1.385	-2.6288	-1.0901	-0.1855	-2.6288	GO:0045840
GTPase activity	Catalysis of the reaction: GTP + H2O = GDP + phosphate.	molecular_function	163	163	163	-0.6204	0.2887	-0.8604	-1.391	-1.4346	-0.4317	-2.6293	-1.1958	-0.0699	-2.6293	GO:0003924
3'-5'-exoribonuclease activity	Catalysis of the sequential cleavage of mononucleotides from a free 3' terminus of an RNA molecule.	molecular_function	12	12	12	0.3135	0.1843	-0.2218	-0.8993	-1.707	-0.3727	-2.6309	0	0	-2.6309	GO:0000175
deoxyribonucleotide catabolic process	The chemical reactions and pathways resulting in the breakdown of a deoxyribonucleotide, a compound consisting of deoxyribonucleoside (a base linked to a deoxyribose sugar) esterified with a phosphate group at either the 3' or 5'-hydroxyl group of the sugar.	biological_process	7	7	7	-0.9431	-2.1531	-1.2793	-0.7337	-1.5662	-2.4444	1.746	-2.6323	-1.8991	-2.6323	GO:0009264
positive regulation of intracellular signal transduction	Any process that activates or increases the frequency, rate or extent of intracellular signal transduction.	biological_process	21	21	21	0.3936	0.415	-0.9136	-0.1118	0	0	-2.6337	0	0	-2.6337	GO:1902533
positive regulation of inflammatory response to antigenic stimulus	Any process that activates or increases the frequency, rate, or extent of an inflammatory response to an antigenic stimulus.	biological_process	8	8	8	-0.9039	-0.1224	-0.7569	-2.6356	-1.262	-0.8797	-2.4425	-1.4056	-0.8913	-2.6356	GO:0002863
mitotic G2 DNA damage checkpoint	A mitotic cell cycle checkpoint that detects and negatively regulates progression through the G2/M transition of the cell cycle in response to DNA damage.	biological_process	10	10	10	-1.2717	0	-0.3877	-2.1014	-1.1912	0.6202	-2.6367	-0.9546	-0.1537	-2.6367	GO:0007095
regulation of megakaryocyte differentiation	Any process that modulates the frequency, rate or extent of megakaryocyte differentiation.	biological_process	5	5	5	-1.0838	0	-1.7451	-1.172	-1.4164	-0.5127	-2.6377	-2.4506	-1.0324	-2.6377	GO:0045652
O-acyltransferase activity	Catalysis of the transfer of an acyl group to an oxygen atom on the acceptor molecule.	molecular_function	15	15	15	-0.4767	0.2008	-2.6381	-1.26	-1.2716	-1.049	2.005	-1.4631	-0.4027	-2.6381	GO:0008374
anatomical structure formation involved in morphogenesis	The developmental process pertaining to the initial formation of an anatomical structure from unspecified parts. This process begins with the specific processes that contribute to the appearance of the discrete structure and ends when the structural rudiment is recognizable. An anatomical structure is any biological entity that occupies space and is distinguished from its surroundings. Anatomical…	biological_process	37	37	37	-0.2874	0	-0.9856	-0.1398	-0.6126	-0.329	-2.6387	0	0	-2.6387	GO:0048646
anaphase-promoting complex	A ubiquitin ligase complex that degrades mitotic cyclins and anaphase inhibitory protein, thereby triggering sister chromatid separation and exit from mitosis. Substrate recognition by APC occurs through degradation signals, the most common of which is termed the Dbox degradation motif, originally discovered in cyclin B.	cellular_component	15	15	15	-0.9563	0	0	-2.3454	-2.2542	-0.4758	-2.6388	-1.5558	-0.8014	-2.6388	GO:0005680
regulation of blood pressure	Any process that modulates the force with which blood travels through the circulatory system. The process is controlled by a balance of processes that increase pressure and decrease pressure.	biological_process	29	29	29	-0.5621	0	-0.0115	-1.4585	-0.5636	0.0093	-2.6395	-0.5273	0	-2.6395	GO:0008217
negative regulation of viral genome replication	Any process that stops, prevents, or reduces the frequency, rate or extent of viral genome replication.	biological_process	29	29	29	1.2012	1.9396	-0.644	-1.3399	-0.6645	-0.7853	-2.6409	-1.3045	-0.9668	-2.6409	GO:0045071
nucleosome	A complex comprised of DNA wound around a multisubunit core and associated proteins, which forms the primary packing unit of DNA into higher order structures.	cellular_component	24	24	24	-0.9228	0	-1.4304	-2.4434	-2.6422	0	-2.2517	-1.3955	-0.749	-2.6422	GO:0000786
negative regulation of lipid transport	Any process that stops, prevents, or reduces the frequency, rate or extent of the directed movement of lipids into, out of or within a cell, or between cells, by means of some agent such as a transporter or pore.	biological_process	10	10	10	0	0	0	-0.9555	-1.2909	-0.4581	2.5591	-2.6455	0	-2.6455	GO:0032369
positive regulation of calcium ion import	Any process that increases the rate, frequency, or extent of the directed movement of calcium ions into a cell or organelle.	biological_process	6	6	6	-1.1455	0	-0.5548	-1.0991	-1.4638	-1.7869	-2.651	-1.2895	-0.6022	-2.651	GO:0090280
cyclic nucleotide metabolic process	The chemical reactions and pathways involving a cyclic nucleotide, a nucleotide in which the phosphate group is in diester linkage to two positions on the sugar residue.	biological_process	8	8	8	-0.3305	0	-1.1127	-1.2646	-1.1626	0	-2.6523	-0.628	-0.4066	-2.6523	GO:0009187
regulation of type 2 immune response	Any process that modulates the frequency, rate, or extent of a type 2 immune response.	biological_process	11	11	11	0	0.9519	-2.6524	-1.6895	-1.4953	-0.9727	-2.638	-1.4989	-1.1746	-2.6524	GO:0002828
epithelial cell differentiation	The process in which a relatively unspecialized cell acquires specialized features of an epithelial cell, any of the cells making up an epithelium.	biological_process	39	39	39	-0.975	0.645	-1.3924	-1.2868	-1.1718	-0.1947	-2.6525	-1.1907	-0.0257	-2.6525	GO:0030855
sequestering of metal ion	The process of binding or confining metal ions such that they are separated from other components of a biological system.	biological_process	5	5	5	0	0	0	-1.9984	-1.9824	-1.5501	-2.655	-0.6482	-0.9582	-2.655	GO:0051238
endopeptidase activator activity	Increases the activity of an endopeptidase, any enzyme that hydrolyzes nonterminal peptide bonds in polypeptides.	molecular_function	5	5	5	0	0	-1.3954	-2.6556	-2.4554	-0.9053	-2.4661	-2.0139	-1.2137	-2.6556	GO:0061133
ncRNA catabolic process	The chemical reactions and pathways resulting in the breakdown of non-coding RNA transcripts (ncRNAs). Includes the breakdown of cryptic unstable transcripts (CUTs).	biological_process	8	8	8	1.3729	0.6348	-1.168	1.9752	-2.2275	0.0481	-2.6588	-0.0297	0	-2.6588	GO:0034661
pattern recognition receptor signaling pathway	Any series of molecular signals generated as a consequence of a pattern recognition receptor (PRR) binding to one of its physiological ligands. PRRs bind pathogen-associated molecular pattern (PAMPs), structures conserved among microbial species, or damage-associated molecular pattern (DAMPs), endogenous molecules released from damaged cells.	biological_process	5	5	5	-1.2793	-0.7245	-1.3831	-1.0776	-0.8587	-1.011	-2.6612	0	-1.3542	-2.6612	GO:0002221
mitochondrial respiratory chain complex III	A protein complex located in the mitochondrial inner membrane that forms part of the mitochondrial respiratory chain. Contains about 10 polypeptide subunits including four redox centers: cytochrome b/b6, cytochrome c1 and an 2Fe-2S cluster. Catalyzes the oxidation of ubiquinol by oxidized cytochrome c1.	cellular_component	5	5	5	-0.0123	0	-1.4827	-2.288	-2.2677	-0.0717	-2.6649	-2.0706	-1.1359	-2.6649	GO:0005750
intrinsic component of external side of plasma membrane	The component of a plasma membrane consisting of gene products and protein complexes that have some covalently attached part (e.g. peptide sequence or GPI anchor) that spans or is embedded in one or both leaflets of the membrane, with the bulk of the gene product located external side of plasma membrane.	cellular_component	6	6	6	0.0559	0	0	-0.4714	-1.1297	-0.6691	-2.665	-0.6425	-0.6876	-2.665	GO:0031233
transforming growth factor beta production	The appearance of any member of the transforming growth factor-beta family of cytokines due to biosynthesis or secretion following a cellular stimulus, resulting in an increase in its intracellular or extracellular levels. Transforming growth factor-beta family members include TGF-B1, TGF-B2, and TGF-B3.	biological_process	8	8	8	1.1631	0.0998	-0.489	2.3612	-0.7576	1.2474	-2.6718	1.8697	-1.2156	-2.6718	GO:0071604
regulation of DNA metabolic process	Any process that modulates the frequency, rate or extent of the chemical reactions and pathways involving DNA.	biological_process	16	16	16	-0.09	0	-0.7411	-0.8744	-1.1092	0	-2.6736	-0.5158	0	-2.6736	GO:0051052
negative regulation of protein metabolic process	Any process that stops, prevents, or reduces the frequency, rate or extent of chemical reactions and pathways involving a protein.	biological_process	14	14	14	-0.1574	0	1.9084	-1.0034	-0.7633	-0.6462	-2.6753	0.7043	0	-2.6753	GO:0051248
prostaglandin receptor activity	Combining with a prostaglandin (PG) to initiate a change in cell activity.	molecular_function	7	7	7	-1.3878	1.6557	-1.4346	0	-0.5773	-1.4481	-2.6758	-0.019	0	-2.6758	GO:0004955
protein localization to chromosome, telomeric region	Any process in which a protein is transported to, or maintained at, the telomeric region of a chromosome.	biological_process	6	6	6	-1.2862	0	-1.9465	1.9589	-2.2267	-1.5993	-1.8552	-2.6759	-0.5292	-2.6759	GO:0070198
oxidative phosphorylation	The phosphorylation of ADP to ATP that accompanies the oxidation of a metabolite through the operation of the respiratory chain. Oxidation of compounds establishes a proton gradient across the membrane, providing the energy for ATP synthesis.	biological_process	15	15	15	0	0	-1.4738	-2.6764	-2.4901	-0.4194	-2.6131	-2.2631	-0.8122	-2.6764	GO:0006119
pyrimidine nucleoside binding	Interacting selectively and non-covalently with a pyrimidine nucleoside, a compound consisting of a pyrimidine base linked either to ribose or deoxyribose.	molecular_function	5	5	5	-0.6327	-0.1039	-1.0432	-1.3006	-1.4769	-0.9599	-2.6772	-0.5685	-1.5063	-2.6772	GO:0001884
proteasomal protein catabolic process	The chemical reactions and pathways resulting in the breakdown of a protein or peptide by hydrolysis of its peptide bonds that is mediated by the proteasome.	biological_process	10	10	10	0.3025	1.8723	-1.3418	2.0249	-2.6797	-1.0741	-2.0493	-2.2629	-0.4729	-2.6797	GO:0010498
positive regulation of meiosis	Any process that activates or increases the frequency, rate or extent of meiosis.	biological_process	5	5	5	0.403	0.2578	-2.6831	0	-1.2303	-0.7113	1.9259	0.3474	0	-2.6831	GO:0045836
erythrocyte development	The process whose specific outcome is the progression of an erythrocyte over time, from its formation to the mature structure.	biological_process	12	12	12	0	0	-0.6067	-1.4756	-2.474	-0.0624	-2.6841	0	0	-2.6841	GO:0048821
centromeric sister chromatid cohesion	The cell cycle process in which the sister chromatids of a replicated chromosome are joined along the length of the centromeric region of the chromosome.	biological_process	5	5	5	1.2315	-0.2597	-2.6842	-1.6979	-1.9574	-1.2246	-2.4766	-1.8001	-0.0183	-2.6842	GO:0070601
leukocyte migration involved in inflammatory response	The movement of a leukocyte within or between different tissues and organs of the body contributing to an inflammatory response.	biological_process	8	8	8	-0.43	0	-1.4436	-1.7357	-0.8004	-0.5524	-2.6884	-1.2745	-1.8627	-2.6884	GO:0002523
regulation of necroptotic process	Any process that modulates the rate, frequency or extent of a necroptotic process, a necrotic cell death process that results from the activation of endogenous cellular processes, such as signaling involving death domain receptors or Toll-like receptors.	biological_process	5	5	5	1.041	1.2378	0	0.5381	0	0.0625	-2.6888	0.2205	0	-2.6888	GO:0060544
endosome lumen	The volume enclosed by the membrane of an endosome.	cellular_component	7	7	7	0.0867	0	0.8257	0.4644	-0.3392	0	-2.6888	1.2395	-0.5911	-2.6888	GO:0031904
nucleoside monophosphate metabolic process	The chemical reactions and pathways involving a nucleoside monophosphate, a compound consisting of a nucleobase linked to a deoxyribose or ribose sugar esterified with phosphate on the sugar.	biological_process	5	5	5	-0.6414	0	-0.832	-0.9991	-1.5474	-1.4701	-1.1923	-2.689	1.5196	-2.689	GO:0009123
single stranded viral RNA replication via double stranded DNA intermediate	A viral genome replication where the template is single-stranded RNA (ssRNA), and which proceeds via a double stranded DNA (dsDNA) intermediate molecule. Viral genomic RNA is first reverse transcribed into dsDNA, which integrates into the host chromosomal DNA, where it is transcribed by host RNA polymerase II.	biological_process	6	6	6	0	0	0	0	0	0	-2.6904	-0.0978	0	-2.6904	GO:0039692
icosanoid metabolic process	The chemical reactions and pathways involving icosanoids, any of a group of C20 polyunsaturated fatty acids.	biological_process	5	5	5	-2.6908	-1.9061	-1.8244	-1.7695	-1.6679	-1.3205	-2.1743	-2.1536	0.8394	-2.6908	GO:0006690
cellular biogenic amine metabolic process	The chemical reactions and pathways occurring at the level of individual cells involving any of a group of naturally occurring, biologically active amines, such as norepinephrine, histamine, and serotonin, many of which act as neurotransmitters.	biological_process	9	9	9	-1.6496	-1.4844	-2.5567	-1.8754	-2.7021	-0.9371	-1.2563	-1.209	-1.638	-2.7021	GO:0006576
glutamine family amino acid metabolic process	The chemical reactions and pathways involving amino acids of the glutamine family, comprising arginine, glutamate, glutamine and proline.	biological_process	8	8	8	-1.0343	0	-1.1357	-1.9542	-1.1168	0	-2.7024	-2.1823	-0.8369	-2.7024	GO:0009064
cellular response to reactive oxygen species	Any process that results in a change in state or activity of a cell (in terms of movement, secretion, enzyme production, gene expression, etc.) as a result of a reactive oxygen species stimulus. Reactive oxygen species include singlet oxygen, superoxide, and oxygen free radicals.	biological_process	19	19	19	-0.3951	-1.3462	-1.5931	-2.4411	-2.3047	-1.174	-2.7033	-1.4572	-1.1604	-2.7033	GO:0034614
regulation of developmental process	Any process that modulates the frequency, rate or extent of development, the biological process whose specific outcome is the progression of a multicellular organism over time from an initial condition (e.g. a zygote, or a young adult) to a later condition (e.g. a multicellular animal or an aged adult).	biological_process	14	14	14	-0.6363	0	-0.3426	-1.7963	-0.8525	0.9198	-2.7054	-1.3761	0	-2.7054	GO:0050793
negative regulation of transcription by competitive promoter binding	Any process that stops, prevents, or reduces the frequency, rate or extent of DNA-dependent transcription using a mechanism that involves direct competition for interaction with a promoter binding site.	biological_process	6	6	6	-2.4535	-2.7071	-1.5753	-2.6259	-2.5519	-1.6251	-1.8165	-2.6392	-2.268	-2.7071	GO:0010944
protein localization to microtubule	A process in which a protein is transported to, or maintained at, a microtubule.	biological_process	5	5	5	0	0	-0.3057	0	0	0	-2.7081	0	0	-2.7081	GO:0035372
nucleobase transmembrane transporter activity	Catalysis of the transfer of a nucleobase, any nitrogenous base that is a constituent of a nucleoside, nucleotide, or nucleic acidfrom one side of a membrane to the other.	molecular_function	6	6	6	-1.6983	0.965	-1.4196	-1.6852	-2.6155	-1.081	-2.7093	-2.4529	-1.3381	-2.7093	GO:0015205
U1 snRNP	A ribonucleoprotein complex that contains small nuclear RNA U1.	cellular_component	13	13	13	-1.6647	0	-1.4117	-2.018	-1.9569	0	2.4324	-2.71	-0.1254	-2.71	GO:0005685
negative regulation of DNA recombination	Any process that stops, prevents, or reduces the frequency, rate or extent of DNA recombination.	biological_process	12	12	12	0.6822	0	-2.7112	-2.0834	-2.0657	-1.041	-2.3954	-2.2591	-1.0972	-2.7112	GO:0045910
intracellular organelle	Organized structure of distinctive morphology and function, occurring within the cell. Includes the nucleus, mitochondria, plastids, vacuoles, vesicles, ribosomes and the cytoskeleton. Excludes the plasma membrane.	cellular_component	7	7	7	0	0	0	0.1563	-0.8091	0	-2.7149	0	0	-2.7149	GO:0043229
ubiquitin-dependent protein catabolic process via the multivesicular body sorting pathway	The chemical reactions and pathways resulting in the breakdown of a protein or peptide covalently tagged with ubiquitin, via the multivesicular body (MVB) sorting pathway; ubiquitin-tagged proteins are sorted into MVBs, and delivered to a lysosome/vacuole for degradation.	biological_process	8	8	8	0.6725	0	-1.2012	-0.6595	-1.4776	-0.4341	-2.7161	-0.4529	0	-2.7161	GO:0043162
base-excision repair	In base excision repair, an altered base is removed by a DNA glycosylase enzyme, followed by excision of the resulting sugar phosphate. The small gap left in the DNA helix is filled in by the sequential action of DNA polymerase and DNA ligase.	biological_process	27	27	27	-0.8909	-0.7126	-0.8746	-2.7187	-1.9491	-1.2204	-2.3761	-2.1474	-0.7364	-2.7187	GO:0006284
positive regulation of oligodendrocyte differentiation	Any process that activates or increases the frequency, rate or extent of oligodendrocyte differentiation.	biological_process	6	6	6	0.9787	0.6334	-1.8118	-1.5475	-1.9847	-1.0511	-2.7189	-1.3423	-1.1453	-2.7189	GO:0048714
glucose 6-phosphate metabolic process	The chemical reactions and pathways involving glucose 6-phosphate, a monophosphorylated derivative of glucose with the phosphate group attached to C-6.	biological_process	5	5	5	-2.0674	-0.4131	-1.22	-1.3545	-0.9237	-1.2097	-2.7197	-1.1364	-0.5104	-2.7197	GO:0051156
response to vitamin E	Any process that results in a change in state or activity of a cell or an organism (in terms of movement, secretion, enzyme production, gene expression, etc.) as a result of a vitamin E stimulus.	biological_process	7	7	7	0.3025	1.2425	1.5879	-0.7059	-1.1671	0.2931	-2.7199	0.9467	0.5253	-2.7199	GO:0033197
translesion synthesis	The replication of damaged DNA by synthesis across a lesion in the template strand; a specialized DNA polymerase or replication complex inserts a defined nucleotide across from the lesion which allows DNA synthesis to continue beyond the lesion. This process can be mutagenic depending on the damaged nucleotide and the inserted nucleotide.	biological_process	9	9	9	0	0	-1.5346	-2.6022	-2.0661	0	-2.7201	-1.2421	-0.4217	-2.7201	GO:0019985
negative regulation of peptidase activity	Any process that stops or reduces the rate of peptidase activity, the hydrolysis of peptide bonds within proteins.	biological_process	20	20	20	-0.8847	0	-1.3922	-1.4276	-1.6076	-1.6267	-2.7242	-0.7176	-1.2038	-2.7242	GO:0010466
adenylate cyclase binding	Interacting selectively and non-covalently with the enzyme adenylate cyclase.	molecular_function	9	9	9	-1.0074	-0.9943	-1.8979	-2.1737	-1.976	-0.549	-2.7247	-1.4103	-0.8861	-2.7247	GO:0008179
retina vasculature development in camera-type eye	The process whose specific outcome is the progression of the vasculature of the retina over time, from its formation to the mature structure.	biological_process	8	8	8	-1.1016	-0.2062	0	-2.0703	-2.7263	-0.8498	-1.577	-0.7421	-1.6765	-2.7263	GO:0061298
fatty-acyl-CoA metabolic process	The chemical reactions and pathways involving a fatty-acyl-CoA, any derivative of coenzyme A in which the sulfhydryl group is in thiolester linkage with a fatty-acyl group.	biological_process	6	6	6	-1.7717	1.3349	-1.1926	-1.5734	-2.7282	0.5936	0	-1.4927	0	-2.7282	GO:0035337
peptidyl-methionine modification	The modification of peptidyl-methionine.	biological_process	5	5	5	0	-0.1965	-1.3406	-2.0116	0	-1.3824	-2.7301	-0.8861	0	-2.7301	GO:0018206
response to organonitrogen compound	Any process that results in a change in state or activity of a cell or an organism (in terms of movement, secretion, enzyme production, gene expression, etc.) as a result of an organonitrogen stimulus. An organonitrogen compound is formally a compound containing at least one carbon-nitrogen bond.	biological_process	40	40	40	0	0	-0.3295	-1.2542	-0.9239	0.2895	-2.7321	-0.7203	0	-2.7321	GO:0010243
purine deoxyribonucleotide binding	Interacting selectively and non-covalently with a purine deoxyribonucleotide, any compound consisting of a purine deoxyribonucleoside that is esterified with (ortho)phosphate or an oligophosphate at any hydroxyl group on the deoxyribose moiety.	molecular_function	5	5	5	0	0	-0.9655	-1.574	-1.0588	0	-2.7336	0.1894	0	-2.7336	GO:0032554
prenyltransferase activity	Catalysis of the transfer of a prenyl group from one compound (donor) to another (acceptor).	molecular_function	10	10	10	0	0	-1.3734	-0.5187	-1.927	-2.7421	1.3705	-1.4726	-0.6369	-2.7421	GO:0004659
type B pancreatic cell proliferation	The multiplication or reproduction of pancreatic B cells, resulting in the expansion of an pancreatic B cell population. Pancreatic B cell are cells of the pancreas that secrete insulin.	biological_process	5	5	5	-1.5891	-0.2229	-1.0754	-2.7421	-2.1395	-0.5637	-1.3716	-1.6449	-2.2218	-2.7421	GO:0044342
melanosome localization	Any process in which a melanosome is transported to, and/or maintained in, a specific location within the cell.	biological_process	5	5	5	-1.3202	0	0.6756	-2.7425	0	-0.7849	-1.8588	-0.0241	0	-2.7425	GO:0032400
channel activity	Catalysis of energy-independent facilitated diffusion, mediated by passage of a solute through a transmembrane aqueous pore or channel. Stereospecificity is not exhibited but this transport may be specific for a particular molecular species or class of molecules.	molecular_function	15	15	15	0	0	0.8621	0	0	-0.7267	-2.743	0	0	-2.743	GO:0015267
substantia nigra development	The progression of the substantia nigra over time from its initial formation until its mature state. The substantia nigra is the layer of gray substance that separates the posterior parts of the cerebral peduncles (tegmentum mesencephali) from the anterior parts; it normally includes a posterior compact part with many pigmented cells (pars compacta) and an anterior reticular part whose cells cont…	biological_process	27	27	27	-0.1963	0	-1.1802	-1.3505	-1.3832	-0.5806	-2.75	-1.4296	-0.7592	-2.75	GO:0021762
sterol biosynthetic process	The chemical reactions and pathways resulting in the formation of sterols, steroids with one or more hydroxyl groups and a hydrocarbon side-chain in the molecule.	biological_process	18	18	18	-0.054	0	-2.135	-0.6339	-2.162	-1.4156	-2.7503	-2.2927	-0.7146	-2.7503	GO:0016126
mitotic cell cycle arrest	The process in which the mitotic cell cycle is halted during one of the normal phases (G1, S, G2, M).	biological_process	6	6	6	-2.3085	0.746	-1.2365	-2.7505	-2.391	0	-1.4897	-0.7305	-0.4667	-2.7505	GO:0071850
ribosomal subunit export from nucleus	The directed movement of a ribosomal subunit from the nucleus into the cytoplasm.	biological_process	5	5	5	-0.0013	0	-1.2925	-2.751	-1.3458	-0.0945	-1.7355	-1.3222	0	-2.751	GO:0000054
blastocyst development	The process whose specific outcome is the progression of the blastocyst over time, from its formation to the mature structure. The mammalian blastocyst is a hollow ball of cells containing two cell types, the inner cell mass and the trophectoderm.	biological_process	24	24	24	-1.6467	0	-1.9905	-2.7525	-2.3721	0.1994	-2.2355	-2.1799	-0.9225	-2.7525	GO:0001824
regulation of glycogen catabolic process	Any process that modulates the frequency, rate or extent of the chemical reactions and pathways resulting in the breakdown of glycogen.	biological_process	6	6	6	-1.7447	-1.1674	-1.3703	-2.3068	-2.4262	-1.968	-2.5318	-1.7423	-2.7538	-2.7538	GO:0005981
regulation of protein import into nucleus	Any process that modulates the frequency, rate or extent of movement of proteins from the cytoplasm to the nucleus.	biological_process	8	8	8	0	0	-0.8423	-0.6788	-2.7553	-0.9416	1.7818	-0.5693	-0.0117	-2.7553	GO:0042306
regulation of lymphocyte differentiation	Any process that modulates the frequency, rate or extent of lymphocyte differentiation.	biological_process	7	7	7	0.7374	0	-2.7565	-2.2131	-1.6705	-0.2761	-2.0741	-1.2434	-0.4435	-2.7565	GO:0045619
negative regulation of bone mineralization	Any process that stops, prevents, or reduces the frequency, rate or extent of bone mineralization.	biological_process	8	8	8	-1.4853	-0.7277	-1.1385	-2.2085	-2.7619	-0.8578	-1.6663	-1.664	-1.3494	-2.7619	GO:0030502
cellular carbohydrate metabolic process	The chemical reactions and pathways involving carbohydrates, any of a group of organic compounds based of the general formula Cx(H2O)y, as carried out by individual cells.	biological_process	26	26	26	0	0	-0.0183	-0.7481	-1.617	-0.763	-2.763	-0.985	-0.667	-2.763	GO:0044262
isoprenoid biosynthetic process	The chemical reactions and pathways resulting in the formation of any isoprenoid compound, isoprene (2-methylbuta-1,3-diene) or compounds containing or derived from linked isoprene (3-methyl-2-butenylene) residues.	biological_process	15	15	15	0.6573	-0.4119	-2.3097	-1.5776	-2.1565	-1.8308	-2.7666	-2.1872	0.3206	-2.7666	GO:0008299
alcohol catabolic process	The chemical reactions and pathways resulting in the breakdown of alcohols, any of a class of compounds containing one or more hydroxyl groups attached to a saturated carbon atom.	biological_process	9	9	9	-2.139	-0.8429	-0.6346	-2.0598	-1.7548	-0.8311	-2.7713	-2.2321	-0.5275	-2.7713	GO:0046164
epithelial to mesenchymal transition	A transition where an epithelial cell loses apical/basolateral polarity, severs intercellular adhesive junctions, degrades basement membrane components and becomes a migratory mesenchymal cell.	biological_process	26	26	26	-0.4939	0	-1.3053	-1.4867	-0.3637	0.1218	-2.773	-1.2696	0.2927	-2.773	GO:0001837
vacuole organization	A process that is carried out at the cellular level which results in the assembly, arrangement of constituent parts, or disassembly of a vacuole.	biological_process	5	5	5	-1.1136	0	-2.774	-1.8258	1.5449	0	1.2162	0.5193	1.5675	-2.774	GO:0007033
mitochondrial respiratory chain	The protein complexes that form the mitochondrial electron transport system (the respiratory chain), associated with the inner mitochondrial membrane. The respiratory chain complexes transfer electrons from an electron donor to an electron acceptor and are associated with a proton pump to create a transmembrane electrochemical gradient.	cellular_component	18	18	18	-0.7762	0	-1.8885	-2.5965	-2.5396	-0.3616	-2.7777	-2.6026	-1.1148	-2.7777	GO:0005746
regulation of mitotic cell cycle	Any process that modulates the rate or extent of progress through the mitotic cell cycle.	biological_process	33	33	33	0.3012	0	0	-1.8262	-2.7793	0	2.5383	-1.2095	0	-2.7793	GO:0007346
cellular macromolecule catabolic process	The chemical reactions and pathways resulting in the breakdown of a macromolecule, any large molecule including proteins, nucleic acids and carbohydrates, as carried out by individual cells.	biological_process	7	7	7	1.8004	0	-1.2867	-2.1384	-1.4381	0	-2.7855	0	0	-2.7855	GO:0044265
pre-snoRNP complex	A ribonucleoprotein complex that contains a precursor small nucleolar RNA (pre-snoRNA) and associated proteins, and forms during small nucleolar ribonucleoprotein complex (snoRNP) assembly. Pre-snoRNP complexes may contain proteins not found in the corresponding mature snoRNP complexes.	cellular_component	6	6	6	-0.9381	0	-1.6147	-1.8112	-2.6055	1.008	-2.7861	-0.5514	-0.1392	-2.7861	GO:0070761
chaperone binding	Interacting selectively and non-covalently with a chaperone protein, a class of proteins that bind to nascent or unfolded polypeptides and ensure correct folding or transport.	molecular_function	49	49	49	0	0	-0.331	-0.6174	-1.3318	0	-2.7863	-0.7074	0	-2.7863	GO:0051087
antigen processing and presentation of exogenous antigen	The process in which an antigen-presenting cell expresses antigen (peptide or lipid) of exogenous origin on its cell surface in association with an MHC protein complex.	biological_process	7	7	7	-0.4208	1.2272	-1.7482	-2.7315	-2.4553	-0.8394	-2.7898	-2.2063	-1.3521	-2.7898	GO:0019884
positive regulation of viral genome replication	Any process that activates or increases the frequency, rate or extent of viral genome replication.	biological_process	14	14	14	1.0437	0.5857	-1.7821	-1.822	-2.2939	-1.189	-2.0365	-2.7912	-0.7271	-2.7912	GO:0045070
hydrogen peroxide catabolic process	The chemical reactions and pathways resulting in the breakdown of hydrogen peroxide (H2O2).	biological_process	11	11	11	-0.7316	0	-1.4299	-2.7919	-2.2775	-1.5744	-1.58	-2.1539	-1.5486	-2.7919	GO:0042744
negative regulation of hematopoietic progenitor cell differentiation	Any process that stops, prevents or reduces the frequency, rate or extent of hematopoietic progenitor cell differentiation.	biological_process	5	5	5	-0.5309	0	-0.5314	-0.81	-0.5078	-0.2151	-2.7924	-1.5028	-0.3829	-2.7924	GO:1901533
RAGE receptor binding	Interacting selectively and non-covalently with the RAGE receptor, the receptor for advanced glycation end-products.	molecular_function	7	7	7	-1.1317	0	-2.12	-2.7928	-2.0614	-0.3753	-2.7696	-2.3262	-1.4913	-2.7928	GO:0050786
DNA recombinase assembly	The aggregation, arrangement and bonding together of strand exchange proteins (recombinases) into higher order oligomers on single-stranded DNA.	biological_process	5	5	5	0.2834	0	-1.3112	-0.6446	-1.1902	0	-2.7935	-1.1018	-0.4667	-2.7935	GO:0000730
cyclin-dependent protein serine/threonine kinase activity	Catalysis of the reactions: ATP + protein serine = ADP + protein serine phosphate, and ATP + protein threonine = ADP + protein threonine phosphate. This reaction requires the binding of a regulatory cyclin subunit and full activity requires stimulatory phosphorylation by a CDK-activating kinase (CAK).	molecular_function	21	21	21	-0.9091	0.3916	-1.17	-2.7982	-1.811	-0.4273	-2.2575	-1.8355	-0.1445	-2.7982	GO:0004693
sphingosine biosynthetic process	The chemical reactions and pathways resulting in the formation of sphingosine (sphing-4-enine), trans-D-erytho-2-amino-octadec-4-ene-1,3-diol, a long chain amino diol sphingoid base that occurs in most sphingolipids in animal tissues.	biological_process	5	5	5	-1.1474	0.893	1.3602	-2.0177	0	-0.0593	-2.7999	-1.1134	0	-2.7999	GO:0046512
response to cAMP	Any process that results in a change in state or activity of a cell or an organism (in terms of movement, secretion, enzyme production, gene expression, etc.) as a result of a cAMP (cyclic AMP, adenosine 3',5'-cyclophosphate) stimulus.	biological_process	19	19	19	1.3295	-0.6276	-1.1882	-2.8015	-2.6718	-1.158	-1.3242	-1.4154	-0.6347	-2.8015	GO:0051591
nucleotide-binding oligomerization domain containing 2 signaling pathway	Any series of molecular signals generated as a consequence of binding to nucleotide-binding oligomerization domain containing 2 (NOD2).	biological_process	7	7	7	-1.3551	0.4131	-2.2815	-1.6872	-2.1211	-1.5567	-2.8017	-0.6199	-0.3382	-2.8017	GO:0070431
plasma lipoprotein particle assembly	The aggregation and arrangement of proteins and lipids to form a plasma lipoprotein particle.	biological_process	6	6	6	-0.8869	-0.8806	2.678	-2.6314	-1.4941	1.3999	2.4566	-2.804	2.2914	-2.804	GO:0034377
endochondral bone morphogenesis	The process in which bones are generated and organized as a result of the conversion of initial cartilaginous anlage into bone.	biological_process	9	9	9	0.222	-0.0872	-1.3845	-1.2425	-1.2926	-1.2507	-2.8049	-1.8921	0	-2.8049	GO:0060350
snoRNA binding	Interacting selectively and non-covalently with small nucleolar RNA.	molecular_function	13	13	13	-1.837	-0.1373	-2.0044	-2.6108	-2.805	-1.1389	-1.9215	-1.3438	-0.8137	-2.805	GO:0030515
trophectodermal cell differentiation	The process in which a relatively unspecialized cell acquires the specialized features of a trophectoderm cell.	biological_process	11	11	11	-2.8072	-0.9375	-1.4784	-2.5238	-1.4426	-0.5359	-0.5159	-0.7721	0	-2.8072	GO:0001829
positive regulation of nitric-oxide synthase biosynthetic process	Any process that activates or increases the frequency, rate or extent of the chemical reactions and pathways resulting in the formation of a nitric oxide synthase enzyme.	biological_process	13	13	13	-0.0958	0.9932	-2.7505	-1.0944	-0.2018	-1.062	-2.8077	-0.0741	-0.3666	-2.8077	GO:0051770
deoxyribose phosphate catabolic process	The chemical reactions and pathways resulting in the breakdown of deoxyribose phosphate, the phosphorylated sugar 2-deoxy-erythro-pentose.	biological_process	8	8	8	-2.0753	-2.5524	1.244	1.3195	-1.6186	-2.4419	1.752	-2.8091	-1.8113	-2.8091	GO:0046386
positive regulation of inflammatory response	Any process that activates or increases the frequency, rate or extent of the inflammatory response.	biological_process	33	33	33	-0.4582	0	-1.2044	-1.4616	-0.8294	-0.5387	-2.8168	-1.1559	-0.6351	-2.8168	GO:0050729
COPII vesicle coat	One of two multimeric complexes that forms a membrane vesicle coat. COPII is best characterized in S. cerevisiae, where the subunits are called Sar1p, Sec13p, Sec31p, Sec23p, and Sec24p. Vesicles with COPII coats are found associated with endoplasmic reticulum (ER) membranes at steady state.	cellular_component	9	9	9	1.3834	0	0.5054	0.0452	-1.6274	0	-2.8175	0	0.1255	-2.8175	GO:0030127
translation elongation factor activity	Functions in chain elongation during polypeptide synthesis at the ribosome.	molecular_function	19	19	19	-0.2843	0.0596	-1.5076	-2.7601	-0.9845	-0.272	-2.8234	-1.4701	-0.2661	-2.8234	GO:0003746
exocrine pancreas development	The process whose specific outcome is the progression of the exocrine pancreas over time, from its formation to the mature structure. The exocrine pancreas produces and store zymogens of digestive enzymes, such as chymotrypsinogen and trypsinogen in the acinar cells.	biological_process	5	5	5	-0.6616	-0.8768	-2.2972	-1.3999	-1.3197	-0.8776	-2.8256	-2.027	-0.1426	-2.8256	GO:0031017
GTP catabolic process	The chemical reactions and pathways resulting in the breakdown of GTP, guanosine triphosphate.	biological_process	142	142	142	-0.7788	0	-0.4304	-1.2085	-1.3638	-0.2252	-2.8259	-0.9108	-0.1592	-2.8259	GO:0006184
tumor necrosis factor receptor binding	Interacting selectively and non-covalently with the tumor necrosis factor receptor.	molecular_function	20	20	20	1.7469	1.4935	-1.5175	-2.8278	-1.4756	-0.6844	-1.288	-1.1096	-0.145	-2.8278	GO:0005164
negative regulation of phosphorylation	Any process that stops, prevents or decreases the rate of addition of phosphate groups to a molecule.	biological_process	14	14	14	1.1966	0.0154	0.3388	-1.6653	-0.9496	-0.1227	-2.83	-1.8178	1.1685	-2.83	GO:0042326
negative regulation of DNA biosynthetic process	Any process that stops, prevents or reduces the frequency, rate or extent of DNA biosynthetic process.	biological_process	5	5	5	-2.8313	0.4827	-2.5014	-1.9224	-2.2721	-2.0599	-2.5472	1.9687	-0.8153	-2.8313	GO:2000279
rRNA catabolic process	The chemical reactions and pathways resulting in the breakdown of rRNA, ribosomal RNA, a structural constituent of ribosomes.	biological_process	8	8	8	0.4677	0	-1.4975	-1.138	-1.2582	0	-2.8338	0	0	-2.8338	GO:0016075
positive regulation of interferon-alpha production	Any process that activates or increases the frequency, rate, or extent of interferon-alpha production.	biological_process	10	10	10	2.1945	2.1564	0	0.9127	0	-0.2641	-2.8376	0	0	-2.8376	GO:0032727
tissue remodeling	The reorganization or renovation of existing tissues. This process can either change the characteristics of a tissue such as in blood vessel remodeling, or result in the dynamic equilibrium of a tissue such as in bone remodeling.	biological_process	8	8	8	-1.1429	-0.2609	-1.3781	-2.3506	-1.7354	-2.8393	-2.7659	-1.1366	-1.6508	-2.8393	GO:0048771
SAGA-type complex	A histone acetyltransferase complex that acetylates nucleosomal H3 and H2B and is required for the expression of a subset of Pol II-transcribed genes. The budding yeast complex includes the acetyltransferase Gcn5p, several proteins of the Spt and Ada families, and several TBP-associate proteins (TAFs); analogous complexes in other species have analogous compositions, and usually contain homologs …	cellular_component	8	8	8	0.2463	0	-1.2729	-1.6189	-2.8403	-0.6722	2.1087	-1.9767	0.0713	-2.8403	GO:0070461
protein localization to kinetochore	Any process in which a protein is transported to, or maintained at, the kinetochore.	biological_process	6	6	6	0	0	0	0	0	0	-2.8403	-0.7429	-0.766	-2.8403	GO:0034501
sugar-phosphatase activity	Catalysis of the reaction: sugar phosphate + H2O = sugar + phosphate.	molecular_function	5	5	5	-0.3353	-0.2655	0.8548	-2.8403	0	0	1.6422	0	0	-2.8403	GO:0050308
regulation of cell death	Any process that modulates the rate or frequency of cell death. Cell death is the specific activation or halting of processes within a cell so that its vital functions markedly cease, rather than simply deteriorating gradually over time, which culminates in cell death.	biological_process	10	10	10	0	0	-1.3781	-1.5646	-1.341	-0.7613	-2.8484	-0.9206	0.1237	-2.8484	GO:0010941
cellular response to molecule of bacterial origin	Any process that results in a change in state or activity of a cell (in terms of movement, secretion, enzyme production, gene expression, etc.) as a result of a stimulus by molecules of bacterial origin such as peptides derived from bacterial flagellin.	biological_process	7	7	7	-0.6799	0.9984	-2.8526	-0.8599	-0.9977	-1.2199	-2.6356	-0.6055	-0.691	-2.8526	GO:0071219
response to heat	Any process that results in a change in state or activity of a cell or an organism (in terms of movement, secretion, enzyme production, gene expression, etc.) as a result of a heat stimulus, a temperature stimulus above the optimal temperature for that organism.	biological_process	25	25	25	0	0	-0.7288	-0.5828	-1.4541	0	-2.8533	0	0	-2.8533	GO:0009408
eukaryotic 43S preinitiation complex	A protein complex composed of the 40S ribosomal subunit plus eIF1A, eIF3, and eIF2-GTP-bound methionyl-initiator methionine tRNA.	cellular_component	14	14	14	0	0	-0.9095	-2.8574	-2.463	-0.5825	-1.3614	-2.2409	-0.2716	-2.8574	GO:0016282
ether hydrolase activity	Catalysis of the hydrolysis of an ether bond, -O-.	molecular_function	6	6	6	-2.1936	-1.5767	-2.2734	-2.3684	-1.7947	-1.1989	-2.0204	-2.8598	2.0391	-2.8598	GO:0016803
positive regulation of production of molecular mediator of immune response	Any process that activates or increases the frequency, rate, or extent of the production of molecular mediator of immune response.	biological_process	8	8	8	-1.0957	0	-2.8645	-1.7352	-1.474	-0.732	1.2254	-1.5144	0.5411	-2.8645	GO:0002702
autophagic vacuole membrane	The lipid bilayer surrounding an autophagic vacuole, a double-membrane-bounded vesicle in which endogenous cellular material is sequestered.	cellular_component	12	12	12	-0.8414	0	-0.8035	-1.8579	-1.3971	0	-2.8662	-0.5404	0	-2.8662	GO:0000421
negative regulation of nitric oxide biosynthetic process	Any process that stops, prevents, or reduces the frequency, rate or extent of the chemical reactions and pathways resulting in the formation of nitric oxide.	biological_process	5	5	5	-1.5404	1.0516	-2.3529	-2.6434	-2.8677	-1.5876	-2.4915	-2.4373	-1.8205	-2.8677	GO:0045019
receptor activator activity	The function of interacting (directly or indirectly) with receptors such that the proportion of receptors in the active form is increased.	molecular_function	7	7	7	-0.5938	-1.0042	-2.8688	-1.4054	-1.3886	-0.7473	2.8682	-1.586	0	-2.8688	GO:0030546
regulation of inflammatory response	Any process that modulates the frequency, rate or extent of the inflammatory response, the immediate defensive reaction (by vertebrate tissue) to infection or injury caused by chemical or physical agents.	biological_process	41	41	41	-1.5966	0.9887	-2.0493	-2.2843	-1.6803	-0.7925	-2.875	-0.9419	-0.9491	-2.875	GO:0050727
regulation of cellular catabolic process	Any process that modulates the frequency, rate or extent of the chemical reactions and pathways resulting in the breakdown of substances, carried out by individual cells.	biological_process	22	22	22	0.8212	0.1564	-1.1608	-2.0301	-1.3063	-0.9959	-2.8791	-1.5067	-0.6238	-2.8791	GO:0031329
regulation of cyclase activity	Any process that modulates the frequency, rate or extent of cyclase activity.	biological_process	6	6	6	-1.9991	-1.3124	-2.8808	-1.4772	-0.7664	-0.6241	1.4102	0	-1.5053	-2.8808	GO:0031279
mitochondrial intermembrane space	The region between the inner and outer lipid bilayers of the mitochondrial envelope.	cellular_component	50	50	50	0.5943	0	-1.3493	-2.2999	-2.883	-0.9386	-2.6361	-2.2323	-1.6308	-2.883	GO:0005758
adenylyltransferase activity	Catalysis of the transfer of an adenylyl group to an acceptor.	molecular_function	13	13	13	-2.8836	-2.1042	-1.7595	-1.3783	-1.3416	-2.2474	2.6416	-1.233	-1.3424	-2.8836	GO:0070566
cellular component assembly	The aggregation, arrangement and bonding together of a cellular component.	biological_process	28	28	28	0	0	0	-0.6962	0	0	-2.8844	-0.1812	0	-2.8844	GO:0022607
androgen biosynthetic process	The chemical reactions and pathways resulting in the formation of androgens, C19 steroid hormones that can stimulate the development of male sexual characteristics.	biological_process	7	7	7	-1.3267	0	-0.1185	-0.8791	-0.287	-0.2151	-2.8861	0	-0.6665	-2.8861	GO:0006702
negative regulation of MAPK cascade	Any process that stops, prevents, or reduces the frequency, rate or extent of signal transduction mediated by the MAPKKK cascade.	biological_process	14	14	14	-0.9649	0	1.6946	-0.8742	-1.4791	-0.9224	-2.8871	-0.5032	-0.5222	-2.8871	GO:0043409
response to mechanical stimulus	Any process that results in a change in state or activity of a cell or an organism (in terms of movement, secretion, enzyme production, gene expression, etc.) as a result of a mechanical stimulus.	biological_process	30	30	30	-1.0384	-0.9744	-1.8984	-1.8717	-2.2396	-1.3869	-2.8892	-1.3707	-0.6279	-2.8892	GO:0009612
regulation of cAMP biosynthetic process	Any process that modulates the frequency, rate or extent of the chemical reactions and pathways resulting in the formation of the nucleotide cAMP (cyclic AMP, adenosine 3',5'-cyclophosphate).	biological_process	5	5	5	-2.1495	-1.3586	-2.8913	-1.5058	-1.0808	-0.7717	1.4753	0	-1.5527	-2.8913	GO:0030817
fatty acid binding	Interacting selectively and non-covalently with fatty acids, aliphatic monocarboxylic acids liberated from naturally occurring fats and oils by hydrolysis.	molecular_function	14	14	14	-0.5817	0	-1.1483	-0.2677	0	0	-2.8932	0	0	-2.8932	GO:0005504
peptidyl-lysine acetylation	The acetylation of peptidyl-lysine.	biological_process	7	7	7	-1.7083	-0.9513	-1.6977	-2.1698	-2.8935	-0.7046	2.6826	-2.6859	-1.4292	-2.8935	GO:0018394
dentate gyrus development	The process whose specific outcome is the progression of the dentate gyrus over time, from its formation to the mature structure. The dentate gyrus is one of two interlocking gyri of the hippocampus. It contains granule cells, which project to the pyramidal cells and interneurons of the CA3 region of the ammon gyrus.	biological_process	9	9	9	0.9513	0	1.8947	1.9891	-2.8945	0.9595	-0.9108	1.8525	0	-2.8945	GO:0021542
T cell cytokine production	Any process that contributes to cytokine production by a T cell.	biological_process	5	5	5	-1.0905	1.6018	2.4735	-1.2516	-0.8794	-1.855	-2.8946	-1.4625	-1.8193	-2.8946	GO:0002369
'de novo' posttranslational protein folding	The process of assisting in the correct noncovalent folding of newly formed polypeptides or folding intermediates of polypeptides that have exited the ribosome and/or have been stabilized and transferred by other chaperone proteins. This process could involve several cycles of ATP hydrolysis.	biological_process	33	33	33	-0.5501	0	-0.6237	-1.8729	-1.8565	-0.1435	-2.9024	-1.8554	-0.4529	-2.9024	GO:0051084
organic acid transport	The directed movement of organic acids, any acidic compound containing carbon in covalent linkage, into, out of or within a cell, or between cells, by means of some agent such as a transporter or pore.	biological_process	5	5	5	-0.6537	-0.3068	0	-1.7023	-2.6461	-1.6567	-2.9054	-2.868	0	-2.9054	GO:0015849
metalloendopeptidase inhibitor activity	Stops, prevents or reduces the activity of metalloendopeptidases, enzymes that catalyze the hydrolysis of nonterminal peptide bonds in a polypeptide chain and contain a chelated metal ion at their active sites which is essential to their catalytic activity.	molecular_function	6	6	6	-1.1497	-0.8009	-1.6104	-1.2437	-1.2872	-1.7925	-2.9055	-1.2533	-2.0987	-2.9055	GO:0008191
cellular response to interleukin-6	Any process that results in a change in state or activity of a cell (in terms of movement, secretion, enzyme production, gene expression, etc.) as a result of an interleukin-6 stimulus.	biological_process	5	5	5	-0.9083	-1.1593	-0.5049	-2.705	-2.9137	-1.2404	-0.7967	-1.0468	-1.5082	-2.9137	GO:0071354
vasculature development	The process whose specific outcome is the progression of the vasculature over time, from its formation to the mature structure. The vasculature is an interconnected tubular multi-tissue structure that contains fluid that is actively transported around the organism.	biological_process	24	24	24	0	0	0	-0.1126	-0.0584	0	-2.9146	0	0	-2.9146	GO:0001944
regulation of phospholipase activity	Any process that modulates the frequency, rate or extent of phospholipase activity, the hydrolysis of a phospholipid.	biological_process	5	5	5	-1.27	0	-0.944	-1.2973	-0.9501	-1.2737	-2.9191	0	-0.6583	-2.9191	GO:0010517
antioxidant activity	Inhibition of the reactions brought about by dioxygen (O2) or peroxides. Usually the antioxidant is effective because it can itself be more easily oxidized than the substance protected. The term is often applied to components that can trap free radicals, thereby breaking the chain reaction that normally leads to extensive biological damage.	molecular_function	23	23	23	-0.3145	0	-1.455	-2.3122	-2.2861	-1.3357	-2.9196	-1.4856	-1.1786	-2.9196	GO:0016209
regulation of CD4-positive, alpha-beta T cell activation	Any process that modulates the frequency, rate or extent of CD4-positive, alpha-beta T cell activation.	biological_process	5	5	5	0.0004	0	-2.9207	-0.1226	-1.3196	-0.8134	-2.8477	-0.7234	-0.2661	-2.9207	GO:2000514
glycolytic process	The chemical reactions and pathways resulting in the breakdown of a carbohydrate into pyruvate, with the concomitant production of a small amount of ATP. Glycolysis begins with the metabolism of a carbohydrate toe generate products that can enter the pathway and ends with the production of pyruvate. Pyruvate may be converted to ethanol, lactate, or other small molecules, or fed into the TCA cycle.	biological_process	28	28	28	-0.7847	0	-0.385	-1.6595	-1.61	-0.6344	-2.925	-0.7445	0	-2.925	GO:0006096
defense response to Gram-negative bacterium	Reactions triggered in response to the presence of a Gram-negative bacterium that act to protect the cell or organism.	biological_process	11	11	11	-1.4229	0.9814	-2.3787	-1.6394	-1.6805	-2.3188	-2.9327	0	-1.4597	-2.9327	GO:0050829
cell cycle process	The cellular process that ensures successive accurate and complete genome replication and chromosome segregation.	biological_process	42	42	42	0.3508	0	0.2995	0.6595	0.8973	0	-2.9345	0.5909	0	-2.9345	GO:0022402
eukaryotic translation initiation factor 4F complex	The eukaryotic translation initiation factor 4F complex is composed of eIF4E, eIF4A and eIF4G; it is involved in the recognition of the mRNA cap, ATP-dependent unwinding of the 5'-terminal secondary structure and recruitment of the mRNA to the ribosome.	cellular_component	8	8	8	-1.3634	0	-1.7939	-2.2313	-1.9794	0	-2.938	-1.5987	-0.4005	-2.938	GO:0016281
misfolded protein binding	Interacting selectively and non-covalently with a misfolded protein.	molecular_function	8	8	8	-0.5411	0	-0.6367	-0.8943	-1.3119	-0.4521	-2.9406	-1.4314	0	-2.9406	GO:0051787
eukaryotic 48S preinitiation complex	A protein complex composed of the small ribosomal subunit, eIF3, eIF1A, methionyl-initiatior methionine and a capped mRNA. The complex is initially positioned at the 5'-end of the capped mRNA.	cellular_component	13	13	13	0	0	-1.046	-2.9428	-2.536	-0.6665	-1.5214	-2.3435	-0.4125	-2.9428	GO:0033290
regulation of chromosome organization	Any process that modulates the frequency, rate or extent of a process involved in the formation, arrangement of constituent parts, or disassembly of a chromosome.	biological_process	15	15	15	0.7905	0	-1.8406	1.3036	-1.1247	1.2038	-2.945	-1.7569	-0.1124	-2.945	GO:0033044
negative regulation of cellular component organization	Any process that stops, prevents, or reduces the frequency, rate or extent of a process involved in the formation, arrangement of constituent parts, or disassembly of cell structures, including the plasma membrane and any external encapsulating structures such as the cell wall and cell envelope.	biological_process	15	15	15	-1.8519	1.6461	-2.421	-2.9473	-2.1782	-1.5181	-2.2957	-1.7563	-0.8271	-2.9473	GO:0051129
fibronectin binding	Interacting selectively and non-covalently with a fibronectin, a group of related adhesive glycoproteins of high molecular weight found on the surface of animal cells, connective tissue matrices, and in extracellular fluids.	molecular_function	8	8	8	-1.011	0	0	-1.542	-1.5688	-0.4462	-2.9486	-1.2469	-0.2517	-2.9486	GO:0001968
positive regulation of protein sumoylation	Any process that activates or increases the frequency, rate or extent of the addition of SUMO groups to a protein.	biological_process	6	6	6	0	-0.3467	-1.019	-1.8897	-1.6697	0	0.6439	-2.9563	-1.1487	-2.9563	GO:0033235
regulation of Golgi to plasma membrane protein transport	Any process that modulates the frequency, rate or extent of the transport of proteins from the Golgi to the plasma membrane.	biological_process	7	7	7	0.7041	0	-1.1313	-1.5011	-1.165	-0.1252	-2.9597	0	0.747	-2.9597	GO:0042996
mitotic chromosome condensation	The cell cycle process in which chromatin structure is compacted prior to and during mitosis in eukaryotic cells.	biological_process	10	10	10	0	0	0	-0.2592	-1.237	0.9743	-2.9598	-1.6417	0	-2.9598	GO:0007076
female meiosis	A cell cycle process comprising the steps by which a cell progresses through the nuclear division phase of a meiotic cell cycle in the female germline.	biological_process	15	15	15	-0.7886	0	1.0513	-1.7584	-1.3642	0	-2.9598	-0.5311	0	-2.9598	GO:0007143
nuclear exosome (RNase complex)	Complex of 3'-5' exoribonucleases found in the nucleus.	cellular_component	6	6	6	-0.1324	0	-1.4748	-0.7585	-2.6387	0.1534	-2.9608	0	-0.4287	-2.9608	GO:0000176
eukaryotic translation initiation factor 3 complex	A complex of several polypeptides that plays at least two important roles in protein synthesis: First, eIF3 binds to the 40S ribosome and facilitates loading of the Met-tRNA/eIF2.GTP ternary complex to form the 43S preinitiation complex. Subsequently, eIF3 apparently assists eIF4 in recruiting mRNAs to the 43S complex. The eIF3 complex contains five conserved core subunits, and may contain severa…	cellular_component	15	15	15	0	0	-0.9591	-2.9617	-2.57	-0.5971	-1.354	-2.1557	-0.3539	-2.9617	GO:0005852
negative regulation of transport	Any process that stops, prevents, or reduces the frequency, rate or extent of the directed movement of substances (such as macromolecules, small molecules, ions) into, out of or within a cell, or between cells, by means of some agent such as a transporter or pore.	biological_process	22	22	22	-0.1618	0	0	-0.756	-1.035	-0.4623	-2.9635	-1.7467	0	-2.9635	GO:0051051
negative regulation of MHC class II biosynthetic process	Any process that stops, prevents, or reduces the frequency, rate or extent of the chemical reactions and pathways resulting in the formation of MHC class II.	biological_process	5	5	5	-2.2623	0.1671	-2.033	-1.9311	-0.7162	0.263	-2.9643	-0.8792	-0.867	-2.9643	GO:0045347
intramolecular oxidoreductase activity, transposing C=C bonds	Catalysis of an oxidation-reduction (redox) reaction in which the hydrogen donor and acceptor are the same molecule, one or more carbon-carbon double bonds in the molecule are rearranged, and no oxidized product appears.	molecular_function	6	6	6	-1.8507	-0.5324	-2.1375	0.3284	-1.0864	-0.2859	-2.9668	-2.5592	0	-2.9668	GO:0016863
detection of chemical stimulus involved in sensory perception	The series of events in which a chemical stimulus is received and converted into a molecular signal as part of sensory perception.	biological_process	5	5	5	0	0	0	0	0	0	-2.9692	0	0	-2.9692	GO:0050907
lipopolysaccharide binding	Interacting selectively and non-covalently with lipopolysaccharide.	molecular_function	9	9	9	-1.6267	-0.5566	-1.2485	-1.4295	-1.1421	-1.3591	-2.9775	-0.1104	-0.6217	-2.9775	GO:0001530
hydrolase activity, acting on carbon-nitrogen (but not peptide) bonds, in linear amides	Catalysis of the hydrolysis of any non-peptide carbon-nitrogen bond in a linear amide.	molecular_function	24	24	24	1.1023	-0.463	1.4404	-1.5519	-1.4409	-1.2466	-2.9936	0	-0.283	-2.9936	GO:0016811
positive regulation of interleukin-8 production	Any process that activates or increases the frequency, rate, or extent of interleukin-8 production.	biological_process	12	12	12	-1.6763	0	-0.4971	-1.2264	-1.3004	-0.8234	-2.9968	0	-0.1222	-2.9968	GO:0032757
metallochaperone activity	Assists in the delivery of metal ions to target proteins or compartments.	molecular_function	5	5	5	-1.1867	-0.9287	-1.2214	-1.5567	-2.3025	-2.0034	-2.9991	-2.0837	-1.9297	-2.9991	GO:0016530
cytochrome-c oxidase activity	Catalysis of the reaction: 4 ferrocytochrome c + O2 + 4 H+ = 4 ferricytochrome c + 2 H2O.	molecular_function	17	17	17	-1.1397	0	-2.4551	-2.1069	-2.9992	-0.4414	-3.0055	-2.5414	-1.1578	-3.0055	GO:0004129
glucose metabolic process	The chemical reactions and pathways involving glucose, the aldohexose gluco-hexose. D-glucose is dextrorotatory and is sometimes known as dextrose; it is an important source of energy for living organisms and is found free as well as combined in homo- and hetero-oligosaccharides and polysaccharides.	biological_process	86	86	86	-1.5001	0.1557	-0.9899	-2.3163	-2.1195	-0.898	-3.0103	-1.6799	-0.4728	-3.0103	GO:0006006
ferric iron binding	Interacting selectively and non-covalently with ferric iron, Fe(III).	molecular_function	5	5	5	-1.5354	-0.1226	-2.113	-3.012	-1.9376	-1.2308	-2.4605	-2.4776	-1.386	-3.012	GO:0008199
detection of molecule of bacterial origin	The series of events in which a stimulus from a molecule of bacterial origin is received and converted into a molecular signal.	biological_process	7	7	7	-1.2816	-1.0968	2.1576	-1.1717	-0.703	-1.07	-3.0164	-0.0003	-0.8526	-3.0164	GO:0032490
response to hydrogen peroxide	Any process that results in a change in state or activity of a cell or an organism (in terms of movement, secretion, enzyme production, gene expression, etc.) as a result of a hydrogen peroxide (H2O2) stimulus.	biological_process	32	32	32	-1.3309	0	-1.1902	-2.157	-2.0907	-0.3387	-3.0223	-1.3404	-0.6102	-3.0223	GO:0042542
vitamin transport	The directed movement of vitamins into, out of or within a cell, or between cells, by means of some agent such as a transporter or pore. A vitamin is one of a number of unrelated organic substances that occur in many foods in small amounts and that are necessary in trace amounts for the normal metabolic functioning of the body.	biological_process	10	10	10	-1.9959	-0.1982	-1.9137	-2.414	-2.6752	-1.0455	-3.0227	-1.9543	-1.2845	-3.0227	GO:0051180
cellular response to hydrogen peroxide	Any process that results in a change in state or activity of a cell (in terms of movement, secretion, enzyme production, gene expression, etc.) as a result of a hydrogen peroxide (H2O2) stimulus.	biological_process	28	28	28	-0.5176	0	-1.2651	-1.6675	-1.6152	-0.4434	-3.024	-1.1169	-0.2939	-3.024	GO:0070301
mitochondrial respiratory chain complex I assembly	The aggregation, arrangement and bonding together of a set of components to form mitochondrial respiratory chain complex I.	biological_process	8	8	8	-0.3213	0	-1.1286	-3.0291	-1.1126	-0.5383	-1.0014	-1.9226	-0.5729	-3.0291	GO:0032981
negative regulation of extrinsic apoptotic signaling pathway via death domain receptors	Any process that stops, prevents or reduces the frequency, rate or extent of extrinsic apoptotic signaling pathway via death domain receptors.	biological_process	17	17	17	-0.8389	-0.1161	1.8622	-2.3301	-2.4876	-1.0339	-3.0342	-1.5707	-1.3899	-3.0342	GO:1902042
centrosome cycle	The cell cycle process in which centrosome duplication and separation takes place. The centrosome cycle can operate with a considerable degree of independence from other processes of the cell cycle.	biological_process	12	12	12	-0.2213	0	-1.1825	-1.5308	-0.4956	0.0714	-3.0372	-0.6257	-0.0196	-3.0372	GO:0007098
cellular pigmentation	The deposition or aggregation of coloring matter in a cell.	biological_process	5	5	5	0	0	1.1471	0	0	0	-3.0411	0	0	-3.0411	GO:0033059
lactate metabolic process	The chemical reactions and pathways involving lactate, the anion of lactic acid.	biological_process	5	5	5	-0.0642	0	-0.4625	-1.8276	-1.689	-0.2907	-3.0418	-1.0553	-0.4806	-3.0418	GO:0006089
[truncated: 152 more rows]
