# Supplementary material for: Correlative Gene Expression to Protective Seroconversion in Rift Valley Fever Vaccinates
Source: PLoS One. 2016 Jan 19;11(1):e0147027. doi: 10.1371/journal.pone.0147027 (PMC4718665; doi:10.1371/journal.pone.0147027)
Supplement: S7 Table — (XLSX) [file pone.0147027.s007.xlsx]

## Sheet: GO_Group_Sorted_Gene_Bayesian_S
Supplementary Table S7: List of genes associated with significantly scored GO Terms by days post immunization using DBGGA with a |Z-score| > 2.24
Symbol	Description	t=2	t=3	t=4	t=5	t=6	t=7	t=10	t=14	t=21	Max_Score	GO_Group	GO_Group_Description	Probes
GDAP2	ganglioside-induced differentiation-associated-protein 2	4.56	1.77	2.05	3.09	2.47	1.27	0.77	2.08	1.66	4.56	response to retinoic acid	Any process that results in a change in state or activity of a cell or an organism (in terms of movement, secretion, enzyme production, gene expression, etc.) as a result of a retinoic acid stimulus.	NM_001046013.1
DOCK9	dedicator of cytokinesis 9	3.91	0.74	3.6	0.98	0.7	0.35	1.86	1.06	1.87	3.91	regulation of Rho GTPase activity	Any process that modulates the activity of a GTPase of the Rho family.	NM_001193099.1-2
DOCK9	dedicator of cytokinesis 9	3.91	0.74	3.6	0.98	0.7	0.35	1.86	1.06	1.87	3.91	guanyl-nucleotide exchange factor activity	Stimulates the exchange of guanyl nucleotides associated with a GTPase. Under normal cellular physiological conditions, the concentration of GTP is higher than that of GDP, favoring the replacement of GDP by GTP in association with the GTPase.	NM_001193099.1-2
DOCK9	dedicator of cytokinesis 9	3.91	0.74	3.6	0.98	0.7	0.35	1.86	1.06	1.87	3.91	endomembrane system	A collection of membranous structures involved in transport within the cell. The main components of the endomembrane system are endoplasmic reticulum, Golgi bodies, vesicles, cell membrane and nuclear envelope. Members of the endomembrane system pass materials through each other or though the use of vesicles.	NM_001193099.1-2
DOCK9	dedicator of cytokinesis 9	3.91	0.74	3.6	0.98	0.7	0.35	1.86	1.06	1.87	3.91	Rho guanyl-nucleotide exchange factor activity	Stimulates the exchange of guanyl nucleotides associated with a GTPase of the Rho family. Under normal cellular physiological conditions, the concentration of GTP is higher than that of GDP, favoring the replacement of GDP by GTP in association with the GTPase.	NM_001193099.1-2
TNIK	we84c01x1 Soares_NFL_T_GBC_S1 cDNA clone IMAGE:2347776 3' similar to TR:O60298 O60298 KIAA0551 PROTEIN ;	3.5	0.48	1.37	2.14	0.76	0.56	1.91	2.28	0.52	3.5	signal transduction by phosphorylation	A process in which the transfer of one or more phosphate groups to a substrate transmits a signal to the phosphorylated substrate.	XM_003585674.1
TNIK	we84c01x1 Soares_NFL_T_GBC_S1 cDNA clone IMAGE:2347776 3' similar to TR:O60298 O60298 KIAA0551 PROTEIN ;	3.5	0.48	1.37	2.14	0.76	0.56	1.91	2.28	0.52	3.5	response to stress	Any process that results in a change in state or activity of a cell or an organism (in terms of movement, secretion, enzyme production, gene expression, etc.) as a result of a disturbance in organismal or cellular homeostasis, usually, but not necessarily, exogenous (e.g. temperature, humidity, ionizing radiation).	XM_003585674.1
TNIK	we84c01x1 Soares_NFL_T_GBC_S1 cDNA clone IMAGE:2347776 3' similar to TR:O60298 O60298 KIAA0551 PROTEIN ;	3.5	0.48	1.37	2.14	0.76	0.56	1.91	2.28	0.52	3.5	protein autophosphorylation	The phosphorylation by a protein of one or more of its own amino acid residues, or residues on an identical protein.	XM_003585674.1
TNIK	we84c01x1 Soares_NFL_T_GBC_S1 cDNA clone IMAGE:2347776 3' similar to TR:O60298 O60298 KIAA0551 PROTEIN ;	3.5	0.48	1.37	2.14	0.76	0.56	1.91	2.28	0.52	3.5	actin cytoskeleton reorganization	A process that is carried out at the cellular level which results in dynamic structural changes to the arrangement of constituent parts of cytoskeletal structures comprising actin filaments and their associated proteins.	XM_003585674.1
FAF2	Fas associated factor family member 2	3.47	1.22	2.05	2.57	2.18	0.33	1.89	3.31	1.51	3.47	lipid particle organization	A process that is carried out at the cellular level which results in the assembly, arrangement of constituent parts, or disassembly of a lipid particle.	NM_001077020.1
FAF2	Fas associated factor family member 2	3.47	1.22	2.05	2.57	2.18	0.33	1.89	3.31	1.51	3.47	Cdc48p-Npl4p-Ufd1p AAA ATPase complex	A multiprotein ATPase complex required for the efficient dislocation of ER-lumenal degradation substrates, and their subsequent proteolysis by the proteasome. In budding yeast, this complex includes Cdc48p, Npl4p and Ufd1p proteins.	NM_001077020.1
GUF1	GUF1 GTPase homolog (S. cerevisiae)	3.46	1.68	-1.73	1.71	0	1.7	-1.23	2.82	0.23	3.46	translation	The cellular metabolic process in which a protein is formed, using the sequence of a mature mRNA molecule to specify the sequence of amino acids in a polypeptide chain. Translation is mediated by the ribosome, and begins with the formation of a ternary complex between aminoacylated initiator methionine tRNA, GTP, and initiation factor 2, which subsequently associates with the small subunit of the…	NM_001102067.1
GUF1	GUF1 GTPase homolog (S. cerevisiae)	3.46	1.68	-1.73	1.71	0	1.7	-1.23	2.82	0.23	3.46	GTPase activity	Catalysis of the reaction: GTP + H2O = GDP + phosphate.	NM_001102067.1
RNF213	ring finger protein 213	3.31	2.66	1.29	2.19	0.98	1.28	1.42	1.39	-0.47	3.31	ligase activity	Catalysis of the joining of two substances, or two groups within a single molecule, with the concomitant hydrolysis of the diphosphate bond in ATP or a similar triphosphate.	XM_002696144.1
RNF213	ring finger protein 213	3.31	2.66	1.29	2.19	0.98	1.28	1.42	1.39	-0.47	3.31	ATPase activity	Catalysis of the reaction: ATP + H2O = ADP + phosphate + 2 H+. May or may not be coupled to another reaction.	XM_002696144.1
OAS1	2',5'-oligoadenylate synthetase 1, 40/46kDa	3.22	2.6	0.07	0.97	0	-0.94	0.81	-0.34	-1.04	3.22	response to virus	Any process that results in a change in state or activity of a cell or an organism (in terms of movement, secretion, enzyme production, gene expression, etc.) as a result of a stimulus from a virus.	NM_178108.2
OAS1	2',5'-oligoadenylate synthetase 1, 40/46kDa	3.22	2.6	0.07	0.97	0	-0.94	0.81	-0.34	-1.04	3.22	regulation of nuclease activity	Any process that modulates the frequency, rate or extent of nuclease activity, the hydrolysis of ester linkages within nucleic acids.	NM_178108.2
OAS1	2',5'-oligoadenylate synthetase 1, 40/46kDa	3.22	2.6	0.07	0.97	0	-0.94	0.81	-0.34	-1.04	3.22	regulation of RNA metabolic process	Any process that modulates the frequency, rate or extent of the chemical reactions and pathways involving RNA.	NM_178108.2
OAS1	2',5'-oligoadenylate synthetase 1, 40/46kDa	3.22	2.6	0.07	0.97	0	-0.94	0.81	-0.34	-1.04	3.22	negative regulation of viral genome replication	Any process that stops, prevents, or reduces the frequency, rate or extent of viral genome replication.	NM_178108.2
OAS1	2',5'-oligoadenylate synthetase 1, 40/46kDa	3.22	2.6	0.07	0.97	0	-0.94	0.81	-0.34	-1.04	3.22	interferon-gamma-mediated signaling pathway	A series of molecular signals initiated by the binding of interferon-gamma to a receptor on the surface of a cell, and ending with regulation of a downstream cellular process, e.g. transcription. Interferon gamma is the only member of the type II interferon found so far.	NM_178108.2
OAS1	2',5'-oligoadenylate synthetase 1, 40/46kDa	3.22	2.6	0.07	0.97	0	-0.94	0.81	-0.34	-1.04	3.22	glucose metabolic process	The chemical reactions and pathways involving glucose, the aldohexose gluco-hexose. D-glucose is dextrorotatory and is sometimes known as dextrose; it is an important source of energy for living organisms and is found free as well as combined in homo- and hetero-oligosaccharides and polysaccharides.	NM_178108.2
OAS1	2',5'-oligoadenylate synthetase 1, 40/46kDa	3.22	2.6	0.07	0.97	0	-0.94	0.81	-0.34	-1.04	3.22	double-stranded RNA binding	Interacting selectively and non-covalently with double-stranded RNA.	NM_178108.2
OAS1	2',5'-oligoadenylate synthetase 1, 40/46kDa	3.22	2.6	0.07	0.97	0	-0.94	0.81	-0.34	-1.04	3.22	adenylyltransferase activity	Catalysis of the transfer of an adenylyl group to an acceptor.	NM_178108.2
EIF4G3	eukaryotic translation initiation factor 4 gamma, 3	3.05	1.03	3.2	2.2	1.87	1.42	3.83	2.45	1.3	3.83	translational initiation	The process preceding formation of the peptide bond between the first two amino acids of a protein. This includes the formation of a complex of the ribosome, mRNA, and an initiation complex that contains the first aminoacyl-tRNA.	XM_003585796.1
EIF4G3	eukaryotic translation initiation factor 4 gamma, 3	3.05	1.03	3.2	2.2	1.87	1.42	3.83	2.45	1.3	3.83	translation initiation factor activity	Functions in the initiation of ribosome-mediated translation of mRNA into a polypeptide.	XM_003585796.1
EIF4G3	eukaryotic translation initiation factor 4 gamma, 3	3.05	1.03	3.2	2.2	1.87	1.42	3.83	2.45	1.3	3.83	translation	The cellular metabolic process in which a protein is formed, using the sequence of a mature mRNA molecule to specify the sequence of amino acids in a polypeptide chain. Translation is mediated by the ribosome, and begins with the formation of a ternary complex between aminoacylated initiator methionine tRNA, GTP, and initiation factor 2, which subsequently associates with the small subunit of the…	XM_003585796.1
HDAC2	histone deacetylase 2	3.05	1.44	-1.17	0	-1.98	1.03	-2.29	0	-1.63	3.05	sequence-specific DNA binding	Interacting selectively and non-covalently with DNA of a specific nucleotide composition, e.g. GC-rich DNA binding, or with a specific sequence motif or type of DNA e.g. promotor binding or rDNA binding.	NM_001075146.1
HDAC2	histone deacetylase 2	3.05	1.44	-1.17	0	-1.98	1.03	-2.29	0	-1.63	3.05	replication fork	The Y-shaped region of a replicating DNA molecule, resulting from the separation of the DNA strands and in which the synthesis of new strands takes place. Also includes associated protein complexes.	NM_001075146.1
EIF4G3	eukaryotic translation initiation factor 4 gamma, 3	3.05	1.03	3.2	2.2	1.87	1.42	3.83	2.45	1.3	3.83	regulation of translational initiation	Any process that modulates the frequency, rate or extent of translational initiation.	XM_003585796.1
HDAC2	histone deacetylase 2	3.05	1.44	-1.17	0	-1.98	1.03	-2.29	0	-1.63	3.05	regulation of protein kinase B signaling	Any process that modulates the frequency, rate or extent of protein kinase B signaling, a series of reactions mediated by the intracellular serine/threonine kinase protein kinase B.	NM_001075146.1
EIF4G3	eukaryotic translation initiation factor 4 gamma, 3	3.05	1.03	3.2	2.2	1.87	1.42	3.83	2.45	1.3	3.83	regulation of meiosis	Any process that modulates the frequency, rate or extent of meiosis, the process in which the nucleus of a diploid cell divides twice forming four haploid cells, one or more of which usually function as gametes.	XM_003585796.1
HDAC2	histone deacetylase 2	3.05	1.44	-1.17	0	-1.98	1.03	-2.29	0	-1.63	3.05	regulation of cell proliferation	Any process that modulates the frequency, rate or extent of cell proliferation.	NM_001075146.1
EIF4G3	eukaryotic translation initiation factor 4 gamma, 3	3.05	1.03	3.2	2.2	1.87	1.42	3.83	2.45	1.3	3.83	positive regulation of protein phosphorylation	Any process that activates or increases the frequency, rate or extent of addition of phosphate groups to amino acids within a protein.	XM_003585796.1
HDAC2	histone deacetylase 2	3.05	1.44	-1.17	0	-1.98	1.03	-2.29	0	-1.63	3.05	positive regulation of oligodendrocyte differentiation	Any process that activates or increases the frequency, rate or extent of oligodendrocyte differentiation.	NM_001075146.1
EIF4G3	eukaryotic translation initiation factor 4 gamma, 3	3.05	1.03	3.2	2.2	1.87	1.42	3.83	2.45	1.3	3.83	positive regulation of meiosis	Any process that activates or increases the frequency, rate or extent of meiosis.	XM_003585796.1
HDAC2	histone deacetylase 2	3.05	1.44	-1.17	0	-1.98	1.03	-2.29	0	-1.63	3.05	neurotrophin TRK receptor signaling pathway	A series of molecular signals initiated by the binding of a neurotrophin to a receptor on the surface of the target cell where the receptor possesses tyrosine kinase activity, and ending with regulation of a downstream cellular process, e.g. transcription.	NM_001075146.1
HDAC2	histone deacetylase 2	3.05	1.44	-1.17	0	-1.98	1.03	-2.29	0	-1.63	3.05	negative regulation of multicellular organismal process	Any process that stops, prevents, or reduces the frequency, rate or extent of an organismal process, the processes pertinent to the function of an organism above the cellular level; includes the integrated processes of tissues and organs.	NM_001075146.1
HDAC2	histone deacetylase 2	3.05	1.44	-1.17	0	-1.98	1.03	-2.29	0	-1.63	3.05	negative regulation of cell cycle	Any process that stops, prevents or reduces the rate or extent of progression through the cell cycle.	NM_001075146.1
HDAC2	histone deacetylase 2	3.05	1.44	-1.17	0	-1.98	1.03	-2.29	0	-1.63	3.05	negative regulation of MHC class II biosynthetic process	Any process that stops, prevents, or reduces the frequency, rate or extent of the chemical reactions and pathways resulting in the formation of MHC class II.	NM_001075146.1
HDAC2	histone deacetylase 2	3.05	1.44	-1.17	0	-1.98	1.03	-2.29	0	-1.63	3.05	histone deacetylation	The modification of histones by removal of acetyl groups.	NM_001075146.1
HDAC2	histone deacetylase 2	3.05	1.44	-1.17	0	-1.98	1.03	-2.29	0	-1.63	3.05	histone deacetylase complex	A protein complex that possesses histone deacetylase activity.	NM_001075146.1
HDAC2	histone deacetylase 2	3.05	1.44	-1.17	0	-1.98	1.03	-2.29	0	-1.63	3.05	heterochromatin	A compact and highly condensed form of chromatin.	NM_001075146.1
HDAC2	histone deacetylase 2	3.05	1.44	-1.17	0	-1.98	1.03	-2.29	0	-1.63	3.05	heat shock protein binding	Interacting selectively and non-covalently with a heat shock protein, any protein synthesized or activated in response to heat shock.	NM_001075146.1
HDAC2	histone deacetylase 2	3.05	1.44	-1.17	0	-1.98	1.03	-2.29	0	-1.63	3.05	hair follicle placode formation	The developmental process in which a hair placode forms. An hair follicle placode is a thickening of the ectoderm that will give rise to the hair follicle bud.	NM_001075146.1
EIF4G3	eukaryotic translation initiation factor 4 gamma, 3	3.05	1.03	3.2	2.2	1.87	1.42	3.83	2.45	1.3	3.83	eukaryotic translation initiation factor 4F complex	The eukaryotic translation initiation factor 4F complex is composed of eIF4E, eIF4A and eIF4G; it is involved in the recognition of the mRNA cap, ATP-dependent unwinding of the 5'-terminal secondary structure and recruitment of the mRNA to the ribosome.	XM_003585796.1
HDAC2	histone deacetylase 2	3.05	1.44	-1.17	0	-1.98	1.03	-2.29	0	-1.63	3.05	chromosome organization	A process that is carried out at the cellular level that results in the assembly, arrangement of constituent parts, or disassembly of chromosomes, structures composed of a very long molecule of DNA and associated proteins that carries hereditary information.	NM_001075146.1
HDAC2	histone deacetylase 2	3.05	1.44	-1.17	0	-1.98	1.03	-2.29	0	-1.63	3.05	cellular response to heat	Any process that results in a change in state or activity of a cell (in terms of movement, secretion, enzyme production, gene expression, etc.) as a result of a heat stimulus, a temperature stimulus above the optimal temperature for that organism.	NM_001075146.1
HDAC2	histone deacetylase 2	3.05	1.44	-1.17	0	-1.98	1.03	-2.29	0	-1.63	3.05	anatomical structure formation involved in morphogenesis	The developmental process pertaining to the initial formation of an anatomical structure from unspecified parts. This process begins with the specific processes that contribute to the appearance of the discrete structure and ends when the structural rudiment is recognizable. An anatomical structure is any biological entity that occupies space and is distinguished from its surroundings. Anatomical…	NM_001075146.1
HDAC2	histone deacetylase 2	3.05	1.44	-1.17	0	-1.98	1.03	-2.29	0	-1.63	3.05	Sin3 complex	A multiprotein complex that functions broadly in eukaryotic organisms as a transcriptional repressor of protein-coding genes, through the gene-specific deacetylation of histones. Amongst its subunits, the Sin3 complex contains Sin3-like proteins, and a number of core proteins that are shared with the NuRD complex (including histone deacetylases and histone binding proteins). The Sin3 complex does…	NM_001075146.1
EIF4G3	eukaryotic translation initiation factor 4 gamma, 3	3.05	1.03	3.2	2.2	1.87	1.42	3.83	2.45	1.3	3.83	RNA cap binding	Interacting selectively and non-covalently with a 7-methylguanosine (m7G) group or derivative located at the 5' end of an RNA molecule.	XM_003585796.1
HDAC2	histone deacetylase 2	3.05	1.44	-1.17	0	-1.98	1.03	-2.29	0	-1.63	3.05	NAD-dependent histone deacetylase activity (H4-K16 specific)	Catalysis of the reaction: histone H4 N6-acetyl-L-lysine (position 16) + H2O = histone H4 L-lysine (position 16) + acetate. This reaction requires the presence of NAD, and represents the removal of an acetyl group from lysine at position 16 of the histone H4 protein.	NM_001075146.1
HDAC2	histone deacetylase 2	3.05	1.44	-1.17	0	-1.98	1.03	-2.29	0	-1.63	3.05	NAD-dependent histone deacetylase activity (H3-K18 specific)	Catalysis of the reaction: histone H3 N6-acetyl-L-lysine (position 18) + H2O = histone H3 L-lysine (position 18) + acetate. This reaction requires the presence of NAD, and represents the removal of an acetyl group from lysine at position 18 of the histone H3 protein.	NM_001075146.1
TIA1	TIA1 cytotoxic granule-associated RNA binding protein	3.03	1.78	1	2.38	0.9	1.52	0	1.9	1.12	3.03	ribonucleoprotein complex	A macromolecular complex containing both protein and RNA molecules.	NM_001076109.1
TIA1	TIA1 cytotoxic granule-associated RNA binding protein	3.03	1.78	1	2.38	0.9	1.52	0	1.9	1.12	3.03	AU-rich element binding	Interacting selectively and non-covalently with a region of RNA containing frequent adenine and uridine bases.	NM_001076109.1
NBEA		2.89	0.64	0.06	1.19	0.14	0.91	0	1.54	0.53	2.89	endomembrane system	A collection of membranous structures involved in transport within the cell. The main components of the endomembrane system are endoplasmic reticulum, Golgi bodies, vesicles, cell membrane and nuclear envelope. Members of the endomembrane system pass materials through each other or though the use of vesicles.	XM_003586700.1-2
DRAM2	DNA-damage regulated autophagy modulator 2	2.87	1.68	2.66	3.39	1.89	1.56	1.69	1.88	1.64	3.39	execution phase of apoptosis	A stage of the apoptotic process that starts with the controlled breakdown of the cell through the action of effector caspases or other effector molecules (e.g. cathepsins, calpains etc.). Key steps of the execution phase are rounding-up of the cell, retraction of pseudopodes, reduction of cellular volume (pyknosis), chromatin condensation, nuclear fragmentation (karyorrhexis), plasma membrane bl…	NM_001076996.1
DRAM2	DNA-damage regulated autophagy modulator 2	2.87	1.68	2.66	3.39	1.89	1.56	1.69	1.88	1.64	3.39	apoptotic nuclear changes	Alterations undergone by nuclei at the molecular and morphological level as part of the execution phase of apoptosis.	NM_001076996.1
NMT2	N-myristoyltransferase 2	2.85	0	1.05	1.18	1.09	0.59	-1.36	0	0	2.85	virion assembly	A late phase of the viral life cycle during which all the components necessary for the formation of a mature virion collect at a particular site in the cell and the basic structure of the virus particle is formed.	NM_174456.2
NMT2	N-myristoyltransferase 2	2.85	0	1.05	1.18	1.09	0.59	-1.36	0	0	2.85	viral protein processing	Any protein maturation process achieved by the cleavage of a peptide bond or bonds within a viral protein.	NM_174456.2
NMT2	N-myristoyltransferase 2	2.85	0	1.05	1.18	1.09	0.59	-1.36	0	0	2.85	rhodopsin mediated signaling pathway	The series of molecular signals generated as a consequence of excitation of rhodopsin by a photon and the events that convert the absorbed photons into a cellular response.	NM_174456.2
NMT2	N-myristoyltransferase 2	2.85	0	1.05	1.18	1.09	0.59	-1.36	0	0	2.85	regulation of rhodopsin mediated signaling pathway	Any process that modulates the frequency, rate or extent of rhodopsin-mediated signaling.	NM_174456.2
UST	uronyl-2-sulfotransferase	2.85	1.02	1.57	3.54	3.96	1.55	1.81	2.93	2.29	3.96	dermatan sulfate biosynthetic process	The chemical reactions and pathways resulting in the formation of dermatan sulfate, any glycosaminoglycan with repeats consisting of beta-(1,4)-linked L-iduronyl-beta-(1,3)-N-acetyl-D-galactosamine 4-sulfate units.	NM_001206826.1
CDC123	cell division cycle 123 homolog (S. cerevisiae)	2.83	1.72	2.83	1.8	3.4	2.65	1.64	2.75	0.96	3.4	regulation of mitotic cell cycle	Any process that modulates the rate or extent of progress through the mitotic cell cycle.	NM_001080274.1
CAMK2D	calcium/calmodulin-dependent protein kinase (CaM kinase) II delta	2.8	1.07	2.15	2.39	1.75	1.11	1.51	3.07	1.17	3.07	regulation of sodium ion transport	Any process that modulates the frequency, rate or extent of the directed movement of sodium ions (Na+) into, out of or within a cell, or between cells, by means of some agent such as a transporter or pore.	NM_001046333.1
CAMK2D	calcium/calmodulin-dependent protein kinase (CaM kinase) II delta	2.8	1.07	2.15	2.39	1.75	1.11	1.51	3.07	1.17	3.07	regulation of hydrolase activity	Any process that modulates the frequency, rate or extent of hydrolase activity, the catalysis of the hydrolysis of various bonds, e.g. C-O, C-N, C-C, phosphoric anhydride bonds, etc. Hydrolase is the systematic name for any enzyme of EC class 3.	NM_001046333.1
CAMK2D	calcium/calmodulin-dependent protein kinase (CaM kinase) II delta	2.8	1.07	2.15	2.39	1.75	1.11	1.51	3.07	1.17	3.07	regulation of heart contraction	Any process that modulates the frequency, rate or extent of heart contraction. Heart contraction is the process in which the heart decreases in volume in a characteristic way to propel blood through the body.	NM_001046333.1
CAMK2D	calcium/calmodulin-dependent protein kinase (CaM kinase) II delta	2.8	1.07	2.15	2.39	1.75	1.11	1.51	3.07	1.17	3.07	regulation of cellular localization	Any process that modulates the frequency, rate or extent of a process in which a cell, a substance, or a cellular entity is transported to, or maintained in a specific location within or in the membrane of a cell.	NM_001046333.1
CAMK2D	calcium/calmodulin-dependent protein kinase (CaM kinase) II delta	2.8	1.07	2.15	2.39	1.75	1.11	1.51	3.07	1.17	3.07	protein autophosphorylation	The phosphorylation by a protein of one or more of its own amino acid residues, or residues on an identical protein.	NM_001046333.1
CAMK2D	calcium/calmodulin-dependent protein kinase (CaM kinase) II delta	2.8	1.07	2.15	2.39	1.75	1.11	1.51	3.07	1.17	3.07	positive regulation of cardiac muscle hypertrophy	Any process that increases the rate, frequency or extent of the enlargement or overgrowth of all or part of the heart due to an increase in size (not length) of individual cardiac muscle fibers, without cell division.	NM_001046333.1
CAMK2D	calcium/calmodulin-dependent protein kinase (CaM kinase) II delta	2.8	1.07	2.15	2.39	1.75	1.11	1.51	3.07	1.17	3.07	interferon-gamma-mediated signaling pathway	A series of molecular signals initiated by the binding of interferon-gamma to a receptor on the surface of a cell, and ending with regulation of a downstream cellular process, e.g. transcription. Interferon gamma is the only member of the type II interferon found so far.	NM_001046333.1
CAMK2D	calcium/calmodulin-dependent protein kinase (CaM kinase) II delta	2.8	1.07	2.15	2.39	1.75	1.11	1.51	3.07	1.17	3.07	cell growth involved in cardiac muscle cell development	The growth of a cardiac muscle cell, where growth contributes to the progression of the cell over time from its initial formation to its mature state.	NM_001046333.1
CAMK2D	calcium/calmodulin-dependent protein kinase (CaM kinase) II delta	2.8	1.07	2.15	2.39	1.75	1.11	1.51	3.07	1.17	3.07	calmodulin-dependent protein kinase activity	Catalysis of the reactions: ATP + a protein serine = ADP + protein serine phosphate; and ATP + a protein threonine = ADP + protein threonine phosphate. These reactions require the presence of calcium-bound calmodulin.	NM_001046333.1
CAMK2D	calcium/calmodulin-dependent protein kinase (CaM kinase) II delta	2.8	1.07	2.15	2.39	1.75	1.11	1.51	3.07	1.17	3.07	calcium ion transport	The directed movement of calcium (Ca) ions into, out of or within a cell, or between cells, by means of some agent such as a transporter or pore.	NM_001046333.1
CAMK2D	calcium/calmodulin-dependent protein kinase (CaM kinase) II delta	2.8	1.07	2.15	2.39	1.75	1.11	1.51	3.07	1.17	3.07	Rac protein signal transduction	A series of molecular signals within the cell that are mediated by a member of the Rac family of proteins switching to a GTP-bound active state.	NM_001046333.1
TNFSF10	tumor necrosis factor (ligand) superfamily, member 10	2.79	2.47	3.17	3.21	2.2	1.03	0.19	1.16	0.21	3.21	tumor necrosis factor receptor binding	Interacting selectively and non-covalently with the tumor necrosis factor receptor.	XM_002684917.1
TNFSF10	tumor necrosis factor (ligand) superfamily, member 10	2.79	2.47	3.17	3.21	2.2	1.03	0.19	1.16	0.21	3.21	regulation of extrinsic apoptotic signaling pathway in absence of ligand	Any process that modulates the frequency, rate or extent of extrinsic apoptotic signaling pathway in absence of ligand.	XM_002684917.1
STAG1	stromal antigen 1	2.79	0	1.5	2.14	1.77	1.11	0	2.7	1.58	2.79	mitosis	A cell cycle process comprising the steps by which the nucleus of a eukaryotic cell divides; the process involves condensation of chromosomal DNA into a highly compacted form. Canonically, mitosis produces two daughter nuclei whose chromosome complement is identical to that of the mother cell.	XM_002685052.2
UTRN	utrophin	2.79	0	0	3.19	1.28	1.49	0	1.83	0.99	3.19	integrin binding	Interacting selectively and non-covalently with an integrin.	XM_002690294.2
UTRN	utrophin	2.79	0	0	3.19	1.28	1.49	0	1.83	0.99	3.19	growth cone	The migrating motile tip of a growing nerve cell axon or dendrite.	XM_002690294.2
CERKL		2.79	2.29	3.93	3.01	-2.14	2.85	-1.86	1.29	1.84	3.93	diacylglycerol kinase activity	Catalysis of the reaction: NTP + 1,2-diacylglycerol = NDP + 1,2-diacylglycerol-3-phosphate.	XM_002685268.1
TNFSF10	tumor necrosis factor (ligand) superfamily, member 10	2.79	2.47	3.17	3.21	2.2	1.03	0.19	1.16	0.21	3.21	apoptotic signaling pathway	A series of molecular signals which triggers the apoptotic death of a cell. The pathway starts with reception of a signal, and ends when the execution phase of apoptosis is triggered.	XM_002684917.1
CERKL		2.79	2.29	3.93	3.01	-2.14	2.85	-1.86	1.29	1.84	3.93	NAD+ kinase activity	Catalysis of the reaction: ATP + NAD(+) = ADP + 2 H(+) + NADP(+).	XM_002685268.1
MYO9A		2.73	2.49	3.62	4.62	2.64	1.38	1.19	2.46	0.46	4.62	unconventional myosin complex	A portmanteau term for myosins other than myosin II.	XM_002690529.2
MYO9A		2.73	2.49	3.62	4.62	2.64	1.38	1.19	2.46	0.46	4.62	positive regulation of GTPase activity	Any process that activates or increases the activity of a GTPase.	XM_002690529.2
HDAC8	histone deacetylase 8	2.7	0	1.14	3.26	2.61	1.19	0.68	2.62	0.86	3.26	regulation of sister chromatid cohesion	Any process that modulates the frequency, rate or extent of sister chromatid cohesion.	NM_001076231.1
HDAC8	histone deacetylase 8	2.7	0	1.14	3.26	2.61	1.19	0.68	2.62	0.86	3.26	regulation of cellular localization	Any process that modulates the frequency, rate or extent of a process in which a cell, a substance, or a cellular entity is transported to, or maintained in a specific location within or in the membrane of a cell.	NM_001076231.1
HDAC8	histone deacetylase 8	2.7	0	1.14	3.26	2.61	1.19	0.68	2.62	0.86	3.26	nuclear chromosome	A chromosome found in the nucleus of a eukaryotic cell.	NM_001076231.1
HDAC8	histone deacetylase 8	2.7	0	1.14	3.26	2.61	1.19	0.68	2.62	0.86	3.26	histone deacetylation	The modification of histones by removal of acetyl groups.	NM_001076231.1
HDAC8	histone deacetylase 8	2.7	0	1.14	3.26	2.61	1.19	0.68	2.62	0.86	3.26	histone deacetylase complex	A protein complex that possesses histone deacetylase activity.	NM_001076231.1
HDAC8	histone deacetylase 8	2.7	0	1.14	3.26	2.61	1.19	0.68	2.62	0.86	3.26	cell cycle process	The cellular process that ensures successive accurate and complete genome replication and chromosome segregation.	NM_001076231.1
HDAC8	histone deacetylase 8	2.7	0	1.14	3.26	2.61	1.19	0.68	2.62	0.86	3.26	NAD-dependent histone deacetylase activity (H4-K16 specific)	Catalysis of the reaction: histone H4 N6-acetyl-L-lysine (position 16) + H2O = histone H4 L-lysine (position 16) + acetate. This reaction requires the presence of NAD, and represents the removal of an acetyl group from lysine at position 16 of the histone H4 protein.	NM_001076231.1
HDAC8	histone deacetylase 8	2.7	0	1.14	3.26	2.61	1.19	0.68	2.62	0.86	3.26	NAD-dependent histone deacetylase activity (H3-K18 specific)	Catalysis of the reaction: histone H3 N6-acetyl-L-lysine (position 18) + H2O = histone H3 L-lysine (position 18) + acetate. This reaction requires the presence of NAD, and represents the removal of an acetyl group from lysine at position 18 of the histone H3 protein.	NM_001076231.1
RLF	ral guanine nucleotide dissociation stimulator-like 2	2.69	1.01	1.87	3.3	2.43	0.36	0.51	3.13	2.69	3.3	chromosome organization	A process that is carried out at the cellular level that results in the assembly, arrangement of constituent parts, or disassembly of chromosomes, structures composed of a very long molecule of DNA and associated proteins that carries hereditary information.	NM_001205939.1
RLF	ral guanine nucleotide dissociation stimulator-like 2	2.69	1.01	1.87	3.3	2.43	0.36	0.51	3.13	2.69	3.3	DNA integration	The process in which a segment of DNA is incorporated into another, usually larger, DNA molecule such as a chromosome.	NM_001205939.1
JHDM1D	jumonji C domain containing histone demethylase 1 homolog D (S. cerevisiae)	2.68	0.53	1.09	2.93	0	0	0.67	0.83	0	2.93	iron ion binding	Interacting selectively and non-covalently with iron (Fe) ions.	XM_002687068.2
KDM4C	lysine (K)-specific demethylase 4C	2.68	0.69	2.83	3.58	2.79	1.48	1.18	3.21	0.9	3.58	histone demethylase activity (H3-K9 specific)	Catalysis of the reaction: histone H3 N6-methyl-L-lysine (position 9) + alpha-ketoglutarate + O2 = succinate + CO2 + formaldehyde + lysine. This reaction is the removal of a methyl group from lysine at position 9 of the histone H3 protein.	XM_002689595.2
JHDM1D	jumonji C domain containing histone demethylase 1 homolog D (S. cerevisiae)	2.68	0.53	1.09	2.93	0	0	0.67	0.83	0	2.93	histone demethylase activity (H3-K9 specific)	Catalysis of the reaction: histone H3 N6-methyl-L-lysine (position 9) + alpha-ketoglutarate + O2 = succinate + CO2 + formaldehyde + lysine. This reaction is the removal of a methyl group from lysine at position 9 of the histone H3 protein.	XM_002687068.2
JHDM1D	jumonji C domain containing histone demethylase 1 homolog D (S. cerevisiae)	2.68	0.53	1.09	2.93	0	0	0.67	0.83	0	2.93	histone demethylase activity (H3-K36 specific)	Catalysis of the reaction: histone H3 N6-methyl-L-lysine (position 36) + alpha-ketoglutarate + O2 = succinate + CO2 + formaldehyde + lysine. This reaction is the removal of a methyl group from lysine at position 36 of the histone H3 protein.	XM_002687068.2
KDM4C	lysine (K)-specific demethylase 4C	2.68	0.69	2.83	3.58	2.79	1.48	1.18	3.21	0.9	3.58	histone H3-K9 demethylation	The modification of histone H3 by the removal of a methyl group from lysine at position 9 of the histone.	XM_002689595.2
WRN	Werner syndrome homolog (human)	2.67	1.13	2.08	1.74	1.08	1.57	0	1.7	0.62	2.67	structure-specific DNA binding	Interacting selectively and non-covalently with DNA of a specific structure or configuration e.g. triplex DNA binding or bent DNA binding.	NM_001143857.2-1
WRN	Werner syndrome homolog (human)	2.67	1.13	2.08	1.74	1.08	1.57	0	1.7	0.62	2.67	single-organism intracellular transport	An intracellular transport which involves only one organism.	NM_001143857.2-1
WRN	Werner syndrome homolog (human)	2.67	1.13	2.08	1.74	1.08	1.57	0	1.7	0.62	2.67	response to oxidative stress	Any process that results in a change in state or activity of a cell or an organism (in terms of movement, secretion, enzyme production, gene expression, etc.) as a result of oxidative stress, a state often resulting from exposure to high levels of reactive oxygen species, e.g. superoxide anions, hydrogen peroxide (H2O2), and hydroxyl radicals.	NM_001143857.2-1
WRN	Werner syndrome homolog (human)	2.67	1.13	2.08	1.74	1.08	1.57	0	1.7	0.62	2.67	positive regulation of hydrolase activity	Any process that activates or increases the frequency, rate or extent of hydrolase activity, the catalysis of the hydrolysis of various bonds.	NM_001143857.2-1
WRN	Werner syndrome homolog (human)	2.67	1.13	2.08	1.74	1.08	1.57	0	1.7	0.62	2.67	mismatch repair complex	Any complex formed of proteins that act in mismatch repair.	NM_001143857.2-1
WRN	Werner syndrome homolog (human)	2.67	1.13	2.08	1.74	1.08	1.57	0	1.7	0.62	2.67	magnesium ion binding	Interacting selectively and non-covalently with magnesium (Mg) ions.	NM_001143857.2-1
WRN	Werner syndrome homolog (human)	2.67	1.13	2.08	1.74	1.08	1.57	0	1.7	0.62	2.67	cell aging	An aging process that has as participant a cell after a cell has stopped dividing. Cell aging may occur when a cell has temporarily stopped dividing through cell cycle arrest (GO__0007050) or when a cell has permanently stopped dividing, in which case it is undergoing cellular senescence (GO__0090398). May precede cell death (GO__0008219) and succeed cell maturation (GO__0048469).	NM_001143857.2-1
WRN	Werner syndrome homolog (human)	2.67	1.13	2.08	1.74	1.08	1.57	0	1.7	0.62	2.67	base-excision repair	In base excision repair, an altered base is removed by a DNA glycosylase enzyme, followed by excision of the resulting sugar phosphate. The small gap left in the DNA helix is filled in by the sequential action of DNA polymerase and DNA ligase.	NM_001143857.2-1
WRN	Werner syndrome homolog (human)	2.67	1.13	2.08	1.74	1.08	1.57	0	1.7	0.62	2.67	ATPase activity	Catalysis of the reaction: ATP + H2O = ADP + phosphate + 2 H+. May or may not be coupled to another reaction.	NM_001143857.2-1
RNF125		2.66	0.34	0.02	2.64	1.29	0.74	0	2.32	0.19	2.66	ligase activity	Catalysis of the joining of two substances, or two groups within a single molecule, with the concomitant hydrolysis of the diphosphate bond in ATP or a similar triphosphate.	NM_001205859.1
RNF125		2.66	0.34	0.02	2.64	1.29	0.74	0	2.32	0.19	2.66	immune system process	Any process involved in the development or functioning of the immune system, an organismal system for calibrated responses to potential internal or invasive threats.	NM_001205859.1
SMAP1	stromal membrane-associated protein 1	2.59	1.66	0.94	1.78	2.63	1.67	3.24	2.44	1.94	3.24	regulation of clathrin-mediated endocytosis	Any process that modulates the frequency, rate or extent of clathrin-mediated endocytosis.	XM_002690008.2
SMAP1	stromal membrane-associated protein 1	2.59	1.66	0.94	1.78	2.63	1.67	3.24	2.44	1.94	3.24	regulation of ARF GTPase activity	Any process that modulates the activity of the GTPase ARF.	XM_002690008.2
SMAP1	stromal membrane-associated protein 1	2.59	1.66	0.94	1.78	2.63	1.67	3.24	2.44	1.94	3.24	positive regulation of erythrocyte differentiation	Any process that activates or increases the frequency, rate or extent of erythrocyte differentiation.	XM_002690008.2
SMAP1	stromal membrane-associated protein 1	2.59	1.66	0.94	1.78	2.63	1.67	3.24	2.44	1.94	3.24	positive regulation of GTPase activity	Any process that activates or increases the activity of a GTPase.	XM_002690008.2
SMAP1	stromal membrane-associated protein 1	2.59	1.66	0.94	1.78	2.63	1.67	3.24	2.44	1.94	3.24	actin cytoskeleton reorganization	A process that is carried out at the cellular level which results in dynamic structural changes to the arrangement of constituent parts of cytoskeletal structures comprising actin filaments and their associated proteins.	XM_002690008.2
SMAP1	stromal membrane-associated protein 1	2.59	1.66	0.94	1.78	2.63	1.67	3.24	2.44	1.94	3.24	ARF GTPase activator activity	Increases the rate of GTP hydrolysis by the GTPase ARF.	XM_002690008.2
YY1	YY1 transcription factor	2.58	0	0.69	0	0	1.81	2.54	0.54	0.8	2.58	localization	Any process in which a cell, a substance, or a cellular entity, such as a protein complex or organelle, is transported to, and/or maintained in a specific location.	NM_001098081.1
YY1	YY1 transcription factor	2.58	0	0.69	0	0	1.81	2.54	0.54	0.8	2.58	chromosome organization	A process that is carried out at the cellular level that results in the assembly, arrangement of constituent parts, or disassembly of chromosomes, structures composed of a very long molecule of DNA and associated proteins that carries hereditary information.	NM_001098081.1
RELB	v-rel reticuloendotheliosis viral oncogene homolog B	2.57	0.46	1.94	-0.07	-0.57	0	1.83	-1.39	0	2.57	positive regulation of gene expression	Any process that increases the frequency, rate or extent of gene expression. Gene expression is the process in which a gene's coding sequence is converted into a mature gene product or products (proteins or RNA). This includes the production of an RNA transcript as well as any processing to produce a mature RNA product or an mRNA (for protein-coding genes) and the translation of that mRNA into pr…	XM_002695167.1
TLK2	tousled-like kinase 2	2.57	0.52	1.18	2.04	0.03	0.06	0	1.34	0	2.57	negative regulation of proteasomal ubiquitin-dependent protein catabolic process	Any process that stops, prevents, or reduces the frequency, rate or extent of the breakdown of a protein or peptide by hydrolysis of its peptide bonds, initiated by the covalent attachment of ubiquitin, and mediated by the proteasome.	NM_001192827.1
RELB	v-rel reticuloendotheliosis viral oncogene homolog B	2.57	0.46	1.94	-0.07	-0.57	0	1.83	-1.39	0	2.57	T-helper 1 type immune response	An immune response which is associated with resistance to intracellular bacteria, fungi, and protozoa, and pathological conditions such as arthritis, and which is typically orchestrated by the production of particular cytokines by T-helper 1 cells, most notably interferon-gamma, IL-2, and lymphotoxin.	XM_002695167.1
RELB	v-rel reticuloendotheliosis viral oncogene homolog B	2.57	0.46	1.94	-0.07	-0.57	0	1.83	-1.39	0	2.57	T-helper 1 cell differentiation	The process in which a relatively unspecialized T cell acquires the specialized features of a T-helper 1 (Th1) cell. A Th1 cell is a CD4-positive, alpha-beta T cell that has the phenotype T-bet-positive and produces interferon-gamma.	XM_002695167.1
RPS6KA5	ribosomal protein S6 kinase, 90kDa, polypeptide 5	2.56	0	2.57	1.86	1.89	1.37	3.77	1.62	2.3	3.77	toll-like receptor signaling pathway	Any series of molecular signals generated as a consequence of binding to a toll-like receptor. Toll-like receptors directly bind pattern motifs from a variety of microbial sources to initiate innate immune response.	NM_001192023.1
RPS6KA5	ribosomal protein S6 kinase, 90kDa, polypeptide 5	2.56	0	2.57	1.86	1.89	1.37	3.77	1.62	2.3	3.77	toll-like receptor 4 signaling pathway	Any series of molecular signals generated as a consequence of binding to toll-like receptor 4.	NM_001192023.1
RPS6KA5	ribosomal protein S6 kinase, 90kDa, polypeptide 5	2.56	0	2.57	1.86	1.89	1.37	3.77	1.62	2.3	3.77	toll-like receptor 3 signaling pathway	Any series of molecular signals generated as a consequence of binding to toll-like receptor 3.	NM_001192023.1
RPS6KA5	ribosomal protein S6 kinase, 90kDa, polypeptide 5	2.56	0	2.57	1.86	1.89	1.37	3.77	1.62	2.3	3.77	stress-activated MAPK cascade	A series of molecular signals in which a stress-activated MAP kinase cascade relays one or more of the signals; MAP kinase cascades involve at least three protein kinase activities and culminate in the phosphorylation and activation of a MAP kinase.	NM_001192023.1
RPS6KA5	ribosomal protein S6 kinase, 90kDa, polypeptide 5	2.56	0	2.57	1.86	1.89	1.37	3.77	1.62	2.3	3.77	ribosome	An intracellular organelle, about 200 A in diameter, consisting of RNA and protein. It is the site of protein biosynthesis resulting from translation of messenger RNA (mRNA). It consists of two subunits, one large and one small, each containing only protein and RNA. Both the ribosome and its subunits are characterized by their sedimentation coefficients, expressed in Svedberg units (symbol: S). H…	NM_001192023.1
RPS6KA5	ribosomal protein S6 kinase, 90kDa, polypeptide 5	2.56	0	2.57	1.86	1.89	1.37	3.77	1.62	2.3	3.77	response to stress	Any process that results in a change in state or activity of a cell or an organism (in terms of movement, secretion, enzyme production, gene expression, etc.) as a result of a disturbance in organismal or cellular homeostasis, usually, but not necessarily, exogenous (e.g. temperature, humidity, ionizing radiation).	NM_001192023.1
RPS6KA5	ribosomal protein S6 kinase, 90kDa, polypeptide 5	2.56	0	2.57	1.86	1.89	1.37	3.77	1.62	2.3	3.77	regulation of histone phosphorylation	Any process that modulates the frequency, rate or extent of the addition of one or more phosphate groups to a histone protein.	NM_001192023.1
RPS6KA5	ribosomal protein S6 kinase, 90kDa, polypeptide 5	2.56	0	2.57	1.86	1.89	1.37	3.77	1.62	2.3	3.77	positive regulation of protein phosphorylation	Any process that activates or increases the frequency, rate or extent of addition of phosphate groups to amino acids within a protein.	NM_001192023.1
RPS6KA5	ribosomal protein S6 kinase, 90kDa, polypeptide 5	2.56	0	2.57	1.86	1.89	1.37	3.77	1.62	2.3	3.77	positive regulation of histone acetylation	Any process that activates or increases the frequency, rate or extent of the addition of an acetyl group to a histone protein.	NM_001192023.1
RPS6KA5	ribosomal protein S6 kinase, 90kDa, polypeptide 5	2.56	0	2.57	1.86	1.89	1.37	3.77	1.62	2.3	3.77	positive regulation of chromosome organization	Any process that activates or increases the frequency, rate or extent of chromosome organization.	NM_001192023.1
RPS6KA5	ribosomal protein S6 kinase, 90kDa, polypeptide 5	2.56	0	2.57	1.86	1.89	1.37	3.77	1.62	2.3	3.77	positive regulation of NF-kappaB transcription factor activity	Any process that activates or increases the frequency, rate or extent of activity of the transcription factor NF-kappaB.	NM_001192023.1
RPS6KA5	ribosomal protein S6 kinase, 90kDa, polypeptide 5	2.56	0	2.57	1.86	1.89	1.37	3.77	1.62	2.3	3.77	positive regulation of CREB transcription factor activity	Any process that activates or increases the frequency, rate or extent of activity of the transcription factor CREB.	NM_001192023.1
RPS6KA5	ribosomal protein S6 kinase, 90kDa, polypeptide 5	2.56	0	2.57	1.86	1.89	1.37	3.77	1.62	2.3	3.77	neurotrophin TRK receptor signaling pathway	A series of molecular signals initiated by the binding of a neurotrophin to a receptor on the surface of the target cell where the receptor possesses tyrosine kinase activity, and ending with regulation of a downstream cellular process, e.g. transcription.	NM_001192023.1
RPS6KA5	ribosomal protein S6 kinase, 90kDa, polypeptide 5	2.56	0	2.57	1.86	1.89	1.37	3.77	1.62	2.3	3.77	negative regulation of cytokine production	Any process that stops, prevents, or reduces the rate of production of a cytokine.	NM_001192023.1
RPS6KA5	ribosomal protein S6 kinase, 90kDa, polypeptide 5	2.56	0	2.57	1.86	1.89	1.37	3.77	1.62	2.3	3.77	magnesium ion binding	Interacting selectively and non-covalently with magnesium (Mg) ions.	NM_001192023.1
RPS6KA5	ribosomal protein S6 kinase, 90kDa, polypeptide 5	2.56	0	2.57	1.86	1.89	1.37	3.77	1.62	2.3	3.77	histone phosphorylation	The modification of histones by addition of phosphate groups.	NM_001192023.1
RPS6KA5	ribosomal protein S6 kinase, 90kDa, polypeptide 5	2.56	0	2.57	1.86	1.89	1.37	3.77	1.62	2.3	3.77	epidermal growth factor receptor signaling pathway	A series of molecular signals initiated by binding of a ligand to the tyrosine kinase receptor EGFR (ERBB1) on the surface of a cell. The pathway ends with regulation of a downstream cellular process, e.g. transcription.	NM_001192023.1
RPS6KA5	ribosomal protein S6 kinase, 90kDa, polypeptide 5	2.56	0	2.57	1.86	1.89	1.37	3.77	1.62	2.3	3.77	TRIF-dependent toll-like receptor signaling pathway	Any series of molecular signals generated as a consequence of binding to a toll-like receptor where the TRIF adaptor mediates transduction of the signal. Toll-like receptors directly bind pattern motifs from a variety of microbial sources to initiate innate immune response.	NM_001192023.1
RPS6KA5	ribosomal protein S6 kinase, 90kDa, polypeptide 5	2.56	0	2.57	1.86	1.89	1.37	3.77	1.62	2.3	3.77	MyD88-independent toll-like receptor signaling pathway	Any series of molecular signals generated as a consequence of binding to a toll-like receptor not relying on the MyD88 adaptor molecule. Toll-like receptors directly bind pattern motifs from a variety of microbial sources to initiate innate immune response.	NM_001192023.1
CEPT1	choline/ethanolaminephosphotransferase 1	2.52	1.21	0	2.67	0	0.92	0	0.47	0	2.67	phospholipid biosynthetic process	The chemical reactions and pathways resulting in the formation of phospholipids, any lipid containing phosphoric acid as a mono- or diester.	NM_001193130.1
IMPA2	inositol(myo)-1(or 4)-monophosphatase 2	2.51	0.4	0	0.29	0.75	1.23	3.51	0	0	3.51	polyol biosynthetic process	The chemical reactions and pathways resulting in the formation of a polyol, any alcohol containing three or more hydroxyl groups attached to saturated carbon atoms.	NM_001192282.1
IMPA2	inositol(myo)-1(or 4)-monophosphatase 2	2.51	0.4	0	0.29	0.75	1.23	3.51	0	0	3.51	phosphatidylinositol phosphorylation	The process of introducing one or more phosphate groups into a phosphatidylinositol, any glycerophosphoinositol having one phosphatidyl group esterified to one of the hydroxy groups of inositol.	NM_001192282.1
IMPA2	inositol(myo)-1(or 4)-monophosphatase 2	2.51	0.4	0	0.29	0.75	1.23	3.51	0	0	3.51	inositol phosphate phosphatase activity	Catalysis of the reaction: inositol phosphate(n) + H2O = inositol phosphate(n-1) + phosphate. This reaction is the removal of a phosphate group from an inositol phosphate.	NM_001192282.1
CD302		2.49	2.6	1.01	2.3	0.35	2.41	-1.29	1.05	0.9	2.6	cell cortex	The region of a cell that lies just beneath the plasma membrane and often, but not always, contains a network of actin filaments and associated proteins.	NM_001110191.1
AHSA2		2.48	1.46	1.88	1.38	2.64	1.16	2.03	1.37	1.52	2.64	response to stress	Any process that results in a change in state or activity of a cell or an organism (in terms of movement, secretion, enzyme production, gene expression, etc.) as a result of a disturbance in organismal or cellular homeostasis, usually, but not necessarily, exogenous (e.g. temperature, humidity, ionizing radiation).	NM_001102134.1
RFX3	regulatory factor X, 3 (influences HLA class II expression)	2.48	0.25	0	2.27	0.41	0.99	0	1.9	1.15	2.48	regulation of insulin secretion	Any process that modulates the frequency, rate or extent of the regulated release of insulin.	XM_002689615.1
DOCK10		2.48	0.31	0	2.68	0.41	1.2	0	1.07	0.28	2.68	regulation of Rho GTPase activity	Any process that modulates the activity of a GTPase of the Rho family.	NM_001191273.2
TCF12	transcription factor 12	2.48	0.47	0.16	3.42	1.4	1.16	0	2.23	1.2	3.42	protein heterodimerization activity	Interacting selectively and non-covalently with a nonidentical protein to form a heterodimer.	NM_001077885.1
TCF12	transcription factor 12	2.48	0.47	0.16	3.42	1.4	1.16	0	2.23	1.2	3.42	positive regulation of gene expression	Any process that increases the frequency, rate or extent of gene expression. Gene expression is the process in which a gene's coding sequence is converted into a mature gene product or products (proteins or RNA). This includes the production of an RNA transcript as well as any processing to produce a mature RNA product or an mRNA (for protein-coding genes) and the translation of that mRNA into pr…	NM_001077885.1
DOCK10		2.48	0.31	0	2.68	0.41	1.2	0	1.07	0.28	2.68	guanyl-nucleotide exchange factor activity	Stimulates the exchange of guanyl nucleotides associated with a GTPase. Under normal cellular physiological conditions, the concentration of GTP is higher than that of GDP, favoring the replacement of GDP by GTP in association with the GTPase.	NM_001191273.2
RFX3	regulatory factor X, 3 (influences HLA class II expression)	2.48	0.25	0	2.27	0.41	0.99	0	1.9	1.15	2.48	endocrine pancreas development	The process whose specific outcome is the progression of the endocrine pancreas over time, from its formation to the mature structure. The endocrine pancreas is made up of islet cells that produce insulin, glucagon and somatostatin.	XM_002689615.1
AHSA2		2.48	1.46	1.88	1.38	2.64	1.16	2.03	1.37	1.52	2.64	chaperone binding	Interacting selectively and non-covalently with a chaperone protein, a class of proteins that bind to nascent or unfolded polypeptides and ensure correct folding or transport.	NM_001102134.1
TCF12	transcription factor 12	2.48	0.47	0.16	3.42	1.4	1.16	0	2.23	1.2	3.42	cAMP response element binding	Interacting selectively and non-covalently with the cyclic AMP response element (CRE), a short palindrome-containing sequence found in the promoters of genes whose expression is regulated in response to cyclic AMP.	NM_001077885.1
SLC12A6	solute carrier family 12, member 6	2.48	0.03	1.54	2.53	0.73	0.3	0.89	2.66	1.41	2.66	basolateral plasma membrane	The region of the plasma membrane that includes the basal end and sides of the cell. Often used in reference to animal polarized epithelial membranes, where the basal membrane is the part attached to the extracellular matrix, or in plant cells, where the basal membrane is defined with respect to the zygotic axis.	NM_001193116.1
DOCK10		2.48	0.31	0	2.68	0.41	1.2	0	1.07	0.28	2.68	Rho guanyl-nucleotide exchange factor activity	Stimulates the exchange of guanyl nucleotides associated with a GTPase of the Rho family. Under normal cellular physiological conditions, the concentration of GTP is higher than that of GDP, favoring the replacement of GDP by GTP in association with the GTPase.	NM_001191273.2
KIF5B	kinesin family member 5B	2.47	0.96	1.06	1.68	0	1.4	0	1.9	0.01	2.47	vesicle	Any small, fluid-filled, spherical organelle enclosed by membrane or protein.	NM_001192365.1
KIF5B	kinesin family member 5B	2.47	0.96	1.06	1.68	0	1.4	0	1.9	0.01	2.47	microtubule-based process	Any cellular process that depends upon or alters the microtubule cytoskeleton, that part of the cytoskeleton comprising microtubules and their associated proteins.	NM_001192365.1
KIF5B	kinesin family member 5B	2.47	0.96	1.06	1.68	0	1.4	0	1.9	0.01	2.47	cytoplasm organization	A process that is carried out at the cellular level which results in the assembly, arrangement of constituent parts, or disassembly of the cytoplasm. The cytoplasm is all of the contents of a cell excluding the plasma membrane and nucleus, but including other subcellular structures.	NM_001192365.1
PIK3AP1	phosphoinositide-3-kinase adaptor protein 1	2.45	2.61	0.72	1.77	1.66	1.58	2.76	1.58	1.32	2.76	toll-like receptor signaling pathway	Any series of molecular signals generated as a consequence of binding to a toll-like receptor. Toll-like receptors directly bind pattern motifs from a variety of microbial sources to initiate innate immune response.	XM_002698411.2
PIK3AP1	phosphoinositide-3-kinase adaptor protein 1	2.45	2.61	0.72	1.77	1.66	1.58	2.76	1.58	1.32	2.76	toll-like receptor 4 signaling pathway	Any series of molecular signals generated as a consequence of binding to toll-like receptor 4.	XM_002698411.2
PIK3AP1	phosphoinositide-3-kinase adaptor protein 1	2.45	2.61	0.72	1.77	1.66	1.58	2.76	1.58	1.32	2.76	regulation of inflammatory response	Any process that modulates the frequency, rate or extent of the inflammatory response, the immediate defensive reaction (by vertebrate tissue) to infection or injury caused by chemical or physical agents.	XM_002698411.2
PIK3AP1	phosphoinositide-3-kinase adaptor protein 1	2.45	2.61	0.72	1.77	1.66	1.58	2.76	1.58	1.32	2.76	regulation of MAPK cascade	Any process that modulates the frequency, rate or extent of signal transduction mediated by the MAP kinase (MAPK) cascade.	XM_002698411.2
PIK3AP1	phosphoinositide-3-kinase adaptor protein 1	2.45	2.61	0.72	1.77	1.66	1.58	2.76	1.58	1.32	2.76	positive regulation of phosphatidylinositol 3-kinase signaling	Any process that activates or increases the frequency, rate or extent of signal transduction mediated by the phosphatidylinositol 3-kinase cascade.	XM_002698411.2
PIK3AP1	phosphoinositide-3-kinase adaptor protein 1	2.45	2.61	0.72	1.77	1.66	1.58	2.76	1.58	1.32	2.76	phosphatidylinositol 3-kinase binding	Interacting selectively and non-covalently with a phosphatidylinositol 3-kinase, any enzyme that catalyzes the addition of a phosphate group to an inositol lipid at the 3' position of the inositol ring.	XM_002698411.2
YEATS2		2.45	1.94	1.62	2.87	1.32	0	1.1	1.75	1.67	2.87	TBP-class protein binding	Interacting selectively and non-covalently with a member of the class of TATA-binding proteins (TBP), including any of the TBP-related factors (TRFs).	NM_001105367.1
PEX13	peroxisomal biogenesis factor 13	2.42	0.75	1.76	1.32	0.58	2.59	-1.13	0.95	0	2.59	suckling behavior	Specific behavior of a newborn or infant mammal that results in the derivation of nourishment from the breast.	NM_001076212.1
PEX13	peroxisomal biogenesis factor 13	2.42	0.75	1.76	1.32	0.58	2.59	-1.13	0.95	0	2.59	microtubule-based process	Any cellular process that depends upon or alters the microtubule cytoskeleton, that part of the cytoskeleton comprising microtubules and their associated proteins.	NM_001076212.1
LNPEP	leucyl/cystinyl aminopeptidase	2.41	0.14	0.53	1.62	0	0	1.15	2.29	1.63	2.41	female pregnancy	The set of physiological processes that allow an embryo or foetus to develop within the body of a female animal. It covers the time from fertilization of a female ovum by a male spermatozoon until birth.	XM_002689410.1
LNPEP	leucyl/cystinyl aminopeptidase	2.41	0.14	0.53	1.62	0	0	1.15	2.29	1.63	2.41	endosome lumen	The volume enclosed by the membrane of an endosome.	XM_002689410.1
LNPEP	leucyl/cystinyl aminopeptidase	2.41	0.14	0.53	1.62	0	0	1.15	2.29	1.63	2.41	early endosome	A membrane-bounded organelle that receives incoming material from primary endocytic vesicles that have been generated by clathrin-dependent and clathrin-independent endocytosis; vesicles fuse with the early endosome to deliver cargo for sorting into recycling or degradation pathways.	XM_002689410.1
ACO1	aconitase 1	2.39	0.98	0.27	1.12	0.31	0.57	0.29	1.18	1.44	2.39	mRNA binding	Interacting selectively and non-covalently with messenger RNA (mRNA), an intermediate molecule between DNA and protein. mRNA includes UTR and coding sequences, but does not contain introns.	NM_001075591.1
ACO1	aconitase 1	2.39	0.98	0.27	1.12	0.31	0.57	0.29	1.18	1.44	2.39	mRNA 5'-UTR binding	Interacting selectively and non-covalently with the 5' untranslated region of an mRNA molecule.	NM_001075591.1
ACO1	aconitase 1	2.39	0.98	0.27	1.12	0.31	0.57	0.29	1.18	1.44	2.39	iron-sulfur cluster binding	Interacting selectively and non-covalently with an iron-sulfur cluster, a combination of iron and sulfur atoms.	NM_001075591.1
ACO1	aconitase 1	2.39	0.98	0.27	1.12	0.31	0.57	0.29	1.18	1.44	2.39	hydro-lyase activity	Catalysis of the cleavage of a carbon-oxygen bond by elimination of water.	NM_001075591.1
ACO1	aconitase 1	2.39	0.98	0.27	1.12	0.31	0.57	0.29	1.18	1.44	2.39	citrate metabolic process	The chemical reactions and pathways involving citrate, 2-hydroxy-1,2,3-propanetricarboyxlate. Citrate is widely distributed in nature and is an important intermediate in the TCA cycle and the glyoxylate cycle.	NM_001075591.1
ZC3HAV1	zinc finger CCCH type, antiviral 1	2.38	0.94	0.06	0.32	0	0	0.92	0.56	0.13	2.38	response to virus	Any process that results in a change in state or activity of a cell or an organism (in terms of movement, secretion, enzyme production, gene expression, etc.) as a result of a stimulus from a virus.	XM_002686998.2
ZC3HAV1	zinc finger CCCH type, antiviral 1	2.38	0.94	0.06	0.32	0	0	0.92	0.56	0.13	2.38	positive regulation of response to stimulus	Any process that activates, maintains or increases the rate of a response to a stimulus. Response to stimulus is a change in state or activity of a cell or an organism (in terms of movement, secretion, enzyme production, gene expression, etc.) as a result of a stimulus.	XM_002686998.2
ZC3HAV1	zinc finger CCCH type, antiviral 1	2.38	0.94	0.06	0.32	0	0	0.92	0.56	0.13	2.38	positive regulation of intracellular signal transduction	Any process that activates or increases the frequency, rate or extent of intracellular signal transduction.	XM_002686998.2
ZC3HAV1	zinc finger CCCH type, antiviral 1	2.38	0.94	0.06	0.32	0	0	0.92	0.56	0.13	2.38	positive regulation of interferon-alpha production	Any process that activates or increases the frequency, rate, or extent of interferon-alpha production.	XM_002686998.2
ZC3HAV1	zinc finger CCCH type, antiviral 1	2.38	0.94	0.06	0.32	0	0	0.92	0.56	0.13	2.38	positive regulation of immune system process	Any process that activates or increases the frequency, rate, or extent of an immune system process.	XM_002686998.2
ZC3HAV1	zinc finger CCCH type, antiviral 1	2.38	0.94	0.06	0.32	0	0	0.92	0.56	0.13	2.38	positive regulation of cellular catabolic process	Any process that activates or increases the frequency, rate or extent of the chemical reactions and pathways resulting in the breakdown of substances, carried out by individual cells.	XM_002686998.2
ZC3HAV1	zinc finger CCCH type, antiviral 1	2.38	0.94	0.06	0.32	0	0	0.92	0.56	0.13	2.38	negative regulation of viral genome replication	Any process that stops, prevents, or reduces the frequency, rate or extent of viral genome replication.	XM_002686998.2
ZC3HAV1	zinc finger CCCH type, antiviral 1	2.38	0.94	0.06	0.32	0	0	0.92	0.56	0.13	2.38	immune system process	Any process involved in the development or functioning of the immune system, an organismal system for calibrated responses to potential internal or invasive threats.	XM_002686998.2
PDSS2	prenyl (decaprenyl) diphosphate synthase, subunit 2	2.37	1.08	1.06	2.46	2.15	2.14	0.19	1.96	1.3	2.46	protein heterodimerization activity	Interacting selectively and non-covalently with a nonidentical protein to form a heterodimer.	NM_001100385.1
USP48	ubiquitin specific peptidase 48	2.37	0.67	0.07	0	0	0	1.03	0.09	0	2.37	membrane raft	Any of the small (10-200 nm), heterogeneous, highly dynamic, sterol- and sphingolipid-enriched membrane domains that compartmentalize cellular processes. Small rafts can sometimes be stabilized to form larger platforms through protein-protein and protein-lipid interactions.	XM_002685722.2
PDSS2	prenyl (decaprenyl) diphosphate synthase, subunit 2	2.37	1.08	1.06	2.46	2.15	2.14	0.19	1.96	1.3	2.46	isoprenoid biosynthetic process	The chemical reactions and pathways resulting in the formation of any isoprenoid compound, isoprene (2-methylbuta-1,3-diene) or compounds containing or derived from linked isoprene (3-methyl-2-butenylene) residues.	NM_001100385.1
WAC	WW domain containing adaptor with coiled-coil	2.36	0.2	0.37	0.98	0.19	0	1.22	1.13	0.48	2.36	negative regulation of proteasomal ubiquitin-dependent protein catabolic process	Any process that stops, prevents, or reduces the frequency, rate or extent of the breakdown of a protein or peptide by hydrolysis of its peptide bonds, initiated by the covalent attachment of ubiquitin, and mediated by the proteasome.	XM_002692128.2
RASAL2		2.34	0.4	2.68	2	1.04	0.58	0.85	1.65	0	2.68	positive regulation of Ras GTPase activity	Any process that activates or increases the activity of a GTPase of the Ras superfamily.	XM_002694157.2
RASAL2		2.34	0.4	2.68	2	1.04	0.58	0.85	1.65	0	2.68	negative regulation of Ras protein signal transduction	Any process that stops, prevents, or reduces the frequency, rate or extent of Ras protein signal transduction.	XM_002694157.2
MBD5	methyl-CpG binding domain protein 5	2.33	1.47	0.98	1.53	-0.5	0	-1.67	0	1.56	2.33	regulation of multicellular organism growth	Any process that modulates the frequency, rate or extent of growth of the body of an organism so that it reaches its usual body size.	NM_001191268.1
MBD5	methyl-CpG binding domain protein 5	2.33	1.47	0.98	1.53	-0.5	0	-1.67	0	1.56	2.33	chromocenter	A region in which centric, heterochromatic portions of one or more chromosomes form a compact structure.	NM_001191268.1
ELK3	ELK3, ETS-domain protein (SRF accessory protein 2)	2.31	0	3.49	3.59	0.33	1.1	2.76	2.04	3.1	3.59	wound healing	The series of events that restore integrity to a damaged tissue, following an injury.	NM_001081542.1
ELK3	ELK3, ETS-domain protein (SRF accessory protein 2)	2.31	0	3.49	3.59	0.33	1.1	2.76	2.04	3.1	3.59	sequence-specific DNA binding	Interacting selectively and non-covalently with DNA of a specific nucleotide composition, e.g. GC-rich DNA binding, or with a specific sequence motif or type of DNA e.g. promotor binding or rDNA binding.	NM_001081542.1
LPP		2.31	0.01	0.37	3.04	1.88	1.99	1.98	1.64	0.97	3.04	focal adhesion	Small region on the surface of a cell that anchors the cell to the extracellular matrix and that forms a point of termination of actin filaments.	NM_001192591.1
BRAF	v-raf murine sarcoma viral oncogene homolog B1	2.3	0	0.68	2.37	0.44	0.95	0.71	2.89	1.2	2.89	synaptic vesicle exocytosis	Fusion of intracellular membrane-bounded vesicles with the pre-synaptic membrane of the neuronal cell resulting in release of neurotransmitter into the synaptic cleft.	XM_002687002.2
BRAF	v-raf murine sarcoma viral oncogene homolog B1	2.3	0	0.68	2.37	0.44	0.95	0.71	2.89	1.2	2.89	small GTPase binding	Interacting selectively and non-covalently with a small monomeric GTPase.	XM_002687002.2
BRAF	v-raf murine sarcoma viral oncogene homolog B1	2.3	0	0.68	2.37	0.44	0.95	0.71	2.89	1.2	2.89	response to peptide hormone	Any process that results in a change in state or activity of a cell or an organism (in terms of movement, secretion, enzyme production, gene expression, etc.) as a result of a peptide hormone stimulus. A peptide hormone is any of a class of peptides that are secreted into the blood stream and have endocrine functions in living animals.	XM_002687002.2
BRAF	v-raf murine sarcoma viral oncogene homolog B1	2.3	0	0.68	2.37	0.44	0.95	0.71	2.89	1.2	2.89	response to cAMP	Any process that results in a change in state or activity of a cell or an organism (in terms of movement, secretion, enzyme production, gene expression, etc.) as a result of a cAMP (cyclic AMP, adenosine 3',5'-cyclophosphate) stimulus.	XM_002687002.2
BRAF	v-raf murine sarcoma viral oncogene homolog B1	2.3	0	0.68	2.37	0.44	0.95	0.71	2.89	1.2	2.89	regulation of synaptic vesicle exocytosis	Any process that modulates the frequency, rate or extent of synaptic vesicle exocytosis.	XM_002687002.2
BRAF	v-raf murine sarcoma viral oncogene homolog B1	2.3	0	0.68	2.37	0.44	0.95	0.71	2.89	1.2	2.89	regulation of cell proliferation	Any process that modulates the frequency, rate or extent of cell proliferation.	XM_002687002.2
BRAF	v-raf murine sarcoma viral oncogene homolog B1	2.3	0	0.68	2.37	0.44	0.95	0.71	2.89	1.2	2.89	protein heterodimerization activity	Interacting selectively and non-covalently with a nonidentical protein to form a heterodimer.	XM_002687002.2
BRAF	v-raf murine sarcoma viral oncogene homolog B1	2.3	0	0.68	2.37	0.44	0.95	0.71	2.89	1.2	2.89	positive regulation of substrate adhesion-dependent cell spreading	Any process that activates or increases the frequency, rate or extent of substrate adhesion-dependent cell spreading.	XM_002687002.2
BRAF	v-raf murine sarcoma viral oncogene homolog B1	2.3	0	0.68	2.37	0.44	0.95	0.71	2.89	1.2	2.89	positive regulation of stress fiber assembly	Any process that activates or increases the frequency, rate or extent of the assembly of a stress fiber, a bundle of microfilaments and other proteins found in fibroblasts.	XM_002687002.2
BRAF	v-raf murine sarcoma viral oncogene homolog B1	2.3	0	0.68	2.37	0.44	0.95	0.71	2.89	1.2	2.89	positive regulation of peptidyl-serine phosphorylation	Any process that activates or increases the frequency, rate or extent of the phosphorylation of peptidyl-serine.	XM_002687002.2
BRAF	v-raf murine sarcoma viral oncogene homolog B1	2.3	0	0.68	2.37	0.44	0.95	0.71	2.89	1.2	2.89	positive regulation of gene expression	Any process that increases the frequency, rate or extent of gene expression. Gene expression is the process in which a gene's coding sequence is converted into a mature gene product or products (proteins or RNA). This includes the production of an RNA transcript as well as any processing to produce a mature RNA product or an mRNA (for protein-coding genes) and the translation of that mRNA into pr…	XM_002687002.2
BRAF	v-raf murine sarcoma viral oncogene homolog B1	2.3	0	0.68	2.37	0.44	0.95	0.71	2.89	1.2	2.89	positive T cell selection	The process of sparing immature T cells which react with self-MHC protein complexes with low affinity levels from apoptotic death.	XM_002687002.2
BRAF	v-raf murine sarcoma viral oncogene homolog B1	2.3	0	0.68	2.37	0.44	0.95	0.71	2.89	1.2	2.89	neurotrophin TRK receptor signaling pathway	A series of molecular signals initiated by the binding of a neurotrophin to a receptor on the surface of the target cell where the receptor possesses tyrosine kinase activity, and ending with regulation of a downstream cellular process, e.g. transcription.	XM_002687002.2
BRAF	v-raf murine sarcoma viral oncogene homolog B1	2.3	0	0.68	2.37	0.44	0.95	0.71	2.89	1.2	2.89	negative regulation of transport	Any process that stops, prevents, or reduces the frequency, rate or extent of the directed movement of substances (such as macromolecules, small molecules, ions) into, out of or within a cell, or between cells, by means of some agent such as a transporter or pore.	XM_002687002.2
BRAF	v-raf murine sarcoma viral oncogene homolog B1	2.3	0	0.68	2.37	0.44	0.95	0.71	2.89	1.2	2.89	negative regulation of cell migration	Any process that stops, prevents, or reduces the frequency, rate or extent of cell migration.	XM_002687002.2
BRAF	v-raf murine sarcoma viral oncogene homolog B1	2.3	0	0.68	2.37	0.44	0.95	0.71	2.89	1.2	2.89	mitogen-activated protein kinase kinase binding	Interacting selectively and non-covalently with a mitogen-activated protein kinase kinase, any protein that can phosphorylate a MAP kinase.	XM_002687002.2
BRAF	v-raf murine sarcoma viral oncogene homolog B1	2.3	0	0.68	2.37	0.44	0.95	0.71	2.89	1.2	2.89	fibroblast migration	Cell migration that is accomplished by extension and retraction of a fibroblast pseudopodium. A fibroblast is a connective tissue cell which secretes an extracellular matrix rich in collagen and other macromolecules.	XM_002687002.2
BRAF	v-raf murine sarcoma viral oncogene homolog B1	2.3	0	0.68	2.37	0.44	0.95	0.71	2.89	1.2	2.89	fibroblast growth factor receptor signaling pathway	The series of molecular signals generated as a consequence of a fibroblast growth factor receptor binding to one of its physiological ligands.	XM_002687002.2
BRAF	v-raf murine sarcoma viral oncogene homolog B1	2.3	0	0.68	2.37	0.44	0.95	0.71	2.89	1.2	2.89	alpha-beta T cell differentiation	The process in which a precursor cell type acquires the specialized features of an alpha-beta T cell. An alpha-beta T cell is a T cell that expresses an alpha-beta T cell receptor complex.	XM_002687002.2
BRAF	v-raf murine sarcoma viral oncogene homolog B1	2.3	0	0.68	2.37	0.44	0.95	0.71	2.89	1.2	2.89	activation of MAPKK activity	The initiation of the activity of the inactive enzyme MAP kinase kinase (MAPKK).	XM_002687002.2
SLC25A12	solute carrier family 25 (mitochondrial carrier, Aralar), member 12	2.29	0.53	0.36	2.19	0.47	0.9	0	0.82	0	2.29	response to calcium ion	Any process that results in a change in state or activity of a cell or an organism (in terms of movement, secretion, enzyme production, gene expression, etc.) as a result of a calcium ion stimulus.	NM_001101194.1
SLC25A12	solute carrier family 25 (mitochondrial carrier, Aralar), member 12	2.29	0.53	0.36	2.19	0.47	0.9	0	0.82	0	2.29	glucose metabolic process	The chemical reactions and pathways involving glucose, the aldohexose gluco-hexose. D-glucose is dextrorotatory and is sometimes known as dextrose; it is an important source of energy for living organisms and is found free as well as combined in homo- and hetero-oligosaccharides and polysaccharides.	NM_001101194.1
UBA6	Ubiquitin-like modifier activating enzyme 6	2.28	1.75	0.46	2.36	0.48	1.46	0	1.92	0.27	2.36	ligase activity	Catalysis of the joining of two substances, or two groups within a single molecule, with the concomitant hydrolysis of the diphosphate bond in ATP or a similar triphosphate.	NM_001083438.1
KLHL6	kelch-like 6 (Drosophila)	2.28	1.27	1.07	2.25	1.41	1.81	2.28	2.81	1.69	2.81	germinal center formation	The process in which germinal centers form. A germinal center is a specialized microenvironment formed when activated B cells enter lymphoid follicles. Germinal centers are the foci for B cell proliferation and somatic hypermutation.	XM_002684885.2
KLHL6	kelch-like 6 (Drosophila)	2.28	1.27	1.07	2.25	1.41	1.81	2.28	2.81	1.69	2.81	B cell receptor signaling pathway	A series of molecular signals initiated by the cross-linking of an antigen receptor on a B cell.	XM_002684885.2
TLE4	transducin-like enhancer of split 4, homolog of Drosophila E(spl)	2.27	0.61	1.52	2.18	1.41	0.74	2.83	1.53	1.24	2.83	repressing transcription factor binding	Interacting selectively and non-covalently with a transcription repressor, any protein whose activity is required to prevent or downregulate transcription.	NM_001081583.1
SKAP1	src kinase associated phosphoprotein 1	2.27	0	0	2.58	0.01	0.76	1.33	1.41	0.09	2.58	protein phosphatase binding	Interacting selectively and non-covalently with any protein phosphatase.	XM_002695944.2
TLE4	transducin-like enhancer of split 4, homolog of Drosophila E(spl)	2.27	0.61	1.52	2.18	1.41	0.74	2.83	1.53	1.24	2.83	neuron part	Any constituent part of a neuron, the basic cellular unit of nervous tissue. A typical neuron consists of a cell body (often called the soma), an axon, and dendrites. Their purpose is to receive, conduct, and transmit impulses in the nervous system.	NM_001081583.1
SKAP1	src kinase associated phosphoprotein 1	2.27	0	0	2.58	0.01	0.76	1.33	1.41	0.09	2.58	immune system process	Any process involved in the development or functioning of the immune system, an organismal system for calibrated responses to potential internal or invasive threats.	XM_002695944.2
SKAP1	src kinase associated phosphoprotein 1	2.27	0	0	2.58	0.01	0.76	1.33	1.41	0.09	2.58	T cell receptor signaling pathway	A series of molecular signals initiated by the cross-linking of an antigen receptor on a T cell.	XM_002695944.2
IARS	isoleucyl-tRNA synthetase	2.26	1.18	2.19	2.88	1.86	1.92	1.51	2.09	1.53	2.88	translation	The cellular metabolic process in which a protein is formed, using the sequence of a mature mRNA molecule to specify the sequence of amino acids in a polypeptide chain. Translation is mediated by the ribosome, and begins with the formation of a ternary complex between aminoacylated initiator methionine tRNA, GTP, and initiation factor 2, which subsequently associates with the small subunit of the…	NM_001101069.1
IARS	isoleucyl-tRNA synthetase	2.26	1.18	2.19	2.88	1.86	1.92	1.51	2.09	1.53	2.88	ligase activity	Catalysis of the joining of two substances, or two groups within a single molecule, with the concomitant hydrolysis of the diphosphate bond in ATP or a similar triphosphate.	NM_001101069.1
IARS	isoleucyl-tRNA synthetase	2.26	1.18	2.19	2.88	1.86	1.92	1.51	2.09	1.53	2.88	aminoacyl-tRNA editing activity	The hydrolysis of an incorrectly aminoacylated tRNA.	NM_001101069.1
CDKAL1	CDK5 regulatory subunit associated protein 1-like 1	2.24	1.08	1.1	3.16	2.5	2.14	0.65	1.89	1.53	3.16	translation	The cellular metabolic process in which a protein is formed, using the sequence of a mature mRNA molecule to specify the sequence of amino acids in a polypeptide chain. Translation is mediated by the ribosome, and begins with the formation of a ternary complex between aminoacylated initiator methionine tRNA, GTP, and initiation factor 2, which subsequently associates with the small subunit of the…	NM_001192691.1
CDKAL1	CDK5 regulatory subunit associated protein 1-like 1	2.24	1.08	1.1	3.16	2.5	2.14	0.65	1.89	1.53	3.16	macromolecule metabolic process	The chemical reactions and pathways involving macromolecules, any molecule of high relative molecular mass, the structure of which essentially comprises the multiple repetition of units derived, actually or conceptually, from molecules of low relative molecular mass.	NM_001192691.1
CDKAL1	CDK5 regulatory subunit associated protein 1-like 1	2.24	1.08	1.1	3.16	2.5	2.14	0.65	1.89	1.53	3.16	macromolecule biosynthetic process	The chemical reactions and pathways resulting in the formation of a macromolecule, any molecule of high relative molecular mass, the structure of which essentially comprises the multiple repetition of units derived, actually or conceptually, from molecules of low relative molecular mass.	NM_001192691.1
ENOSF1		2.24	1.72	3.98	-0.9	1.6	1.78	2.88	0.82	2.35	3.98	isomerase activity	Catalysis of the geometric or structural changes within one molecule. Isomerase is the systematic name for any enzyme of EC class 5.	NM_001046550.1
CDKAL1	CDK5 regulatory subunit associated protein 1-like 1	2.24	1.08	1.1	3.16	2.5	2.14	0.65	1.89	1.53	3.16	iron-sulfur cluster binding	Interacting selectively and non-covalently with an iron-sulfur cluster, a combination of iron and sulfur atoms.	NM_001192691.1
SYNJ2BP	synaptojanin 2 binding protein	2.23	0.42	1.37	3.35	1.3	1.12	0.94	3.01	0.6	3.35	regulation of endocytosis	Any process that modulates the frequency, rate or extent of endocytosis.	NM_001035355.1
SEC24A		2.23	0.99	0	2.49	1.22	2.37	0	1.46	1	2.49	positive regulation of protein secretion	Any process that activates or increases the frequency, rate or extent of the controlled release of a protein from a cell.	NM_001101849.1
SYNJ2BP	synaptojanin 2 binding protein	2.23	0.42	1.37	3.35	1.3	1.12	0.94	3.01	0.6	3.35	positive regulation of cellular process	Any process that activates or increases the frequency, rate or extent of a cellular process, any of those that are carried out at the cellular level, but are not necessarily restricted to a single cell. For example, cell communication occurs among more than one cell, but occurs at the cellular level.	NM_001035355.1
SYNJ2BP	synaptojanin 2 binding protein	2.23	0.42	1.37	3.35	1.3	1.12	0.94	3.01	0.6	3.35	cytoplasm organization	A process that is carried out at the cellular level which results in the assembly, arrangement of constituent parts, or disassembly of the cytoplasm. The cytoplasm is all of the contents of a cell excluding the plasma membrane and nucleus, but including other subcellular structures.	NM_001035355.1
SEC24A		2.23	0.99	0	2.49	1.22	2.37	0	1.46	1	2.49	COPII vesicle coat	One of two multimeric complexes that forms a membrane vesicle coat. COPII is best characterized in S. cerevisiae, where the subunits are called Sar1p, Sec13p, Sec31p, Sec23p, and Sec24p. Vesicles with COPII coats are found associated with endoplasmic reticulum (ER) membranes at steady state.	NM_001101849.1
PNPT1	polyribonucleotide nucleotidyltransferase 1	2.22	1.51	0	2.41	0	0.68	-1.3	0.49	0	2.41	regulation of cellular catabolic process	Any process that modulates the frequency, rate or extent of the chemical reactions and pathways resulting in the breakdown of substances, carried out by individual cells.	NM_001192197.1
PNPT1	polyribonucleotide nucleotidyltransferase 1	2.22	1.51	0	2.41	0	0.68	-1.3	0.49	0	2.41	regulation of RNA metabolic process	Any process that modulates the frequency, rate or extent of the chemical reactions and pathways involving RNA.	NM_001192197.1
PNPT1	polyribonucleotide nucleotidyltransferase 1	2.22	1.51	0	2.41	0	0.68	-1.3	0.49	0	2.41	rRNA transport	The directed movement of rRNA, ribosomal ribonucleic acid, into, out of or within a cell, or between cells, by means of some agent such as a transporter or pore.	NM_001192197.1
PNPT1	polyribonucleotide nucleotidyltransferase 1	2.22	1.51	0	2.41	0	0.68	-1.3	0.49	0	2.41	positive regulation of cellular catabolic process	Any process that activates or increases the frequency, rate or extent of the chemical reactions and pathways resulting in the breakdown of substances, carried out by individual cells.	NM_001192197.1
PNPT1	polyribonucleotide nucleotidyltransferase 1	2.22	1.51	0	2.41	0	0.68	-1.3	0.49	0	2.41	ncRNA catabolic process	The chemical reactions and pathways resulting in the breakdown of non-coding RNA transcripts (ncRNAs). Includes the breakdown of cryptic unstable transcripts (CUTs).	NM_001192197.1
PNPT1	polyribonucleotide nucleotidyltransferase 1	2.22	1.51	0	2.41	0	0.68	-1.3	0.49	0	2.41	mitotic cell cycle arrest	The process in which the mitotic cell cycle is halted during one of the normal phases (G1, S, G2, M).	NM_001192197.1
PNPT1	polyribonucleotide nucleotidyltransferase 1	2.22	1.51	0	2.41	0	0.68	-1.3	0.49	0	2.41	mitochondrial intermembrane space	The region between the inner and outer lipid bilayers of the mitochondrial envelope.	NM_001192197.1
PNPT1	polyribonucleotide nucleotidyltransferase 1	2.22	1.51	0	2.41	0	0.68	-1.3	0.49	0	2.41	miRNA binding	Interacting selectively and non-covalently with a microRNA, a 21-23 nucleotide RNA that is processed from a stem-loop RNA precursor (pre-miRNA) that is encoded within plant and animal genomes.	NM_001192197.1
PNPT1	polyribonucleotide nucleotidyltransferase 1	2.22	1.51	0	2.41	0	0.68	-1.3	0.49	0	2.41	cytoplasmic exosome (RNase complex)	Complex of 3'-5' exoribonucleases found in the cytoplasm.	NM_001192197.1
PNPT1	polyribonucleotide nucleotidyltransferase 1	2.22	1.51	0	2.41	0	0.68	-1.3	0.49	0	2.41	cellular response to oxidative stress	Any process that results in a change in state or activity of a cell (in terms of movement, secretion, enzyme production, gene expression, etc.) as a result of oxidative stress, a state often resulting from exposure to high levels of reactive oxygen species, e.g. superoxide anions, hydrogen peroxide (H2O2), and hydroxyl radicals.	NM_001192197.1
PNPT1	polyribonucleotide nucleotidyltransferase 1	2.22	1.51	0	2.41	0	0.68	-1.3	0.49	0	2.41	cellular macromolecule catabolic process	The chemical reactions and pathways resulting in the breakdown of a macromolecule, any large molecule including proteins, nucleic acids and carbohydrates, as carried out by individual cells.	NM_001192197.1
FAM48A		2.22	0.62	1.03	2.56	0.69	0.78	0	1.16	1.88	2.56	SAGA-type complex	A histone acetyltransferase complex that acetylates nucleosomal H3 and H2B and is required for the expression of a subset of Pol II-transcribed genes. The budding yeast complex includes the acetyltransferase Gcn5p, several proteins of the Spt and Ada families, and several TBP-associate proteins (TAFs); analogous complexes in other species have analogous compositions, and usually contain homologs …	NM_001046370.1
PNPT1	polyribonucleotide nucleotidyltransferase 1	2.22	1.51	0	2.41	0	0.68	-1.3	0.49	0	2.41	RNA polyadenylation	The enzymatic addition of a sequence of adenylyl residues at the 3' end of an RNA molecule.	NM_001192197.1
PNPT1	polyribonucleotide nucleotidyltransferase 1	2.22	1.51	0	2.41	0	0.68	-1.3	0.49	0	2.41	RNA catabolic process	The chemical reactions and pathways resulting in the breakdown of RNA, ribonucleic acid, one of the two main type of nucleic acid, consisting of a long, unbranched macromolecule formed from ribonucleotides joined in 3',5'-phosphodiester linkage.	NM_001192197.1
PNPT1	polyribonucleotide nucleotidyltransferase 1	2.22	1.51	0	2.41	0	0.68	-1.3	0.49	0	2.41	3'-5'-exoribonuclease activity	Catalysis of the sequential cleavage of mononucleotides from a free 3' terminus of an RNA molecule.	NM_001192197.1
ADAM10	ADAM metallopeptidase domain 10	2.21	0.76	0.72	2.98	1.01	0.89	0	2.37	0.86	2.98	positive regulation of cell migration	Any process that activates or increases the frequency, rate or extent of cell migration.	NM_174496.2
ADAM10	ADAM metallopeptidase domain 10	2.21	0.76	0.72	2.98	1.01	0.89	0	2.37	0.86	2.98	positive regulation of cell growth	Any process that activates or increases the frequency, rate, extent or direction of cell growth.	NM_174496.2
VPS54	vacuolar protein sorting 54 (yeast)	2.21	1.29	0	2.67	0	1.7	0	1.26	0.46	2.67	musculoskeletal movement	The movement of an organism or part of an organism using mechanoreceptors, the nervous system, striated muscle and/or the skeletal system.	NM_001105460.1
ADAM10	ADAM metallopeptidase domain 10	2.21	0.76	0.72	2.98	1.01	0.89	0	2.37	0.86	2.98	membrane protein ectodomain proteolysis	The proteolytic cleavage of transmembrane proteins and release of their ectodomain (extracellular domain).	NM_174496.2
ADAM10	ADAM metallopeptidase domain 10	2.21	0.76	0.72	2.98	1.01	0.89	0	2.37	0.86	2.98	integrin binding	Interacting selectively and non-covalently with an integrin.	NM_174496.2
ADAM10	ADAM metallopeptidase domain 10	2.21	0.76	0.72	2.98	1.01	0.89	0	2.37	0.86	2.98	epidermal growth factor receptor signaling pathway	A series of molecular signals initiated by binding of a ligand to the tyrosine kinase receptor EGFR (ERBB1) on the surface of a cell. The pathway ends with regulation of a downstream cellular process, e.g. transcription.	NM_174496.2
NEK4	NIMA (never in mitosis gene a)-related kinase 4 (EC:2.7.11.1)	2.2	1.67	1.92	4.38	0.05	-1.8	2.28	1.33	1.2	4.38	signal transduction by phosphorylation	A process in which the transfer of one or more phosphate groups to a substrate transmits a signal to the phosphorylated substrate.	NM_001101944.1
NEK4	NIMA (never in mitosis gene a)-related kinase 4 (EC:2.7.11.1)	2.2	1.67	1.92	4.38	0.05	-1.8	2.28	1.33	1.2	4.38	response to stress	Any process that results in a change in state or activity of a cell or an organism (in terms of movement, secretion, enzyme production, gene expression, etc.) as a result of a disturbance in organismal or cellular homeostasis, usually, but not necessarily, exogenous (e.g. temperature, humidity, ionizing radiation).	NM_001101944.1
SETD6		2.2	2.31	-2.2	0	-1.68	0	1.59	0	0	2.31	regulation of inflammatory response	Any process that modulates the frequency, rate or extent of the inflammatory response, the immediate defensive reaction (by vertebrate tissue) to infection or injury caused by chemical or physical agents.	NM_001098102.1
SETD6		2.2	2.31	-2.2	0	-1.68	0	1.59	0	0	2.31	peptidyl-lysine monomethylation	The methylation of peptidyl-lysine to form peptidyl-N6-methyl-L-lysine.	NM_001098102.1
NEK4	NIMA (never in mitosis gene a)-related kinase 4 (EC:2.7.11.1)	2.2	1.67	1.92	4.38	0.05	-1.8	2.28	1.33	1.2	4.38	mitosis	A cell cycle process comprising the steps by which the nucleus of a eukaryotic cell divides; the process involves condensation of chromosomal DNA into a highly compacted form. Canonically, mitosis produces two daughter nuclei whose chromosome complement is identical to that of the mother cell.	NM_001101944.1
SETD6		2.2	2.31	-2.2	0	-1.68	0	1.59	0	0	2.31	NF-kappaB binding	Interacting selectively and non-covalently with NF-kappaB, a transcription factor for eukaryotic RNA polymerase II promoters.	NM_001098102.1
STAT4	signal transducer and activator of transcription 4	2.16	0	0.18	2.41	0	1.11	0	1.21	0	2.41	tumor necrosis factor receptor binding	Interacting selectively and non-covalently with the tumor necrosis factor receptor.	XM_002685461.1
STAT4	signal transducer and activator of transcription 4	2.16	0	0.18	2.41	0	1.11	0	1.21	0	2.41	sequence-specific DNA binding	Interacting selectively and non-covalently with DNA of a specific nucleotide composition, e.g. GC-rich DNA binding, or with a specific sequence motif or type of DNA e.g. promotor binding or rDNA binding.	XM_002685461.1
STAT4	signal transducer and activator of transcription 4	2.16	0	0.18	2.41	0	1.11	0	1.21	0	2.41	regulation of syncytium formation by plasma membrane fusion	Any process that modulates the frequency, rate or extent of the formation of a syncytium, a mass of cytoplasm containing several nuclei enclosed within a single plasma membrane, by the fusion of the plasma membranes of two or more individual cells.	XM_002685461.1
STAT4	signal transducer and activator of transcription 4	2.16	0	0.18	2.41	0	1.11	0	1.21	0	2.41	negative regulation of cellular process	Any process that stops, prevents, or reduces the frequency, rate or extent of a cellular process, any of those that are carried out at the cellular level, but are not necessarily restricted to a single cell. For example, cell communication occurs among more than one cell, but occurs at the cellular level.	XM_002685461.1
STAT4	signal transducer and activator of transcription 4	2.16	0	0.18	2.41	0	1.11	0	1.21	0	2.41	negative regulation of cellular component organization	Any process that stops, prevents, or reduces the frequency, rate or extent of a process involved in the formation, arrangement of constituent parts, or disassembly of cell structures, including the plasma membrane and any external encapsulating structures such as the cell wall and cell envelope.	XM_002685461.1
STAT4	signal transducer and activator of transcription 4	2.16	0	0.18	2.41	0	1.11	0	1.21	0	2.41	negative regulation of angiogenesis	Any process that stops, prevents, or reduces the frequency, rate or extent of angiogenesis.	XM_002685461.1
STAT4	signal transducer and activator of transcription 4	2.16	0	0.18	2.41	0	1.11	0	1.21	0	2.41	lipopolysaccharide-mediated signaling pathway	A series of molecular signals initiated by the binding of a lipopolysaccharide (LPS) to a receptor on the surface of a target cell, and ending with regulation of a downstream cellular process, e.g. transcription. Lipopolysaccharides are major components of the outer membrane of Gram-negative bacteria, making them prime targets for recognition by the immune system.	XM_002685461.1
STAT4	signal transducer and activator of transcription 4	2.16	0	0.18	2.41	0	1.11	0	1.21	0	2.41	RNA polymerase II core promoter sequence-specific DNA binding transcription factor activity	Interacting selectively and non-covalently with a specific DNA sequence in an RNA polymerase II (Pol II) core promoter, the region composed of the transcription start site and binding sites for transcription factors of the Pol II basal transcription machinery, in order to modulate transcription by Pol II. The transcription factor may or may not also interact selectively with a protein or macromol…	XM_002685461.1
STAT4	signal transducer and activator of transcription 4	2.16	0	0.18	2.41	0	1.11	0	1.21	0	2.41	RNA polymerase II core promoter sequence-specific DNA binding	Interacting selectively and non-covalently with the regulatory region composed of the transcription start site and binding sites for transcription factors of the RNA polymerase II basal transcription machinery.	XM_002685461.1
ARID5B	AT rich interactive domain 5B (Mrf1 like)	2.15	0.82	1.66	0.21	0.47	0.22	2.47	1.49	0.54	2.47	skeletal system morphogenesis	The process in which the anatomical structures of the skeleton are generated and organized.	XM_002698842.2
ARID5B	AT rich interactive domain 5B (Mrf1 like)	2.15	0.82	1.66	0.21	0.47	0.22	2.47	1.49	0.54	2.47	nitrogen compound metabolic process	The chemical reactions and pathways involving organic or inorganic compounds that contain nitrogen, including (but not limited to) nitrogen fixation, nitrification, denitrification, assimilatory/dissimilatory nitrate reduction and the interconversion of nitrogenous organic matter and ammonium.	XM_002698842.2
NUBP1	nucleotide binding protein 1 (MinD homolog, E. coli)	2.15	-2.1	1.44	1.14	0.97	0.95	3.47	2.6	2.59	3.47	negative regulation of organelle organization	Any process that decreases the frequency, rate or extent of a process involved in the formation, arrangement of constituent parts, or disassembly of an organelle.	NM_001075295.1
ARID5B	AT rich interactive domain 5B (Mrf1 like)	2.15	0.82	1.66	0.21	0.47	0.22	2.47	1.49	0.54	2.47	liver development	The process whose specific outcome is the progression of the liver over time, from its formation to the mature structure. The liver is an exocrine gland which secretes bile and functions in metabolism of protein and carbohydrate and fat, synthesizes substances involved in the clotting of the blood, synthesizes vitamin A, detoxifies poisonous substances, stores glycogen, and breaks down worn-out e…	XM_002698842.2
NUBP1	nucleotide binding protein 1 (MinD homolog, E. coli)	2.15	-2.1	1.44	1.14	0.97	0.95	3.47	2.6	2.59	3.47	iron-sulfur cluster binding	Interacting selectively and non-covalently with an iron-sulfur cluster, a combination of iron and sulfur atoms.	NM_001075295.1
NUBP1	nucleotide binding protein 1 (MinD homolog, E. coli)	2.15	-2.1	1.44	1.14	0.97	0.95	3.47	2.6	2.59	3.47	iron-sulfur cluster assembly	The incorporation of iron and exogenous sulfur into a metallo-sulfur cluster.	NM_001075295.1
ARID5B	AT rich interactive domain 5B (Mrf1 like)	2.15	0.82	1.66	0.21	0.47	0.22	2.47	1.49	0.54	2.47	fibroblast migration	Cell migration that is accomplished by extension and retraction of a fibroblast pseudopodium. A fibroblast is a connective tissue cell which secretes an extracellular matrix rich in collagen and other macromolecules.	XM_002698842.2
ARID5B	AT rich interactive domain 5B (Mrf1 like)	2.15	0.82	1.66	0.21	0.47	0.22	2.47	1.49	0.54	2.47	female gonad development	The process whose specific outcome is the progression of the female gonad over time, from its formation to the mature structure.	XM_002698842.2
NUBP1	nucleotide binding protein 1 (MinD homolog, E. coli)	2.15	-2.1	1.44	1.14	0.97	0.95	3.47	2.6	2.59	3.47	centrosome duplication	The replication of a centrosome, a structure comprised of a pair of centrioles and peri-centriolar material from which a microtubule spindle apparatus is organized.	NM_001075295.1
NUBP1	nucleotide binding protein 1 (MinD homolog, E. coli)	2.15	-2.1	1.44	1.14	0.97	0.95	3.47	2.6	2.59	3.47	cell growth	The process in which a cell irreversibly increases in size over time by accretion and biosynthetic production of matter similar to that already present.	NM_001075295.1
REV3L	REV3-like, catalytic subunit of DNA polymerase zeta RAD54 like (S. cerevisiae)	2.14	0.15	0	2.45	0	0.26	0	1.13	0	2.45	translesion synthesis	The replication of damaged DNA by synthesis across a lesion in the template strand; a specialized DNA polymerase or replication complex inserts a defined nucleotide across from the lesion which allows DNA synthesis to continue beyond the lesion. This process can be mutagenic depending on the damaged nucleotide and the inserted nucleotide.	NM_001206172.1
HERC4	hect domain and RLD 4	2.14	0.79	0	3.07	0	1.14	0	1.81	0.08	3.07	ligase activity	Catalysis of the joining of two substances, or two groups within a single molecule, with the concomitant hydrolysis of the diphosphate bond in ATP or a similar triphosphate.	NM_001076894.2
REV3L	REV3-like, catalytic subunit of DNA polymerase zeta RAD54 like (S. cerevisiae)	2.14	0.15	0	2.45	0	0.26	0	1.13	0	2.45	iron-sulfur cluster binding	Interacting selectively and non-covalently with an iron-sulfur cluster, a combination of iron and sulfur atoms.	NM_001206172.1
GTDC1	glycosyltransferase-like domain containing 1	2.13	0.74	1.64	2.3	1.87	0.66	0.92	2.23	0.43	2.3	biosynthetic process	The chemical reactions and pathways resulting in the formation of substances; typically the energy-requiring part of metabolism in which simpler substances are transformed into more complex ones.	NM_001076035.1
NSMCE2		2.09	0	2.22	3.16	1.55	1.97	4.28	1.73	1.23	4.28	regulation of sister chromatid cohesion	Any process that modulates the frequency, rate or extent of sister chromatid cohesion.	NM_001075797.1
NSMCE2		2.09	0	2.22	3.16	1.55	1.97	4.28	1.73	1.23	4.28	regulation of chromosome organization	Any process that modulates the frequency, rate or extent of a process involved in the formation, arrangement of constituent parts, or disassembly of a chromosome.	NM_001075797.1
NSMCE2		2.09	0	2.22	3.16	1.55	1.97	4.28	1.73	1.23	4.28	regulation of cell cycle process	Any process that modulates a cellular process that is involved in the progression of biochemical and morphological phases and events that occur in a cell during successive cell replication or nuclear replication events.	NM_001075797.1
NSMCE2		2.09	0	2.22	3.16	1.55	1.97	4.28	1.73	1.23	4.28	positive regulation of mitotic metaphase/anaphase transition	Any process that activates or increases the frequency, rate or extent of the mitotic metaphase to anaphase transition.	NM_001075797.1
NSMCE2		2.09	0	2.22	3.16	1.55	1.97	4.28	1.73	1.23	4.28	positive regulation of chromosome organization	Any process that activates or increases the frequency, rate or extent of chromosome organization.	NM_001075797.1
NSMCE2		2.09	0	2.22	3.16	1.55	1.97	4.28	1.73	1.23	4.28	mitotic sister chromatid segregation	A cell cycle process comprising the steps by which the nucleus of a eukaryotic cell divides; the process involves condensation of chromosomal DNA into a highly compacted form, and segregation of the chromosomes. Canonically, mitosis produces two daughter nuclei whose chromosome complement is identical to that of the mother cell.	NM_001075797.1
NSMCE2		2.09	0	2.22	3.16	1.55	1.97	4.28	1.73	1.23	4.28	mitosis	A cell cycle process comprising the steps by which the nucleus of a eukaryotic cell divides; the process involves condensation of chromosomal DNA into a highly compacted form. Canonically, mitosis produces two daughter nuclei whose chromosome complement is identical to that of the mother cell.	NM_001075797.1
NSMCE2		2.09	0	2.22	3.16	1.55	1.97	4.28	1.73	1.23	4.28	maintenance of mitotic sister chromatid cohesion	The process in which the association between sister chromatids of a replicated chromosome is maintained as chromosomes condense, attach to the spindle in a bipolar orientation, and congress to the metaphase plate during a mitotic cell cycle.	NM_001075797.1
NSMCE2		2.09	0	2.22	3.16	1.55	1.97	4.28	1.73	1.23	4.28	ligase activity	Catalysis of the joining of two substances, or two groups within a single molecule, with the concomitant hydrolysis of the diphosphate bond in ATP or a similar triphosphate.	NM_001075797.1
NSMCE2		2.09	0	2.22	3.16	1.55	1.97	4.28	1.73	1.23	4.28	cellular senescence	A cell aging process stimulated in response to cellular stress, whereby normal cells lose the ability to divide through irreversible cell cycle arrest.	NM_001075797.1
NSMCE2		2.09	0	2.22	3.16	1.55	1.97	4.28	1.73	1.23	4.28	cell cycle process	The cellular process that ensures successive accurate and complete genome replication and chromosome segregation.	NM_001075797.1
NSMCE2		2.09	0	2.22	3.16	1.55	1.97	4.28	1.73	1.23	4.28	SUMO ligase activity	Catalysis of ATP-dependent isopeptide bond formation between the carboxy-terminal glycine residues of the small ubiquitin-related modifier SUMO and a substrate lysine residue, leading to the formation of predominately monosumoylated proteins with modified function.	NM_001075797.1
SLC23A2	solute carrier family 23 (nucleobase transporters), member 2	2.04	0.41	2.49	2.64	2.58	1.34	3.32	2.3	1.97	3.32	vitamin transporter activity	Enables the directed movement of vitamins into, out of or within a cell, or between cells. A vitamin is one of a number of unrelated organic substances that occur in many foods in small amounts and that are necessary in trace amounts for the normal metabolic functioning of the body.	NM_001205430.1
SLC23A2	solute carrier family 23 (nucleobase transporters), member 2	2.04	0.41	2.49	2.64	2.58	1.34	3.32	2.3	1.97	3.32	vitamin transport	The directed movement of vitamins into, out of or within a cell, or between cells, by means of some agent such as a transporter or pore. A vitamin is one of a number of unrelated organic substances that occur in many foods in small amounts and that are necessary in trace amounts for the normal metabolic functioning of the body.	NM_001205430.1
SLC23A2	solute carrier family 23 (nucleobase transporters), member 2	2.04	0.41	2.49	2.64	2.58	1.34	3.32	2.3	1.97	3.32	transmembrane transporter activity	Enables the transfer of a substance from one side of a membrane to the other.	NM_001205430.1
SLC23A2	solute carrier family 23 (nucleobase transporters), member 2	2.04	0.41	2.49	2.64	2.58	1.34	3.32	2.3	1.97	3.32	transepithelial transport	The directed movement of a substance from one side of an epithelium to the other.	NM_001205430.1
2015-09-07		2.04	0	0	1.55	0	0.94	0	2.48	0.78	2.48	spindle	The array of microtubules and associated molecules that forms between opposite poles of a eukaryotic cell during mitosis or meiosis and serves to move the duplicated chromosomes apart.	NM_001001168.1
SLC23A2	solute carrier family 23 (nucleobase transporters), member 2	2.04	0.41	2.49	2.64	2.58	1.34	3.32	2.3	1.97	3.32	solute:sodium symporter activity	Catalysis of the transfer of a solute or solutes from one side of a membrane to the other according to the reaction: solute(out) + Na+(out) = solute(in) + Na+(in).	NM_001205430.1
SLC23A2	solute carrier family 23 (nucleobase transporters), member 2	2.04	0.41	2.49	2.64	2.58	1.34	3.32	2.3	1.97	3.32	single-organism transport	The directed movement of substances (such as macromolecules, small molecules, ions) into, out of or within a cell, or between cells, or within a multicellular organism by means of some agent such as a transporter or pore, involving a single organism.	NM_001205430.1
2015-09-07		2.04	0	0	1.55	0	0.94	0	2.48	0.78	2.48	septin complex	A protein complex containing septins. Typically, these complexes contain multiple septins and are oligomeric.	NM_001001168.1
SLC23A2	solute carrier family 23 (nucleobase transporters), member 2	2.04	0.41	2.49	2.64	2.58	1.34	3.32	2.3	1.97	3.32	response to oxidative stress	Any process that results in a change in state or activity of a cell or an organism (in terms of movement, secretion, enzyme production, gene expression, etc.) as a result of oxidative stress, a state often resulting from exposure to high levels of reactive oxygen species, e.g. superoxide anions, hydrogen peroxide (H2O2), and hydroxyl radicals.	NM_001205430.1
COMMD1	COMM domain containing 1	2.04	0.21	0.63	2.72	2.22	1.51	0.48	2.41	0.58	2.72	regulation of proteasomal ubiquitin-dependent protein catabolic process	Any process that modulates the frequency, rate or extent of the breakdown of a protein or peptide by hydrolysis of its peptide bonds, initiated by the covalent attachment of ubiquitin, and mediated by the proteasome.	NM_001046384.1
SLC23A2	solute carrier family 23 (nucleobase transporters), member 2	2.04	0.41	2.49	2.64	2.58	1.34	3.32	2.3	1.97	3.32	organic substance transport	The directed movement of organic substances into, out of or within a cell, or between cells, or within a multicellular organism by means of some agent such as a transporter or pore. An organic substance is a molecular entity that contains carbon.	NM_001205430.1
SLC23A2	solute carrier family 23 (nucleobase transporters), member 2	2.04	0.41	2.49	2.64	2.58	1.34	3.32	2.3	1.97	3.32	organic acid:sodium symporter activity	Catalysis of the transfer of a solute or solutes from one side of a membrane to the other according to the reaction: organic acid(out) + Na+(out) = organic acid(in) + Na+(in).	NM_001205430.1
SLC23A2	solute carrier family 23 (nucleobase transporters), member 2	2.04	0.41	2.49	2.64	2.58	1.34	3.32	2.3	1.97	3.32	nucleobase transmembrane transporter activity	Catalysis of the transfer of a nucleobase, any nitrogenous base that is a constituent of a nucleoside, nucleotide, or nucleic acidfrom one side of a membrane to the other.	NM_001205430.1
SLC23A2	solute carrier family 23 (nucleobase transporters), member 2	2.04	0.41	2.49	2.64	2.58	1.34	3.32	2.3	1.97	3.32	nitrogen compound transport	The directed movement of nitrogen-containing compounds into, out of or within a cell, or between cells, by means of some agent such as a transporter or pore.	NM_001205430.1
2015-09-07		2.04	0	0	1.55	0	0.94	0	2.48	0.78	2.48	mitosis	A cell cycle process comprising the steps by which the nucleus of a eukaryotic cell divides; the process involves condensation of chromosomal DNA into a highly compacted form. Canonically, mitosis produces two daughter nuclei whose chromosome complement is identical to that of the mother cell.	NM_001001168.1
2015-09-07		2.04	0	0	1.55	0	0.94	0	2.48	0.78	2.48	cell cortex	The region of a cell that lies just beneath the plasma membrane and often, but not always, contains a network of actin filaments and associated proteins.	NM_001001168.1
SLC23A2	solute carrier family 23 (nucleobase transporters), member 2	2.04	0.41	2.49	2.64	2.58	1.34	3.32	2.3	1.97	3.32	carbohydrate transport	The directed movement of carbohydrate into, out of or within a cell, or between cells, by means of some agent such as a transporter or pore. Carbohydrates are any of a group of organic compounds based of the general formula Cx(H2O)y.	NM_001205430.1
SLC23A2	solute carrier family 23 (nucleobase transporters), member 2	2.04	0.41	2.49	2.64	2.58	1.34	3.32	2.3	1.97	3.32	carbohydrate transmembrane transport	The process in which a carbohydrate is transported from one side of a membrane to the other by means of some agent such as a transporter or pore.	NM_001205430.1
SLC23A2	solute carrier family 23 (nucleobase transporters), member 2	2.04	0.41	2.49	2.64	2.58	1.34	3.32	2.3	1.97	3.32	basolateral plasma membrane	The region of the plasma membrane that includes the basal end and sides of the cell. Often used in reference to animal polarized epithelial membranes, where the basal membrane is the part attached to the extracellular matrix, or in plant cells, where the basal membrane is defined with respect to the zygotic axis.	NM_001205430.1
SLC23A2	solute carrier family 23 (nucleobase transporters), member 2	2.04	0.41	2.49	2.64	2.58	1.34	3.32	2.3	1.97	3.32	L-ascorbic acid metabolic process	The chemical reactions and pathways involving L-ascorbic acid, (2R)-2-[(1S)-1,2-dihydroxyethyl]-4-hydroxy-5-oxo-2,5-dihydrofuran-3-olate; L-ascorbic acid is vitamin C and has co-factor and anti-oxidant activities in many species.	NM_001205430.1
COMMD1	COMM domain containing 1	2.04	0.21	0.63	2.72	2.22	1.51	0.48	2.41	0.58	2.72	Cul2-RING ubiquitin ligase complex	A ubiquitin ligase complex in which a cullin from the Cul2 subfamily and a RING domain protein form the catalytic core; substrate specificity is conferred by an elongin-BC adaptor and a SOCS/BC box protein.	NM_001046384.1
NSF	N-ethylmaleimide-sensitive factor	2.02	0	0.54	2.15	1.37	0.5	0.95	2.32	0.76	2.32	positive regulation of receptor recycling	Any process that activates or increases the frequency, rate or extent of receptor recycling.	XM_002696057.2
NSF	N-ethylmaleimide-sensitive factor	2.02	0	0.54	2.15	1.37	0.5	0.95	2.32	0.76	2.32	plasma membrane fusion	The joining of two or more lipid bilayer membranes that surround a cell.	XM_002696057.2
NSF	N-ethylmaleimide-sensitive factor	2.02	0	0.54	2.15	1.37	0.5	0.95	2.32	0.76	2.32	ATPase activity	Catalysis of the reaction: ATP + H2O = ADP + phosphate + 2 H+. May or may not be coupled to another reaction.	XM_002696057.2
MYLIP	myosin regulatory light chain interacting protein	1.99	0.32	0	0	0	-0.66	0.92	2.31	1.91	2.31	regulation of macromolecule metabolic process	Any process that modulates the frequency, rate or extent of the chemical reactions and pathways involving macromolecules, any molecule of high relative molecular mass, the structure of which essentially comprises the multiple repetition of units derived, actually or conceptually, from molecules of low relative molecular mass.	NM_001102253.1
MYLIP	myosin regulatory light chain interacting protein	1.99	0.32	0	0	0	-0.66	0.92	2.31	1.91	2.31	regulation of lipoprotein particle clearance	Any process that modulates the rate, frequency, or extent of lipoprotein particle clearance. Lipoprotein particle clearance is the process in which a lipoprotein particle is removed from the blood via receptor-mediated endocytosis and its constituent parts degraded.	NM_001102253.1
MYLIP	myosin regulatory light chain interacting protein	1.99	0.32	0	0	0	-0.66	0.92	2.31	1.91	2.31	regulation of cellular protein metabolic process	Any process that modulates the frequency, rate or extent of the chemical reactions and pathways involving a protein, occurring at the level of an individual cell.	NM_001102253.1
MYLIP	myosin regulatory light chain interacting protein	1.99	0.32	0	0	0	-0.66	0.92	2.31	1.91	2.31	regulation of cellular catabolic process	Any process that modulates the frequency, rate or extent of the chemical reactions and pathways resulting in the breakdown of substances, carried out by individual cells.	NM_001102253.1
MYLIP	myosin regulatory light chain interacting protein	1.99	0.32	0	0	0	-0.66	0.92	2.31	1.91	2.31	plasma lipoprotein particle clearance	The process in which a lipoprotein particle is removed from the blood via receptor-mediated endocytosis and its constituent parts degraded.	NM_001102253.1
MYLIP	myosin regulatory light chain interacting protein	1.99	0.32	0	0	0	-0.66	0.92	2.31	1.91	2.31	negative regulation of multicellular organismal process	Any process that stops, prevents, or reduces the frequency, rate or extent of an organismal process, the processes pertinent to the function of an organism above the cellular level; includes the integrated processes of tissues and organs.	NM_001102253.1
MYLIP	myosin regulatory light chain interacting protein	1.99	0.32	0	0	0	-0.66	0.92	2.31	1.91	2.31	low-density lipoprotein particle clearance	The process in which a low-density lipoprotein particle is removed from the blood via receptor-mediated endocytosis and its constituent parts degraded.	NM_001102253.1
MYLIP	myosin regulatory light chain interacting protein	1.99	0.32	0	0	0	-0.66	0.92	2.31	1.91	2.31	ligase activity	Catalysis of the joining of two substances, or two groups within a single molecule, with the concomitant hydrolysis of the diphosphate bond in ATP or a similar triphosphate.	NM_001102253.1
MYLIP	myosin regulatory light chain interacting protein	1.99	0.32	0	0	0	-0.66	0.92	2.31	1.91	2.31	cellular macromolecule metabolic process	The chemical reactions and pathways involving macromolecules, any molecule of high relative molecular mass, the structure of which essentially comprises the multiple repetition of units derived, actually or conceptually, from molecules of low relative molecular mass, as carried out by individual cells.	NM_001102253.1
ST3GAL5	ST3 beta-galactoside alpha-2,3-sialyltransferase 5 (EC:2.4.99.9)	1.98	2.09	1.25	2.54	3.14	2.05	3.53	2.85	2.27	3.53	sialyltransferase activity	Catalysis of the transfer of sialic acid to an acceptor molecule, typically the terminal portions of the sialylated glycolipids (gangliosides) or to the N- or O-linked sugar chains of glycoproteins.	NM_205807.2
ST3GAL5	ST3 beta-galactoside alpha-2,3-sialyltransferase 5 (EC:2.4.99.9)	1.98	2.09	1.25	2.54	3.14	2.05	3.53	2.85	2.27	3.53	sialylation	The covalent attachment of sialic acid to a substrate molecule.	NM_205807.2
ATR	ataxia telangiectasia and Rad3 related	1.98	1.26	1.56	3.02	1.38	1.21	0	1.47	0.24	3.02	regulation of protein binding	Any process that modulates the frequency, rate or extent of protein binding.	XM_002685057.2
ATR	ataxia telangiectasia and Rad3 related	1.98	1.26	1.56	3.02	1.38	1.21	0	1.47	0.24	3.02	protein autophosphorylation	The phosphorylation by a protein of one or more of its own amino acid residues, or residues on an identical protein.	XM_002685057.2
ST3GAL5	ST3 beta-galactoside alpha-2,3-sialyltransferase 5 (EC:2.4.99.9)	1.98	2.09	1.25	2.54	3.14	2.05	3.53	2.85	2.27	3.53	glycosphingolipid biosynthetic process	The chemical reactions and pathways resulting in the formation of glycosphingolipid, a compound with residues of sphingoid and at least one monosaccharide.	NM_205807.2
ST3GAL5	ST3 beta-galactoside alpha-2,3-sialyltransferase 5 (EC:2.4.99.9)	1.98	2.09	1.25	2.54	3.14	2.05	3.53	2.85	2.27	3.53	ganglioside metabolic process	The chemical reactions and pathways involving ceramide oligosaccharides carrying in addition to other sugar residues, one or more sialic acid residues.	NM_205807.2
ST3GAL5	ST3 beta-galactoside alpha-2,3-sialyltransferase 5 (EC:2.4.99.9)	1.98	2.09	1.25	2.54	3.14	2.05	3.53	2.85	2.27	3.53	ceramide biosynthetic process	The chemical reactions and pathways resulting in the formation of ceramides, any N-acylated sphingoid.	NM_205807.2
ATR	ataxia telangiectasia and Rad3 related	1.98	1.26	1.56	3.02	1.38	1.21	0	1.47	0.24	3.02	MutSalpha complex binding	Interacting selectively and non-covalently with the mismatch repair complex MutSalpha.	XM_002685057.2
ATR	ataxia telangiectasia and Rad3 related	1.98	1.26	1.56	3.02	1.38	1.21	0	1.47	0.24	3.02	MutLalpha complex binding	Interacting selectively and non-covalently with the mismatch repair complex MutLalpha.	XM_002685057.2
PIK3R1	phosphoinositide-3-kinase, regulatory subunit 1 (alpha)	1.97	0.73	1.03	2.44	0.56	0	0	1.45	0.75	2.44	response to cAMP	Any process that results in a change in state or activity of a cell or an organism (in terms of movement, secretion, enzyme production, gene expression, etc.) as a result of a cAMP (cyclic AMP, adenosine 3',5'-cyclophosphate) stimulus.	NM_174575.1
PIK3R1	phosphoinositide-3-kinase, regulatory subunit 1 (alpha)	1.97	0.73	1.03	2.44	0.56	0	0	1.45	0.75	2.44	regulation of phosphatidylinositol 3-kinase activity	Any process that modulates the frequency, rate or extent of phosphatidylinositol 3-kinase activity, the catalysis of the transfer of a phosphate group, usually from ATP, to an inositol lipid at the 3' position of the inositol ring.	NM_174575.1
PIK3R1	phosphoinositide-3-kinase, regulatory subunit 1 (alpha)	1.97	0.73	1.03	2.44	0.56	0	0	1.45	0.75	2.44	protein phosphatase binding	Interacting selectively and non-covalently with any protein phosphatase.	NM_174575.1
PIK3R1	phosphoinositide-3-kinase, regulatory subunit 1 (alpha)	1.97	0.73	1.03	2.44	0.56	0	0	1.45	0.75	2.44	positive regulation of tumor necrosis factor production	Any process that activates or increases the frequency, rate, or extent of tumor necrosis factor production.	NM_174575.1
PIK3R1	phosphoinositide-3-kinase, regulatory subunit 1 (alpha)	1.97	0.73	1.03	2.44	0.56	0	0	1.45	0.75	2.44	positive regulation of protein phosphorylation	Any process that activates or increases the frequency, rate or extent of addition of phosphate groups to amino acids within a protein.	NM_174575.1
PIK3R1	phosphoinositide-3-kinase, regulatory subunit 1 (alpha)	1.97	0.73	1.03	2.44	0.56	0	0	1.45	0.75	2.44	positive regulation of glucose import	Any process that activates or increases the frequency, rate or extent of the import of the hexose monosaccharide glucose into a cell or organelle.	NM_174575.1
PIK3R1	phosphoinositide-3-kinase, regulatory subunit 1 (alpha)	1.97	0.73	1.03	2.44	0.56	0	0	1.45	0.75	2.44	positive regulation of gene expression	Any process that increases the frequency, rate or extent of gene expression. Gene expression is the process in which a gene's coding sequence is converted into a mature gene product or products (proteins or RNA). This includes the production of an RNA transcript as well as any processing to produce a mature RNA product or an mRNA (for protein-coding genes) and the translation of that mRNA into pr…	NM_174575.1
PIK3R1	phosphoinositide-3-kinase, regulatory subunit 1 (alpha)	1.97	0.73	1.03	2.44	0.56	0	0	1.45	0.75	2.44	positive regulation of cell migration	Any process that activates or increases the frequency, rate or extent of cell migration.	NM_174575.1
PIK3R1	phosphoinositide-3-kinase, regulatory subunit 1 (alpha)	1.97	0.73	1.03	2.44	0.56	0	0	1.45	0.75	2.44	platelet activation	A series of progressive, overlapping events triggered by exposure of the platelets to subendothelial tissue. These events include shape change, adhesiveness, aggregation, and release reactions. When carried through to completion, these events lead to the formation of a stable hemostatic plug.	NM_174575.1
PIK3R1	phosphoinositide-3-kinase, regulatory subunit 1 (alpha)	1.97	0.73	1.03	2.44	0.56	0	0	1.45	0.75	2.44	phosphatidylinositol-mediated signaling	A series of molecular signals in which a cell uses a phosphatidylinositol-mediated signaling to convert a signal into a response. Phosphatidylinositols include phosphatidylinositol (PtdIns) and its phosphorylated derivatives.	NM_174575.1
PIK3R1	phosphoinositide-3-kinase, regulatory subunit 1 (alpha)	1.97	0.73	1.03	2.44	0.56	0	0	1.45	0.75	2.44	phosphatidylinositol phosphorylation	The process of introducing one or more phosphate groups into a phosphatidylinositol, any glycerophosphoinositol having one phosphatidyl group esterified to one of the hydroxy groups of inositol.	NM_174575.1
PIK3R1	phosphoinositide-3-kinase, regulatory subunit 1 (alpha)	1.97	0.73	1.03	2.44	0.56	0	0	1.45	0.75	2.44	phosphatidylinositol biosynthetic process	The chemical reactions and pathways resulting in the formation of phosphatidylinositol, any glycophospholipid in which the sn-glycerol 3-phosphate residue is esterified to the 1-hydroxyl group of 1D-myo-inositol.	NM_174575.1
PIK3R1	phosphoinositide-3-kinase, regulatory subunit 1 (alpha)	1.97	0.73	1.03	2.44	0.56	0	0	1.45	0.75	2.44	phosphatidylinositol 3-kinase regulator activity	Modulates the activity of any of the phosphatidylinositol 3-kinases (PI3Ks). Regulatory subunits can link a PI3K catalytic subunit to upstream signaling events and help position the catalytic subunits close to their lipid substrates.	NM_174575.1
PIK3R1	phosphoinositide-3-kinase, regulatory subunit 1 (alpha)	1.97	0.73	1.03	2.44	0.56	0	0	1.45	0.75	2.44	phosphatidylinositol 3-kinase complex	A complex containing a heterodimer of a catalytic subunit and a regulatory (adaptor) subunit of any phosphatidylinositol 3-kinase (PI3K).	NM_174575.1
PIK3R1	phosphoinositide-3-kinase, regulatory subunit 1 (alpha)	1.97	0.73	1.03	2.44	0.56	0	0	1.45	0.75	2.44	phosphatidylinositol 3-kinase binding	Interacting selectively and non-covalently with a phosphatidylinositol 3-kinase, any enzyme that catalyzes the addition of a phosphate group to an inositol lipid at the 3' position of the inositol ring.	NM_174575.1
PIK3R1	phosphoinositide-3-kinase, regulatory subunit 1 (alpha)	1.97	0.73	1.03	2.44	0.56	0	0	1.45	0.75	2.44	neurotrophin TRKA receptor binding	Interacting selectively and non-covalently with the neurotrophin TRKA receptor.	NM_174575.1
PIK3R1	phosphoinositide-3-kinase, regulatory subunit 1 (alpha)	1.97	0.73	1.03	2.44	0.56	0	0	1.45	0.75	2.44	neurotrophin TRK receptor signaling pathway	A series of molecular signals initiated by the binding of a neurotrophin to a receptor on the surface of the target cell where the receptor possesses tyrosine kinase activity, and ending with regulation of a downstream cellular process, e.g. transcription.	NM_174575.1
PIK3R1	phosphoinositide-3-kinase, regulatory subunit 1 (alpha)	1.97	0.73	1.03	2.44	0.56	0	0	1.45	0.75	2.44	negative regulation of proteolysis	Any process that stops, prevents, or reduces the frequency, rate or extent of the hydrolysis of a peptide bond or bonds within a protein.	NM_174575.1
PIK3R1	phosphoinositide-3-kinase, regulatory subunit 1 (alpha)	1.97	0.73	1.03	2.44	0.56	0	0	1.45	0.75	2.44	negative regulation of osteoclast differentiation	Any process that stops, prevents, or reduces the frequency, rate or extent of osteoclast differentiation.	NM_174575.1
PIK3R1	phosphoinositide-3-kinase, regulatory subunit 1 (alpha)	1.97	0.73	1.03	2.44	0.56	0	0	1.45	0.75	2.44	negative regulation of heart contraction	Any process that stops, prevents, or reduces the frequency, rate or extent of heart contraction.	NM_174575.1
PIK3R1	phosphoinositide-3-kinase, regulatory subunit 1 (alpha)	1.97	0.73	1.03	2.44	0.56	0	0	1.45	0.75	2.44	negative regulation of cell-matrix adhesion	Any process that stops, prevents, or reduces the rate or extent of cell adhesion to the extracellular matrix.	NM_174575.1
PIK3R1	phosphoinositide-3-kinase, regulatory subunit 1 (alpha)	1.97	0.73	1.03	2.44	0.56	0	0	1.45	0.75	2.44	insulin-like growth factor receptor binding	Interacting selectively and non-covalently with the insulin-like growth factor receptor.	NM_174575.1
PIK3R1	phosphoinositide-3-kinase, regulatory subunit 1 (alpha)	1.97	0.73	1.03	2.44	0.56	0	0	1.45	0.75	2.44	insulin receptor substrate binding	Interacting selectively and non-covalently with any of the insulin receptor substrate (IRS) proteins, adaptor proteins that bind to the transphosphorylated insulin and insulin-like growth factor receptors, are themselves phosphorylated and in turn recruit SH2 domain-containing signaling molecules to form a productive signaling complex.	NM_174575.1
PIK3R1	phosphoinositide-3-kinase, regulatory subunit 1 (alpha)	1.97	0.73	1.03	2.44	0.56	0	0	1.45	0.75	2.44	insulin receptor signaling pathway	The series of molecular signals generated as a consequence of the insulin receptor binding to insulin.	NM_174575.1
PIK3R1	phosphoinositide-3-kinase, regulatory subunit 1 (alpha)	1.97	0.73	1.03	2.44	0.56	0	0	1.45	0.75	2.44	insulin binding	Interacting selectively and non-covalently with insulin, a polypeptide hormone produced by the islets of Langerhans of the pancreas in mammals, and by the homologous organs of other organisms.	NM_174575.1
PIK3R1	phosphoinositide-3-kinase, regulatory subunit 1 (alpha)	1.97	0.73	1.03	2.44	0.56	0	0	1.45	0.75	2.44	glucose metabolic process	The chemical reactions and pathways involving glucose, the aldohexose gluco-hexose. D-glucose is dextrorotatory and is sometimes known as dextrose; it is an important source of energy for living organisms and is found free as well as combined in homo- and hetero-oligosaccharides and polysaccharides.	NM_174575.1
PIK3R1	phosphoinositide-3-kinase, regulatory subunit 1 (alpha)	1.97	0.73	1.03	2.44	0.56	0	0	1.45	0.75	2.44	fibroblast growth factor receptor signaling pathway	The series of molecular signals generated as a consequence of a fibroblast growth factor receptor binding to one of its physiological ligands.	NM_174575.1
PIK3R1	phosphoinositide-3-kinase, regulatory subunit 1 (alpha)	1.97	0.73	1.03	2.44	0.56	0	0	1.45	0.75	2.44	epidermal growth factor receptor signaling pathway	A series of molecular signals initiated by binding of a ligand to the tyrosine kinase receptor EGFR (ERBB1) on the surface of a cell. The pathway ends with regulation of a downstream cellular process, e.g. transcription.	NM_174575.1
PIK3R1	phosphoinositide-3-kinase, regulatory subunit 1 (alpha)	1.97	0.73	1.03	2.44	0.56	0	0	1.45	0.75	2.44	T cell receptor signaling pathway	A series of molecular signals initiated by the cross-linking of an antigen receptor on a T cell.	NM_174575.1
PIK3R1	phosphoinositide-3-kinase, regulatory subunit 1 (alpha)	1.97	0.73	1.03	2.44	0.56	0	0	1.45	0.75	2.44	T cell costimulation	The process of providing, via surface-bound receptor-ligand pairs, a second, antigen-independent, signal in addition to that provided by the T cell receptor to augment T cell activation.	NM_174575.1
PIK3R1	phosphoinositide-3-kinase, regulatory subunit 1 (alpha)	1.97	0.73	1.03	2.44	0.56	0	0	1.45	0.75	2.44	Fc-gamma receptor signaling pathway involved in phagocytosis	An Fc-gamma receptor signaling pathway that contributes to the endocytic engulfment of external particulate material by phagocytes.	NM_174575.1
PIK3R1	phosphoinositide-3-kinase, regulatory subunit 1 (alpha)	1.97	0.73	1.03	2.44	0.56	0	0	1.45	0.75	2.44	Fc-epsilon receptor signaling pathway	A series of molecular signals initiated by the binding of the Fc portion of immunoglobulin E (IgE) to an Fc-epsilon receptor on the surface of a signal-receiving cell, and ending with regulation of a downstream cellular process, e.g. transcription. The Fc portion of an immunoglobulin is its C-terminal constant region.	NM_174575.1
SUCLG2	succinate-CoA ligase, GDP-forming, beta subunit	1.95	0	1.86	2.42	1.82	0.18	1.45	2.09	0.79	2.42	protein heterodimerization activity	Interacting selectively and non-covalently with a nonidentical protein to form a heterodimer.	NM_001034639.1
SUCLG2	succinate-CoA ligase, GDP-forming, beta subunit	1.95	0	1.86	2.42	1.82	0.18	1.45	2.09	0.79	2.42	ligase activity	Catalysis of the joining of two substances, or two groups within a single molecule, with the concomitant hydrolysis of the diphosphate bond in ATP or a similar triphosphate.	NM_001034639.1
SUCLG2	succinate-CoA ligase, GDP-forming, beta subunit	1.95	0	1.86	2.42	1.82	0.18	1.45	2.09	0.79	2.42	CoA-ligase activity	Catalysis of the reaction: substrate + ATP + CoASH = AMP + diphosphate + substrate-CoA.	NM_001034639.1
PSMF1	proteasome (prosome, macropain) inhibitor subunit 1 (PI31)	1.94	1.84	0.59	3.93	1.52	0.9	1.17	1.19	0.75	3.93	proteasome binding	Interacting selectively and non-covalently with a proteasome, a large multisubunit protein complex that catalyzes protein degradation.	NM_001076478.1
PSMF1	proteasome (prosome, macropain) inhibitor subunit 1 (PI31)	1.94	1.84	0.59	3.93	1.52	0.9	1.17	1.19	0.75	3.93	proteasomal protein catabolic process	The chemical reactions and pathways resulting in the breakdown of a protein or peptide by hydrolysis of its peptide bonds that is mediated by the proteasome.	NM_001076478.1
PSMF1	proteasome (prosome, macropain) inhibitor subunit 1 (PI31)	1.94	1.84	0.59	3.93	1.52	0.9	1.17	1.19	0.75	3.93	negative regulation of proteolysis	Any process that stops, prevents, or reduces the frequency, rate or extent of the hydrolysis of a peptide bond or bonds within a protein.	NM_001076478.1
PSMF1	proteasome (prosome, macropain) inhibitor subunit 1 (PI31)	1.94	1.84	0.59	3.93	1.52	0.9	1.17	1.19	0.75	3.93	negative regulation of protein catabolic process	Any process that stops, prevents, or reduces the frequency, rate or extent of the chemical reactions and pathways resulting in the breakdown of a protein by the destruction of the native, active configuration, with or without the hydrolysis of peptide bonds.	NM_001076478.1
PSMF1	proteasome (prosome, macropain) inhibitor subunit 1 (PI31)	1.94	1.84	0.59	3.93	1.52	0.9	1.17	1.19	0.75	3.93	negative regulation of endopeptidase activity	Any process that decreases the frequency, rate or extent of endopeptidase activity, the endohydrolysis of peptide bonds within proteins.	NM_001076478.1
EML4	echinoderm microtubule associated protein like 4	1.94	0	0	3.04	0.9	0.53	0.1	1.5	0.06	3.04	mitosis	A cell cycle process comprising the steps by which the nucleus of a eukaryotic cell divides; the process involves condensation of chromosomal DNA into a highly compacted form. Canonically, mitosis produces two daughter nuclei whose chromosome complement is identical to that of the mother cell.	NM_001193054.1
EML4	echinoderm microtubule associated protein like 4	1.94	0	0	3.04	0.9	0.53	0.1	1.5	0.06	3.04	microtubule-based process	Any cellular process that depends upon or alters the microtubule cytoskeleton, that part of the cytoskeleton comprising microtubules and their associated proteins.	NM_001193054.1
PSMF1	proteasome (prosome, macropain) inhibitor subunit 1 (PI31)	1.94	1.84	0.59	3.93	1.52	0.9	1.17	1.19	0.75	3.93	mRNA metabolic process	The chemical reactions and pathways involving mRNA, messenger RNA, which is responsible for carrying the coded genetic 'message', transcribed from DNA, to sites of protein assembly at the ribosomes.	NM_001076478.1
UNKL		1.94	-3.52	1.46	-1.71	-2.03	-2.84	2.51	-0.53	0.84	-3.52	ligase activity	Catalysis of the joining of two substances, or two groups within a single molecule, with the concomitant hydrolysis of the diphosphate bond in ATP or a similar triphosphate.	XM_002697911.2
PSMF1	proteasome (prosome, macropain) inhibitor subunit 1 (PI31)	1.94	1.84	0.59	3.93	1.52	0.9	1.17	1.19	0.75	3.93	RNA metabolic process	The cellular chemical reactions and pathways involving RNA, ribonucleic acid, one of the two main type of nucleic acid, consisting of a long, unbranched macromolecule formed from ribonucleotides joined in 3',5'-phosphodiester linkage.	NM_001076478.1
ASH1L	ash1 (absent, small, or homeotic)-like (Drosophila)	1.93	0.55	1.38	2.25	0.76	0.55	0	2.63	1.56	2.63	histone-lysine N-methyltransferase activity	Catalysis of the reaction: S-adenosyl-L-methionine + histone L-lysine = S-adenosyl-L-homocysteine + histone N6-methyl-L-lysine. The methylation of peptidyl-lysine in histones forms N6-methyl-L-lysine, N6,N6-dimethyl-L-lysine and N6,N6,N6-trimethyl-L-lysine derivatives.	NM_001192743.1
PROKR1		1.93	2.14	3.11	0.88	0.02	0.75	0	0	0.05	3.11	heart development	The process whose specific outcome is the progression of the heart over time, from its formation to the mature structure. The heart is a hollow, muscular organ, which, by contracting rhythmically, keeps up the circulation of the blood.	NM_174330.1
RUNX2	runt-related transcription factor 2	1.89	0	0	2.45	1.61	1.27	3.21	2.07	1.36	3.21	skeletal system morphogenesis	The process in which the anatomical structures of the skeleton are generated and organized.	XM_002697262.1
COL4A3BP	collagen, type IV, alpha 3 (Goodpasture antigen) binding protein	1.89	1.57	2.24	3.61	1.18	1.21	0.74	1.65	1.59	3.61	single-organism intracellular transport	An intracellular transport which involves only one organism.	NM_174765.2
RUNX2	runt-related transcription factor 2	1.89	0	0	2.45	1.61	1.27	3.21	2.07	1.36	3.21	repressing transcription factor binding	Interacting selectively and non-covalently with a transcription repressor, any protein whose activity is required to prevent or downregulate transcription.	XM_002697262.1
RUNX2	runt-related transcription factor 2	1.89	0	0	2.45	1.61	1.27	3.21	2.07	1.36	3.21	regulation of fibroblast growth factor receptor signaling pathway	Any process that modulates the frequency, rate or extent of fibroblast growth factor receptor signaling pathway activity.	XM_002697262.1
RUNX2	runt-related transcription factor 2	1.89	0	0	2.45	1.61	1.27	3.21	2.07	1.36	3.21	positive regulation of chondrocyte differentiation	Any process that activates or increases the frequency, rate or extent of chondrocyte differentiation.	XM_002697262.1
RUNX2	runt-related transcription factor 2	1.89	0	0	2.45	1.61	1.27	3.21	2.07	1.36	3.21	ossification	The formation of bone or of a bony substance, or the conversion of fibrous tissue or of cartilage into bone or a bony substance.	XM_002697262.1
COL4A3BP	collagen, type IV, alpha 3 (Goodpasture antigen) binding protein	1.89	1.57	2.24	3.61	1.18	1.21	0.74	1.65	1.59	3.61	nitrogen compound transport	The directed movement of nitrogen-containing compounds into, out of or within a cell, or between cells, by means of some agent such as a transporter or pore.	NM_174765.2
RUNX2	runt-related transcription factor 2	1.89	0	0	2.45	1.61	1.27	3.21	2.07	1.36	3.21	chondrocyte differentiation	The process in which a chondroblast acquires specialized structural and/or functional features of a chondrocyte. A chondrocyte is a polymorphic cell that forms cartilage.	XM_002697262.1
RUNX2	runt-related transcription factor 2	1.89	0	0	2.45	1.61	1.27	3.21	2.07	1.36	3.21	chondrocyte development	The process whose specific outcome is the progression of a chondrocyte over time, from its commitment to its mature state. Chondrocyte development does not include the steps involved in committing a chondroblast to a chondrocyte fate.	XM_002697262.1
COL4A3BP	collagen, type IV, alpha 3 (Goodpasture antigen) binding protein	1.89	1.57	2.24	3.61	1.18	1.21	0.74	1.65	1.59	3.61	cell morphogenesis	The developmental process in which the size or shape of a cell is generated and organized.	NM_174765.2
RUNX2	runt-related transcription factor 2	1.89	0	0	2.45	1.61	1.27	3.21	2.07	1.36	3.21	T cell differentiation	The process in which a precursor cell type acquires characteristics of a more mature T-cell. A T cell is a type of lymphocyte whose definin characteristic is the expression of a T cell receptor complex.	XM_002697262.1
EXOC4	exocyst complex component 4	1.88	0	1.74	2.32	2.14	0.94	2.97	2.15	0.99	2.97	single-organism intracellular transport	An intracellular transport which involves only one organism.	NM_001102207.1
STIM1	stromal interaction molecule 1	1.88	0.75	0.94	2	2.03	1.57	3.08	2.15	1.6	3.08	regulation of store-operated calcium channel activity	Any process that modulates the frequency, rate or extent of store-operated calcium channel activity.	NM_001035409.1
EXOC4	exocyst complex component 4	1.88	0	1.74	2.32	2.14	0.94	2.97	2.15	0.99	2.97	protein N-terminus binding	Interacting selectively and non-covalently with a protein N-terminus, the end of any peptide chain at which the 2-amino (or 2-imino) function of a constituent amino acid is not attached in peptide linkage to another amino-acid residue.	NM_001102207.1
STIM1	stromal interaction molecule 1	1.88	0.75	0.94	2	2.03	1.57	3.08	2.15	1.6	3.08	positive regulation of cation channel activity	Any process that activates or increases the frequency, rate or extent of cation channel activity.	NM_001035409.1
EXOC4	exocyst complex component 4	1.88	0	1.74	2.32	2.14	0.94	2.97	2.15	0.99	2.97	positive regulation of calcium-mediated signaling	Any process that activates or increases the frequency, rate or extent of calcium-mediated signaling.	NM_001102207.1
STIM1	stromal interaction molecule 1	1.88	0.75	0.94	2	2.03	1.57	3.08	2.15	1.6	3.08	positive regulation of calcium ion transmembrane transporter activity	Any process that activates or increases the frequency, rate or extent of calcium ion transmembrane transporter activity.	NM_001035409.1
EXOC4	exocyst complex component 4	1.88	0	1.74	2.32	2.14	0.94	2.97	2.15	0.99	2.97	oligodendrocyte differentiation	The process in which a relatively unspecialized cell acquires the specialized features of an oligodendrocyte. An oligodendrocyte is a type of glial cell involved in myelinating the axons of neurons in the central nervous system.	NM_001102207.1
STIM1	stromal interaction molecule 1	1.88	0.75	0.94	2	2.03	1.57	3.08	2.15	1.6	3.08	growth cone	The migrating motile tip of a growing nerve cell axon or dendrite.	NM_001035409.1
EXOC4	exocyst complex component 4	1.88	0	1.74	2.32	2.14	0.94	2.97	2.15	0.99	2.97	growth cone	The migrating motile tip of a growing nerve cell axon or dendrite.	NM_001102207.1
STIM1	stromal interaction molecule 1	1.88	0.75	0.94	2	2.03	1.57	3.08	2.15	1.6	3.08	cell cortex part	Any constituent part of the cell cortex, the region of a cell that lies just beneath the plasma membrane and often, but not always, contains a network of actin filaments and associated proteins.	NM_001035409.1
STIM1	stromal interaction molecule 1	1.88	0.75	0.94	2	2.03	1.57	3.08	2.15	1.6	3.08	calcium ion transport	The directed movement of calcium (Ca) ions into, out of or within a cell, or between cells, by means of some agent such as a transporter or pore.	NM_001035409.1
RERE	arginine-glutamic acid dipeptide (RE) repeats	1.87	0	0.6	1.17	1.17	0.87	3.18	1.28	0.9	3.18	sequence-specific DNA binding	Interacting selectively and non-covalently with DNA of a specific nucleotide composition, e.g. GC-rich DNA binding, or with a specific sequence motif or type of DNA e.g. promotor binding or rDNA binding.	XM_002694049.1
RERE	arginine-glutamic acid dipeptide (RE) repeats	1.87	0	0.6	1.17	1.17	0.87	3.18	1.28	0.9	3.18	histone deacetylase complex	A protein complex that possesses histone deacetylase activity.	XM_002694049.1
TP53BP1	tumor protein p53 binding protein 1	1.86	0	0.51	0.61	0.18	1.13	2.31	0.2	0	2.31	replication fork	The Y-shaped region of a replicating DNA molecule, resulting from the separation of the DNA strands and in which the synthesis of new strands takes place. Also includes associated protein complexes.	NM_001206397.1
FBXO11	F-box protein 11	1.82	0.67	0.71	2.77	0.5	1.13	0	2.05	0.95	2.77	protein-arginine N-methyltransferase activity	Catalysis of the reaction: S-adenosyl-L-methionine + (protein)-arginine = S-adenosyl-L-homocysteine + (protein)-N-methyl-arginine.	NM_001101894.1
FBXO11	F-box protein 11	1.82	0.67	0.71	2.77	0.5	1.13	0	2.05	0.95	2.77	peptidyl-arginine N-methylation	The addition of a methyl group onto a nitrogen atom of an arginine residue in a protein.	NM_001101894.1
PHF21A		1.81	0	1.3	1.44	1.48	0.3	1.9	2.67	1.04	2.67	suckling behavior	Specific behavior of a newborn or infant mammal that results in the derivation of nourishment from the breast.	NM_001206197.1
PHF21A		1.81	0	1.3	1.44	1.48	0.3	1.9	2.67	1.04	2.67	histone deacetylase complex	A protein complex that possesses histone deacetylase activity.	NM_001206197.1
RPS6KC1		1.8	0.24	0	3.34	1.97	0.28	0	0.32	0	3.34	ribosome	An intracellular organelle, about 200 A in diameter, consisting of RNA and protein. It is the site of protein biosynthesis resulting from translation of messenger RNA (mRNA). It consists of two subunits, one large and one small, each containing only protein and RNA. Both the ribosome and its subunits are characterized by their sedimentation coefficients, expressed in Svedberg units (symbol: S). H…	NM_001193022.1
RPS6KC1		1.8	0.24	0	3.34	1.97	0.28	0	0.32	0	3.34	phosphatidylinositol binding	Interacting selectively and non-covalently with any inositol-containing glycerophospholipid, i.e. phosphatidylinositol (PtdIns) and its phosphorylated derivatives.	NM_001193022.1
RPS6KC1		1.8	0.24	0	3.34	1.97	0.28	0	0.32	0	3.34	early endosome	A membrane-bounded organelle that receives incoming material from primary endocytic vesicles that have been generated by clathrin-dependent and clathrin-independent endocytosis; vesicles fuse with the early endosome to deliver cargo for sorting into recycling or degradation pathways.	NM_001193022.1
CSNK2A1	casein kinase 2, alpha 1 polypeptide	1.78	0	0.47	1.32	0.45	0.3	2.72	1.81	0.43	2.72	spindle checkpoint	A cell cycle checkpoint that originates from the mitotic or meiotic spindle.	NM_174635.2
PML	promyelocytic leukemia	1.78	1.76	0.76	2	1.46	0.97	2.91	0.46	0	2.91	regulation of translation in response to stress	Modulation of the frequency, rate or extent of translation as a result of a stimulus indicating the organism is under stress. The stress is usually, but not necessarily, exogenous (e.g. temperature, humidity, ionizing radiation).	NM_001206503.1
PML	promyelocytic leukemia	1.78	1.76	0.76	2	1.46	0.97	2.91	0.46	0	2.91	regulation of multicellular organismal development	Any process that modulates the frequency, rate or extent of multicellular organismal development.	NM_001206503.1
PML	promyelocytic leukemia	1.78	1.76	0.76	2	1.46	0.97	2.91	0.46	0	2.91	regulation of intracellular transport	Any process that modulates the frequency, rate or extent of the directed movement of substances within cells.	NM_001206503.1
PML	promyelocytic leukemia	1.78	1.76	0.76	2	1.46	0.97	2.91	0.46	0	2.91	regulation of double-strand break repair	Any process that modulates the frequency, rate or extent of double-strand break repair.	NM_001206503.1
PML	promyelocytic leukemia	1.78	1.76	0.76	2	1.46	0.97	2.91	0.46	0	2.91	regulation of cell development	Any process that modulates the rate, frequency or extent of the progression of the cell over time, from its formation to the mature structure. Cell development does not include the steps involved in committing a cell to a specific fate.	NM_001206503.1
CSNK2A1	casein kinase 2, alpha 1 polypeptide	1.78	0	0.47	1.32	0.45	0.3	2.72	1.81	0.43	2.72	regulation of catalytic activity	Any process that modulates the activity of an enzyme.	NM_174635.2
PML	promyelocytic leukemia	1.78	1.76	0.76	2	1.46	0.97	2.91	0.46	0	2.91	regulation of MHC class I biosynthetic process	Any process that modulates the frequency, rate or extent of the chemical reactions and pathways resulting in the formation of MHC class I.	NM_001206503.1
PML	promyelocytic leukemia	1.78	1.76	0.76	2	1.46	0.97	2.91	0.46	0	2.91	protein heterodimerization activity	Interacting selectively and non-covalently with a nonidentical protein to form a heterodimer.	NM_001206503.1
CSNK2A1	casein kinase 2, alpha 1 polypeptide	1.78	0	0.47	1.32	0.45	0.3	2.72	1.81	0.43	2.72	protein autophosphorylation	The phosphorylation by a protein of one or more of its own amino acid residues, or residues on an identical protein.	NM_174635.2
CSNK2A1	casein kinase 2, alpha 1 polypeptide	1.78	0	0.47	1.32	0.45	0.3	2.72	1.81	0.43	2.72	protein N-terminus binding	Interacting selectively and non-covalently with a protein N-terminus, the end of any peptide chain at which the 2-amino (or 2-imino) function of a constituent amino acid is not attached in peptide linkage to another amino-acid residue.	NM_174635.2
CSNK2A1	casein kinase 2, alpha 1 polypeptide	1.78	0	0.47	1.32	0.45	0.3	2.72	1.81	0.43	2.72	positive regulation of cell growth	Any process that activates or increases the frequency, rate, extent or direction of cell growth.	NM_174635.2
PML	promyelocytic leukemia	1.78	1.76	0.76	2	1.46	0.97	2.91	0.46	0	2.91	negative regulation of mitotic cell cycle	Any process that stops, prevents or reduces the rate or extent of progression through the mitotic cell cycle.	NM_001206503.1
CSNK2A1	casein kinase 2, alpha 1 polypeptide	1.78	0	0.47	1.32	0.45	0.3	2.72	1.81	0.43	2.72	negative regulation of cysteine-type endopeptidase activity involved in apoptotic process	Any process that stops, prevents, or reduces the frequency, rate or extent of a cysteine-type endopeptidase activity involved in the apoptotic process.	NM_174635.2
PML	promyelocytic leukemia	1.78	1.76	0.76	2	1.46	0.97	2.91	0.46	0	2.91	negative regulation of cell growth	Any process that stops, prevents, or reduces the frequency, rate, extent or direction of cell growth.	NM_001206503.1
PML	promyelocytic leukemia	1.78	1.76	0.76	2	1.46	0.97	2.91	0.46	0	2.91	negative regulation of angiogenesis	Any process that stops, prevents, or reduces the frequency, rate or extent of angiogenesis.	NM_001206503.1
PML	promyelocytic leukemia	1.78	1.76	0.76	2	1.46	0.97	2.91	0.46	0	2.91	myeloid cell differentiation	The process in which a relatively unspecialized myeloid precursor cell acquires the specialized features of any cell of the myeloid leukocyte, megakaryocyte, thrombocyte, or erythrocyte lineages.	NM_001206503.1
PML	promyelocytic leukemia	1.78	1.76	0.76	2	1.46	0.97	2.91	0.46	0	2.91	mammary gland involution	The tissue remodeling that removes differentiated mammary epithelia during weaning.	NM_001206503.1
PML	promyelocytic leukemia	1.78	1.76	0.76	2	1.46	0.97	2.91	0.46	0	2.91	intrinsic apoptotic signaling pathway in response to endoplasmic reticulum stress	A series of molecular signals in which an intracellular signal is conveyed to trigger the apoptotic death of a cell. The pathway is induced in response to a stimulus indicating endoplasmic reticulum (ER) stress, and ends when the execution phase of apoptosis is triggered. ER stress usually results from the accumulation of unfolded or misfolded proteins in the ER lumen.	NM_001206503.1
PML	promyelocytic leukemia	1.78	1.76	0.76	2	1.46	0.97	2.91	0.46	0	2.91	intrinsic apoptotic signaling pathway by p53 class mediator	A series of molecular signals in which an intracellular signal is conveyed to trigger the apoptotic death of a cell. The pathway is induced by the cell cycle regulator phosphoprotein p53, or an equivalent protein, and ends when the execution phase of apoptosis is triggered.	NM_001206503.1
PML	promyelocytic leukemia	1.78	1.76	0.76	2	1.46	0.97	2.91	0.46	0	2.91	interferon-gamma-mediated signaling pathway	A series of molecular signals initiated by the binding of interferon-gamma to a receptor on the surface of a cell, and ending with regulation of a downstream cellular process, e.g. transcription. Interferon gamma is the only member of the type II interferon found so far.	NM_001206503.1
PML	promyelocytic leukemia	1.78	1.76	0.76	2	1.46	0.97	2.91	0.46	0	2.91	immune system process	Any process involved in the development or functioning of the immune system, an organismal system for calibrated responses to potential internal or invasive threats.	NM_001206503.1
PML	promyelocytic leukemia	1.78	1.76	0.76	2	1.46	0.97	2.91	0.46	0	2.91	endoplasmic reticulum calcium ion homeostasis	Any process involved in the maintenance of an internal steady state of calcium ions within the endoplasmic reticulum of a cell or between the endoplasmic reticulum and its surroundings.	NM_001206503.1
PML	promyelocytic leukemia	1.78	1.76	0.76	2	1.46	0.97	2.91	0.46	0	2.91	cobalt ion binding	Interacting selectively and non-covalently with a cobalt (Co) ion.	NM_001206503.1
PML	promyelocytic leukemia	1.78	1.76	0.76	2	1.46	0.97	2.91	0.46	0	2.91	cellular senescence	A cell aging process stimulated in response to cellular stress, whereby normal cells lose the ability to divide through irreversible cell cycle arrest.	NM_001206503.1
PML	promyelocytic leukemia	1.78	1.76	0.76	2	1.46	0.97	2.91	0.46	0	2.91	cellular response to oxidative stress	Any process that results in a change in state or activity of a cell (in terms of movement, secretion, enzyme production, gene expression, etc.) as a result of oxidative stress, a state often resulting from exposure to high levels of reactive oxygen species, e.g. superoxide anions, hydrogen peroxide (H2O2), and hydroxyl radicals.	NM_001206503.1
PML	promyelocytic leukemia	1.78	1.76	0.76	2	1.46	0.97	2.91	0.46	0	2.91	cellular response to interleukin-4	Any process that results in a change in state or activity of a cell (in terms of movement, secretion, enzyme production, gene expression, etc.) as a result of an interleukin-4 stimulus.	NM_001206503.1
PML	promyelocytic leukemia	1.78	1.76	0.76	2	1.46	0.97	2.91	0.46	0	2.91	cell aging	An aging process that has as participant a cell after a cell has stopped dividing. Cell aging may occur when a cell has temporarily stopped dividing through cell cycle arrest (GO__0007050) or when a cell has permanently stopped dividing, in which case it is undergoing cellular senescence (GO__0090398). May precede cell death (GO__0008219) and succeed cell maturation (GO__0048469).	NM_001206503.1
PML	promyelocytic leukemia	1.78	1.76	0.76	2	1.46	0.97	2.91	0.46	0	2.91	calcium ion transport into cytosol	The directed movement of calcium ions (Ca2+) into the cytosol.	NM_001206503.1
CSNK2A1	casein kinase 2, alpha 1 polypeptide	1.78	0	0.47	1.32	0.45	0.3	2.72	1.81	0.43	2.72	Sin3 complex	A multiprotein complex that functions broadly in eukaryotic organisms as a transcriptional repressor of protein-coding genes, through the gene-specific deacetylation of histones. Amongst its subunits, the Sin3 complex contains Sin3-like proteins, and a number of core proteins that are shared with the NuRD complex (including histone deacetylases and histone binding proteins). The Sin3 complex does…	NM_174635.2
PML	promyelocytic leukemia	1.78	1.76	0.76	2	1.46	0.97	2.91	0.46	0	2.91	PML body organization	A process that is carried out at the cellular level which results in the assembly, arrangement of constituent parts, or disassembly of PML bodies, a class of nuclear body; they react against SP100 auto-antibodies (PML = promyelocytic leukemia).	NM_001206503.1
RTN3	reticulon 3	1.77	0.29	1.7	0.25	0.73	0.76	0.83	2.28	0.96	2.28	response to stress	Any process that results in a change in state or activity of a cell or an organism (in terms of movement, secretion, enzyme production, gene expression, etc.) as a result of a disturbance in organismal or cellular homeostasis, usually, but not necessarily, exogenous (e.g. temperature, humidity, ionizing radiation).	NM_182657.1
PDS5B	PDS5, regulator of cohesion maintenance, homolog B (S. cerevisiae)	1.74	1.11	0	2.4	0.25	0.91	0	0.95	0	2.4	regulation of cell proliferation	Any process that modulates the frequency, rate or extent of cell proliferation.	XM_002691755.2
PDS5B	PDS5, regulator of cohesion maintenance, homolog B (S. cerevisiae)	1.74	1.11	0	2.4	0.25	0.91	0	0.95	0	2.4	mitosis	A cell cycle process comprising the steps by which the nucleus of a eukaryotic cell divides; the process involves condensation of chromosomal DNA into a highly compacted form. Canonically, mitosis produces two daughter nuclei whose chromosome complement is identical to that of the mother cell.	XM_002691755.2
RB1	retinoblastoma 1 (including osteosarcoma)	1.71	0.52	0	2.41	0	0.3	0	1.06	0	2.41	spindle	The array of microtubules and associated molecules that forms between opposite poles of a eukaryotic cell during mitosis or meiosis and serves to move the duplicated chromosomes apart.	NM_001076907.1
RB1	retinoblastoma 1 (including osteosarcoma)	1.71	0.52	0	2.41	0	0.3	0	1.06	0	2.41	skeletal muscle cell differentiation	The process in which a relatively unspecialized cell acquires specialized features of a skeletal muscle cell, a somatic cell located in skeletal muscle.	NM_001076907.1
RB1	retinoblastoma 1 (including osteosarcoma)	1.71	0.52	0	2.41	0	0.3	0	1.06	0	2.41	regulation of sister chromatid cohesion	Any process that modulates the frequency, rate or extent of sister chromatid cohesion.	NM_001076907.1
RB1	retinoblastoma 1 (including osteosarcoma)	1.71	0.52	0	2.41	0	0.3	0	1.06	0	2.41	regulation of mitotic cell cycle	Any process that modulates the rate or extent of progress through the mitotic cell cycle.	NM_001076907.1
RB1	retinoblastoma 1 (including osteosarcoma)	1.71	0.52	0	2.41	0	0.3	0	1.06	0	2.41	regulation of chromosome organization	Any process that modulates the frequency, rate or extent of a process involved in the formation, arrangement of constituent parts, or disassembly of a chromosome.	NM_001076907.1
RB1	retinoblastoma 1 (including osteosarcoma)	1.71	0.52	0	2.41	0	0.3	0	1.06	0	2.41	regulation of cellular localization	Any process that modulates the frequency, rate or extent of a process in which a cell, a substance, or a cellular entity is transported to, or maintained in a specific location within or in the membrane of a cell.	NM_001076907.1
RB1	retinoblastoma 1 (including osteosarcoma)	1.71	0.52	0	2.41	0	0.3	0	1.06	0	2.41	protein localization to chromosome	Any process in which a protein is transported to, or maintained at, a specific location on a chromosome.	NM_001076907.1
RB1	retinoblastoma 1 (including osteosarcoma)	1.71	0.52	0	2.41	0	0.3	0	1.06	0	2.41	positive regulation of mitotic metaphase/anaphase transition	Any process that activates or increases the frequency, rate or extent of the mitotic metaphase to anaphase transition.	NM_001076907.1
RB1	retinoblastoma 1 (including osteosarcoma)	1.71	0.52	0	2.41	0	0.3	0	1.06	0	2.41	positive regulation of macrophage differentiation	Any process that activates or increases the frequency, rate or extent of macrophage differentiation.	NM_001076907.1
RB1	retinoblastoma 1 (including osteosarcoma)	1.71	0.52	0	2.41	0	0.3	0	1.06	0	2.41	negative regulation of protein kinase activity	Any process that stops, prevents, or reduces the frequency, rate or extent of protein kinase activity.	NM_001076907.1
RB1	retinoblastoma 1 (including osteosarcoma)	1.71	0.52	0	2.41	0	0.3	0	1.06	0	2.41	negative regulation of cell cycle	Any process that stops, prevents or reduces the rate or extent of progression through the cell cycle.	NM_001076907.1
RB1	retinoblastoma 1 (including osteosarcoma)	1.71	0.52	0	2.41	0	0.3	0	1.06	0	2.41	mitotic sister chromatid segregation	A cell cycle process comprising the steps by which the nucleus of a eukaryotic cell divides; the process involves condensation of chromosomal DNA into a highly compacted form, and segregation of the chromosomes. Canonically, mitosis produces two daughter nuclei whose chromosome complement is identical to that of the mother cell.	NM_001076907.1
RB1	retinoblastoma 1 (including osteosarcoma)	1.71	0.52	0	2.41	0	0.3	0	1.06	0	2.41	mitosis	A cell cycle process comprising the steps by which the nucleus of a eukaryotic cell divides; the process involves condensation of chromosomal DNA into a highly compacted form. Canonically, mitosis produces two daughter nuclei whose chromosome complement is identical to that of the mother cell.	NM_001076907.1
RB1	retinoblastoma 1 (including osteosarcoma)	1.71	0.52	0	2.41	0	0.3	0	1.06	0	2.41	microtubule cytoskeleton organization	A process that is carried out at the cellular level which results in the assembly, arrangement of constituent parts, or disassembly of cytoskeletal structures comprising microtubules and their associated proteins.	NM_001076907.1
RB1	retinoblastoma 1 (including osteosarcoma)	1.71	0.52	0	2.41	0	0.3	0	1.06	0	2.41	maintenance of mitotic sister chromatid cohesion	The process in which the association between sister chromatids of a replicated chromosome is maintained as chromosomes condense, attach to the spindle in a bipolar orientation, and congress to the metaphase plate during a mitotic cell cycle.	NM_001076907.1
RB1	retinoblastoma 1 (including osteosarcoma)	1.71	0.52	0	2.41	0	0.3	0	1.06	0	2.41	glial cell apoptotic process	Any apoptotic process in a glial cell, a non-neuronal cell of the nervous system.	NM_001076907.1
RB1	retinoblastoma 1 (including osteosarcoma)	1.71	0.52	0	2.41	0	0.3	0	1.06	0	2.41	cell cycle process	The cellular process that ensures successive accurate and complete genome replication and chromosome segregation.	NM_001076907.1
MFN1	mitofusin 1	1.7	2.54	1	0.74	0.67	0.55	-1.29	2	0.65	2.54	GTPase activity	Catalysis of the reaction: GTP + H2O = GDP + phosphate.	NM_001206508.1
MFN1	mitofusin 1	1.7	2.54	1	0.74	0.67	0.55	-1.29	2	0.65	2.54	GTP catabolic process	The chemical reactions and pathways resulting in the breakdown of GTP, guanosine triphosphate.	NM_001206508.1
UBR3	ubiquitin protein ligase E3 component n-recognin 3 (putative)	1.68	0.65	0.02	3.75	0	1.05	0	1.41	0.47	3.75	suckling behavior	Specific behavior of a newborn or infant mammal that results in the derivation of nourishment from the breast.	XM_002685283.1
NUP85	nucleoporin 85kDa	1.68	0.63	2.27	0	0	-0.79	3.29	2.15	2.13	3.29	spindle	The array of microtubules and associated molecules that forms between opposite poles of a eukaryotic cell during mitosis or meiosis and serves to move the duplicated chromosomes apart.	NM_001034387.1
NUP85	nucleoporin 85kDa	1.68	0.63	2.27	0	0	-0.79	3.29	2.15	2.13	3.29	regulation of glucose transport	Any process that modulates the frequency, rate or extent of glucose transport. Glucose transport is the directed movement of the hexose monosaccharide glucose into, out of or within a cell, or between cells, by means of some agent such as a transporter or pore.	NM_001034387.1
NUP85	nucleoporin 85kDa	1.68	0.63	2.27	0	0	-0.79	3.29	2.15	2.13	3.29	nuclear pore outer ring	A subcomplex of the nuclear pore complex (NPC) that forms the outer rings of the core scaffold, a lattice-like structure that gives the NPC its shape and strength. In S. cerevisiae, the two outer rings each contain multiple copies of the following proteins: Nup133p, Nup120p, Nup145Cp, Nup85p, Nup84p, Seh1p, and Sec13p. In vertebrates, the two outer rings each contain multiple copies of the follow…	NM_001034387.1
PDS5A	PDS5, regulator of cohesion maintenance, homolog A (S. cerevisiae)	1.68	0.39	0.41	2.78	1.32	0.95	0	1.93	0.79	2.78	mitosis	A cell cycle process comprising the steps by which the nucleus of a eukaryotic cell divides; the process involves condensation of chromosomal DNA into a highly compacted form. Canonically, mitosis produces two daughter nuclei whose chromosome complement is identical to that of the mother cell.	XM_002688229.1
UBR3	ubiquitin protein ligase E3 component n-recognin 3 (putative)	1.68	0.65	0.02	3.75	0	1.05	0	1.41	0.47	3.75	ligase activity	Catalysis of the joining of two substances, or two groups within a single molecule, with the concomitant hydrolysis of the diphosphate bond in ATP or a similar triphosphate.	XM_002685283.1
NUP85	nucleoporin 85kDa	1.68	0.63	2.27	0	0	-0.79	3.29	2.15	2.13	3.29	lamellipodium assembly	Formation of a lamellipodium, a thin sheetlike extension of the surface of a migrating cell.	NM_001034387.1
NUP85	nucleoporin 85kDa	1.68	0.63	2.27	0	0	-0.79	3.29	2.15	2.13	3.29	glucose transport	The directed movement of the hexose monosaccharide glucose into, out of or within a cell, or between cells, by means of some agent such as a transporter or pore.	NM_001034387.1
AXIN2	axin 2 (conductin, axil)	1.67	-0.92	-2.63	-1.77	-1.81	-1.26	-2.34	-1.89	-1.04	-2.63	termination of G-protein coupled receptor signaling pathway	The signaling process in which G-protein coupled receptor signaling is brought to an end. For example, through the action of GTPase-activating proteins (GAPs) that act to accelerate hydrolysis of GTP to GDP on G-alpha proteins, thereby terminating the transduced signal.	NM_001192299.1
AXIN2	axin 2 (conductin, axil)	1.67	-0.92	-2.63	-1.77	-1.81	-1.26	-2.34	-1.89	-1.04	-2.63	regulation of sister chromatid cohesion	Any process that modulates the frequency, rate or extent of sister chromatid cohesion.	NM_001192299.1
AXIN2	axin 2 (conductin, axil)	1.67	-0.92	-2.63	-1.77	-1.81	-1.26	-2.34	-1.89	-1.04	-2.63	regulation of multicellular organismal development	Any process that modulates the frequency, rate or extent of multicellular organismal development.	NM_001192299.1
AXIN2	axin 2 (conductin, axil)	1.67	-0.92	-2.63	-1.77	-1.81	-1.26	-2.34	-1.89	-1.04	-2.63	regulation of chondrocyte differentiation	Any process that modulates the frequency, rate or extent of chondrocyte differentiation.	NM_001192299.1
AXIN2	axin 2 (conductin, axil)	1.67	-0.92	-2.63	-1.77	-1.81	-1.26	-2.34	-1.89	-1.04	-2.63	regulation of cell development	Any process that modulates the rate, frequency or extent of the progression of the cell over time, from its formation to the mature structure. Cell development does not include the steps involved in committing a cell to a specific fate.	NM_001192299.1
AXIN2	axin 2 (conductin, axil)	1.67	-0.92	-2.63	-1.77	-1.81	-1.26	-2.34	-1.89	-1.04	-2.63	regulation of catenin import into nucleus	Any process that modulates the rate, frequency or extent of the directed movement of a catenin protein from the cytoplasm into the nucleus.	NM_001192299.1
AXIN2	axin 2 (conductin, axil)	1.67	-0.92	-2.63	-1.77	-1.81	-1.26	-2.34	-1.89	-1.04	-2.63	regulation of DNA repair	Any process that modulates the frequency, rate or extent of DNA repair.	NM_001192299.1
AXIN2	axin 2 (conductin, axil)	1.67	-0.92	-2.63	-1.77	-1.81	-1.26	-2.34	-1.89	-1.04	-2.63	positive regulation of protein phosphorylation	Any process that activates or increases the frequency, rate or extent of addition of phosphate groups to amino acids within a protein.	NM_001192299.1
AXIN2	axin 2 (conductin, axil)	1.67	-0.92	-2.63	-1.77	-1.81	-1.26	-2.34	-1.89	-1.04	-2.63	positive regulation of protein kinase activity	Any process that activates or increases the frequency, rate or extent of protein kinase activity.	NM_001192299.1
AXIN2	axin 2 (conductin, axil)	1.67	-0.92	-2.63	-1.77	-1.81	-1.26	-2.34	-1.89	-1.04	-2.63	positive regulation of epithelial to mesenchymal transition	Any process that increases the rate, frequency, or extent of epithelial to mesenchymal transition. Epithelial to mesenchymal transition is where an epithelial cell loses apical/basolateral polarity, severs intercellular adhesive junctions, degrades basement membrane components and becomes a migratory mesenchymal cell.	NM_001192299.1
AXIN2	axin 2 (conductin, axil)	1.67	-0.92	-2.63	-1.77	-1.81	-1.26	-2.34	-1.89	-1.04	-2.63	positive regulation of cell death	Any process that increases the rate or frequency of cell death. Cell death is the specific activation or halting of processes within a cell so that its vital functions markedly cease, rather than simply deteriorating gradually over time, which culminates in cell death.	NM_001192299.1
AXIN2	axin 2 (conductin, axil)	1.67	-0.92	-2.63	-1.77	-1.81	-1.26	-2.34	-1.89	-1.04	-2.63	positive regulation of GTPase activity	Any process that activates or increases the activity of a GTPase.	NM_001192299.1
AXIN2	axin 2 (conductin, axil)	1.67	-0.92	-2.63	-1.77	-1.81	-1.26	-2.34	-1.89	-1.04	-2.63	ossification	The formation of bone or of a bony substance, or the conversion of fibrous tissue or of cartilage into bone or a bony substance.	NM_001192299.1
AXIN2	axin 2 (conductin, axil)	1.67	-0.92	-2.63	-1.77	-1.81	-1.26	-2.34	-1.89	-1.04	-2.63	negative regulation of osteoblast differentiation	Any process that stops, prevents, or reduces the frequency, rate or extent of osteoblast differentiation.	NM_001192299.1
AXIN2	axin 2 (conductin, axil)	1.67	-0.92	-2.63	-1.77	-1.81	-1.26	-2.34	-1.89	-1.04	-2.63	mismatch repair	A system for the correction of errors in which an incorrect base, which cannot form hydrogen bonds with the corresponding base in the parent strand, is incorporated into the daughter strand. The mismatch repair system promotes genomic fidelity by repairing base-base mismatches, insertion-deletion loops and heterologies generated during DNA replication and recombination.	NM_001192299.1
AXIN2	axin 2 (conductin, axil)	1.67	-0.92	-2.63	-1.77	-1.81	-1.26	-2.34	-1.89	-1.04	-2.63	maintenance of DNA repeat elements	Any process involved in sustaining the fidelity and copy number of DNA repeat elements.	NM_001192299.1
AXIN2	axin 2 (conductin, axil)	1.67	-0.92	-2.63	-1.77	-1.81	-1.26	-2.34	-1.89	-1.04	-2.63	heart field specification	The process that results in the delineation of a specific region of the lateral mesoderm into the area in which the heart will develop.	NM_001192299.1
AXIN2	axin 2 (conductin, axil)	1.67	-0.92	-2.63	-1.77	-1.81	-1.26	-2.34	-1.89	-1.04	-2.63	endochondral bone morphogenesis	The process in which bones are generated and organized as a result of the conversion of initial cartilaginous anlage into bone.	NM_001192299.1
AXIN2	axin 2 (conductin, axil)	1.67	-0.92	-2.63	-1.77	-1.81	-1.26	-2.34	-1.89	-1.04	-2.63	cytoplasmic microtubule	Any microtubule in the cytoplasm of a cell.	NM_001192299.1
AXIN2	axin 2 (conductin, axil)	1.67	-0.92	-2.63	-1.77	-1.81	-1.26	-2.34	-1.89	-1.04	-2.63	chondrocyte differentiation	The process in which a chondroblast acquires specialized structural and/or functional features of a chondrocyte. A chondrocyte is a polymorphic cell that forms cartilage.	NM_001192299.1
AXIN2	axin 2 (conductin, axil)	1.67	-0.92	-2.63	-1.77	-1.81	-1.26	-2.34	-1.89	-1.04	-2.63	chondrocyte development	The process whose specific outcome is the progression of a chondrocyte over time, from its commitment to its mature state. Chondrocyte development does not include the steps involved in committing a chondroblast to a chondrocyte fate.	NM_001192299.1
AXIN2	axin 2 (conductin, axil)	1.67	-0.92	-2.63	-1.77	-1.81	-1.26	-2.34	-1.89	-1.04	-2.63	centromeric sister chromatid cohesion	The cell cycle process in which the sister chromatids of a replicated chromosome are joined along the length of the centromeric region of the chromosome.	NM_001192299.1
AXIN2	axin 2 (conductin, axil)	1.67	-0.92	-2.63	-1.77	-1.81	-1.26	-2.34	-1.89	-1.04	-2.63	cell cortex	The region of a cell that lies just beneath the plasma membrane and often, but not always, contains a network of actin filaments and associated proteins.	NM_001192299.1
AXIN2	axin 2 (conductin, axil)	1.67	-0.92	-2.63	-1.77	-1.81	-1.26	-2.34	-1.89	-1.04	-2.63	armadillo repeat domain binding	Interacting selectively and non-covalently with the armadillo repeat domain of a protein, an approximately 40 amino acid long tandemly repeated sequence motif first identified in the Drosophila segment polarity protein armadillo. Arm-repeat proteins are involved in various processes, including intracellular signalling and cytoskeletal regulation.	NM_001192299.1
AXIN2	axin 2 (conductin, axil)	1.67	-0.92	-2.63	-1.77	-1.81	-1.26	-2.34	-1.89	-1.04	-2.63	I-SMAD binding	Interacting selectively and non-covalently with an inhibitory SMAD signaling protein.	NM_001192299.1
RAD50	RAD50 homolog (S. cerevisiae)	1.66	0.28	0.22	2.4	0	1.5	0.41	2.04	0.41	2.4	single-stranded DNA endodeoxyribonuclease activity	Catalysis of the hydrolysis of ester linkages within a single-stranded deoxyribonucleic acid molecule by creating internal breaks.	NM_001206868.1
RAD50	RAD50 homolog (S. cerevisiae)	1.66	0.28	0.22	2.4	0	1.5	0.41	2.04	0.41	2.4	regulation of DNA recombination	Any process that modulates the frequency, rate or extent of DNA recombination, a DNA metabolic process in which a new genotype is formed by reassortment of genes resulting in gene combinations different from those that were present in the parents.	NM_001206868.1
RAD50	RAD50 homolog (S. cerevisiae)	1.66	0.28	0.22	2.4	0	1.5	0.41	2.04	0.41	2.4	Mre11 complex	Trimeric protein complex that possesses endonuclease activity; involved in meiotic recombination, DNA repair and checkpoint signaling. In Saccharomyces cerevisiae, the complex comprises Mre11p, Rad50p, and Xrs2p; complexes identified in other species generally contain proteins orthologous to the Saccharomyces cerevisiae proteins.	NM_001206868.1
PPP2R5E	protein phosphatase 2, regulatory subunit B', epsilon isoform	1.65	0	1.1	2.33	1.05	0.48	0.9	1.89	1.13	2.33	regulation of catalytic activity	Any process that modulates the activity of an enzyme.	NM_001083468.1
PPP2R5E	protein phosphatase 2, regulatory subunit B', epsilon isoform	1.65	0	1.1	2.33	1.05	0.48	0.9	1.89	1.13	2.33	protein phosphatase type 2A regulator activity	Modulation of the activity of the enzyme protein phosphatase type 2A.	NM_001083468.1
DAPK1	death-associated protein kinase 1 (EC:2.7.1.-)	1.64	0.91	2.34	0.29	2.66	2.34	2.6	1.87	2.34	2.66	protein autophosphorylation	The phosphorylation by a protein of one or more of its own amino acid residues, or residues on an identical protein.	NM_001206038.1-2
DAPK1	death-associated protein kinase 1 (EC:2.7.1.-)	1.64	0.91	2.34	0.29	2.66	2.34	2.6	1.87	2.34	2.66	negative regulation of extrinsic apoptotic signaling pathway via death domain receptors	Any process that stops, prevents or reduces the frequency, rate or extent of extrinsic apoptotic signaling pathway via death domain receptors.	NM_001206038.1-2
DAPK1	death-associated protein kinase 1 (EC:2.7.1.-)	1.64	0.91	2.34	0.29	2.66	2.34	2.6	1.87	2.34	2.66	cellular response to interferon-gamma	Any process that results in a change in state or activity of a cell (in terms of movement, secretion, enzyme production, gene expression, etc.) as a result of an interferon-gamma stimulus. Interferon gamma is the only member of the type II interferon found so far.	NM_001206038.1-2
DAPK1	death-associated protein kinase 1 (EC:2.7.1.-)	1.64	0.91	2.34	0.29	2.66	2.34	2.6	1.87	2.34	2.66	calmodulin-dependent protein kinase activity	Catalysis of the reactions: ATP + a protein serine = ADP + protein serine phosphate; and ATP + a protein threonine = ADP + protein threonine phosphate. These reactions require the presence of calcium-bound calmodulin.	NM_001206038.1-2
DAPK1	death-associated protein kinase 1 (EC:2.7.1.-)	1.64	0.91	2.34	0.29	2.66	2.34	2.6	1.87	2.34	2.66	apoptotic signaling pathway	A series of molecular signals which triggers the apoptotic death of a cell. The pathway starts with reception of a signal, and ends when the execution phase of apoptosis is triggered.	NM_001206038.1-2
RUFY3	RUN and FYVE domain containing 3	1.63	1.55	2.11	3.08	3.56	0.84	0.23	2.47	2.68	3.56	negative regulation of axonogenesis	Any process that stops, prevents, or reduces the frequency, rate or extent of axonogenesis.	NM_001191522.1
RUFY3	RUN and FYVE domain containing 3	1.63	1.55	2.11	3.08	3.56	0.84	0.23	2.47	2.68	3.56	growth cone	The migrating motile tip of a growing nerve cell axon or dendrite.	NM_001191522.1
ELMO1	engulfment and cell motility 1, ced-12 homolog (C. elegans)	1.62	0	0.63	2	1.04	1.38	2.99	2.43	1.59	2.99	regulation of defense response to virus by virus	Any viral process that modulates the frequency, rate, or extent of the antiviral response of the host cell or organism.	NM_001113227.1
ELMO1	engulfment and cell motility 1, ced-12 homolog (C. elegans)	1.62	0	0.63	2	1.04	1.38	2.99	2.43	1.59	2.99	actin cytoskeleton organization	A process that is carried out at the cellular level which results in the assembly, arrangement of constituent parts, or disassembly of cytoskeletal structures comprising actin filaments and their associated proteins.	NM_001113227.1
ELMO1	engulfment and cell motility 1, ced-12 homolog (C. elegans)	1.62	0	0.63	2	1.04	1.38	2.99	2.43	1.59	2.99	Rac protein signal transduction	A series of molecular signals within the cell that are mediated by a member of the Rac family of proteins switching to a GTP-bound active state.	NM_001113227.1
ELMO1	engulfment and cell motility 1, ced-12 homolog (C. elegans)	1.62	0	0.63	2	1.04	1.38	2.99	2.43	1.59	2.99	Fc-gamma receptor signaling pathway involved in phagocytosis	An Fc-gamma receptor signaling pathway that contributes to the endocytic engulfment of external particulate material by phagocytes.	NM_001113227.1
2015-09-06	septin 6	1.61	0	0.15	0	0.12	0.69	2.35	0.61	0.94	2.35	spindle	The array of microtubules and associated molecules that forms between opposite poles of a eukaryotic cell during mitosis or meiosis and serves to move the duplicated chromosomes apart.	NM_001035430.1
2015-09-06	septin 6	1.61	0	0.15	0	0.12	0.69	2.35	0.61	0.94	2.35	septin complex	A protein complex containing septins. Typically, these complexes contain multiple septins and are oligomeric.	NM_001035430.1
ASAH1	N-acylsphingosine amidohydrolase 1	1.61	2.36	3	2.71	1.43	1.06	1.03	0.22	1.01	3	response to organic substance	Any process that results in a change in state or activity of a cell or an organism (in terms of movement, secretion, enzyme production, gene expression, etc.) as a result of an organic substance stimulus.	NM_001075459.1
PIP4K2A	phosphatidylinositol-5-phosphate 4-kinase, type II, alpha (EC:2.7.1.149)	1.61	0	0.51	1.36	0.35	0.25	2.59	1.77	1.16	2.59	phosphatidylinositol phosphorylation	The process of introducing one or more phosphate groups into a phosphatidylinositol, any glycerophosphoinositol having one phosphatidyl group esterified to one of the hydroxy groups of inositol.	NM_001192769.1
PIP4K2A	phosphatidylinositol-5-phosphate 4-kinase, type II, alpha (EC:2.7.1.149)	1.61	0	0.51	1.36	0.35	0.25	2.59	1.77	1.16	2.59	phosphatidylinositol phosphate kinase activity	Catalysis of the reaction: ATP + a phosphatidylinositol phosphate = ADP + a phosphatidylinositol bisphosphate.	NM_001192769.1
PIP4K2A	phosphatidylinositol-5-phosphate 4-kinase, type II, alpha (EC:2.7.1.149)	1.61	0	0.51	1.36	0.35	0.25	2.59	1.77	1.16	2.59	phosphatidylinositol metabolic process	The chemical reactions and pathways involving phosphatidylinositol, any glycophospholipid in which a sn-glycerol 3-phosphate residue is esterified to the 1-hydroxyl group of 1D-myo-inositol.	NM_001192769.1
PIP4K2A	phosphatidylinositol-5-phosphate 4-kinase, type II, alpha (EC:2.7.1.149)	1.61	0	0.51	1.36	0.35	0.25	2.59	1.77	1.16	2.59	phosphatidylinositol biosynthetic process	The chemical reactions and pathways resulting in the formation of phosphatidylinositol, any glycophospholipid in which the sn-glycerol 3-phosphate residue is esterified to the 1-hydroxyl group of 1D-myo-inositol.	NM_001192769.1
TMEM161B		1.61	0.68	0.34	2.67	1.64	1.12	0	2.16	0.45	2.67	DNA integration	The process in which a segment of DNA is incorporated into another, usually larger, DNA molecule such as a chromosome.	NM_001205673.1
PIP4K2A	phosphatidylinositol-5-phosphate 4-kinase, type II, alpha (EC:2.7.1.149)	1.61	0	0.51	1.36	0.35	0.25	2.59	1.77	1.16	2.59	1-phosphatidylinositol-4-phosphate 5-kinase activity	Catalysis of the reaction: 1-phosphatidyl-1D-myo-inositol 4-phosphate + ATP = 1-phosphatidyl-1D-myo-inositol 4,5-bisphosphate + ADP + 2 H(+).	NM_001192769.1
MINK1		1.6	-0.16	0	0	-0.22	-1.41	2.44	0	0	2.44	signal transduction by phosphorylation	A process in which the transfer of one or more phosphate groups to a substrate transmits a signal to the phosphorylated substrate.	NM_001099376.1
MINK1		1.6	-0.16	0	0	-0.22	-1.41	2.44	0	0	2.44	response to stress	Any process that results in a change in state or activity of a cell or an organism (in terms of movement, secretion, enzyme production, gene expression, etc.) as a result of a disturbance in organismal or cellular homeostasis, usually, but not necessarily, exogenous (e.g. temperature, humidity, ionizing radiation).	NM_001099376.1
MINK1		1.6	-0.16	0	0	-0.22	-1.41	2.44	0	0	2.44	regulation of cell-matrix adhesion	Any process that modulates the frequency, rate or extent of attachment of a cell to the extracellular matrix.	NM_001099376.1
MINK1		1.6	-0.16	0	0	-0.22	-1.41	2.44	0	0	2.44	regulation of cell-cell adhesion	Any process that modulates the frequency, rate or extent of attachment of a cell to another cell.	NM_001099376.1
MINK1		1.6	-0.16	0	0	-0.22	-1.41	2.44	0	0	2.44	protein autophosphorylation	The phosphorylation by a protein of one or more of its own amino acid residues, or residues on an identical protein.	NM_001099376.1
MINK1		1.6	-0.16	0	0	-0.22	-1.41	2.44	0	0	2.44	actin cytoskeleton reorganization	A process that is carried out at the cellular level which results in dynamic structural changes to the arrangement of constituent parts of cytoskeletal structures comprising actin filaments and their associated proteins.	NM_001099376.1
DGKD	diacylglycerol kinase, delta 130kDa	1.59	0.57	1.14	1.56	2.09	1.94	3.17	2.05	1.93	3.17	second-messenger-mediated signaling	Any intracellular signal transduction in which the signal is passed on within the cell via a second messenger; a small molecule or ion that can be quickly generated or released from intracellular stores, and can diffuse within the cell. Second-messenger signaling includes production or release of the second messenger, and effectors downstream of the second messenger that further transmit the sign…	NM_001035282.2
DGKD	diacylglycerol kinase, delta 130kDa	1.59	0.57	1.14	1.56	2.09	1.94	3.17	2.05	1.93	3.17	response to organic substance	Any process that results in a change in state or activity of a cell or an organism (in terms of movement, secretion, enzyme production, gene expression, etc.) as a result of an organic substance stimulus.	NM_001035282.2
DGKD	diacylglycerol kinase, delta 130kDa	1.59	0.57	1.14	1.56	2.09	1.94	3.17	2.05	1.93	3.17	protein heterodimerization activity	Interacting selectively and non-covalently with a nonidentical protein to form a heterodimer.	NM_001035282.2
DGKD	diacylglycerol kinase, delta 130kDa	1.59	0.57	1.14	1.56	2.09	1.94	3.17	2.05	1.93	3.17	platelet activation	A series of progressive, overlapping events triggered by exposure of the platelets to subendothelial tissue. These events include shape change, adhesiveness, aggregation, and release reactions. When carried through to completion, these events lead to the formation of a stable hemostatic plug.	NM_001035282.2
DGKD	diacylglycerol kinase, delta 130kDa	1.59	0.57	1.14	1.56	2.09	1.94	3.17	2.05	1.93	3.17	epidermal growth factor receptor signaling pathway	A series of molecular signals initiated by binding of a ligand to the tyrosine kinase receptor EGFR (ERBB1) on the surface of a cell. The pathway ends with regulation of a downstream cellular process, e.g. transcription.	NM_001035282.2
DGKD	diacylglycerol kinase, delta 130kDa	1.59	0.57	1.14	1.56	2.09	1.94	3.17	2.05	1.93	3.17	diacylglycerol metabolic process	The chemical reactions and pathways involving diacylglycerol, a glycerol molecule substituted on the 1 and 2 hydroxyl groups with long chain fatty acyl residues. DAG is a normal intermediate in the biosynthesis of phosphatidyl phospholipids and is released from them by phospholipase C activity. DAG from phosphatidyl inositol polyphosphates is important in signal transduction.	NM_001035282.2
DGKD	diacylglycerol kinase, delta 130kDa	1.59	0.57	1.14	1.56	2.09	1.94	3.17	2.05	1.93	3.17	diacylglycerol kinase activity	Catalysis of the reaction: NTP + 1,2-diacylglycerol = NDP + 1,2-diacylglycerol-3-phosphate.	NM_001035282.2
DGKD	diacylglycerol kinase, delta 130kDa	1.59	0.57	1.14	1.56	2.09	1.94	3.17	2.05	1.93	3.17	diacylglycerol binding	Interacting selectively and non-covalently with diacylglycerol, a diester of glycerol and two fatty acids.	NM_001035282.2
DGKD	diacylglycerol kinase, delta 130kDa	1.59	0.57	1.14	1.56	2.09	1.94	3.17	2.05	1.93	3.17	cell growth	The process in which a cell irreversibly increases in size over time by accretion and biosynthetic production of matter similar to that already present.	NM_001035282.2
DGKD	diacylglycerol kinase, delta 130kDa	1.59	0.57	1.14	1.56	2.09	1.94	3.17	2.05	1.93	3.17	NAD+ kinase activity	Catalysis of the reaction: ATP + NAD(+) = ADP + 2 H(+) + NADP(+).	NM_001035282.2
GNPNAT1	glucosamine-phosphate N-acetyltransferase 1 (EC:2.3.1.4)	1.58	1.44	0.84	2.35	-0.43	-2.17	-2.47	0.8	0.48	-2.47	monosaccharide binding	Interacting selectively and non-covalently with any monosaccharide. Monosaccharides are the simplest carbohydrates; they are polyhydroxy aldehydes H[CH(OH)]nC(=O)H or polyhydroxy ketones H[CHOH]nC(=O)[CHOH]mH with three or more carbon atoms. They form the constitutional repeating units of oligo- and polysaccharides.	NM_001075559.1
GNPNAT1	glucosamine-phosphate N-acetyltransferase 1 (EC:2.3.1.4)	1.58	1.44	0.84	2.35	-0.43	-2.17	-2.47	0.8	0.48	-2.47	liver development	The process whose specific outcome is the progression of the liver over time, from its formation to the mature structure. The liver is an exocrine gland which secretes bile and functions in metabolism of protein and carbohydrate and fat, synthesizes substances involved in the clotting of the blood, synthesizes vitamin A, detoxifies poisonous substances, stores glycogen, and breaks down worn-out e…	NM_001075559.1
EIF2C3		1.57	1.37	1.36	2.63	1.72	1.21	0.82	2.53	1.1	2.63	ribonucleoprotein complex	A macromolecular complex containing both protein and RNA molecules.	NM_001001133.1
EIF2C3		1.57	1.37	1.36	2.63	1.72	1.21	0.82	2.53	1.1	2.63	regulation of stem cell proliferation	Any process that modulates the frequency, rate or extent of stem cell proliferation. A stem cell is a cell that retains the ability to divide and proliferate throughout life to provide progenitor cells that can differentiate into specialized cells.	NM_001001133.1
EIF2C3		1.57	1.37	1.36	2.63	1.72	1.21	0.82	2.53	1.1	2.63	negative regulation of translation involved in gene silencing by miRNA	The process in which microRNAs (miRNAs) block the translation of target mRNAs into proteins. Once incorporated into a RNA-induced silencing complex (RISC), a miRNA will typically repress translation if the miRNA imperfectly base-pairs with the 3' untranslated regions of target mRNAs.	NM_001001133.1
EIF2C3		1.57	1.37	1.36	2.63	1.72	1.21	0.82	2.53	1.1	2.63	miRNA binding	Interacting selectively and non-covalently with a microRNA, a 21-23 nucleotide RNA that is processed from a stem-loop RNA precursor (pre-miRNA) that is encoded within plant and animal genomes.	NM_001001133.1
PHKB	phosphorylase kinase, beta	1.57	1.02	1.15	2.34	0.9	0.63	0	1.9	0.45	2.34	glycogen metabolic process	The chemical reactions and pathways involving glycogen, a polydisperse, highly branched glucan composed of chains of D-glucose residues in alpha-(1->4) glycosidic linkage, joined together by alpha-(1->6) glycosidic linkages.	XM_002694773.2
PHKB	phosphorylase kinase, beta	1.57	1.02	1.15	2.34	0.9	0.63	0	1.9	0.45	2.34	glycogen catabolic process	The chemical reactions and pathways resulting in the breakdown of glycogen, a polydisperse, highly branched glucan composed of chains of D-glucose residues.	XM_002694773.2
PHKB	phosphorylase kinase, beta	1.57	1.02	1.15	2.34	0.9	0.63	0	1.9	0.45	2.34	glucose metabolic process	The chemical reactions and pathways involving glucose, the aldohexose gluco-hexose. D-glucose is dextrorotatory and is sometimes known as dextrose; it is an important source of energy for living organisms and is found free as well as combined in homo- and hetero-oligosaccharides and polysaccharides.	XM_002694773.2
PHKB	phosphorylase kinase, beta	1.57	1.02	1.15	2.34	0.9	0.63	0	1.9	0.45	2.34	generation of precursor metabolites and energy	The chemical reactions and pathways resulting in the formation of precursor metabolites, substances from which energy is derived, and any process involved in the liberation of energy from these substances.	XM_002694773.2
PHKB	phosphorylase kinase, beta	1.57	1.02	1.15	2.34	0.9	0.63	0	1.9	0.45	2.34	calmodulin-dependent protein kinase activity	Catalysis of the reactions: ATP + a protein serine = ADP + protein serine phosphate; and ATP + a protein threonine = ADP + protein threonine phosphate. These reactions require the presence of calcium-bound calmodulin.	XM_002694773.2
EIF2C3		1.57	1.37	1.36	2.63	1.72	1.21	0.82	2.53	1.1	2.63	RISC complex	A ribonucleoprotein complex that contains members of the Argonaute family of proteins, small interfering RNAs (siRNAs) or microRNAs (miRNAs), and miRNA or siRNA-complementary mRNAs, in addition to a number of accessory factors. The RISC complex is involved in posttranscriptional repression of gene expression through downregulation of translation or induction of mRNA degradation.	NM_001001133.1
SPTLC2	serine palmitoyltransferase, long chain base subunit 2	1.56	1.43	2.55	0.5	0.12	0.45	1.04	0.09	0	2.55	sphingosine biosynthetic process	The chemical reactions and pathways resulting in the formation of sphingosine (sphing-4-enine), trans-D-erytho-2-amino-octadec-4-ene-1,3-diol, a long chain amino diol sphingoid base that occurs in most sphingolipids in animal tissues.	NM_001099081.1
DENND1B		1.56	0	0	0.74	0.49	0.82	2.9	0.8	0.67	2.9	regulation of Rab GTPase activity	Any process that modulates the activity of a GTPase of the Rab family.	XM_002694231.2
SPTLC2	serine palmitoyltransferase, long chain base subunit 2	1.56	1.43	2.55	0.5	0.12	0.45	1.04	0.09	0	2.55	polyol biosynthetic process	The chemical reactions and pathways resulting in the formation of a polyol, any alcohol containing three or more hydroxyl groups attached to saturated carbon atoms.	NM_001099081.1
SPTLC2	serine palmitoyltransferase, long chain base subunit 2	1.56	1.43	2.55	0.5	0.12	0.45	1.04	0.09	0	2.55	phospholipid biosynthetic process	The chemical reactions and pathways resulting in the formation of phospholipids, any lipid containing phosphoric acid as a mono- or diester.	NM_001099081.1
DENND1B		1.56	0	0	0.74	0.49	0.82	2.9	0.8	0.67	2.9	guanyl-nucleotide exchange factor activity	Stimulates the exchange of guanyl nucleotides associated with a GTPase. Under normal cellular physiological conditions, the concentration of GTP is higher than that of GDP, favoring the replacement of GDP by GTP in association with the GTPase.	XM_002694231.2
SPTLC2	serine palmitoyltransferase, long chain base subunit 2	1.56	1.43	2.55	0.5	0.12	0.45	1.04	0.09	0	2.55	diol metabolic process	The chemical reactions and pathways involving a diol, a compound that contains two hydroxy groups, generally assumed to be, but not necessarily, alcoholic.	NM_001099081.1
SPTLC2	serine palmitoyltransferase, long chain base subunit 2	1.56	1.43	2.55	0.5	0.12	0.45	1.04	0.09	0	2.55	ceramide biosynthetic process	The chemical reactions and pathways resulting in the formation of ceramides, any N-acylated sphingoid.	NM_001099081.1
SPTLC2	serine palmitoyltransferase, long chain base subunit 2	1.56	1.43	2.55	0.5	0.12	0.45	1.04	0.09	0	2.55	cellular nitrogen compound biosynthetic process	The chemical reactions and pathways resulting in the formation of organic and inorganic nitrogenous compounds.	NM_001099081.1
SPTLC2	serine palmitoyltransferase, long chain base subunit 2	1.56	1.43	2.55	0.5	0.12	0.45	1.04	0.09	0	2.55	biosynthetic process	The chemical reactions and pathways resulting in the formation of substances; typically the energy-requiring part of metabolism in which simpler substances are transformed into more complex ones.	NM_001099081.1
SPTLC2	serine palmitoyltransferase, long chain base subunit 2	1.56	1.43	2.55	0.5	0.12	0.45	1.04	0.09	0	2.55	amide biosynthetic process	The chemical reactions and pathways resulting in the formation of an amide, any derivative of an oxoacid in which an acidic hydroxy group has been replaced by an amino or substituted amino group.	NM_001099081.1
DENND1B		1.56	0	0	0.74	0.49	0.82	2.9	0.8	0.67	2.9	Rab guanyl-nucleotide exchange factor activity	Stimulates the exchange of guanyl nucleotides associated with a GTPase of the Rab family. Under normal cellular physiological conditions, the concentration of GTP is higher than that of GDP, favoring the replacement of GDP by GTP in association with the GTPase.	XM_002694231.2
NFATC1	nuclear factor of activated T-cells, cytoplasmic, calcineurin-dependent 1	1.55	0	0.92	0	0	0	3.02	0	1.63	3.02	transcription cofactor binding	Interacting selectively and non-covalently with a transcription cofactor, any protein involved in regulation of transcription via protein-protein interactions with transcription factors and other transcription regulatory proteins. Cofactors do not bind DNA directly, but rather mediate protein-protein interactions between regulatory transcription factors and the basal transcription machinery.	NM_001166615.1
SYN1	synapsin I	1.55	0	1.35	2.47	1.92	0.04	4.35	1.01	1.53	4.35	synaptonemal complex	A proteinaceous scaffold found between homologous chromosomes during meiosis.	XM_003588170.1-2
NFATC1	nuclear factor of activated T-cells, cytoplasmic, calcineurin-dependent 1	1.55	0	0.92	0	0	0	3.02	0	1.63	3.02	sequence-specific DNA binding	Interacting selectively and non-covalently with DNA of a specific nucleotide composition, e.g. GC-rich DNA binding, or with a specific sequence motif or type of DNA e.g. promotor binding or rDNA binding.	NM_001166615.1
NISCH	nischarin	1.55	0	1.81	1.89	2.6	1.33	4.88	2.54	1.77	4.88	regulation of blood pressure	Any process that modulates the force with which blood travels through the circulatory system. The process is controlled by a balance of processes that increase pressure and decrease pressure.	XM_002697064.1
NFATC1	nuclear factor of activated T-cells, cytoplasmic, calcineurin-dependent 1	1.55	0	0.92	0	0	0	3.02	0	1.63	3.02	positive regulation of gene expression	Any process that increases the frequency, rate or extent of gene expression. Gene expression is the process in which a gene's coding sequence is converted into a mature gene product or products (proteins or RNA). This includes the production of an RNA transcript as well as any processing to produce a mature RNA product or an mRNA (for protein-coding genes) and the translation of that mRNA into pr…	NM_001166615.1
NISCH	nischarin	1.55	0	1.81	1.89	2.6	1.33	4.88	2.54	1.77	4.88	phosphatidylinositol binding	Interacting selectively and non-covalently with any inositol-containing glycerophospholipid, i.e. phosphatidylinositol (PtdIns) and its phosphorylated derivatives.	XM_002697064.1
NISCH	nischarin	1.55	0	1.81	1.89	2.6	1.33	4.88	2.54	1.77	4.88	norepinephrine secretion	The regulated release of norepinephrine by a cell. Norepinephrine is a catecholamine and it acts as a hormone and as a neurotransmitter of most of the sympathetic nervous system.	XM_002697064.1
NISCH	nischarin	1.55	0	1.81	1.89	2.6	1.33	4.88	2.54	1.77	4.88	negative regulation of cell migration	Any process that stops, prevents, or reduces the frequency, rate or extent of cell migration.	XM_002697064.1
NFATC1	nuclear factor of activated T-cells, cytoplasmic, calcineurin-dependent 1	1.55	0	0.92	0	0	0	3.02	0	1.63	3.02	mitogen-activated protein kinase p38 binding	Interacting selectively and non-covalently with mitogen-activated protein kinase p38, an enzyme that catalyzes the transfer of phosphate from ATP to hydroxyl side chains on proteins in response to mitogen activation.	NM_001166615.1
SYN1	synapsin I	1.55	0	1.35	2.47	1.92	0.04	4.35	1.01	1.53	4.35	intracellular organelle	Organized structure of distinctive morphology and function, occurring within the cell. Includes the nucleus, mitochondria, plastids, vacuoles, vesicles, ribosomes and the cytoskeleton. Excludes the plasma membrane.	XM_003588170.1-2
NISCH	nischarin	1.55	0	1.81	1.89	2.6	1.33	4.88	2.54	1.77	4.88	integrin binding	Interacting selectively and non-covalently with an integrin.	XM_002697064.1
NFATC1	nuclear factor of activated T-cells, cytoplasmic, calcineurin-dependent 1	1.55	0	0.92	0	0	0	3.02	0	1.63	3.02	heart development	The process whose specific outcome is the progression of the heart over time, from its formation to the mature structure. The heart is a hollow, muscular organ, which, by contracting rhythmically, keeps up the circulation of the blood.	NM_001166615.1
NISCH	nischarin	1.55	0	1.81	1.89	2.6	1.33	4.88	2.54	1.77	4.88	glucose metabolic process	The chemical reactions and pathways involving glucose, the aldohexose gluco-hexose. D-glucose is dextrorotatory and is sometimes known as dextrose; it is an important source of energy for living organisms and is found free as well as combined in homo- and hetero-oligosaccharides and polysaccharides.	XM_002697064.1
NFATC1	nuclear factor of activated T-cells, cytoplasmic, calcineurin-dependent 1	1.55	0	0.92	0	0	0	3.02	0	1.63	3.02	epithelial to mesenchymal transition	A transition where an epithelial cell loses apical/basolateral polarity, severs intercellular adhesive junctions, degrades basement membrane components and becomes a migratory mesenchymal cell.	NM_001166615.1
NISCH	nischarin	1.55	0	1.81	1.89	2.6	1.33	4.88	2.54	1.77	4.88	early endosome	A membrane-bounded organelle that receives incoming material from primary endocytic vesicles that have been generated by clathrin-dependent and clathrin-independent endocytosis; vesicles fuse with the early endosome to deliver cargo for sorting into recycling or degradation pathways.	XM_002697064.1
NFATC1	nuclear factor of activated T-cells, cytoplasmic, calcineurin-dependent 1	1.55	0	0.92	0	0	0	3.02	0	1.63	3.02	calcium ion transport	The directed movement of calcium (Ca) ions into, out of or within a cell, or between cells, by means of some agent such as a transporter or pore.	NM_001166615.1
NISCH	nischarin	1.55	0	1.81	1.89	2.6	1.33	4.88	2.54	1.77	4.88	actin cytoskeleton organization	A process that is carried out at the cellular level which results in the assembly, arrangement of constituent parts, or disassembly of cytoskeletal structures comprising actin filaments and their associated proteins.	XM_002697064.1
NISCH	nischarin	1.55	0	1.81	1.89	2.6	1.33	4.88	2.54	1.77	4.88	Rac protein signal transduction	A series of molecular signals within the cell that are mediated by a member of the Rac family of proteins switching to a GTP-bound active state.	XM_002697064.1
NFATC1	nuclear factor of activated T-cells, cytoplasmic, calcineurin-dependent 1	1.55	0	0.92	0	0	0	3.02	0	1.63	3.02	RNA polymerase II transcription factor binding	Interacting selectively and non-covalently with an RNA polymerase II transcription factor, any protein required to initiate or regulate transcription by RNA polymerase II.	NM_001166615.1
NFATC1	nuclear factor of activated T-cells, cytoplasmic, calcineurin-dependent 1	1.55	0	0.92	0	0	0	3.02	0	1.63	3.02	RNA polymerase II distal enhancer sequence-specific DNA binding transcription factor activity involved in positive regulation of transcription	Interacting selectively and non-covalently with a sequence of DNA that is in a distal enhancer region for RNA polymerase II (RNAP II) in order to activate or increase the frequency, rate or extent of transcription from the RNAP II promoter.	NM_001166615.1
NFATC1	nuclear factor of activated T-cells, cytoplasmic, calcineurin-dependent 1	1.55	0	0.92	0	0	0	3.02	0	1.63	3.02	RNA polymerase II core promoter sequence-specific DNA binding	Interacting selectively and non-covalently with the regulatory region composed of the transcription start site and binding sites for transcription factors of the RNA polymerase II basal transcription machinery.	NM_001166615.1
NISCH	nischarin	1.55	0	1.81	1.89	2.6	1.33	4.88	2.54	1.77	4.88	G-protein coupled amine receptor activity	Combining with an extracellular amine and transmitting the signal across the membrane by activating an associated G-protein; promotes the exchange of GDP for GTP on the alpha subunit of a heterotrimeric G-protein complex.	XM_002697064.1
NFATC1	nuclear factor of activated T-cells, cytoplasmic, calcineurin-dependent 1	1.55	0	0.92	0	0	0	3.02	0	1.63	3.02	Fc-epsilon receptor signaling pathway	A series of molecular signals initiated by the binding of the Fc portion of immunoglobulin E (IgE) to an Fc-epsilon receptor on the surface of a signal-receiving cell, and ending with regulation of a downstream cellular process, e.g. transcription. The Fc portion of an immunoglobulin is its C-terminal constant region.	NM_001166615.1
NFATC1	nuclear factor of activated T-cells, cytoplasmic, calcineurin-dependent 1	1.55	0	0.92	0	0	0	3.02	0	1.63	3.02	FK506 binding	Interacting selectively and non-covalently with the immunosuppressant FK506.	NM_001166615.1
FOXP1	forkhead box P1	1.54	0	1.5	0.97	0.09	0.01	3.23	1.15	0.7	3.23	sequence-specific DNA binding	Interacting selectively and non-covalently with DNA of a specific nucleotide composition, e.g. GC-rich DNA binding, or with a specific sequence motif or type of DNA e.g. promotor binding or rDNA binding.	NM_001083689.1
FOXP1	forkhead box P1	1.54	0	1.5	0.97	0.09	0.01	3.23	1.15	0.7	3.23	regulation of epithelial cell differentiation	Any process that modulates the frequency, rate or extent of epithelial cell differentiation.	NM_001083689.1
FOXP1	forkhead box P1	1.54	0	1.5	0.97	0.09	0.01	3.23	1.15	0.7	3.23	regulation of cell proliferation	Any process that modulates the frequency, rate or extent of cell proliferation.	NM_001083689.1
FOXP1	forkhead box P1	1.54	0	1.5	0.97	0.09	0.01	3.23	1.15	0.7	3.23	regulation of cardiac muscle cell differentiation	Any process that modulates the frequency, rate or extent of cardiac muscle cell differentiation.	NM_001083689.1
FOXP1	forkhead box P1	1.54	0	1.5	0.97	0.09	0.01	3.23	1.15	0.7	3.23	protein heterodimerization activity	Interacting selectively and non-covalently with a nonidentical protein to form a heterodimer.	NM_001083689.1
FOXP1	forkhead box P1	1.54	0	1.5	0.97	0.09	0.01	3.23	1.15	0.7	3.23	positive regulation of striated muscle cell differentiation	Any process that activates or increases the frequency, rate or extent of striated muscle cell differentiation.	NM_001083689.1
FOXP1	forkhead box P1	1.54	0	1.5	0.97	0.09	0.01	3.23	1.15	0.7	3.23	positive regulation of production of molecular mediator of immune response	Any process that activates or increases the frequency, rate, or extent of the production of molecular mediator of immune response.	NM_001083689.1
FOXP1	forkhead box P1	1.54	0	1.5	0.97	0.09	0.01	3.23	1.15	0.7	3.23	lung epithelial cell differentiation	The process in which a relatively unspecialized cell acquires specialized features of an epithelial cell that contributes to the epithelium of the lung.	NM_001083689.1
FOXP1	forkhead box P1	1.54	0	1.5	0.97	0.09	0.01	3.23	1.15	0.7	3.23	immunoglobulin production	The appearance of immunoglobulin due to biosynthesis or secretion following a cellular stimulus, resulting in an increase in its intracellular or extracellular levels.	NM_001083689.1
FOXP1	forkhead box P1	1.54	0	1.5	0.97	0.09	0.01	3.23	1.15	0.7	3.23	heart development	The process whose specific outcome is the progression of the heart over time, from its formation to the mature structure. The heart is a hollow, muscular organ, which, by contracting rhythmically, keeps up the circulation of the blood.	NM_001083689.1
AMBRA1	Autophagy/beclin-1 regulator 1	1.54	0	0.87	0.83	0.04	0.02	3.06	0.8	0.59	3.06	autophagic vacuole	A double-membrane-bounded compartment in which endogenous cellular material is sequestered; known as autophagosome in yeast.	XM_003587010.1
RALGAPA2	Ral GTPase activating protein, alpha subunit 2 (catalytic)	1.53	-0.94	0	0.3	-0.66	-1.57	2.5	0.8	1.25	2.5	regulation of cellular localization	Any process that modulates the frequency, rate or extent of a process in which a cell, a substance, or a cellular entity is transported to, or maintained in a specific location within or in the membrane of a cell.	XM_003586779.1
RALGAPA2	Ral GTPase activating protein, alpha subunit 2 (catalytic)	1.53	-0.94	0	0.3	-0.66	-1.57	2.5	0.8	1.25	2.5	regulation of Ral GTPase activity	Any process that modulates the activity of a GTPase of the Ral family.	XM_003586779.1
RALGAPA2	Ral GTPase activating protein, alpha subunit 2 (catalytic)	1.53	-0.94	0	0.3	-0.66	-1.57	2.5	0.8	1.25	2.5	protein heterodimerization activity	Interacting selectively and non-covalently with a nonidentical protein to form a heterodimer.	XM_003586779.1
RALGAPA2	Ral GTPase activating protein, alpha subunit 2 (catalytic)	1.53	-0.94	0	0.3	-0.66	-1.57	2.5	0.8	1.25	2.5	positive regulation of Ras GTPase activity	Any process that activates or increases the activity of a GTPase of the Ras superfamily.	XM_003586779.1
RALGAPA2	Ral GTPase activating protein, alpha subunit 2 (catalytic)	1.53	-0.94	0	0.3	-0.66	-1.57	2.5	0.8	1.25	2.5	positive regulation of GTPase activity	Any process that activates or increases the activity of a GTPase.	XM_003586779.1
RALGAPA2	Ral GTPase activating protein, alpha subunit 2 (catalytic)	1.53	-0.94	0	0.3	-0.66	-1.57	2.5	0.8	1.25	2.5	cellular protein complex localization	A protein complex localization process that takes place at the cellular level; as a result, a protein complex is transported to, or maintained in, a specific location within a cell.	XM_003586779.1
RALGAPA2	Ral GTPase activating protein, alpha subunit 2 (catalytic)	1.53	-0.94	0	0.3	-0.66	-1.57	2.5	0.8	1.25	2.5	activation of Ras GTPase activity	Any process that initiates the activity of an inactive GTPase of the Ras superfamily through the replacement of GDP by GTP.	XM_003586779.1
IDI1	isopentenyl-diphosphate delta isomerase 1	1.51	0	-2.14	0	-2.21	0	-1.71	-3.06	0	-3.06	sterol biosynthetic process	The chemical reactions and pathways resulting in the formation of sterols, steroids with one or more hydroxyl groups and a hydrocarbon side-chain in the molecule.	NM_001075659.1
IDI1	isopentenyl-diphosphate delta isomerase 1	1.51	0	-2.14	0	-2.21	0	-1.71	-3.06	0	-3.06	steroid metabolic process	The chemical reactions and pathways involving steroids, compounds with a 1,2,cyclopentanoperhydrophenanthrene nucleus.	NM_001075659.1
KYNU	kynureninase (L-kynurenine hydrolase)	1.51	2.36	1.32	2.2	1.86	0.9	0	0.62	0.24	2.36	response to organonitrogen compound	Any process that results in a change in state or activity of a cell or an organism (in terms of movement, secretion, enzyme production, gene expression, etc.) as a result of an organonitrogen stimulus. An organonitrogen compound is formally a compound containing at least one carbon-nitrogen bond.	NM_001191308.1
KYNU	kynureninase (L-kynurenine hydrolase)	1.51	2.36	1.32	2.2	1.86	0.9	0	0.62	0.24	2.36	response to interferon-gamma	Any process that results in a change in state or activity of a cell or an organism (in terms of movement, secretion, enzyme production, gene expression, etc.) as a result of an interferon-gamma stimulus. Interferon-gamma is also known as type II interferon.	NM_001191308.1
KYNU	kynureninase (L-kynurenine hydrolase)	1.51	2.36	1.32	2.2	1.86	0.9	0	0.62	0.24	2.36	pyridine nucleotide biosynthetic process	The chemical reactions and pathways resulting in the formation of a pyridine nucleotide, a nucleotide characterized by a pyridine derivative as a nitrogen base.	NM_001191308.1
IDI1	isopentenyl-diphosphate delta isomerase 1	1.51	0	-2.14	0	-2.21	0	-1.71	-3.06	0	-3.06	phospholipid biosynthetic process	The chemical reactions and pathways resulting in the formation of phospholipids, any lipid containing phosphoric acid as a mono- or diester.	NM_001075659.1
KYNU	kynureninase (L-kynurenine hydrolase)	1.51	2.36	1.32	2.2	1.86	0.9	0	0.62	0.24	2.36	organic cyclic compound catabolic process	The chemical reactions and pathways resulting in the breakdown of organic cyclic compound.	NM_001191308.1
KYNU	kynureninase (L-kynurenine hydrolase)	1.51	2.36	1.32	2.2	1.86	0.9	0	0.62	0.24	2.36	organic cyclic compound biosynthetic process	The chemical reactions and pathways resulting in the formation of organic cyclic compound.	NM_001191308.1
KYNU	kynureninase (L-kynurenine hydrolase)	1.51	2.36	1.32	2.2	1.86	0.9	0	0.62	0.24	2.36	monocarboxylic acid metabolic process	The chemical reactions and pathways involving monocarboxylic acids, any organic acid containing one carboxyl (COOH) group or anion (COO-).	NM_001191308.1
IDI1	isopentenyl-diphosphate delta isomerase 1	1.51	0	-2.14	0	-2.21	0	-1.71	-3.06	0	-3.06	magnesium ion binding	Interacting selectively and non-covalently with magnesium (Mg) ions.	NM_001075659.1
IDI1	isopentenyl-diphosphate delta isomerase 1	1.51	0	-2.14	0	-2.21	0	-1.71	-3.06	0	-3.06	isoprenoid biosynthetic process	The chemical reactions and pathways resulting in the formation of any isoprenoid compound, isoprene (2-methylbuta-1,3-diene) or compounds containing or derived from linked isoprene (3-methyl-2-butenylene) residues.	NM_001075659.1
IDI1	isopentenyl-diphosphate delta isomerase 1	1.51	0	-2.14	0	-2.21	0	-1.71	-3.06	0	-3.06	isomerase activity	Catalysis of the geometric or structural changes within one molecule. Isomerase is the systematic name for any enzyme of EC class 5.	NM_001075659.1
KYNU	kynureninase (L-kynurenine hydrolase)	1.51	2.36	1.32	2.2	1.86	0.9	0	0.62	0.24	2.36	heterocycle biosynthetic process	The chemical reactions and pathways resulting in the formation of heterocyclic compounds, those with a cyclic molecular structure and at least two different atoms in the ring (or rings).	NM_001191308.1
KYNU	kynureninase (L-kynurenine hydrolase)	1.51	2.36	1.32	2.2	1.86	0.9	0	0.62	0.24	2.36	dicarboxylic acid biosynthetic process	The chemical reactions and pathways resulting in the formation of dicarboxylic acids, any organic acid containing two carboxyl (-COOH) groups.	NM_001191308.1
IDI1	isopentenyl-diphosphate delta isomerase 1	1.51	0	-2.14	0	-2.21	0	-1.71	-3.06	0	-3.06	cholesterol metabolic process	The chemical reactions and pathways involving cholesterol, cholest-5-en-3 beta-ol, the principal sterol of vertebrates and the precursor of many steroids, including bile acids and steroid hormones. It is a component of the plasma membrane lipid bilayer and of plasma lipoproteins and can be found in all animal tissues.	NM_001075659.1
IDI1	isopentenyl-diphosphate delta isomerase 1	1.51	0	-2.14	0	-2.21	0	-1.71	-3.06	0	-3.06	cholesterol biosynthetic process	The chemical reactions and pathways resulting in the formation of cholesterol, cholest-5-en-3 beta-ol, the principal sterol of vertebrates and the precursor of many steroids, including bile acids and steroid hormones.	NM_001075659.1
KYNU	kynureninase (L-kynurenine hydrolase)	1.51	2.36	1.32	2.2	1.86	0.9	0	0.62	0.24	2.36	cellular nitrogen compound biosynthetic process	The chemical reactions and pathways resulting in the formation of organic and inorganic nitrogenous compounds.	NM_001191308.1
KYNU	kynureninase (L-kynurenine hydrolase)	1.51	2.36	1.32	2.2	1.86	0.9	0	0.62	0.24	2.36	cellular modified amino acid catabolic process	The chemical reactions and pathways resulting in the breakdown of compounds derived from amino acids, organic acids containing one or more amino substituents.	NM_001191308.1
KYNU	kynureninase (L-kynurenine hydrolase)	1.51	2.36	1.32	2.2	1.86	0.9	0	0.62	0.24	2.36	aromatic amino acid family metabolic process	The chemical reactions and pathways involving aromatic amino acid family, amino acids with aromatic ring (phenylalanine, tyrosine, tryptophan).	NM_001191308.1
KYNU	kynureninase (L-kynurenine hydrolase)	1.51	2.36	1.32	2.2	1.86	0.9	0	0.62	0.24	2.36	alpha-amino acid metabolic process	The chemical reactions and pathways involving an alpha-amino acid.	NM_001191308.1
KYNU	kynureninase (L-kynurenine hydrolase)	1.51	2.36	1.32	2.2	1.86	0.9	0	0.62	0.24	2.36	alpha-amino acid catabolic process	The chemical reactions and pathways resulting in the breakdown of an alpha-amino acid.	NM_001191308.1
KYNU	kynureninase (L-kynurenine hydrolase)	1.51	2.36	1.32	2.2	1.86	0.9	0	0.62	0.24	2.36	NAD biosynthetic process	The chemical reactions and pathways resulting in the formation of nicotinamide adenine dinucleotide, a coenzyme present in most living cells and derived from the B vitamin nicotinic acid; biosynthesis may be of either the oxidized form, NAD, or the reduced form, NADH.	NM_001191308.1
NUMA1	nuclear mitotic apparatus protein 1	1.5	1.41	1.28	0.88	1.6	-3.23	4.21	1.55	1.48	4.21	tubulin binding	Interacting selectively and non-covalently with monomeric or multimeric forms of tubulin, including microtubules.	NM_001205746.1
NUMA1	nuclear mitotic apparatus protein 1	1.5	1.41	1.28	0.88	1.6	-3.23	4.21	1.55	1.48	4.21	spindle microtubule	Any microtubule that is part of a mitotic or meiotic spindle; anchored at one spindle pole.	NM_001205746.1
NUMA1	nuclear mitotic apparatus protein 1	1.5	1.41	1.28	0.88	1.6	-3.23	4.21	1.55	1.48	4.21	spindle	The array of microtubules and associated molecules that forms between opposite poles of a eukaryotic cell during mitosis or meiosis and serves to move the duplicated chromosomes apart.	NM_001205746.1
BACH2	BTB and CNC homology 2	1.5	0	1.2	0.77	0	0.38	2.42	1.72	0.76	2.42	sequence-specific DNA binding	Interacting selectively and non-covalently with DNA of a specific nucleotide composition, e.g. GC-rich DNA binding, or with a specific sequence motif or type of DNA e.g. promotor binding or rDNA binding.	XM_002690189.1
NUMA1	nuclear mitotic apparatus protein 1	1.5	1.41	1.28	0.88	1.6	-3.23	4.21	1.55	1.48	4.21	nucleus organization	A process that is carried out at the cellular level which results in the assembly, arrangement of constituent parts, or disassembly of the nucleus.	NM_001205746.1
NUMA1	nuclear mitotic apparatus protein 1	1.5	1.41	1.28	0.88	1.6	-3.23	4.21	1.55	1.48	4.21	mitotic anaphase	The cell cycle phase during which chromosomes separate and migrate towards the poles of the spindle the as part of a mitotic cell cycle.	NM_001205746.1
NUMA1	nuclear mitotic apparatus protein 1	1.5	1.41	1.28	0.88	1.6	-3.23	4.21	1.55	1.48	4.21	mitosis	A cell cycle process comprising the steps by which the nucleus of a eukaryotic cell divides; the process involves condensation of chromosomal DNA into a highly compacted form. Canonically, mitosis produces two daughter nuclei whose chromosome complement is identical to that of the mother cell.	NM_001205746.1
NUMA1	nuclear mitotic apparatus protein 1	1.5	1.41	1.28	0.88	1.6	-3.23	4.21	1.55	1.48	4.21	meiotic cell cycle	Progression through the phases of the meiotic cell cycle, in which canonically a cell replicates to produce four offspring with half the chromosomal content of the progenitor cell via two nuclear divisions.	NM_001205746.1
NUMA1	nuclear mitotic apparatus protein 1	1.5	1.41	1.28	0.88	1.6	-3.23	4.21	1.55	1.48	4.21	lung epithelial cell differentiation	The process in which a relatively unspecialized cell acquires specialized features of an epithelial cell that contributes to the epithelium of the lung.	NM_001205746.1
NUMA1	nuclear mitotic apparatus protein 1	1.5	1.41	1.28	0.88	1.6	-3.23	4.21	1.55	1.48	4.21	establishment of mitotic spindle orientation	A cell cycle process that sets the alignment of mitotic spindle relative to other cellular structures.	NM_001205746.1
NUMA1	nuclear mitotic apparatus protein 1	1.5	1.41	1.28	0.88	1.6	-3.23	4.21	1.55	1.48	4.21	G2/M transition of mitotic cell cycle	The mitotic cell cycle transition by which a cell in G2 commits to M phase. The process begins when the kinase activity of M cyclin/CDK complex reaches a threshold high enough for the cell cycle to proceed. This is accomplished by activating a positive feedback loop that results in the accumulation of unphosphorylated and active M cyclin/CDK complex.	NM_001205746.1
CHKA	choline kinase alpha	1.49	0	1.37	0.27	0	0.79	2.31	0.06	0	2.31	phospholipid biosynthetic process	The chemical reactions and pathways resulting in the formation of phospholipids, any lipid containing phosphoric acid as a mono- or diester.	XM_002699402.2
CHKA	choline kinase alpha	1.49	0	1.37	0.27	0	0.79	2.31	0.06	0	2.31	alcohol binding	Interacting selectively and non-covalently with an alcohol, any of a class of alkyl compounds containing a hydroxyl group.	XM_002699402.2
CHD1L	chromodomain helicase DNA binding protein 1-like	1.49	0	0.72	2.52	0.72	0.89	0	1.76	0.86	2.52	ATPase activity	Catalysis of the reaction: ATP + H2O = ADP + phosphate + 2 H+. May or may not be coupled to another reaction.	NM_001037820.1
DNAJA1	DnaJ (Hsp40) homolog, subfamily A, member 1	1.48	-1.77	-1.05	0	-2.3	-2.15	-3.52	-2.08	-2.05	-3.52	unfolded protein binding	Interacting selectively and non-covalently with an unfolded protein.	NM_001015637.1
ATP2B4	ATPase, Ca++ transporting, plasma membrane 4	1.48	0.62	0	0.68	1.51	1.11	2.67	0.43	1.55	2.67	scaffold protein binding	Interacting selectively and non-covalently with a scaffold protein. Scaffold proteins are crucial regulators of many key signaling pathways. Although not strictly defined in function, they are known to interact and/or bind with multiple members of a signaling pathway, tethering them into complexes.	NM_001172594.1
DNAJA1	DnaJ (Hsp40) homolog, subfamily A, member 1	1.48	-1.77	-1.05	0	-2.3	-2.15	-3.52	-2.08	-2.05	-3.52	response to heat	Any process that results in a change in state or activity of a cell or an organism (in terms of movement, secretion, enzyme production, gene expression, etc.) as a result of a heat stimulus, a temperature stimulus above the optimal temperature for that organism.	NM_001015637.1
DNAJA1	DnaJ (Hsp40) homolog, subfamily A, member 1	1.48	-1.77	-1.05	0	-2.3	-2.15	-3.52	-2.08	-2.05	-3.52	protein folding	The process of assisting in the covalent and noncovalent assembly of single chain polypeptides or multisubunit complexes into the correct tertiary structure.	NM_001015637.1
DNAJA1	DnaJ (Hsp40) homolog, subfamily A, member 1	1.48	-1.77	-1.05	0	-2.3	-2.15	-3.52	-2.08	-2.05	-3.52	low-density lipoprotein particle receptor binding	Interacting selectively and non-covalently with a low-density lipoprotein receptor.	NM_001015637.1
DNAJA1	DnaJ (Hsp40) homolog, subfamily A, member 1	1.48	-1.77	-1.05	0	-2.3	-2.15	-3.52	-2.08	-2.05	-3.52	heat shock protein binding	Interacting selectively and non-covalently with a heat shock protein, any protein synthesized or activated in response to heat shock.	NM_001015637.1
DNAJA1	DnaJ (Hsp40) homolog, subfamily A, member 1	1.48	-1.77	-1.05	0	-2.3	-2.15	-3.52	-2.08	-2.05	-3.52	chaperone binding	Interacting selectively and non-covalently with a chaperone protein, a class of proteins that bind to nascent or unfolded polypeptides and ensure correct folding or transport.	NM_001015637.1
ATP2B4	ATPase, Ca++ transporting, plasma membrane 4	1.48	0.62	0	0.68	1.51	1.11	2.67	0.43	1.55	2.67	calcium-transporting ATPase activity	Catalysis of the transfer of a solute or solutes from one side of a membrane to the other according to the reaction: ATP + H2O + Ca2+(cis) = ADP + phosphate + Ca2+(trans).	NM_001172594.1
ATP2B4	ATPase, Ca++ transporting, plasma membrane 4	1.48	0.62	0	0.68	1.51	1.11	2.67	0.43	1.55	2.67	calcium ion transport	The directed movement of calcium (Ca) ions into, out of or within a cell, or between cells, by means of some agent such as a transporter or pore.	NM_001172594.1
ATP2B4	ATPase, Ca++ transporting, plasma membrane 4	1.48	0.62	0	0.68	1.51	1.11	2.67	0.43	1.55	2.67	basolateral plasma membrane	The region of the plasma membrane that includes the basal end and sides of the cell. Often used in reference to animal polarized epithelial membranes, where the basal membrane is the part attached to the extracellular matrix, or in plant cells, where the basal membrane is defined with respect to the zygotic axis.	NM_001172594.1
ANAPC5	anaphase promoting complex subunit 5	1.47	0	0	0	0	0	2.95	0	0	2.95	protein phosphatase binding	Interacting selectively and non-covalently with any protein phosphatase.	NM_001192945.1
ANAPC5	anaphase promoting complex subunit 5	1.47	0	0	0	0	0	2.95	0	0	2.95	protein K11-linked ubiquitination	A protein ubiquitination process in which ubiquitin monomers are attached to a protein, and then ubiquitin polymers are formed by linkages between lysine residues at position 11 of the ubiquitin monomers. K11-linked polyubiquitination targets the substrate protein for degradation. The anaphase-promoting complex promotes the degradation of mitotic regulators by assembling K11-linked polyubiquitin …	NM_001192945.1
ANAPC5	anaphase promoting complex subunit 5	1.47	0	0	0	0	0	2.95	0	0	2.95	mitotic anaphase	The cell cycle phase during which chromosomes separate and migrate towards the poles of the spindle the as part of a mitotic cell cycle.	NM_001192945.1
ANAPC5	anaphase promoting complex subunit 5	1.47	0	0	0	0	0	2.95	0	0	2.95	mitosis	A cell cycle process comprising the steps by which the nucleus of a eukaryotic cell divides; the process involves condensation of chromosomal DNA into a highly compacted form. Canonically, mitosis produces two daughter nuclei whose chromosome complement is identical to that of the mother cell.	NM_001192945.1
CIAPIN1	cytokine induced apoptosis inhibitor 1	1.47	0.65	0	0.21	-2.35	0.42	1.61	0	-1.44	-2.35	mitochondrial intermembrane space	The region between the inner and outer lipid bilayers of the mitochondrial envelope.	NM_001015659.1
CIAPIN1	cytokine induced apoptosis inhibitor 1	1.47	0.65	0	0.21	-2.35	0.42	1.61	0	-1.44	-2.35	iron-sulfur cluster binding	Interacting selectively and non-covalently with an iron-sulfur cluster, a combination of iron and sulfur atoms.	NM_001015659.1
CIAPIN1	cytokine induced apoptosis inhibitor 1	1.47	0.65	0	0.21	-2.35	0.42	1.61	0	-1.44	-2.35	iron-sulfur cluster assembly	The incorporation of iron and exogenous sulfur into a metallo-sulfur cluster.	NM_001015659.1
ANAPC5	anaphase promoting complex subunit 5	1.47	0	0	0	0	0	2.95	0	0	2.95	anaphase-promoting complex	A ubiquitin ligase complex that degrades mitotic cyclins and anaphase inhibitory protein, thereby triggering sister chromatid separation and exit from mitosis. Substrate recognition by APC occurs through degradation signals, the most common of which is termed the Dbox degradation motif, originally discovered in cyclin B.	NM_001192945.1
ANAPC5	anaphase promoting complex subunit 5	1.47	0	0	0	0	0	2.95	0	0	2.95	G2/M transition of mitotic cell cycle	The mitotic cell cycle transition by which a cell in G2 commits to M phase. The process begins when the kinase activity of M cyclin/CDK complex reaches a threshold high enough for the cell cycle to proceed. This is accomplished by activating a positive feedback loop that results in the accumulation of unphosphorylated and active M cyclin/CDK complex.	NM_001192945.1
SIK3	SIK family kinase 3	1.46	0	1.11	1.82	1.51	0.46	2.72	2.22	1.24	2.72	skeletal system morphogenesis	The process in which the anatomical structures of the skeleton are generated and organized.	XM_002693024.2
PIK3R3	phosphoinositide-3-kinase, regulatory subunit 3 (gamma)	1.46	0	0	3.34	3.33	1.11	1.36	1.83	1.44	3.34	regulation of phosphatidylinositol 3-kinase activity	Any process that modulates the frequency, rate or extent of phosphatidylinositol 3-kinase activity, the catalysis of the transfer of a phosphate group, usually from ATP, to an inositol lipid at the 3' position of the inositol ring.	NM_174796.1
ERC1	ELKS/RAB6-interacting/CAST family member 1	1.46	0.71	1.58	1.29	1.47	0.9	3.4	1.56	1.64	3.4	positive regulation of NF-kappaB transcription factor activity	Any process that activates or increases the frequency, rate or extent of activity of the transcription factor NF-kappaB.	NM_001205419.1
PIK3R3	phosphoinositide-3-kinase, regulatory subunit 3 (gamma)	1.46	0	0	3.34	3.33	1.11	1.36	1.83	1.44	3.34	phosphatidylinositol biosynthetic process	The chemical reactions and pathways resulting in the formation of phosphatidylinositol, any glycophospholipid in which the sn-glycerol 3-phosphate residue is esterified to the 1-hydroxyl group of 1D-myo-inositol.	NM_174796.1
PIK3R3	phosphoinositide-3-kinase, regulatory subunit 3 (gamma)	1.46	0	0	3.34	3.33	1.11	1.36	1.83	1.44	3.34	phosphatidylinositol 3-kinase regulator activity	Modulates the activity of any of the phosphatidylinositol 3-kinases (PI3Ks). Regulatory subunits can link a PI3K catalytic subunit to upstream signaling events and help position the catalytic subunits close to their lipid substrates.	NM_174796.1
PIK3R3	phosphoinositide-3-kinase, regulatory subunit 3 (gamma)	1.46	0	0	3.34	3.33	1.11	1.36	1.83	1.44	3.34	phosphatidylinositol 3-kinase complex	A complex containing a heterodimer of a catalytic subunit and a regulatory (adaptor) subunit of any phosphatidylinositol 3-kinase (PI3K).	NM_174796.1
SIK3	SIK family kinase 3	1.46	0	1.11	1.82	1.51	0.46	2.72	2.22	1.24	2.72	magnesium ion binding	Interacting selectively and non-covalently with magnesium (Mg) ions.	XM_002693024.2
ERC1	ELKS/RAB6-interacting/CAST family member 1	1.46	0.71	1.58	1.29	1.47	0.9	3.4	1.56	1.64	3.4	leucine zipper domain binding	Interacting selectively and non-covalently with a leucine zipper domain, a protein secondary structure exhibiting a periodic repetition of leucine residues at every seventh position over a distance covering eight helical turns.	NM_001205419.1
PIK3R3	phosphoinositide-3-kinase, regulatory subunit 3 (gamma)	1.46	0	0	3.34	3.33	1.11	1.36	1.83	1.44	3.34	insulin receptor signaling pathway	The series of molecular signals generated as a consequence of the insulin receptor binding to insulin.	NM_174796.1
TOR3A	torsin family 3, member A	1.46	0.7	2.13	2.48	1.84	1.15	1.65	2.04	0.88	2.48	hydro-lyase activity	Catalysis of the cleavage of a carbon-oxygen bond by elimination of water.	NM_001080376.1
SIK3	SIK family kinase 3	1.46	0	1.11	1.82	1.51	0.46	2.72	2.22	1.24	2.72	endochondral bone morphogenesis	The process in which bones are generated and organized as a result of the conversion of initial cartilaginous anlage into bone.	XM_002693024.2
ERC1	ELKS/RAB6-interacting/CAST family member 1	1.46	0.71	1.58	1.29	1.47	0.9	3.4	1.56	1.64	3.4	IkappaB kinase complex	A trimeric protein complex that phosphorylates inhibitory-kappaB (I-kappaB) proteins. The complex is composed of two kinase subunits (alpha and beta) and a regulatory gamma subunit (also called NEMO). In a resting state, NF-kappaB dimers are bound to inhibitory IKB proteins, sequestering NF-kappaB in the cytoplasm. Phosphorylation of I-kappaB targets I-kappaB for ubiquitination and proteasomal de…	NM_001205419.1
ERC1	ELKS/RAB6-interacting/CAST family member 1	1.46	0.71	1.58	1.29	1.47	0.9	3.4	1.56	1.64	3.4	I-kappaB phosphorylation	The process of introducing a phosphate group into an inhibitor of kappa B (I-kappaB) protein. Phosphorylation of I-kappaB targets I-kappaB for ubiquitination and proteasomal degradation, thus releasing bound NF-kappaB dimers, which can translocate to the nucleus to bind DNA and regulate transcription.	NM_001205419.1
TOR3A	torsin family 3, member A	1.46	0.7	2.13	2.48	1.84	1.15	1.65	2.04	0.88	2.48	ATPase activity	Catalysis of the reaction: ATP + H2O = ADP + phosphate + 2 H+. May or may not be coupled to another reaction.	NM_001080376.1
MAPKAP1	mitogen-activated protein kinase associated protein 1	1.44	0.88	1.87	1.63	1.75	0.84	3.28	2.29	1.8	3.28	substantia nigra development	The progression of the substantia nigra over time from its initial formation until its mature state. The substantia nigra is the layer of gray substance that separates the posterior parts of the cerebral peduncles (tegmentum mesencephali) from the anterior parts; it normally includes a posterior compact part with many pigmented cells (pars compacta) and an anterior reticular part whose cells cont…	NM_001081603.1
MAPKAP1	mitogen-activated protein kinase associated protein 1	1.44	0.88	1.87	1.63	1.75	0.84	3.28	2.29	1.8	3.28	response to stress	Any process that results in a change in state or activity of a cell or an organism (in terms of movement, secretion, enzyme production, gene expression, etc.) as a result of a disturbance in organismal or cellular homeostasis, usually, but not necessarily, exogenous (e.g. temperature, humidity, ionizing radiation).	NM_001081603.1
PRKCH	protein kinase C, eta	1.44	0	1.34	1.99	1.1	1.72	3.29	1.69	1.36	3.29	protein kinase C activity	Catalysis of the reaction: ATP + a protein = ADP + a phosphoprotein. This reaction requires diacylglycerol.	NM_001076863.1
PRKCH	protein kinase C, eta	1.44	0	1.34	1.99	1.1	1.72	3.29	1.69	1.36	3.29	positive regulation of macrophage derived foam cell differentiation	Any process that increases the rate, frequency or extent of macrophage derived foam cell differentiation. Macrophage derived foam cell differentiation is the process in which a macrophage acquires the specialized features of a foam cell. A foam cell is a type of cell containing lipids in small vacuoles and typically seen in atherosclerotic lesions, as well as other conditions.	NM_001076863.1
PRKCH	protein kinase C, eta	1.44	0	1.34	1.99	1.1	1.72	3.29	1.69	1.36	3.29	positive regulation of glial cell proliferation	Any process that activates or increases the rate or extent of glial cell proliferation.	NM_001076863.1
PRKCH	protein kinase C, eta	1.44	0	1.34	1.99	1.1	1.72	3.29	1.69	1.36	3.29	positive regulation of NF-kappaB transcription factor activity	Any process that activates or increases the frequency, rate or extent of activity of the transcription factor NF-kappaB.	NM_001076863.1
PRKCH	protein kinase C, eta	1.44	0	1.34	1.99	1.1	1.72	3.29	1.69	1.36	3.29	positive regulation of B cell receptor signaling pathway	Any process that activates or increases the frequency, rate or extent of signaling pathways initiated by the cross-linking of an antigen receptor on a B cell.	NM_001076863.1
PRKCH	protein kinase C, eta	1.44	0	1.34	1.99	1.1	1.72	3.29	1.69	1.36	3.29	platelet activation	A series of progressive, overlapping events triggered by exposure of the platelets to subendothelial tissue. These events include shape change, adhesiveness, aggregation, and release reactions. When carried through to completion, these events lead to the formation of a stable hemostatic plug.	NM_001076863.1
MAPKAP1	mitogen-activated protein kinase associated protein 1	1.44	0.88	1.87	1.63	1.75	0.84	3.28	2.29	1.8	3.28	phospholipid binding	Interacting selectively and non-covalently with phospholipids, a class of lipids containing phosphoric acid as a mono- or diester.	NM_001081603.1
MAPKAP1	mitogen-activated protein kinase associated protein 1	1.44	0.88	1.87	1.63	1.75	0.84	3.28	2.29	1.8	3.28	phosphatidylinositol-mediated signaling	A series of molecular signals in which a cell uses a phosphatidylinositol-mediated signaling to convert a signal into a response. Phosphatidylinositols include phosphatidylinositol (PtdIns) and its phosphorylated derivatives.	NM_001081603.1
MAPKAP1	mitogen-activated protein kinase associated protein 1	1.44	0.88	1.87	1.63	1.75	0.84	3.28	2.29	1.8	3.28	neurotrophin TRK receptor signaling pathway	A series of molecular signals initiated by the binding of a neurotrophin to a receptor on the surface of the target cell where the receptor possesses tyrosine kinase activity, and ending with regulation of a downstream cellular process, e.g. transcription.	NM_001081603.1
TRIM27	tripartite motif-containing 27	1.44	0	1.45	0	0	1.33	3.69	1.32	2.22	3.69	negative regulation of tumor necrosis factor production	Any process that stops, prevents, or reduces the frequency, rate, or extent of tumor necrosis factor production.	NM_001075799.1
TRIM27	tripartite motif-containing 27	1.44	0	1.45	0	0	1.33	3.69	1.32	2.22	3.69	negative regulation of protein kinase activity	Any process that stops, prevents, or reduces the frequency, rate or extent of protein kinase activity.	NM_001075799.1
TRIM27	tripartite motif-containing 27	1.44	0	1.45	0	0	1.33	3.69	1.32	2.22	3.69	negative regulation of ion transmembrane transport	Any process that stops, prevents, or reduces the frequency, rate or extent of the directed movement of ions from one side of a membrane to the other.	NM_001075799.1
TRIM27	tripartite motif-containing 27	1.44	0	1.45	0	0	1.33	3.69	1.32	2.22	3.69	negative regulation of calcium ion transport	Any process that stops, prevents, or reduces the frequency, rate or extent of the directed movement of calcium ions into, out of or within a cell, or between cells, by means of some agent such as a transporter or pore.	NM_001075799.1
MAPKAP1	mitogen-activated protein kinase associated protein 1	1.44	0.88	1.87	1.63	1.75	0.84	3.28	2.29	1.8	3.28	negative regulation of Ras protein signal transduction	Any process that stops, prevents, or reduces the frequency, rate or extent of Ras protein signal transduction.	NM_001081603.1
TRIM27	tripartite motif-containing 27	1.44	0	1.45	0	0	1.33	3.69	1.32	2.22	3.69	ligase activity	Catalysis of the joining of two substances, or two groups within a single molecule, with the concomitant hydrolysis of the diphosphate bond in ATP or a similar triphosphate.	NM_001075799.1
PRKCH	protein kinase C, eta	1.44	0	1.34	1.99	1.1	1.72	3.29	1.69	1.36	3.29	glial cell apoptotic process	Any apoptotic process in a glial cell, a non-neuronal cell of the nervous system.	NM_001076863.1
MAPKAP1	mitogen-activated protein kinase associated protein 1	1.44	0.88	1.87	1.63	1.75	0.84	3.28	2.29	1.8	3.28	fibroblast growth factor receptor signaling pathway	The series of molecular signals generated as a consequence of a fibroblast growth factor receptor binding to one of its physiological ligands.	NM_001081603.1
MAPKAP1	mitogen-activated protein kinase associated protein 1	1.44	0.88	1.87	1.63	1.75	0.84	3.28	2.29	1.8	3.28	epidermal growth factor receptor signaling pathway	A series of molecular signals initiated by binding of a ligand to the tyrosine kinase receptor EGFR (ERBB1) on the surface of a cell. The pathway ends with regulation of a downstream cellular process, e.g. transcription.	NM_001081603.1
MAPKAP1	mitogen-activated protein kinase associated protein 1	1.44	0.88	1.87	1.63	1.75	0.84	3.28	2.29	1.8	3.28	T cell costimulation	The process of providing, via surface-bound receptor-ligand pairs, a second, antigen-independent, signal in addition to that provided by the T cell receptor to augment T cell activation.	NM_001081603.1
PRKCH	protein kinase C, eta	1.44	0	1.34	1.99	1.1	1.72	3.29	1.69	1.36	3.29	Ral GTPase binding	Interacting selectively and non-covalently with Ral protein, any member of the Ral subfamily of the Ras superfamily of monomeric GTPases.	NM_001076863.1
MAPKAP1	mitogen-activated protein kinase associated protein 1	1.44	0.88	1.87	1.63	1.75	0.84	3.28	2.29	1.8	3.28	Fc-epsilon receptor signaling pathway	A series of molecular signals initiated by the binding of the Fc portion of immunoglobulin E (IgE) to an Fc-epsilon receptor on the surface of a signal-receiving cell, and ending with regulation of a downstream cellular process, e.g. transcription. The Fc portion of an immunoglobulin is its C-terminal constant region.	NM_001081603.1
2015-09-09	septin 9	1.42	0.81	1.53	0	0	1.38	4.18	0.05	2.27	4.18	septin complex	A protein complex containing septins. Typically, these complexes contain multiple septins and are oligomeric.	XM_003587484.1
MOV10	Moloney leukemia virus 10	1.42	1.57	0.19	0	0	0.38	3.71	0	0	3.71	phosphatidylinositol-mediated signaling	A series of molecular signals in which a cell uses a phosphatidylinositol-mediated signaling to convert a signal into a response. Phosphatidylinositols include phosphatidylinositol (PtdIns) and its phosphorylated derivatives.	NM_001075839.1
MOV10	Moloney leukemia virus 10	1.42	1.57	0.19	0	0	0.38	3.71	0	0	3.71	neurotrophin TRK receptor signaling pathway	A series of molecular signals initiated by the binding of a neurotrophin to a receptor on the surface of the target cell where the receptor possesses tyrosine kinase activity, and ending with regulation of a downstream cellular process, e.g. transcription.	NM_001075839.1
MOV10	Moloney leukemia virus 10	1.42	1.57	0.19	0	0	0.38	3.71	0	0	3.71	gene silencing by miRNA	Downregulation of gene expression through the action of microRNAs (miRNAs), endogenous 21-24 nucleotide small RNAs processed from stem-loop RNA precursors (pre-miRNAs). Once incorporated into a RNA-induced silencing complex (RISC), miRNAs can downregulate gene expression by either of two posttranscriptional mechanisms: mRNA cleavage or translational repression.	NM_001075839.1
MOV10	Moloney leukemia virus 10	1.42	1.57	0.19	0	0	0.38	3.71	0	0	3.71	fibroblast growth factor receptor signaling pathway	The series of molecular signals generated as a consequence of a fibroblast growth factor receptor binding to one of its physiological ligands.	NM_001075839.1
MOV10	Moloney leukemia virus 10	1.42	1.57	0.19	0	0	0.38	3.71	0	0	3.71	epidermal growth factor receptor signaling pathway	A series of molecular signals initiated by binding of a ligand to the tyrosine kinase receptor EGFR (ERBB1) on the surface of a cell. The pathway ends with regulation of a downstream cellular process, e.g. transcription.	NM_001075839.1
2015-09-09	septin 9	1.42	0.81	1.53	0	0	1.38	4.18	0.05	2.27	4.18	GTPase activity	Catalysis of the reaction: GTP + H2O = GDP + phosphate.	XM_003587484.1
2015-09-09	septin 9	1.42	0.81	1.53	0	0	1.38	4.18	0.05	2.27	4.18	GTP catabolic process	The chemical reactions and pathways resulting in the breakdown of GTP, guanosine triphosphate.	XM_003587484.1
MOV10	Moloney leukemia virus 10	1.42	1.57	0.19	0	0	0.38	3.71	0	0	3.71	Fc-epsilon receptor signaling pathway	A series of molecular signals initiated by the binding of the Fc portion of immunoglobulin E (IgE) to an Fc-epsilon receptor on the surface of a signal-receiving cell, and ending with regulation of a downstream cellular process, e.g. transcription. The Fc portion of an immunoglobulin is its C-terminal constant region.	NM_001075839.1
ZMYND8	Zinc finger, MYND-type containing 8	1.41	0	0.66	0	0	0.14	3.68	0.47	0.59	3.68	repressing transcription factor binding	Interacting selectively and non-covalently with a transcription repressor, any protein whose activity is required to prevent or downregulate transcription.	NM_001191171.1
ZMYND8	Zinc finger, MYND-type containing 8	1.41	0	0.66	0	0	0.14	3.68	0.47	0.59	3.68	RNA polymerase II transcription corepressor activity	Interacting selectively and non-covalently with an RNA polymerase II repressing transcription factor and also with the RNA polymerase II basal transcription machinery in order to stop, prevent, or reduce the frequency, rate or extent of transcription. Cofactors generally do not bind DNA, but rather mediate protein-protein interactions between repressive transcription factors and the basal transcr…	NM_001191171.1
PPARD	peroxisome proliferator-activated receptor delta	1.39	0.52	0.83	0	0	0	3.03	0	0	3.03	wound healing	The series of events that restore integrity to a damaged tissue, following an injury.	NM_001083636.1
RAB4A	RAB4A, member RAS oncogene family	1.39	0	0.1	2.42	1.69	1.38	1.6	1.82	1.61	2.42	vesicle	Any small, fluid-filled, spherical organelle enclosed by membrane or protein.	NM_001038685.1
PFDN2	prefoldin 2	1.39	0	0.11	0.57	0	0	3.05	0	0.87	3.05	unfolded protein binding	Interacting selectively and non-covalently with an unfolded protein.	NM_001080221.1
NFKB1	nuclear factor of kappa light polypeptide gene enhancer in B-cells 1 (p105)	1.39	0	2.52	1.96	1.23	0.45	1.37	2.73	2.24	2.73	transcription regulatory region sequence-specific DNA binding	Interacting selectively and non-covalently with a specific sequence of DNA that is part of a regulatory region that controls transcription of that section of the DNA. The transcribed region might be described as a gene, cistron, or operon.	NM_001076409.1
NFKB1	nuclear factor of kappa light polypeptide gene enhancer in B-cells 1 (p105)	1.39	0	2.52	1.96	1.23	0.45	1.37	2.73	2.24	2.73	toll-like receptor signaling pathway	Any series of molecular signals generated as a consequence of binding to a toll-like receptor. Toll-like receptors directly bind pattern motifs from a variety of microbial sources to initiate innate immune response.	NM_001076409.1
NFKB1	nuclear factor of kappa light polypeptide gene enhancer in B-cells 1 (p105)	1.39	0	2.52	1.96	1.23	0.45	1.37	2.73	2.24	2.73	toll-like receptor 4 signaling pathway	Any series of molecular signals generated as a consequence of binding to toll-like receptor 4.	NM_001076409.1
NFKB1	nuclear factor of kappa light polypeptide gene enhancer in B-cells 1 (p105)	1.39	0	2.52	1.96	1.23	0.45	1.37	2.73	2.24	2.73	toll-like receptor 3 signaling pathway	Any series of molecular signals generated as a consequence of binding to toll-like receptor 3.	NM_001076409.1
NFKB1	nuclear factor of kappa light polypeptide gene enhancer in B-cells 1 (p105)	1.39	0	2.52	1.96	1.23	0.45	1.37	2.73	2.24	2.73	sterol transport	The directed movement of sterols into, out of or within a cell, or between cells, by means of some agent such as a transporter or pore. Sterols are steroids with one or more hydroxyl groups and a hydrocarbon side-chain in the molecule.	NM_001076409.1
PPARD	peroxisome proliferator-activated receptor delta	1.39	0.52	0.83	0	0	0	3.03	0	0	3.03	sequence-specific DNA binding	Interacting selectively and non-covalently with DNA of a specific nucleotide composition, e.g. GC-rich DNA binding, or with a specific sequence motif or type of DNA e.g. promotor binding or rDNA binding.	NM_001083636.1
NFKB1	nuclear factor of kappa light polypeptide gene enhancer in B-cells 1 (p105)	1.39	0	2.52	1.96	1.23	0.45	1.37	2.73	2.24	2.73	sequence-specific DNA binding	Interacting selectively and non-covalently with DNA of a specific nucleotide composition, e.g. GC-rich DNA binding, or with a specific sequence motif or type of DNA e.g. promotor binding or rDNA binding.	NM_001076409.1
PPARD	peroxisome proliferator-activated receptor delta	1.39	0.52	0.83	0	0	0	3.03	0	0	3.03	response to vitamin A	Any process that results in a change in state or activity of a cell or an organism (in terms of movement, secretion, enzyme production, gene expression, etc.) as a result of a vitamin A stimulus.	NM_001083636.1
NFKB1	nuclear factor of kappa light polypeptide gene enhancer in B-cells 1 (p105)	1.39	0	2.52	1.96	1.23	0.45	1.37	2.73	2.24	2.73	response to oxidative stress	Any process that results in a change in state or activity of a cell or an organism (in terms of movement, secretion, enzyme production, gene expression, etc.) as a result of oxidative stress, a state often resulting from exposure to high levels of reactive oxygen species, e.g. superoxide anions, hydrogen peroxide (H2O2), and hydroxyl radicals.	NM_001076409.1
NFKB1	nuclear factor of kappa light polypeptide gene enhancer in B-cells 1 (p105)	1.39	0	2.52	1.96	1.23	0.45	1.37	2.73	2.24	2.73	response to bacterium	Any process that results in a change in state or activity of a cell or an organism (in terms of movement, secretion, enzyme production, gene expression, etc.) as a result of a stimulus from a bacterium.	NM_001076409.1
NFKB1	nuclear factor of kappa light polypeptide gene enhancer in B-cells 1 (p105)	1.39	0	2.52	1.96	1.23	0.45	1.37	2.73	2.24	2.73	regulation of polysaccharide metabolic process	Any process that modulates the frequency, rate or extent of the chemical reactions and pathways involving polysaccharides.	NM_001076409.1
PPARD	peroxisome proliferator-activated receptor delta	1.39	0.52	0.83	0	0	0	3.03	0	0	3.03	regulation of macromolecule biosynthetic process	Any process that modulates the rate, frequency or extent of the chemical reactions and pathways resulting in the formation of a macromolecule, any molecule of high relative molecular mass, the structure of which essentially comprises the multiple repetition of units derived, actually or conceptually, from molecules of low relative molecular mass.	NM_001083636.1
NFKB1	nuclear factor of kappa light polypeptide gene enhancer in B-cells 1 (p105)	1.39	0	2.52	1.96	1.23	0.45	1.37	2.73	2.24	2.73	regulation of macromolecule biosynthetic process	Any process that modulates the rate, frequency or extent of the chemical reactions and pathways resulting in the formation of a macromolecule, any molecule of high relative molecular mass, the structure of which essentially comprises the multiple repetition of units derived, actually or conceptually, from molecules of low relative molecular mass.	NM_001076409.1
PPARD	peroxisome proliferator-activated receptor delta	1.39	0.52	0.83	0	0	0	3.03	0	0	3.03	regulation of insulin secretion	Any process that modulates the frequency, rate or extent of the regulated release of insulin.	NM_001083636.1
RAB4A	RAB4A, member RAS oncogene family	1.39	0	0.1	2.42	1.69	1.38	1.6	1.82	1.61	2.42	regulation of endocytosis	Any process that modulates the frequency, rate or extent of endocytosis.	NM_001038685.1
PPARD	peroxisome proliferator-activated receptor delta	1.39	0.52	0.83	0	0	0	3.03	0	0	3.03	regulation of collagen metabolic process	Any process that modulates the frequency, rate or extent of the chemical reactions and pathways resulting in the metabolism of collagen, any of a group of fibrous proteins of very high tensile strength that form the main component of connective tissue in animals.	NM_001083636.1
NFKB1	nuclear factor of kappa light polypeptide gene enhancer in B-cells 1 (p105)	1.39	0	2.52	1.96	1.23	0.45	1.37	2.73	2.24	2.73	regulation of cellular protein metabolic process	Any process that modulates the frequency, rate or extent of the chemical reactions and pathways involving a protein, occurring at the level of an individual cell.	NM_001076409.1
PPARD	peroxisome proliferator-activated receptor delta	1.39	0.52	0.83	0	0	0	3.03	0	0	3.03	regulation of cell proliferation	Any process that modulates the frequency, rate or extent of cell proliferation.	NM_001083636.1
NFKB1	nuclear factor of kappa light polypeptide gene enhancer in B-cells 1 (p105)	1.39	0	2.52	1.96	1.23	0.45	1.37	2.73	2.24	2.73	regulation of carbohydrate metabolic process	Any process that modulates the frequency, rate or extent of the chemical reactions and pathways involving carbohydrates.	NM_001076409.1
PPARD	peroxisome proliferator-activated receptor delta	1.39	0.52	0.83	0	0	0	3.03	0	0	3.03	protein heterodimerization activity	Interacting selectively and non-covalently with a nonidentical protein to form a heterodimer.	NM_001083636.1
PFDN2	prefoldin 2	1.39	0	0.11	0.57	0	0	3.05	0	0.87	3.05	protein folding	The process of assisting in the covalent and noncovalent assembly of single chain polypeptides or multisubunit complexes into the correct tertiary structure.	NM_001080221.1
PPARD	peroxisome proliferator-activated receptor delta	1.39	0.52	0.83	0	0	0	3.03	0	0	3.03	prostaglandin receptor activity	Combining with a prostaglandin (PG) to initiate a change in cell activity.	NM_001083636.1
PFDN2	prefoldin 2	1.39	0	0.11	0.57	0	0	3.05	0	0.87	3.05	prefoldin complex	A multisubunit chaperone that is capable of delivering unfolded proteins to cytosolic chaperonin, which it acts as a cofactor for. In humans, the complex is a heterohexamer of two PFD-alpha and four PFD-beta type subunits. In Saccharomyces cerevisiae, it also acts in the nucleus to regulate the rate of elongation by RNA polymerase II via a direct effect on histone dynamics.	NM_001080221.1
PPARD	peroxisome proliferator-activated receptor delta	1.39	0.52	0.83	0	0	0	3.03	0	0	3.03	positive regulation of phosphatidylinositol 3-kinase signaling	Any process that activates or increases the frequency, rate or extent of signal transduction mediated by the phosphatidylinositol 3-kinase cascade.	NM_001083636.1
NFKB1	nuclear factor of kappa light polypeptide gene enhancer in B-cells 1 (p105)	1.39	0	2.52	1.96	1.23	0.45	1.37	2.73	2.24	2.73	positive regulation of metabolic process	Any process that activates or increases the frequency, rate or extent of the chemical reactions and pathways within a cell or an organism.	NM_001076409.1
NFKB1	nuclear factor of kappa light polypeptide gene enhancer in B-cells 1 (p105)	1.39	0	2.52	1.96	1.23	0.45	1.37	2.73	2.24	2.73	positive regulation of macrophage derived foam cell differentiation	Any process that increases the rate, frequency or extent of macrophage derived foam cell differentiation. Macrophage derived foam cell differentiation is the process in which a macrophage acquires the specialized features of a foam cell. A foam cell is a type of cell containing lipids in small vacuoles and typically seen in atherosclerotic lesions, as well as other conditions.	NM_001076409.1
NFKB1	nuclear factor of kappa light polypeptide gene enhancer in B-cells 1 (p105)	1.39	0	2.52	1.96	1.23	0.45	1.37	2.73	2.24	2.73	positive regulation of macromolecule biosynthetic process	Any process that increases the rate, frequency or extent of the chemical reactions and pathways resulting in the formation of a macromolecule, any molecule of high relative molecular mass, the structure of which essentially comprises the multiple repetition of units derived, actually or conceptually, from molecules of low relative molecular mass.	NM_001076409.1
PPARD	peroxisome proliferator-activated receptor delta	1.39	0.52	0.83	0	0	0	3.03	0	0	3.03	positive regulation of epidermis development	Any process that activates or increases the frequency, rate or extent of epidermis development.	NM_001083636.1
PPARD	peroxisome proliferator-activated receptor delta	1.39	0.52	0.83	0	0	0	3.03	0	0	3.03	positive regulation of catalytic activity	Any process that activates or increases the activity of an enzyme.	NM_001083636.1
NFKB1	nuclear factor of kappa light polypeptide gene enhancer in B-cells 1 (p105)	1.39	0	2.52	1.96	1.23	0.45	1.37	2.73	2.24	2.73	positive regulation of NF-kappaB transcription factor activity	Any process that activates or increases the frequency, rate or extent of activity of the transcription factor NF-kappaB.	NM_001076409.1
PPARD	peroxisome proliferator-activated receptor delta	1.39	0.52	0.83	0	0	0	3.03	0	0	3.03	placenta development	The process whose specific outcome is the progression of the placenta over time, from its formation to the mature structure. The placenta is an organ of metabolic interchange between fetus and mother, partly of embryonic origin and partly of maternal origin.	NM_001083636.1
PPARD	peroxisome proliferator-activated receptor delta	1.39	0.52	0.83	0	0	0	3.03	0	0	3.03	phospholipid biosynthetic process	The chemical reactions and pathways resulting in the formation of phospholipids, any lipid containing phosphoric acid as a mono- or diester.	NM_001083636.1
NFKB1	nuclear factor of kappa light polypeptide gene enhancer in B-cells 1 (p105)	1.39	0	2.52	1.96	1.23	0.45	1.37	2.73	2.24	2.73	neurotrophin TRK receptor signaling pathway	A series of molecular signals initiated by the binding of a neurotrophin to a receptor on the surface of the target cell where the receptor possesses tyrosine kinase activity, and ending with regulation of a downstream cellular process, e.g. transcription.	NM_001076409.1
PPARD	peroxisome proliferator-activated receptor delta	1.39	0.52	0.83	0	0	0	3.03	0	0	3.03	negative regulation of smooth muscle cell migration	Any process that stops, prevents, or reduces the frequency, rate or extent of smooth muscle cell migration.	NM_001083636.1
NFKB1	nuclear factor of kappa light polypeptide gene enhancer in B-cells 1 (p105)	1.39	0	2.52	1.96	1.23	0.45	1.37	2.73	2.24	2.73	negative regulation of protein metabolic process	Any process that stops, prevents, or reduces the frequency, rate or extent of chemical reactions and pathways involving a protein.	NM_001076409.1
NFKB1	nuclear factor of kappa light polypeptide gene enhancer in B-cells 1 (p105)	1.39	0	2.52	1.96	1.23	0.45	1.37	2.73	2.24	2.73	negative regulation of lipid transport	Any process that stops, prevents, or reduces the frequency, rate or extent of the directed movement of lipids into, out of or within a cell, or between cells, by means of some agent such as a transporter or pore.	NM_001076409.1
NFKB1	nuclear factor of kappa light polypeptide gene enhancer in B-cells 1 (p105)	1.39	0	2.52	1.96	1.23	0.45	1.37	2.73	2.24	2.73	negative regulation of cytokine production	Any process that stops, prevents, or reduces the rate of production of a cytokine.	NM_001076409.1
PPARD	peroxisome proliferator-activated receptor delta	1.39	0.52	0.83	0	0	0	3.03	0	0	3.03	negative regulation of collagen metabolic process	Any process that decreases the frequency, rate or extent of the chemical reactions and pathways resulting in the metabolism of collagen, any of a group of fibrous proteins of very high tensile strength that form the main component of connective tissue in animals.	NM_001083636.1
PPARD	peroxisome proliferator-activated receptor delta	1.39	0.52	0.83	0	0	0	3.03	0	0	3.03	negative regulation of cell growth	Any process that stops, prevents, or reduces the frequency, rate, extent or direction of cell growth.	NM_001083636.1
RAB4A	RAB4A, member RAS oncogene family	1.39	0	0.1	2.42	1.69	1.38	1.6	1.82	1.61	2.42	insulin-responsive compartment	A small membrane-bounded vesicle that releases its contents by exocytosis in response to insulin stimulation; the contents are enriched in GLUT4, IRAP and VAMP2.	NM_001038685.1
NFKB1	nuclear factor of kappa light polypeptide gene enhancer in B-cells 1 (p105)	1.39	0	2.52	1.96	1.23	0.45	1.37	2.73	2.24	2.73	hyaluronan biosynthetic process	The chemical reactions and pathways resulting in the formation of hyaluronan, the naturally occurring anionic form of hyaluronic acid, any member of a group of glycosaminoglycans, the repeat units of which consist of beta-1,4 linked D-glucuronyl-beta-(1,3)-N-acetyl-D-glucosamine.	NM_001076409.1
NFKB1	nuclear factor of kappa light polypeptide gene enhancer in B-cells 1 (p105)	1.39	0	2.52	1.96	1.23	0.45	1.37	2.73	2.24	2.73	heat shock protein binding	Interacting selectively and non-covalently with a heat shock protein, any protein synthesized or activated in response to heat shock.	NM_001076409.1
PPARD	peroxisome proliferator-activated receptor delta	1.39	0.52	0.83	0	0	0	3.03	0	0	3.03	heart development	The process whose specific outcome is the progression of the heart over time, from its formation to the mature structure. The heart is a hollow, muscular organ, which, by contracting rhythmically, keeps up the circulation of the blood.	NM_001083636.1
PPARD	peroxisome proliferator-activated receptor delta	1.39	0.52	0.83	0	0	0	3.03	0	0	3.03	glucose transport	The directed movement of the hexose monosaccharide glucose into, out of or within a cell, or between cells, by means of some agent such as a transporter or pore.	NM_001083636.1
PPARD	peroxisome proliferator-activated receptor delta	1.39	0.52	0.83	0	0	0	3.03	0	0	3.03	glucose metabolic process	The chemical reactions and pathways involving glucose, the aldohexose gluco-hexose. D-glucose is dextrorotatory and is sometimes known as dextrose; it is an important source of energy for living organisms and is found free as well as combined in homo- and hetero-oligosaccharides and polysaccharides.	NM_001083636.1
PPARD	peroxisome proliferator-activated receptor delta	1.39	0.52	0.83	0	0	0	3.03	0	0	3.03	generation of precursor metabolites and energy	The chemical reactions and pathways resulting in the formation of precursor metabolites, substances from which energy is derived, and any process involved in the liberation of energy from these substances.	NM_001083636.1
PPARD	peroxisome proliferator-activated receptor delta	1.39	0.52	0.83	0	0	0	3.03	0	0	3.03	fatty acid transport	The directed movement of fatty acids into, out of or within a cell, or between cells, by means of some agent such as a transporter or pore. Fatty acids are aliphatic monocarboxylic acids liberated from naturally occurring fats and oils by hydrolysis.	NM_001083636.1
PPARD	peroxisome proliferator-activated receptor delta	1.39	0.52	0.83	0	0	0	3.03	0	0	3.03	fatty acid catabolic process	The chemical reactions and pathways resulting in the breakdown of a fatty acid, any of the aliphatic monocarboxylic acids that can be liberated by hydrolysis from naturally occurring fats and oils. Fatty acids are predominantly straight-chain acids of 4 to 24 carbon atoms, which may be saturated or unsaturated; branched fatty acids and hydroxy fatty acids also occur, and very long chain acids of …	NM_001083636.1
PPARD	peroxisome proliferator-activated receptor delta	1.39	0.52	0.83	0	0	0	3.03	0	0	3.03	fatty acid binding	Interacting selectively and non-covalently with fatty acids, aliphatic monocarboxylic acids liberated from naturally occurring fats and oils by hydrolysis.	NM_001083636.1
PPARD	peroxisome proliferator-activated receptor delta	1.39	0.52	0.83	0	0	0	3.03	0	0	3.03	fatty acid beta-oxidation	A fatty acid oxidation process that results in the complete oxidation of a long-chain fatty acid. Fatty acid beta-oxidation begins with the addition of coenzyme A to a fatty acid, and occurs by successive cycles of reactions during each of which the fatty acid is shortened by a two-carbon fragment removed as acetyl coenzyme A; the cycle continues until only two or three carbons remain (as acetyl-…	NM_001083636.1
PPARD	peroxisome proliferator-activated receptor delta	1.39	0.52	0.83	0	0	0	3.03	0	0	3.03	epithelial cell migration	The orderly movement of an epithelial cell from one site to another, often during the development of a multicellular organism.	NM_001083636.1
PPARD	peroxisome proliferator-activated receptor delta	1.39	0.52	0.83	0	0	0	3.03	0	0	3.03	enzyme activator activity	Increases the activity of an enzyme.	NM_001083636.1
PPARD	peroxisome proliferator-activated receptor delta	1.39	0.52	0.83	0	0	0	3.03	0	0	3.03	collagen biosynthetic process	The chemical reactions and pathways resulting in the formation of collagen, any of a group of fibrous proteins of very high tensile strength that form the main component of connective tissue in animals. Collagen is highly enriched in glycine (some regions are 33% glycine) and proline, occurring predominantly as 3-hydroxyproline (about 20%).	NM_001083636.1
PPARD	peroxisome proliferator-activated receptor delta	1.39	0.52	0.83	0	0	0	3.03	0	0	3.03	cholesterol metabolic process	The chemical reactions and pathways involving cholesterol, cholest-5-en-3 beta-ol, the principal sterol of vertebrates and the precursor of many steroids, including bile acids and steroid hormones. It is a component of the plasma membrane lipid bilayer and of plasma lipoproteins and can be found in all animal tissues.	NM_001083636.1
PPARD	peroxisome proliferator-activated receptor delta	1.39	0.52	0.83	0	0	0	3.03	0	0	3.03	cell-substrate adhesion	The attachment of a cell to the underlying substrate via adhesion molecules.	NM_001083636.1
PPARD	peroxisome proliferator-activated receptor delta	1.39	0.52	0.83	0	0	0	3.03	0	0	3.03	apoptotic signaling pathway	A series of molecular signals which triggers the apoptotic death of a cell. The pathway starts with reception of a signal, and ends when the execution phase of apoptosis is triggered.	NM_001083636.1
PPARD	peroxisome proliferator-activated receptor delta	1.39	0.52	0.83	0	0	0	3.03	0	0	3.03	anagen	The growth phase of the hair cycle. Lasts, for example, about 3 to 6 years for human scalp hair.	NM_001083636.1
NFKB1	nuclear factor of kappa light polypeptide gene enhancer in B-cells 1 (p105)	1.39	0	2.52	1.96	1.23	0.45	1.37	2.73	2.24	2.73	TRIF-dependent toll-like receptor signaling pathway	Any series of molecular signals generated as a consequence of binding to a toll-like receptor where the TRIF adaptor mediates transduction of the signal. Toll-like receptors directly bind pattern motifs from a variety of microbial sources to initiate innate immune response.	NM_001076409.1
NFKB1	nuclear factor of kappa light polypeptide gene enhancer in B-cells 1 (p105)	1.39	0	2.52	1.96	1.23	0.45	1.37	2.73	2.24	2.73	T cell receptor signaling pathway	A series of molecular signals initiated by the cross-linking of an antigen receptor on a T cell.	NM_001076409.1
RAB4A	RAB4A, member RAS oncogene family	1.39	0	0.1	2.42	1.69	1.38	1.6	1.82	1.61	2.42	Rab protein signal transduction	A series of molecular signals within the cell that are mediated by a member of the Rab family of proteins switching to a GTP-bound active state.	NM_001038685.1
PPARD	peroxisome proliferator-activated receptor delta	1.39	0.52	0.83	0	0	0	3.03	0	0	3.03	NF-kappaB binding	Interacting selectively and non-covalently with NF-kappaB, a transcription factor for eukaryotic RNA polymerase II promoters.	NM_001083636.1
NFKB1	nuclear factor of kappa light polypeptide gene enhancer in B-cells 1 (p105)	1.39	0	2.52	1.96	1.23	0.45	1.37	2.73	2.24	2.73	MyD88-independent toll-like receptor signaling pathway	Any series of molecular signals generated as a consequence of binding to a toll-like receptor not relying on the MyD88 adaptor molecule. Toll-like receptors directly bind pattern motifs from a variety of microbial sources to initiate innate immune response.	NM_001076409.1
RAB4A	RAB4A, member RAS oncogene family	1.39	0	0.1	2.42	1.69	1.38	1.6	1.82	1.61	2.42	GTPase activity	Catalysis of the reaction: GTP + H2O = GDP + phosphate.	NM_001038685.1
RAB4A	RAB4A, member RAS oncogene family	1.39	0	0.1	2.42	1.69	1.38	1.6	1.82	1.61	2.42	GTP catabolic process	The chemical reactions and pathways resulting in the breakdown of GTP, guanosine triphosphate.	NM_001038685.1
NFKB1	nuclear factor of kappa light polypeptide gene enhancer in B-cells 1 (p105)	1.39	0	2.52	1.96	1.23	0.45	1.37	2.73	2.24	2.73	Fc-epsilon receptor signaling pathway	A series of molecular signals initiated by the binding of the Fc portion of immunoglobulin E (IgE) to an Fc-epsilon receptor on the surface of a signal-receiving cell, and ending with regulation of a downstream cellular process, e.g. transcription. The Fc portion of an immunoglobulin is its C-terminal constant region.	NM_001076409.1
PFDN2	prefoldin 2	1.39	0	0.11	0.57	0	0	3.05	0	0.87	3.05	'de novo' posttranslational protein folding	The process of assisting in the correct noncovalent folding of newly formed polypeptides or folding intermediates of polypeptides that have exited the ribosome and/or have been stabilized and transferred by other chaperone proteins. This process could involve several cycles of ATP hydrolysis.	NM_001080221.1
ATF2	activating transcription factor 2	1.38	1.43	0.81	3.39	0	1.78	-1.51	2.19	0	3.39	transforming growth factor beta production	The appearance of any member of the transforming growth factor-beta family of cytokines due to biosynthesis or secretion following a cellular stimulus, resulting in an increase in its intracellular or extracellular levels. Transforming growth factor-beta family members include TGF-B1, TGF-B2, and TGF-B3.	NM_001081584.2
ATF2	activating transcription factor 2	1.38	1.43	0.81	3.39	0	1.78	-1.51	2.19	0	3.39	toll-like receptor signaling pathway	Any series of molecular signals generated as a consequence of binding to a toll-like receptor. Toll-like receptors directly bind pattern motifs from a variety of microbial sources to initiate innate immune response.	NM_001081584.2
ATF2	activating transcription factor 2	1.38	1.43	0.81	3.39	0	1.78	-1.51	2.19	0	3.39	toll-like receptor 4 signaling pathway	Any series of molecular signals generated as a consequence of binding to toll-like receptor 4.	NM_001081584.2
ATF2	activating transcription factor 2	1.38	1.43	0.81	3.39	0	1.78	-1.51	2.19	0	3.39	toll-like receptor 3 signaling pathway	Any series of molecular signals generated as a consequence of binding to toll-like receptor 3.	NM_001081584.2
ATF2	activating transcription factor 2	1.38	1.43	0.81	3.39	0	1.78	-1.51	2.19	0	3.39	stress-activated MAPK cascade	A series of molecular signals in which a stress-activated MAP kinase cascade relays one or more of the signals; MAP kinase cascades involve at least three protein kinase activities and culminate in the phosphorylation and activation of a MAP kinase.	NM_001081584.2
ATF2	activating transcription factor 2	1.38	1.43	0.81	3.39	0	1.78	-1.51	2.19	0	3.39	sequence-specific DNA binding	Interacting selectively and non-covalently with DNA of a specific nucleotide composition, e.g. GC-rich DNA binding, or with a specific sequence motif or type of DNA e.g. promotor binding or rDNA binding.	NM_001081584.2
EVL	Ena-vasodilator stimulated phosphoprotein	1.38	0	0.28	0.14	0.78	0.77	2.78	0.48	0.7	2.78	ruffle assembly	The aggregation, arrangement and bonding together of a set of components to form a ruffle, a projection at the leading edge of a crawling cell; the protrusions are supported by a microfilament meshwork. The formation of ruffles (also called membrane ruffling) is thought to be controlled by a group of enzymes known as Rho GTPases, specifically RhoA, Rac1 and cdc42.	NM_001192084.1
ATF2	activating transcription factor 2	1.38	1.43	0.81	3.39	0	1.78	-1.51	2.19	0	3.39	regulation of transforming growth factor beta2 production	Any process that modulates the frequency, rate, or extent of production of transforming growth factor-beta2.	NM_001081584.2
EVL	Ena-vasodilator stimulated phosphoprotein	1.38	0	0.28	0.14	0.78	0.77	2.78	0.48	0.7	2.78	regulation of ruffle assembly	Any process that modulates the frequency, rate or extent of ruffle assembly.	NM_001192084.1
ATF2	activating transcription factor 2	1.38	1.43	0.81	3.39	0	1.78	-1.51	2.19	0	3.39	protein heterodimerization activity	Interacting selectively and non-covalently with a nonidentical protein to form a heterodimer.	NM_001081584.2
ATF2	activating transcription factor 2	1.38	1.43	0.81	3.39	0	1.78	-1.51	2.19	0	3.39	programmed cell death	A process which begins when a cell receives an internal or external signal and activates a series of biochemical events (signaling pathway). The process ends with the death of the cell.	NM_001081584.2
ATF2	activating transcription factor 2	1.38	1.43	0.81	3.39	0	1.78	-1.51	2.19	0	3.39	positive regulation of transforming growth factor beta production	Any process that activates or increases the frequency, rate, or extent of production of transforming growth factor-beta.	NM_001081584.2
EVL	Ena-vasodilator stimulated phosphoprotein	1.38	0	0.28	0.14	0.78	0.77	2.78	0.48	0.7	2.78	positive regulation of stress fiber assembly	Any process that activates or increases the frequency, rate or extent of the assembly of a stress fiber, a bundle of microfilaments and other proteins found in fibroblasts.	NM_001192084.1
EVL	Ena-vasodilator stimulated phosphoprotein	1.38	0	0.28	0.14	0.78	0.77	2.78	0.48	0.7	2.78	platelet activation	A series of progressive, overlapping events triggered by exposure of the platelets to subendothelial tissue. These events include shape change, adhesiveness, aggregation, and release reactions. When carried through to completion, these events lead to the formation of a stable hemostatic plug.	NM_001192084.1
EVL	Ena-vasodilator stimulated phosphoprotein	1.38	0	0.28	0.14	0.78	0.77	2.78	0.48	0.7	2.78	focal adhesion	Small region on the surface of a cell that anchors the cell to the extracellular matrix and that forms a point of termination of actin filaments.	NM_001192084.1
ATF2	activating transcription factor 2	1.38	1.43	0.81	3.39	0	1.78	-1.51	2.19	0	3.39	cAMP response element binding protein binding	Interacting selectively and non-covalently with the cAMP response element binding protein.	NM_001081584.2
ATF2	activating transcription factor 2	1.38	1.43	0.81	3.39	0	1.78	-1.51	2.19	0	3.39	cAMP response element binding	Interacting selectively and non-covalently with the cyclic AMP response element (CRE), a short palindrome-containing sequence found in the promoters of genes whose expression is regulated in response to cyclic AMP.	NM_001081584.2
ATF2	activating transcription factor 2	1.38	1.43	0.81	3.39	0	1.78	-1.51	2.19	0	3.39	TRIF-dependent toll-like receptor signaling pathway	Any series of molecular signals generated as a consequence of binding to a toll-like receptor where the TRIF adaptor mediates transduction of the signal. Toll-like receptors directly bind pattern motifs from a variety of microbial sources to initiate innate immune response.	NM_001081584.2
ATF2	activating transcription factor 2	1.38	1.43	0.81	3.39	0	1.78	-1.51	2.19	0	3.39	MyD88-independent toll-like receptor signaling pathway	Any series of molecular signals generated as a consequence of binding to a toll-like receptor not relying on the MyD88 adaptor molecule. Toll-like receptors directly bind pattern motifs from a variety of microbial sources to initiate innate immune response.	NM_001081584.2
SND1	staphylococcal nuclease and tudor domain containing 1	1.37	0.01	1.5	0.87	1.31	1.47	3.46	0.74	0.4	3.46	RISC complex	A ribonucleoprotein complex that contains members of the Argonaute family of proteins, small interfering RNAs (siRNAs) or microRNAs (miRNAs), and miRNA or siRNA-complementary mRNAs, in addition to a number of accessory factors. The RISC complex is involved in posttranscriptional repression of gene expression through downregulation of translation or induction of mRNA degradation.	NM_205784.1
CSK	c-src tyrosine kinase	1.36	1.11	2.05	0.06	-1.3	0.99	3.01	1.32	1.83	3.01	regulation of lipoprotein particle clearance	Any process that modulates the rate, frequency, or extent of lipoprotein particle clearance. Lipoprotein particle clearance is the process in which a lipoprotein particle is removed from the blood via receptor-mediated endocytosis and its constituent parts degraded.	NM_001075397.1
CSK	c-src tyrosine kinase	1.36	1.11	2.05	0.06	-1.3	0.99	3.01	1.32	1.83	3.01	regulation of T cell activation	Any process that modulates the frequency, rate or extent of T cell activation.	NM_001075397.1
CSK	c-src tyrosine kinase	1.36	1.11	2.05	0.06	-1.3	0.99	3.01	1.32	1.83	3.01	regulation of Golgi to plasma membrane protein transport	Any process that modulates the frequency, rate or extent of the transport of proteins from the Golgi to the plasma membrane.	NM_001075397.1
CSK	c-src tyrosine kinase	1.36	1.11	2.05	0.06	-1.3	0.99	3.01	1.32	1.83	3.01	regulation of Fc receptor mediated stimulatory signaling pathway	Any process that modulates the rate, frequency or extent of the Fc receptor mediated stimulatory signaling pathway. The Fc receptor mediated stimulatory signaling pathway is a series of molecular signals generated as a consequence of a the binding of the Fc portion of an immunoglobulin by an Fc receptor capable of activating or perpetuating an immune response. The Fc portion of an immunoglobulin …	NM_001075397.1
CSK	c-src tyrosine kinase	1.36	1.11	2.05	0.06	-1.3	0.99	3.01	1.32	1.83	3.01	protein phosphatase binding	Interacting selectively and non-covalently with any protein phosphatase.	NM_001075397.1
CSK	c-src tyrosine kinase	1.36	1.11	2.05	0.06	-1.3	0.99	3.01	1.32	1.83	3.01	protein autophosphorylation	The phosphorylation by a protein of one or more of its own amino acid residues, or residues on an identical protein.	NM_001075397.1
CSK	c-src tyrosine kinase	1.36	1.11	2.05	0.06	-1.3	0.99	3.01	1.32	1.83	3.01	proline-rich region binding	Interacting selectively and non-covalently with a proline-rich region, i.e. a region that contains a high proportion of proline residues, in a protein.	NM_001075397.1
CSK	c-src tyrosine kinase	1.36	1.11	2.05	0.06	-1.3	0.99	3.01	1.32	1.83	3.01	positive regulation of MAP kinase activity	Any process that activates or increases the frequency, rate or extent of MAP kinase activity.	NM_001075397.1
CSK	c-src tyrosine kinase	1.36	1.11	2.05	0.06	-1.3	0.99	3.01	1.32	1.83	3.01	platelet activation	A series of progressive, overlapping events triggered by exposure of the platelets to subendothelial tissue. These events include shape change, adhesiveness, aggregation, and release reactions. When carried through to completion, these events lead to the formation of a stable hemostatic plug.	NM_001075397.1
CSK	c-src tyrosine kinase	1.36	1.11	2.05	0.06	-1.3	0.99	3.01	1.32	1.83	3.01	plasma lipoprotein particle clearance	The process in which a lipoprotein particle is removed from the blood via receptor-mediated endocytosis and its constituent parts degraded.	NM_001075397.1
NEDD1	neural precursor cell expressed, developmentally down-regulated gene 1	1.36	1.65	0	2.02	1.09	2.21	0.37	2.55	0.77	2.55	pericentriolar material	A network of small fibers that surrounds the centrioles in cells; contains the microtubule nucleating activity of the centrosome.	NM_001035333.1
CSK	c-src tyrosine kinase	1.36	1.11	2.05	0.06	-1.3	0.99	3.01	1.32	1.83	3.01	oligodendrocyte differentiation	The process in which a relatively unspecialized cell acquires the specialized features of an oligodendrocyte. An oligodendrocyte is a type of glial cell involved in myelinating the axons of neurons in the central nervous system.	NM_001075397.1
CSK	c-src tyrosine kinase	1.36	1.11	2.05	0.06	-1.3	0.99	3.01	1.32	1.83	3.01	negative regulation of phagocytosis	Any process that stops, prevents, or reduces the frequency, rate or extent of phagocytosis.	NM_001075397.1
CSK	c-src tyrosine kinase	1.36	1.11	2.05	0.06	-1.3	0.99	3.01	1.32	1.83	3.01	negative regulation of multicellular organismal process	Any process that stops, prevents, or reduces the frequency, rate or extent of an organismal process, the processes pertinent to the function of an organism above the cellular level; includes the integrated processes of tissues and organs.	NM_001075397.1
CSK	c-src tyrosine kinase	1.36	1.11	2.05	0.06	-1.3	0.99	3.01	1.32	1.83	3.01	negative regulation of kinase activity	Any process that stops, prevents, or reduces the frequency, rate or extent of kinase activity, the catalysis of the transfer of a phosphate group, usually from ATP, to a substrate molecule.	NM_001075397.1
CSK	c-src tyrosine kinase	1.36	1.11	2.05	0.06	-1.3	0.99	3.01	1.32	1.83	3.01	negative regulation of intracellular protein transport	Any process that decreases the frequency, rate or extent of the directed movement of proteins within cells.	NM_001075397.1
CSK	c-src tyrosine kinase	1.36	1.11	2.05	0.06	-1.3	0.99	3.01	1.32	1.83	3.01	negative regulation of interleukin-6 production	Any process that stops, prevents, or reduces the frequency, rate, or extent of interleukin-6 production.	NM_001075397.1
CSK	c-src tyrosine kinase	1.36	1.11	2.05	0.06	-1.3	0.99	3.01	1.32	1.83	3.01	negative regulation of establishment of protein localization to plasma membrane	Any process that decreases the frequency, rate or extent of the directed movement of a protein to a specific location in the plasma membrane.	NM_001075397.1
CSK	c-src tyrosine kinase	1.36	1.11	2.05	0.06	-1.3	0.99	3.01	1.32	1.83	3.01	negative regulation of cellular process	Any process that stops, prevents, or reduces the frequency, rate or extent of a cellular process, any of those that are carried out at the cellular level, but are not necessarily restricted to a single cell. For example, cell communication occurs among more than one cell, but occurs at the cellular level.	NM_001075397.1
CSK	c-src tyrosine kinase	1.36	1.11	2.05	0.06	-1.3	0.99	3.01	1.32	1.83	3.01	negative regulation of bone resorption	Any process that stops, prevents, or reduces the frequency, rate or extent of bone resorption.	NM_001075397.1
CSK	c-src tyrosine kinase	1.36	1.11	2.05	0.06	-1.3	0.99	3.01	1.32	1.83	3.01	negative regulation of ERK1 and ERK2 cascade	Any process that stops, prevents, or reduces the frequency, rate or extent of signal transduction mediated by the ERK1 and ERK2 cascade.	NM_001075397.1
NEDD1	neural precursor cell expressed, developmentally down-regulated gene 1	1.36	1.65	0	2.02	1.09	2.21	0.37	2.55	0.77	2.55	mitosis	A cell cycle process comprising the steps by which the nucleus of a eukaryotic cell divides; the process involves condensation of chromosomal DNA into a highly compacted form. Canonically, mitosis produces two daughter nuclei whose chromosome complement is identical to that of the mother cell.	NM_001035333.1
CSK	c-src tyrosine kinase	1.36	1.11	2.05	0.06	-1.3	0.99	3.01	1.32	1.83	3.01	membrane raft	Any of the small (10-200 nm), heterogeneous, highly dynamic, sterol- and sphingolipid-enriched membrane domains that compartmentalize cellular processes. Small rafts can sometimes be stabilized to form larger platforms through protein-protein and protein-lipid interactions.	NM_001075397.1
CSK	c-src tyrosine kinase	1.36	1.11	2.05	0.06	-1.3	0.99	3.01	1.32	1.83	3.01	low-density lipoprotein particle clearance	The process in which a low-density lipoprotein particle is removed from the blood via receptor-mediated endocytosis and its constituent parts degraded.	NM_001075397.1
CSK	c-src tyrosine kinase	1.36	1.11	2.05	0.06	-1.3	0.99	3.01	1.32	1.83	3.01	immune system process	Any process involved in the development or functioning of the immune system, an organismal system for calibrated responses to potential internal or invasive threats.	NM_001075397.1
CSK	c-src tyrosine kinase	1.36	1.11	2.05	0.06	-1.3	0.99	3.01	1.32	1.83	3.01	epidermal growth factor receptor signaling pathway	A series of molecular signals initiated by binding of a ligand to the tyrosine kinase receptor EGFR (ERBB1) on the surface of a cell. The pathway ends with regulation of a downstream cellular process, e.g. transcription.	NM_001075397.1
CSK	c-src tyrosine kinase	1.36	1.11	2.05	0.06	-1.3	0.99	3.01	1.32	1.83	3.01	cellular response to peptide hormone stimulus	Any process that results in a change in state or activity of a cell (in terms of movement, secretion, enzyme production, gene expression, etc.) as a result of a peptide hormone stimulus. A peptide hormone is any of a class of peptides that are secreted into the blood stream and have endocrine functions in living animals.	NM_001075397.1
CSK	c-src tyrosine kinase	1.36	1.11	2.05	0.06	-1.3	0.99	3.01	1.32	1.83	3.01	brain development	The process whose specific outcome is the progression of the brain over time, from its formation to the mature structure. Brain development begins with patterning events in the neural tube and ends with the mature structure that is the center of thought and emotion. The brain is responsible for the coordination and control of bodily activities and the interpretation of information from the senses…	NM_001075397.1
CSK	c-src tyrosine kinase	1.36	1.11	2.05	0.06	-1.3	0.99	3.01	1.32	1.83	3.01	T cell receptor signaling pathway	A series of molecular signals initiated by the cross-linking of an antigen receptor on a T cell.	NM_001075397.1
CSK	c-src tyrosine kinase	1.36	1.11	2.05	0.06	-1.3	0.99	3.01	1.32	1.83	3.01	T cell costimulation	The process of providing, via surface-bound receptor-ligand pairs, a second, antigen-independent, signal in addition to that provided by the T cell receptor to augment T cell activation.	NM_001075397.1
CSK	c-src tyrosine kinase	1.36	1.11	2.05	0.06	-1.3	0.99	3.01	1.32	1.83	3.01	Golgi to plasma membrane protein transport	The directed movement of proteins from the Golgi to the plasma membrane in transport vesicles that move from the trans-Golgi network to the plasma membrane.	NM_001075397.1
NEDD1	neural precursor cell expressed, developmentally down-regulated gene 1	1.36	1.65	0	2.02	1.09	2.21	0.37	2.55	0.77	2.55	G2/M transition of mitotic cell cycle	The mitotic cell cycle transition by which a cell in G2 commits to M phase. The process begins when the kinase activity of M cyclin/CDK complex reaches a threshold high enough for the cell cycle to proceed. This is accomplished by activating a positive feedback loop that results in the accumulation of unphosphorylated and active M cyclin/CDK complex.	NM_001035333.1
SEPSECS	SEPSECS	1.33	0	0	3.19	0	0.06	0	0	0	3.19	translation	The cellular metabolic process in which a protein is formed, using the sequence of a mature mRNA molecule to specify the sequence of amino acids in a polypeptide chain. Translation is mediated by the ribosome, and begins with the formation of a ternary complex between aminoacylated initiator methionine tRNA, GTP, and initiation factor 2, which subsequently associates with the small subunit of the…	XM_002688175.2
SEPSECS	SEPSECS	1.33	0	0	3.19	0	0.06	0	0	0	3.19	tRNA binding	Interacting selectively and non-covalently with transfer RNA.	XM_002688175.2
ARNT	aryl hydrocarbon receptor nuclear translocator	1.33	0.01	0.76	2.86	0	0	1.55	1.44	0	2.86	signaling receptor activity	Receiving a signal and transmitting the signal in the cell to initiate a change in cell activity. A signal is a physical entity or change in state that is used to transfer information in order to trigger a response.	NM_173993.1
ARNT	aryl hydrocarbon receptor nuclear translocator	1.33	0.01	0.76	2.86	0	0	1.55	1.44	0	2.86	sequence-specific DNA binding	Interacting selectively and non-covalently with DNA of a specific nucleotide composition, e.g. GC-rich DNA binding, or with a specific sequence motif or type of DNA e.g. promotor binding or rDNA binding.	NM_173993.1
ARNT	aryl hydrocarbon receptor nuclear translocator	1.33	0.01	0.76	2.86	0	0	1.55	1.44	0	2.86	protein heterodimerization activity	Interacting selectively and non-covalently with a nonidentical protein to form a heterodimer.	NM_173993.1
ARNT	aryl hydrocarbon receptor nuclear translocator	1.33	0.01	0.76	2.86	0	0	1.55	1.44	0	2.86	positive regulation of vascular endothelial growth factor receptor signaling pathway	Any process that activates or increases the frequency, rate or extent of vascular endothelial growth factor receptor signaling pathway activity.	NM_173993.1
ARNT	aryl hydrocarbon receptor nuclear translocator	1.33	0.01	0.76	2.86	0	0	1.55	1.44	0	2.86	positive regulation of protein sumoylation	Any process that activates or increases the frequency, rate or extent of the addition of SUMO groups to a protein.	NM_173993.1
ARNT	aryl hydrocarbon receptor nuclear translocator	1.33	0.01	0.76	2.86	0	0	1.55	1.44	0	2.86	positive regulation of erythrocyte differentiation	Any process that activates or increases the frequency, rate or extent of erythrocyte differentiation.	NM_173993.1
ARNT	aryl hydrocarbon receptor nuclear translocator	1.33	0.01	0.76	2.86	0	0	1.55	1.44	0	2.86	positive regulation of cellular biosynthetic process	Any process that activates or increases the frequency, rate or extent of the chemical reactions and pathways resulting in the formation of substances, carried out by individual cells.	NM_173993.1
ARIH1	ariadne ubiquitin-conjugating enzyme E2 binding protein homolog 1 (Drosophila)	1.33	0.41	0.66	2.52	0.01	0.33	0	1.05	0	2.52	ligase activity	Catalysis of the joining of two substances, or two groups within a single molecule, with the concomitant hydrolysis of the diphosphate bond in ATP or a similar triphosphate.	NM_001081714.1
SEPSECS	SEPSECS	1.33	0	0	3.19	0	0.06	0	0	0	3.19	RNA biosynthetic process	The chemical reactions and pathways resulting in the formation of RNA, ribonucleic acid, one of the two main type of nucleic acid, consisting of a long, unbranched macromolecule formed from ribonucleotides joined in 3',5'-phosphodiester linkage. Includes polymerization of ribonucleotide monomers.	XM_002688175.2
PTPRA	protein tyrosine phosphatase, receptor type, A	1.32	0	0.13	1.25	1.48	0.93	2.68	2.41	0.54	2.68	positive regulation of oligodendrocyte differentiation	Any process that activates or increases the frequency, rate or extent of oligodendrocyte differentiation.	NM_001206499.1
LRRCC1	leucine rich repeat and coiled-coil domain containing 1	1.32	0.72	0	2.12	0.82	1.23	-0.66	2.49	1.26	2.49	mitosis	A cell cycle process comprising the steps by which the nucleus of a eukaryotic cell divides; the process involves condensation of chromosomal DNA into a highly compacted form. Canonically, mitosis produces two daughter nuclei whose chromosome complement is identical to that of the mother cell.	NM_001206791.1
PTPRA	protein tyrosine phosphatase, receptor type, A	1.32	0	0.13	1.25	1.48	0.93	2.68	2.41	0.54	2.68	insulin receptor signaling pathway	The series of molecular signals generated as a consequence of the insulin receptor binding to insulin.	NM_001206499.1
SSBP3	single stranded DNA binding protein 3	1.3	1.64	1.44	0.71	1.53	2.21	2.92	0.95	1.71	2.92	single-stranded DNA binding	Interacting selectively and non-covalently with single-stranded DNA.	NM_001104986.1
SSBP3	single stranded DNA binding protein 3	1.3	1.64	1.44	0.71	1.53	2.21	2.92	0.95	1.71	2.92	regulation of developmental process	Any process that modulates the frequency, rate or extent of development, the biological process whose specific outcome is the progression of a multicellular organism over time from an initial condition (e.g. a zygote, or a young adult) to a later condition (e.g. a multicellular animal or an aged adult).	NM_001104986.1
SSBP3	single stranded DNA binding protein 3	1.3	1.64	1.44	0.71	1.53	2.21	2.92	0.95	1.71	2.92	regionalization	The pattern specification process that results in the subdivision of an axis or axes in space to define an area or volume in which specific patterns of cell differentiation will take place or in which cells interpret a specific environment.	NM_001104986.1
SSBP3	single stranded DNA binding protein 3	1.3	1.64	1.44	0.71	1.53	2.21	2.92	0.95	1.71	2.92	neural tube patterning	The regionalization process that regulates the coordinated growth that establishes the non-random spatial arrangement of the neural tube.	NM_001104986.1
SSBP3	single stranded DNA binding protein 3	1.3	1.64	1.44	0.71	1.53	2.21	2.92	0.95	1.71	2.92	neural plate pattern specification	The developmental process that results in the creation of defined areas or spaces within the neural plate to which cells respond and eventually are instructed to differentiate.	NM_001104986.1
AUH	AU RNA binding protein/enoyl-coenzyme A hydratase	1.3	0.97	1.92	2.18	1.68	0.79	1.58	3.54	1.32	3.54	hydro-lyase activity	Catalysis of the cleavage of a carbon-oxygen bond by elimination of water.	NM_001105436.1
SSBP3	single stranded DNA binding protein 3	1.3	1.64	1.44	0.71	1.53	2.21	2.92	0.95	1.71	2.92	hematopoietic progenitor cell differentiation	The process in which precursor cell type acquires the specialized features of a hematopoietic progenitor cell, a class of cell types including myeloid progenitor cells and lymphoid progenitor cells.	NM_001104986.1
SSBP3	single stranded DNA binding protein 3	1.3	1.64	1.44	0.71	1.53	2.21	2.92	0.95	1.71	2.92	head development	The biological process whose specific outcome is the progression of a head from an initial condition to its mature state. The head is the anterior-most division of the body.	NM_001104986.1
AUH	AU RNA binding protein/enoyl-coenzyme A hydratase	1.3	0.97	1.92	2.18	1.68	0.79	1.58	3.54	1.32	3.54	branched-chain amino acid metabolic process	The chemical reactions and pathways involving amino acids containing a branched carbon skeleton, comprising isoleucine, leucine and valine.	NM_001105436.1
SSBP3	single stranded DNA binding protein 3	1.3	1.64	1.44	0.71	1.53	2.21	2.92	0.95	1.71	2.92	brain development	The process whose specific outcome is the progression of the brain over time, from its formation to the mature structure. Brain development begins with patterning events in the neural tube and ends with the mature structure that is the center of thought and emotion. The brain is responsible for the coordination and control of bodily activities and the interpretation of information from the senses…	NM_001104986.1
SSBP3	single stranded DNA binding protein 3	1.3	1.64	1.44	0.71	1.53	2.21	2.92	0.95	1.71	2.92	body morphogenesis	The process in which the anatomical structures of the soma are generated and organized.	NM_001104986.1
SSBP3	single stranded DNA binding protein 3	1.3	1.64	1.44	0.71	1.53	2.21	2.92	0.95	1.71	2.92	anatomical structure formation involved in morphogenesis	The developmental process pertaining to the initial formation of an anatomical structure from unspecified parts. This process begins with the specific processes that contribute to the appearance of the discrete structure and ends when the structural rudiment is recognizable. An anatomical structure is any biological entity that occupies space and is distinguished from its surroundings. Anatomical…	NM_001104986.1
AUH	AU RNA binding protein/enoyl-coenzyme A hydratase	1.3	0.97	1.92	2.18	1.68	0.79	1.58	3.54	1.32	3.54	alpha-amino acid metabolic process	The chemical reactions and pathways involving an alpha-amino acid.	NM_001105436.1
AUH	AU RNA binding protein/enoyl-coenzyme A hydratase	1.3	0.97	1.92	2.18	1.68	0.79	1.58	3.54	1.32	3.54	alpha-amino acid catabolic process	The chemical reactions and pathways resulting in the breakdown of an alpha-amino acid.	NM_001105436.1
ZGPAT		1.28	1.33	1.34	0	0	0	2.41	0.85	1.79	2.41	sequence-specific DNA binding	Interacting selectively and non-covalently with DNA of a specific nucleotide composition, e.g. GC-rich DNA binding, or with a specific sequence motif or type of DNA e.g. promotor binding or rDNA binding.	NM_001024514.2
PLSCR1		1.28	3.37	-0.73	1.09	-1	0	-2.06	-1.33	-1.64	3.37	response to interferon-beta	Any process that results in a change in state or activity of a cell or an organism (in terms of movement, secretion, enzyme production, gene expression, etc.) as a result of an interferon-beta stimulus. Interferon-beta is a type I interferon.	NM_001034436.1
PLSCR1		1.28	3.37	-0.73	1.09	-1	0	-2.06	-1.33	-1.64	3.37	response to interferon-alpha	Any process that results in a change in state or activity of a cell or an organism (in terms of movement, secretion, enzyme production, gene expression, etc.) as a result of an interferon-alpha stimulus. Interferon-alpha is a type I interferon.	NM_001034436.1
PLSCR1		1.28	3.37	-0.73	1.09	-1	0	-2.06	-1.33	-1.64	3.37	regulation of mast cell activation	Any process that modulates the frequency, rate, or extent of mast cell activation.	NM_001034436.1
PLSCR1		1.28	3.37	-0.73	1.09	-1	0	-2.06	-1.33	-1.64	3.37	regulation of catalytic activity	Any process that modulates the activity of an enzyme.	NM_001034436.1
PLSCR1		1.28	3.37	-0.73	1.09	-1	0	-2.06	-1.33	-1.64	3.37	regulation of Fc receptor mediated stimulatory signaling pathway	Any process that modulates the rate, frequency or extent of the Fc receptor mediated stimulatory signaling pathway. The Fc receptor mediated stimulatory signaling pathway is a series of molecular signals generated as a consequence of a the binding of the Fc portion of an immunoglobulin by an Fc receptor capable of activating or perpetuating an immune response. The Fc portion of an immunoglobulin …	NM_001034436.1
ARFGEF2	ADP-ribosylation factor guanine nucleotide-exchange factor 2 (brefeldin A-inhibited)	1.28	0.15	1.69	1.66	0	0.35	2.3	2.2	1.14	2.3	receptor recycling	The process that results in the return of receptor molecules to an active state and an active cellular location after they have been stimulated by a ligand. An active state is when the receptor is ready to receive a signal.	NM_001205652.1
ARFGEF2	ADP-ribosylation factor guanine nucleotide-exchange factor 2 (brefeldin A-inhibited)	1.28	0.15	1.69	1.66	0	0.35	2.3	2.2	1.14	2.3	protein kinase A regulatory subunit binding	Interacting selectively and non-covalently with one or both of the regulatory subunits of protein kinase A.	NM_001205652.1
ARFGEF2	ADP-ribosylation factor guanine nucleotide-exchange factor 2 (brefeldin A-inhibited)	1.28	0.15	1.69	1.66	0	0.35	2.3	2.2	1.14	2.3	positive regulation of tumor necrosis factor production	Any process that activates or increases the frequency, rate, or extent of tumor necrosis factor production.	NM_001205652.1
PLSCR1		1.28	3.37	-0.73	1.09	-1	0	-2.06	-1.33	-1.64	3.37	positive regulation of intrinsic apoptotic signaling pathway in response to DNA damage	Any process that activates or increases the frequency, rate or extent of intrinsic apoptotic signaling pathway in response to DNA damage.	NM_001034436.1
PLSCR1		1.28	3.37	-0.73	1.09	-1	0	-2.06	-1.33	-1.64	3.37	positive regulation of gene expression	Any process that increases the frequency, rate or extent of gene expression. Gene expression is the process in which a gene's coding sequence is converted into a mature gene product or products (proteins or RNA). This includes the production of an RNA transcript as well as any processing to produce a mature RNA product or an mRNA (for protein-coding genes) and the translation of that mRNA into pr…	NM_001034436.1
PLSCR1		1.28	3.37	-0.73	1.09	-1	0	-2.06	-1.33	-1.64	3.37	positive regulation of catalytic activity	Any process that activates or increases the activity of an enzyme.	NM_001034436.1
PLSCR1		1.28	3.37	-0.73	1.09	-1	0	-2.06	-1.33	-1.64	3.37	platelet activation	A series of progressive, overlapping events triggered by exposure of the platelets to subendothelial tissue. These events include shape change, adhesiveness, aggregation, and release reactions. When carried through to completion, these events lead to the formation of a stable hemostatic plug.	NM_001034436.1
PLSCR1		1.28	3.37	-0.73	1.09	-1	0	-2.06	-1.33	-1.64	3.37	phospholipid transport	The directed movement of phospholipids into, out of or within a cell, or between cells, by means of some agent such as a transporter or pore. Phospholipids are any lipids containing phosphoric acid as a mono- or diester.	NM_001034436.1
PLSCR1		1.28	3.37	-0.73	1.09	-1	0	-2.06	-1.33	-1.64	3.37	phospholipid scrambling	The movement of a population of phospholipid molecules from one leaflet of the plasma membrane bilayer to the opposite leaflet, resulting in loss of lipid asymmetry and surface exposure of phosphatidylserine (PS) and phosphatidylethanolamine (PE).	NM_001034436.1
PLSCR1		1.28	3.37	-0.73	1.09	-1	0	-2.06	-1.33	-1.64	3.37	phospholipid scramblase activity	Catalysis of the movement of phospholipids from one membrane bilayer leaflet to the other, by an ATP-independent mechanism.	NM_001034436.1
PLSCR1		1.28	3.37	-0.73	1.09	-1	0	-2.06	-1.33	-1.64	3.37	phosphatidylserine metabolic process	The chemical reactions and pathways involving phosphatidylserines, any of a class of glycerophospholipids in which the phosphatidyl group is esterified to the hydroxyl group of L-serine. They are important constituents of cell membranes.	NM_001034436.1
PLSCR1		1.28	3.37	-0.73	1.09	-1	0	-2.06	-1.33	-1.64	3.37	negative regulation of viral genome replication	Any process that stops, prevents, or reduces the frequency, rate or extent of viral genome replication.	NM_001034436.1
ZGPAT		1.28	1.33	1.34	0	0	0	2.41	0.85	1.79	2.41	negative regulation of epidermal growth factor-activated receptor activity	Any process that stops, prevents, or reduces the frequency, rate or extent of EGF-activated receptor activity.	NM_001024514.2
PLSCR1		1.28	3.37	-0.73	1.09	-1	0	-2.06	-1.33	-1.64	3.37	myeloid cell differentiation	The process in which a relatively unspecialized myeloid precursor cell acquires the specialized features of any cell of the myeloid leukocyte, megakaryocyte, thrombocyte, or erythrocyte lineages.	NM_001034436.1
PLSCR1		1.28	3.37	-0.73	1.09	-1	0	-2.06	-1.33	-1.64	3.37	membrane raft	Any of the small (10-200 nm), heterogeneous, highly dynamic, sterol- and sphingolipid-enriched membrane domains that compartmentalize cellular processes. Small rafts can sometimes be stabilized to form larger platforms through protein-protein and protein-lipid interactions.	NM_001034436.1
PLSCR1		1.28	3.37	-0.73	1.09	-1	0	-2.06	-1.33	-1.64	3.37	intrinsic apoptotic signaling pathway	A series of molecular signals in which an intracellular signal is conveyed to trigger the apoptotic death of a cell. The pathway starts with reception of an intracellular signal (e.g. DNA damage, endoplasmic reticulum stress, oxidative stress etc.), and ends when the execution phase of apoptosis is triggered. The intrinsic apoptotic signaling pathway is crucially regulated by permeabilization of …	NM_001034436.1
ARFGEF2	ADP-ribosylation factor guanine nucleotide-exchange factor 2 (brefeldin A-inhibited)	1.28	0.15	1.69	1.66	0	0.35	2.3	2.2	1.14	2.3	guanyl-nucleotide exchange factor activity	Stimulates the exchange of guanyl nucleotides associated with a GTPase. Under normal cellular physiological conditions, the concentration of GTP is higher than that of GDP, favoring the replacement of GDP by GTP in association with the GTPase.	NM_001205652.1
PLSCR1		1.28	3.37	-0.73	1.09	-1	0	-2.06	-1.33	-1.64	3.37	execution phase of apoptosis	A stage of the apoptotic process that starts with the controlled breakdown of the cell through the action of effector caspases or other effector molecules (e.g. cathepsins, calpains etc.). Key steps of the execution phase are rounding-up of the cell, retraction of pseudopodes, reduction of cellular volume (pyknosis), chromatin condensation, nuclear fragmentation (karyorrhexis), plasma membrane bl…	NM_001034436.1
ARFGEF2	ADP-ribosylation factor guanine nucleotide-exchange factor 2 (brefeldin A-inhibited)	1.28	0.15	1.69	1.66	0	0.35	2.3	2.2	1.14	2.3	cytoplasmic microtubule	Any microtubule in the cytoplasm of a cell.	NM_001205652.1
ARFGEF2	ADP-ribosylation factor guanine nucleotide-exchange factor 2 (brefeldin A-inhibited)	1.28	0.15	1.69	1.66	0	0.35	2.3	2.2	1.14	2.3	asymmetric synapse	A type of synapse occurring between an axon and a dendritic spine or dendritic shaft. Asymmetric synapses, the most abundant synapse type in the central nervous system, involve axons that contain predominantly spherical vesicles and contain a thickened postsynaptic density.	NM_001205652.1
ARFGEF2	ADP-ribosylation factor guanine nucleotide-exchange factor 2 (brefeldin A-inhibited)	1.28	0.15	1.69	1.66	0	0.35	2.3	2.2	1.14	2.3	GABA receptor binding	Interacting selectively and non-covalently with the gamma-aminobutyric acid (GABA, 4-aminobutyrate) receptor.	NM_001205652.1
STAG3	stromal antigen 3	1.27	-1.94	-0.36	1.73	0.86	1.62	2.74	0.94	0.52	2.74	synaptonemal complex assembly	The cell cycle process in which the synaptonemal complex is formed. This is a structure that holds paired chromosomes together during prophase I of meiosis and that promotes genetic recombination.	NM_001192411.2
STAG3	stromal antigen 3	1.27	-1.94	-0.36	1.73	0.86	1.62	2.74	0.94	0.52	2.74	synaptonemal complex	A proteinaceous scaffold found between homologous chromosomes during meiosis.	NM_001192411.2
STAG3	stromal antigen 3	1.27	-1.94	-0.36	1.73	0.86	1.62	2.74	0.94	0.52	2.74	nuclear chromosome part	Any constituent part of a nuclear chromosome, a chromosome found in the nucleus of a eukaryotic cell.	NM_001192411.2
STAG3	stromal antigen 3	1.27	-1.94	-0.36	1.73	0.86	1.62	2.74	0.94	0.52	2.74	meiotic sister chromatid cohesion	The cell cycle process in which sister chromatids of a replicated chromosome are joined along the entire length of the chromosome during meiosis.	NM_001192411.2
STAG3	stromal antigen 3	1.27	-1.94	-0.36	1.73	0.86	1.62	2.74	0.94	0.52	2.74	male meiosis	A cell cycle process comprising the steps by which a cell progresses through the nuclear division phase of a meiotic cell cycle in the male germline.	NM_001192411.2
STAG3	stromal antigen 3	1.27	-1.94	-0.36	1.73	0.86	1.62	2.74	0.94	0.52	2.74	male germ cell nucleus	The nucleus of a male germ cell, a reproductive cell in males.	NM_001192411.2
STAG3	stromal antigen 3	1.27	-1.94	-0.36	1.73	0.86	1.62	2.74	0.94	0.52	2.74	lateral element	A proteinaceous core found between sister chromatids during meiotic prophase.	NM_001192411.2
STAG3	stromal antigen 3	1.27	-1.94	-0.36	1.73	0.86	1.62	2.74	0.94	0.52	2.74	female meiosis	A cell cycle process comprising the steps by which a cell progresses through the nuclear division phase of a meiotic cell cycle in the female germline.	NM_001192411.2
STAG3	stromal antigen 3	1.27	-1.94	-0.36	1.73	0.86	1.62	2.74	0.94	0.52	2.74	cohesin complex	A protein complex that is required for sister chromatid cohesion in eukaryotes. The cohesin complex forms a molecular ring complex, and is composed of structural maintenance of chromosomes (SMC) and kleisin proteins. For example, in yeast, the complex is composed of the SMC proteins Smc1p and Smc3p, and the kleisin protein Scc1p. In vertebrates, the complex is composed of the SMC1 (SMC1A or SMC1B…	NM_001192411.2
MR1	major histocompatibility complex, class I-related	1.26	2.05	2.37	-1.43	-1.74	-2.55	2.04	-2.76	-2.05	-2.76	positive regulation of T cell mediated cytotoxicity	Any process that activates or increases the frequency, rate or extent of T cell mediated cytotoxicity.	NM_001190298.1
MR1	major histocompatibility complex, class I-related	1.26	2.05	2.37	-1.43	-1.74	-2.55	2.04	-2.76	-2.05	-2.76	interleukin-17 production	The appearance of any member of the interleukin-17 family of cytokines due to biosynthesis or secretion following a cellular stimulus, resulting in an increase in its intracellular or extracellular levels.	NM_001190298.1
MR1	major histocompatibility complex, class I-related	1.26	2.05	2.37	-1.43	-1.74	-2.55	2.04	-2.76	-2.05	-2.76	interleukin-1 beta production	The appearance of interleukin-1 beta due to biosynthesis or secretion following a cellular stimulus, resulting in an increase in its intracellular or extracellular levels.	NM_001190298.1
MR1	major histocompatibility complex, class I-related	1.26	2.05	2.37	-1.43	-1.74	-2.55	2.04	-2.76	-2.05	-2.76	immune system process	Any process involved in the development or functioning of the immune system, an organismal system for calibrated responses to potential internal or invasive threats.	NM_001190298.1
MR1	major histocompatibility complex, class I-related	1.26	2.05	2.37	-1.43	-1.74	-2.55	2.04	-2.76	-2.05	-2.76	defense response to Gram-negative bacterium	Reactions triggered in response to the presence of a Gram-negative bacterium that act to protect the cell or organism.	NM_001190298.1
MR1	major histocompatibility complex, class I-related	1.26	2.05	2.37	-1.43	-1.74	-2.55	2.04	-2.76	-2.05	-2.76	cytokine production involved in immune response	The appearance of a cytokine due to biosynthesis or secretion following a cellular stimulus contributing to an immune response, resulting in an increase in its intracellular or extracellular levels.	NM_001190298.1
MR1	major histocompatibility complex, class I-related	1.26	2.05	2.37	-1.43	-1.74	-2.55	2.04	-2.76	-2.05	-2.76	antigen binding	Interacting selectively and non-covalently with an antigen, any substance which is capable of inducing a specific immune response and of reacting with the products of that response, the specific antibody or specifically sensitized T-lymphocytes, or both. Binding may counteract the biological activity of the antigen.	NM_001190298.1
CDC14A	CDC14 cell division cycle 14 homolog A (S. cerevisiae)	1.25	0	0.91	1.29	1.21	0.49	2.29	1.59	0.86	2.29	spindle	The array of microtubules and associated molecules that forms between opposite poles of a eukaryotic cell during mitosis or meiosis and serves to move the duplicated chromosomes apart.	XM_002686168.1
MICU1	mitochondrial calcium uptake 1	1.24	1.31	2.36	2.75	2.52	1.47	0.71	2.14	0.53	2.75	protein heterodimerization activity	Interacting selectively and non-covalently with a nonidentical protein to form a heterodimer.	NM_001075338.1
MICU1	mitochondrial calcium uptake 1	1.24	1.31	2.36	2.75	2.52	1.47	0.71	2.14	0.53	2.75	mitochondrial intermembrane space	The region between the inner and outer lipid bilayers of the mitochondrial envelope.	NM_001075338.1
MICU1	mitochondrial calcium uptake 1	1.24	1.31	2.36	2.75	2.52	1.47	0.71	2.14	0.53	2.75	mitochondrial calcium ion homeostasis	Any process involved in the maintenance of an internal steady state of calcium ions within the cytoplasm of a cell or between mitochondria and their surroundings.	NM_001075338.1
MICU1	mitochondrial calcium uptake 1	1.24	1.31	2.36	2.75	2.52	1.47	0.71	2.14	0.53	2.75	integral component of mitochondrial membrane	The component of the mitochondrial membrane consisting of the gene products that have some part that penetrates at least one leaflet of the membrane bilayer. This component includes gene products that are buried in the bilayer with no exposure outside the bilayer.	NM_001075338.1
MICU1	mitochondrial calcium uptake 1	1.24	1.31	2.36	2.75	2.52	1.47	0.71	2.14	0.53	2.75	defense response	Reactions, triggered in response to the presence of a foreign body or the occurrence of an injury, which result in restriction of damage to the organism attacked or prevention/recovery from the infection caused by the attack.	NM_001075338.1
MICU1	mitochondrial calcium uptake 1	1.24	1.31	2.36	2.75	2.52	1.47	0.71	2.14	0.53	2.75	calcium ion transport	The directed movement of calcium (Ca) ions into, out of or within a cell, or between cells, by means of some agent such as a transporter or pore.	NM_001075338.1
PRKX	protein kinase, X-linked	1.23	1.94	1.84	0.63	0	2.07	3.14	2.44	1.8	3.14	regulation of kidney development	Any process that modulates the rate, frequency or extent of kidney development. Kidney development is the process whose specific outcome is the progression of the kidney over time, from its formation to the mature structure. The kidney is an organ that filters the blood and excretes the end products of body metabolism in the form of urine.	XM_002700423.1
PRKX	protein kinase, X-linked	1.23	1.94	1.84	0.63	0	2.07	3.14	2.44	1.8	3.14	regulation of epithelial cell differentiation	Any process that modulates the frequency, rate or extent of epithelial cell differentiation.	XM_002700423.1
SKIV2L2	superkiller viralicidic activity 2-like 2 (S. cerevisiae)	1.23	0.1	1.5	2.39	0	1.05	0	1.17	0	2.39	rRNA processing	Any process involved in the conversion of a primary ribosomal RNA (rRNA) transcript into one or more mature rRNA molecules.	NM_001099012.1
PRKX	protein kinase, X-linked	1.23	1.94	1.84	0.63	0	2.07	3.14	2.44	1.8	3.14	protein autophosphorylation	The phosphorylation by a protein of one or more of its own amino acid residues, or residues on an identical protein.	XM_002700423.1
PRKX	protein kinase, X-linked	1.23	1.94	1.84	0.63	0	2.07	3.14	2.44	1.8	3.14	myeloid cell differentiation	The process in which a relatively unspecialized myeloid precursor cell acquires the specialized features of any cell of the myeloid leukocyte, megakaryocyte, thrombocyte, or erythrocyte lineages.	XM_002700423.1
SKIV2L2	superkiller viralicidic activity 2-like 2 (S. cerevisiae)	1.23	0.1	1.5	2.39	0	1.05	0	1.17	0	2.39	exosome (RNase complex)	Complex of 3'-5' exoribonucleases.	NM_001099012.1
PRKX	protein kinase, X-linked	1.23	1.94	1.84	0.63	0	2.07	3.14	2.44	1.8	3.14	epithelial cell differentiation	The process in which a relatively unspecialized cell acquires specialized features of an epithelial cell, any of the cells making up an epithelium.	XM_002700423.1
PRKX	protein kinase, X-linked	1.23	1.94	1.84	0.63	0	2.07	3.14	2.44	1.8	3.14	endothelial cell proliferation	The multiplication or reproduction of endothelial cells, resulting in the expansion of a cell population. Endothelial cells are thin flattened cells which line the inside surfaces of body cavities, blood vessels, and lymph vessels, making up the endothelium.	XM_002700423.1
PRKX	protein kinase, X-linked	1.23	1.94	1.84	0.63	0	2.07	3.14	2.44	1.8	3.14	endothelial cell migration	The orderly movement of an endothelial cell into the extracellular matrix to form an endothelium.	XM_002700423.1
PRKX	protein kinase, X-linked	1.23	1.94	1.84	0.63	0	2.07	3.14	2.44	1.8	3.14	cell-substrate adhesion	The attachment of a cell to the underlying substrate via adhesion molecules.	XM_002700423.1
PRKX	protein kinase, X-linked	1.23	1.94	1.84	0.63	0	2.07	3.14	2.44	1.8	3.14	cell differentiation involved in kidney development	The process in which relatively unspecialized cells acquire specialized structural and/or functional features that characterize the cells of the kidney as it progresses from its formation to the mature state.	XM_002700423.1
PRKX	protein kinase, X-linked	1.23	1.94	1.84	0.63	0	2.07	3.14	2.44	1.8	3.14	cAMP-dependent protein kinase activity	Catalysis of the reaction: ATP + a protein = ADP + a phosphoprotein. This reaction requires the presence of cAMP.	XM_002700423.1
WRAP53	WD repeat containing, antisense to TP53	1.22	0	0.63	0.31	0.39	1.28	3.49	1.24	1.49	3.49	telomerase holoenzyme complex	Telomerase is a ribonucleoprotein enzyme complex, with a minimal catalytic core composed of a catalytic reverse transcriptase subunit and an RNA subunit that provides the template for telomeric DNA addition. In vivo, the holoenzyme complex often contains additional subunits.	NM_001035073.1
WRAP53	WD repeat containing, antisense to TP53	1.22	0	0.63	0.31	0.39	1.28	3.49	1.24	1.49	3.49	regulation of telomerase activity	Any process that modulates the frequency, rate or extent of telomerase activity, the catalysis of the reaction: deoxynucleoside triphosphate + DNA(n) = diphosphate + DNA(n+1). Telomerases catalyze extension of the 3'- end of a DNA strand by one deoxynucleotide at a time using an internal RNA template that encodes the telomeric repeat sequence.	NM_001035073.1
WRAP53	WD repeat containing, antisense to TP53	1.22	0	0.63	0.31	0.39	1.28	3.49	1.24	1.49	3.49	positive regulation of transferase activity	Any process that activates or increases the frequency, rate or extent of transferase activity, the catalysis of the transfer of a group, e.g. a methyl group, glycosyl group, acyl group, phosphorus-containing, or other groups, from a donor compound to an acceptor.	NM_001035073.1
WRAP53	WD repeat containing, antisense to TP53	1.22	0	0.63	0.31	0.39	1.28	3.49	1.24	1.49	3.49	chromosome organization	A process that is carried out at the cellular level that results in the assembly, arrangement of constituent parts, or disassembly of chromosomes, structures composed of a very long molecule of DNA and associated proteins that carries hereditary information.	NM_001035073.1
WRAP53	WD repeat containing, antisense to TP53	1.22	0	0.63	0.31	0.39	1.28	3.49	1.24	1.49	3.49	cellular component assembly	The aggregation, arrangement and bonding together of a cellular component.	NM_001035073.1
WRAP53	WD repeat containing, antisense to TP53	1.22	0	0.63	0.31	0.39	1.28	3.49	1.24	1.49	3.49	Cajal body	A class of nuclear body, first seen after silver staining by Ramon y Cajal in 1903, enriched in small nuclear ribonucleoproteins, and certain general RNA polymerase II transcription factors; ultrastructurally, they appear as a tangle of coiled, electron-dense threads roughly 0.5 micrometers in diameter; involved in aspects of snRNP biogenesis; the protein coilin serves as a marker for Cajal bodie…	NM_001035073.1
PRMT7	protein arginine methyltransferase 7	1.21	0	0.66	2.17	1.48	0.77	3.13	1.14	0.74	3.13	regulation of protein binding	Any process that modulates the frequency, rate or extent of protein binding.	NM_001101990.1
PRMT7	protein arginine methyltransferase 7	1.21	0	0.66	2.17	1.48	0.77	3.13	1.14	0.74	3.13	regulation of gene expression by genetic imprinting	Heritable alterations in the activity of a gene that depend on whether it passed through the paternal or the maternal germline, but that are not encoded by DNA itself.	NM_001101990.1
TTI1	TELO2 interacting protein 1	1.21	-0.56	1.17	1.44	0.95	1.58	3.51	2.49	1.02	3.51	regulation of TOR signaling	Any process that modulates the frequency, rate or extent of TOR signaling.	NM_001076042.1
PRMT7	protein arginine methyltransferase 7	1.21	0	0.66	2.17	1.48	0.77	3.13	1.14	0.74	3.13	protein-arginine omega-N asymmetric methyltransferase activity	Catalysis of the addition of a second methyl group to methylated peptidyl-arginine. Methylation is on the same terminal nitrogen (omega nitrogen) residue that was previously methylated, resulting in asymmetrical peptidyl-N(omega),N(omega)-dimethylated arginine residues.	NM_001101990.1
PRMT7	protein arginine methyltransferase 7	1.21	0	0.66	2.17	1.48	0.77	3.13	1.14	0.74	3.13	protein-arginine N-methyltransferase activity	Catalysis of the reaction: S-adenosyl-L-methionine + (protein)-arginine = S-adenosyl-L-homocysteine + (protein)-N-methyl-arginine.	NM_001101990.1
PRMT7	protein arginine methyltransferase 7	1.21	0	0.66	2.17	1.48	0.77	3.13	1.14	0.74	3.13	protein methyltransferase activity	Catalysis of the transfer of a methyl group (CH3-) to a protein.	NM_001101990.1
PRMT7	protein arginine methyltransferase 7	1.21	0	0.66	2.17	1.48	0.77	3.13	1.14	0.74	3.13	protein methylation	The addition of a methyl group to a protein amino acid. A methyl group is derived from methane by the removal of a hydrogen atom.	NM_001101990.1
PRMT7	protein arginine methyltransferase 7	1.21	0	0.66	2.17	1.48	0.77	3.13	1.14	0.74	3.13	peptidyl-arginine modification	The modification of peptidyl-arginine.	NM_001101990.1
PRMT7	protein arginine methyltransferase 7	1.21	0	0.66	2.17	1.48	0.77	3.13	1.14	0.74	3.13	peptidyl-arginine N-methylation	The addition of a methyl group onto a nitrogen atom of an arginine residue in a protein.	NM_001101990.1
PRMT7	protein arginine methyltransferase 7	1.21	0	0.66	2.17	1.48	0.77	3.13	1.14	0.74	3.13	histone-arginine N-methyltransferase activity	Catalysis of the reaction: S-adenosyl-L-methionine + (histone)-arginine = S-adenosyl-L-homocysteine + (histone)-N-methyl-arginine.	NM_001101990.1
PRMT7	protein arginine methyltransferase 7	1.21	0	0.66	2.17	1.48	0.77	3.13	1.14	0.74	3.13	histone arginine methylation	The modification of a histone by addition of a methyl group to an arginine residue.	NM_001101990.1
PHF12	PHD finger protein 12	1.2	0	2.47	2.09	-1.25	-2.05	4.14	2.48	0.63	4.14	transcription cofactor binding	Interacting selectively and non-covalently with a transcription cofactor, any protein involved in regulation of transcription via protein-protein interactions with transcription factors and other transcription regulatory proteins. Cofactors do not bind DNA directly, but rather mediate protein-protein interactions between regulatory transcription factors and the basal transcription machinery.	NM_001192131.1
AKAP10	A kinase (PRKA) anchor protein 10	1.2	0.44	0.85	2.25	0	0.72	3.52	1.19	1.09	3.52	termination of G-protein coupled receptor signaling pathway	The signaling process in which G-protein coupled receptor signaling is brought to an end. For example, through the action of GTPase-activating proteins (GAPs) that act to accelerate hydrolysis of GTP to GDP on G-alpha proteins, thereby terminating the transduced signal.	NM_001098024.1
PHF12	PHD finger protein 12	1.2	0	2.47	2.09	-1.25	-2.05	4.14	2.48	0.63	4.14	phosphatidylinositol binding	Interacting selectively and non-covalently with any inositol-containing glycerophospholipid, i.e. phosphatidylinositol (PtdIns) and its phosphorylated derivatives.	NM_001192131.1
G2E3	G2/M-phase specific E3 ubiquitin protein ligase	1.2	0	0	2.57	0.27	0.29	0	1.48	0	2.57	ligase activity	Catalysis of the joining of two substances, or two groups within a single molecule, with the concomitant hydrolysis of the diphosphate bond in ATP or a similar triphosphate.	NM_001038671.2
G2E3	G2/M-phase specific E3 ubiquitin protein ligase	1.2	0	0	2.57	0.27	0.29	0	1.48	0	2.57	blastocyst development	The process whose specific outcome is the progression of the blastocyst over time, from its formation to the mature structure. The mammalian blastocyst is a hollow ball of cells containing two cell types, the inner cell mass and the trophectoderm.	NM_001038671.2
PHF12	PHD finger protein 12	1.2	0	2.47	2.09	-1.25	-2.05	4.14	2.48	0.63	4.14	Sin3 complex	A multiprotein complex that functions broadly in eukaryotic organisms as a transcriptional repressor of protein-coding genes, through the gene-specific deacetylation of histones. Amongst its subunits, the Sin3 complex contains Sin3-like proteins, and a number of core proteins that are shared with the NuRD complex (including histone deacetylases and histone binding proteins). The Sin3 complex does…	NM_001192131.1
PHF12	PHD finger protein 12	1.2	0	2.47	2.09	-1.25	-2.05	4.14	2.48	0.63	4.14	RNA polymerase II transcription corepressor activity	Interacting selectively and non-covalently with an RNA polymerase II repressing transcription factor and also with the RNA polymerase II basal transcription machinery in order to stop, prevent, or reduce the frequency, rate or extent of transcription. Cofactors generally do not bind DNA, but rather mediate protein-protein interactions between repressive transcription factors and the basal transcr…	NM_001192131.1
FOXN3	forkhead box N3	1.19	0	1.46	0.56	0.54	1.77	3.64	1.07	1.61	3.64	tissue development	The process whose specific outcome is the progression of a tissue over time, from its formation to the mature structure.	NM_001206687.1
FOXN3	forkhead box N3	1.19	0	1.46	0.56	0.54	1.77	3.64	1.07	1.61	3.64	sequence-specific DNA binding	Interacting selectively and non-covalently with DNA of a specific nucleotide composition, e.g. GC-rich DNA binding, or with a specific sequence motif or type of DNA e.g. promotor binding or rDNA binding.	NM_001206687.1
ZBTB46	zinc finger and BTB domain containing 46	1.19	2.09	1.69	1.99	2.93	1.15	1.81	2.58	1.62	2.93	regulation of myeloid leukocyte differentiation	Any process that modulates the frequency, rate, or extent of myeloid leukocyte differentiation.	NM_001192164.1
ZBTB46	zinc finger and BTB domain containing 46	1.19	2.09	1.69	1.99	2.93	1.15	1.81	2.58	1.62	2.93	regulation of multicellular organismal development	Any process that modulates the frequency, rate or extent of multicellular organismal development.	NM_001192164.1
ZBTB46	zinc finger and BTB domain containing 46	1.19	2.09	1.69	1.99	2.93	1.15	1.81	2.58	1.62	2.93	regulation of monocyte differentiation	Any process that modulates the frequency, rate or extent of monocyte differentiation.	NM_001192164.1
ZBTB46	zinc finger and BTB domain containing 46	1.19	2.09	1.69	1.99	2.93	1.15	1.81	2.58	1.62	2.93	regulation of immune system process	Any process that modulates the frequency, rate, or extent of an immune system process.	NM_001192164.1
CUL5	cullin 5	1.19	1.28	1.01	2.53	1.35	1.31	0	2.53	1.82	2.53	protein heterodimerization activity	Interacting selectively and non-covalently with a nonidentical protein to form a heterodimer.	XM_002692966.2
ZBTB46	zinc finger and BTB domain containing 46	1.19	2.09	1.69	1.99	2.93	1.15	1.81	2.58	1.62	2.93	negative regulation of myeloid leukocyte differentiation	Any process that stops, prevents, or reduces the frequency, rate, or extent of myeloid leukocyte differentiation.	NM_001192164.1
ZBTB46	zinc finger and BTB domain containing 46	1.19	2.09	1.69	1.99	2.93	1.15	1.81	2.58	1.62	2.93	negative regulation of granulocyte differentiation	Any process that stops, prevents, or reduces the frequency, rate or extent of granulocyte differentiation.	NM_001192164.1
FOXN3	forkhead box N3	1.19	0	1.46	0.56	0.54	1.77	3.64	1.07	1.61	3.64	mitotic G2 phase	The cell cycle 'gap' phase which is the interval between the completion of DNA synthesis and the beginning of DNA segregation by mitosis.	NM_001206687.1
ZBTB46	zinc finger and BTB domain containing 46	1.19	2.09	1.69	1.99	2.93	1.15	1.81	2.58	1.62	2.93	leukocyte differentiation	The process in which a relatively unspecialized hemopoietic precursor cell acquires the specialized features of a leukocyte. A leukocyte is an achromatic cell of the myeloid or lymphoid lineages capable of ameboid movement, found in blood or other tissue.	NM_001192164.1
CUL5	cullin 5	1.19	1.28	1.01	2.53	1.35	1.31	0	2.53	1.82	2.53	intrinsic apoptotic signaling pathway	A series of molecular signals in which an intracellular signal is conveyed to trigger the apoptotic death of a cell. The pathway starts with reception of an intracellular signal (e.g. DNA damage, endoplasmic reticulum stress, oxidative stress etc.), and ends when the execution phase of apoptosis is triggered. The intrinsic apoptotic signaling pathway is crucially regulated by permeabilization of …	XM_002692966.2
XPR1	xenotropic and polytropic retrovirus receptor	1.18	0	0.49	2.37	2.16	0.76	0	1.79	0	2.37	response to virus	Any process that results in a change in state or activity of a cell or an organism (in terms of movement, secretion, enzyme production, gene expression, etc.) as a result of a stimulus from a virus.	NM_001192883.1
PHF14	PHD finger protein 14	1.18	0.9	0.01	2.55	1.76	1.27	0	1.33	0.79	2.55	regulation of stem cell proliferation	Any process that modulates the frequency, rate or extent of stem cell proliferation. A stem cell is a cell that retains the ability to divide and proliferate throughout life to provide progenitor cells that can differentiate into specialized cells.	XM_003585942.1
PHF14	PHD finger protein 14	1.18	0.9	0.01	2.55	1.76	1.27	0	1.33	0.79	2.55	regulation of multicellular organismal development	Any process that modulates the frequency, rate or extent of multicellular organismal development.	XM_003585942.1
SGMS1	sphingomyelin synthase 1	1.18	0	2.71	0	0.68	0.03	2.12	1.84	1.2	2.71	positive regulation of gene expression	Any process that increases the frequency, rate or extent of gene expression. Gene expression is the process in which a gene's coding sequence is converted into a mature gene product or products (proteins or RNA). This includes the production of an RNA transcript as well as any processing to produce a mature RNA product or an mRNA (for protein-coding genes) and the translation of that mRNA into pr…	NM_001206135.1
SGMS1	sphingomyelin synthase 1	1.18	0	2.71	0	0.68	0.03	2.12	1.84	1.2	2.71	phospholipid biosynthetic process	The chemical reactions and pathways resulting in the formation of phospholipids, any lipid containing phosphoric acid as a mono- or diester.	NM_001206135.1
PHF14	PHD finger protein 14	1.18	0.9	0.01	2.55	1.76	1.27	0	1.33	0.79	2.55	lung alveolus development	The process whose specific outcome is the progression of the alveolus over time, from its formation to the mature structure. The alveolus is a sac for holding air in the lungs; formed by the terminal dilation of air passageways.	XM_003585942.1
SGMS1	sphingomyelin synthase 1	1.18	0	2.71	0	0.68	0.03	2.12	1.84	1.2	2.71	cell growth	The process in which a cell irreversibly increases in size over time by accretion and biosynthetic production of matter similar to that already present.	NM_001206135.1
SGMS1	sphingomyelin synthase 1	1.18	0	2.71	0	0.68	0.03	2.12	1.84	1.2	2.71	amide biosynthetic process	The chemical reactions and pathways resulting in the formation of an amide, any derivative of an oxoacid in which an acidic hydroxy group has been replaced by an amino or substituted amino group.	NM_001206135.1
CYFIP2	cytoplasmic FMR1 interacting protein 2	1.18	0	1.21	0	0	0	2.58	0	1.13	2.58	Fc-gamma receptor signaling pathway involved in phagocytosis	An Fc-gamma receptor signaling pathway that contributes to the endocytic engulfment of external particulate material by phagocytes.	NM_001205850.1
WHSC2		1.15	0.67	1.19	1.2	0.51	0.63	4.03	1.18	1.44	4.03	translation elongation factor activity	Functions in chain elongation during polypeptide synthesis at the ribosome.	NM_001102353.1
FOXO1	forkhead box O1	1.15	0	0.47	0.85	0	0.34	2.67	0.46	0.64	2.67	tissue development	The process whose specific outcome is the progression of a tissue over time, from its formation to the mature structure.	XM_002691748.2
FOXO1	forkhead box O1	1.15	0	0.47	0.85	0	0.34	2.67	0.46	0.64	2.67	sequence-specific DNA binding	Interacting selectively and non-covalently with DNA of a specific nucleotide composition, e.g. GC-rich DNA binding, or with a specific sequence motif or type of DNA e.g. promotor binding or rDNA binding.	XM_002691748.2
FOXO1	forkhead box O1	1.15	0	0.47	0.85	0	0.34	2.67	0.46	0.64	2.67	response to cold	Any process that results in a change in state or activity of a cell or an organism (in terms of movement, secretion, enzyme production, gene expression, etc.) as a result of a cold stimulus, a temperature stimulus below the optimal temperature for that organism.	XM_002691748.2
ZNF268	zinc finger protein 268	1.15	0.34	0.61	1.6	1.47	0.6	2.41	1.78	1.28	2.41	regulation of mitotic cell cycle	Any process that modulates the rate or extent of progress through the mitotic cell cycle.	NM_001083646.1
FOXO1	forkhead box O1	1.15	0	0.47	0.85	0	0.34	2.67	0.46	0.64	2.67	regulation of cell proliferation	Any process that modulates the frequency, rate or extent of cell proliferation.	XM_002691748.2
FOXO1	forkhead box O1	1.15	0	0.47	0.85	0	0.34	2.67	0.46	0.64	2.67	protein phosphatase 2A binding	Interacting selectively and non-covalently with the enzyme protein phosphatase 2A.	XM_002691748.2
ERP44	endoplasmic reticulum protein 44	1.15	0.32	1.37	1.74	1.54	0.76	0	2.52	0.9	2.52	protein folding	The process of assisting in the covalent and noncovalent assembly of single chain polypeptides or multisubunit complexes into the correct tertiary structure.	NM_001035032.1
ZNF268	zinc finger protein 268	1.15	0.34	0.61	1.6	1.47	0.6	2.41	1.78	1.28	2.41	positive regulation of protein phosphorylation	Any process that activates or increases the frequency, rate or extent of addition of phosphate groups to amino acids within a protein.	NM_001083646.1
ZNF268	zinc finger protein 268	1.15	0.34	0.61	1.6	1.47	0.6	2.41	1.78	1.28	2.41	positive regulation of cell migration	Any process that activates or increases the frequency, rate or extent of cell migration.	NM_001083646.1
ZNF268	zinc finger protein 268	1.15	0.34	0.61	1.6	1.47	0.6	2.41	1.78	1.28	2.41	positive regulation of NF-kappaB import into nucleus	Any process that activates or increases the frequency, rate or extent of transfer of NF-kappaB, a transcription factor for eukaryotic RNA polymerase II promoters, from the cytoplasm into the nucleus, across the nuclear membrane.	NM_001083646.1
PITPNM2	phosphatidylinositol transfer protein, membrane-associated 2	1.15	0.06	0.61	0	0	0.99	2.82	0.08	0.64	2.82	phospholipid binding	Interacting selectively and non-covalently with phospholipids, a class of lipids containing phosphoric acid as a mono- or diester.	NM_001191383.1
FOXO1	forkhead box O1	1.15	0	0.47	0.85	0	0.34	2.67	0.46	0.64	2.67	phosphatidylinositol-mediated signaling	A series of molecular signals in which a cell uses a phosphatidylinositol-mediated signaling to convert a signal into a response. Phosphatidylinositols include phosphatidylinositol (PtdIns) and its phosphorylated derivatives.	XM_002691748.2
FOXO1	forkhead box O1	1.15	0	0.47	0.85	0	0.34	2.67	0.46	0.64	2.67	neurotrophin TRK receptor signaling pathway	A series of molecular signals initiated by the binding of a neurotrophin to a receptor on the surface of the target cell where the receptor possesses tyrosine kinase activity, and ending with regulation of a downstream cellular process, e.g. transcription.	XM_002691748.2
WHSC2		1.15	0.67	1.19	1.2	0.51	0.63	4.03	1.18	1.44	4.03	negative regulation of transcription elongation from RNA polymerase II promoter	Any process that stops, prevents, or reduces the frequency, rate or extent of transcription elongation, the extension of an RNA molecule after transcription initiation and promoter clearance by the addition of ribonucleotides, catalyzed by RNA polymerase II.	NM_001102353.1
ZNF268	zinc finger protein 268	1.15	0.34	0.61	1.6	1.47	0.6	2.41	1.78	1.28	2.41	negative regulation of cellular process	Any process that stops, prevents, or reduces the frequency, rate or extent of a cellular process, any of those that are carried out at the cellular level, but are not necessarily restricted to a single cell. For example, cell communication occurs among more than one cell, but occurs at the cellular level.	NM_001083646.1
FOXO1	forkhead box O1	1.15	0	0.47	0.85	0	0.34	2.67	0.46	0.64	2.67	insulin receptor signaling pathway	The series of molecular signals generated as a consequence of the insulin receptor binding to insulin.	XM_002691748.2
FOXO1	forkhead box O1	1.15	0	0.47	0.85	0	0.34	2.67	0.46	0.64	2.67	fibroblast growth factor receptor signaling pathway	The series of molecular signals generated as a consequence of a fibroblast growth factor receptor binding to one of its physiological ligands.	XM_002691748.2
FOXO1	forkhead box O1	1.15	0	0.47	0.85	0	0.34	2.67	0.46	0.64	2.67	epidermal growth factor receptor signaling pathway	A series of molecular signals initiated by binding of a ligand to the tyrosine kinase receptor EGFR (ERBB1) on the surface of a cell. The pathway ends with regulation of a downstream cellular process, e.g. transcription.	XM_002691748.2
PITPNM2	phosphatidylinositol transfer protein, membrane-associated 2	1.15	0.06	0.61	0	0	0.99	2.82	0.08	0.64	2.82	endomembrane system	A collection of membranous structures involved in transport within the cell. The main components of the endomembrane system are endoplasmic reticulum, Golgi bodies, vesicles, cell membrane and nuclear envelope. Members of the endomembrane system pass materials through each other or though the use of vesicles.	NM_001191383.1
FOXO1	forkhead box O1	1.15	0	0.47	0.85	0	0.34	2.67	0.46	0.64	2.67	endocrine pancreas development	The process whose specific outcome is the progression of the endocrine pancreas over time, from its formation to the mature structure. The endocrine pancreas is made up of islet cells that produce insulin, glucagon and somatostatin.	XM_002691748.2
ZNF268	zinc finger protein 268	1.15	0.34	0.61	1.6	1.47	0.6	2.41	1.78	1.28	2.41	cytoplasmic sequestering of NF-kappaB	The selective interaction of the transcription factor NF-kappaB with specific molecules in the cytoplasm, thereby inhibiting its translocation into the nucleus.	NM_001083646.1
FOXO1	forkhead box O1	1.15	0	0.47	0.85	0	0.34	2.67	0.46	0.64	2.67	cellular response to stress	Any process that results in a change in state or activity of a cell (in terms of movement, secretion, enzyme production, gene expression, etc.) as a result of a stimulus indicating the organism is under stress. The stress is usually, but not necessarily, exogenous (e.g. temperature, humidity, ionizing radiation).	XM_002691748.2
FOXO1	forkhead box O1	1.15	0	0.47	0.85	0	0.34	2.67	0.46	0.64	2.67	cellular response to reactive oxygen species	Any process that results in a change in state or activity of a cell (in terms of movement, secretion, enzyme production, gene expression, etc.) as a result of a reactive oxygen species stimulus. Reactive oxygen species include singlet oxygen, superoxide, and oxygen free radicals.	XM_002691748.2
FOXO1	forkhead box O1	1.15	0	0.47	0.85	0	0.34	2.67	0.46	0.64	2.67	cellular response to oxidative stress	Any process that results in a change in state or activity of a cell (in terms of movement, secretion, enzyme production, gene expression, etc.) as a result of oxidative stress, a state often resulting from exposure to high levels of reactive oxygen species, e.g. superoxide anions, hydrogen peroxide (H2O2), and hydroxyl radicals.	XM_002691748.2
FOXO1	forkhead box O1	1.15	0	0.47	0.85	0	0.34	2.67	0.46	0.64	2.67	Fc-epsilon receptor signaling pathway	A series of molecular signals initiated by the binding of the Fc portion of immunoglobulin E (IgE) to an Fc-epsilon receptor on the surface of a signal-receiving cell, and ending with regulation of a downstream cellular process, e.g. transcription. The Fc portion of an immunoglobulin is its C-terminal constant region.	XM_002691748.2
EIF2AK4	eukaryotic translation initiation factor 2 alpha kinase 4	1.14	0.23	1.27	2.37	0.39	0.37	1.09	2.42	1.2	2.42	regulation of translational initiation	Any process that modulates the frequency, rate or extent of translational initiation.	XM_002690785.1
PAXIP1		1.14	0	0.31	0.61	0	0	2.53	0.96	1.32	2.53	positive regulation of isotype switching	Any process that activates or increases the frequency, rate or extent of isotype switching.	NM_001077917.1
PAXIP1		1.14	0	0.31	0.61	0	0	2.53	0.96	1.32	2.53	positive regulation of histone acetylation	Any process that activates or increases the frequency, rate or extent of the addition of an acetyl group to a histone protein.	NM_001077917.1
PAXIP1		1.14	0	0.31	0.61	0	0	2.53	0.96	1.32	2.53	histone methyltransferase complex	A multimeric complex that is able to catalyze the addition of methyl groups to histone proteins.	NM_001077917.1
PAXIP1		1.14	0	0.31	0.61	0	0	2.53	0.96	1.32	2.53	histone H3-K4 methylation	The modification of histone H3 by addition of a methyl group to lysine at position 4 of the histone.	NM_001077917.1
PAXIP1		1.14	0	0.31	0.61	0	0	2.53	0.96	1.32	2.53	histone H3-K36 methylation	The modification of histone H3 by addition of a methyl group to lysine at position 36 of the histone.	NM_001077917.1
PAXIP1		1.14	0	0.31	0.61	0	0	2.53	0.96	1.32	2.53	endothelial cell migration	The orderly movement of an endothelial cell into the extracellular matrix to form an endothelium.	NM_001077917.1
EIF2AK4	eukaryotic translation initiation factor 2 alpha kinase 4	1.14	0.23	1.27	2.37	0.39	0.37	1.09	2.42	1.2	2.42	cytosolic ribosome	A ribosome located in the cytosol.	XM_002690785.1
IL15RA	interleukin 15 receptor, alpha	1.13	2.58	3.67	1.21	0.64	2.73	1.6	2.05	0.16	3.67	response to nutrient levels	Any process that results in a change in state or activity of a cell or an organism (in terms of movement, secretion, enzyme production, gene expression, etc.) as a result of a stimulus reflecting the presence, absence, or concentration of nutrients.	XM_002692067.1
IL15RA	interleukin 15 receptor, alpha	1.13	2.58	3.67	1.21	0.64	2.73	1.6	2.05	0.16	3.67	positive regulation of natural killer cell differentiation	Any process that activates or increases the frequency, rate or extent of natural killer cell differentiation.	XM_002692067.1
MGAT4A	mannosyl (alpha-1,3-)-glycoprotein beta-1,4-N-acetylglucosaminyltransferase, isozyme A	1.11	0	1.27	1.74	0.79	0.63	2.85	2.16	0.91	2.85	N-glycan processing	The conversion of N-linked glycan (N = nitrogen) structures from the initially transferred oligosaccharide to a mature form, by the actions of glycosidases and glycosyltransferases. The early processing steps are conserved and play roles in glycoprotein folding and trafficking.	NM_177520.2
BCL11B	B-cell leukemia/lymphoma 11B	1.1	1.21	1.6	0.17	0.7	1.94	3.47	0.43	1.09	3.47	thymus development	The process whose specific outcome is the progression of the thymus over time, from its formation to the mature structure. The thymus is a symmetric bi-lobed organ involved primarily in the differentiation of immature to mature T cells, with unique vascular, nervous, epithelial, and lymphoid cell components.	XM_002696767.2
BCL11B	B-cell leukemia/lymphoma 11B	1.1	1.21	1.6	0.17	0.7	1.94	3.47	0.43	1.09	3.47	striatum development	The progression of the striatum over time from its initial formation until its mature state. The striatum is a region of the forebrain consisting of the caudate nucleus, putamen and fundus striati.	XM_002696767.2
RUNX1	runt-related transcription factor 1 (acute myeloid leukemia 1; aml1 oncogene)	1.1	0	1.79	1	0.85	1.36	4.68	2	1.98	4.68	steroid hormone secretion	The regulated release of any steroid that acts as a hormone into the circulatory system.	XM_002685147.2
BCL11B	B-cell leukemia/lymphoma 11B	1.1	1.21	1.6	0.17	0.7	1.94	3.47	0.43	1.09	3.47	sequence-specific DNA binding	Interacting selectively and non-covalently with DNA of a specific nucleotide composition, e.g. GC-rich DNA binding, or with a specific sequence motif or type of DNA e.g. promotor binding or rDNA binding.	XM_002696767.2
RUNX1	runt-related transcription factor 1 (acute myeloid leukemia 1; aml1 oncogene)	1.1	0	1.79	1	0.85	1.36	4.68	2	1.98	4.68	response to retinoic acid	Any process that results in a change in state or activity of a cell or an organism (in terms of movement, secretion, enzyme production, gene expression, etc.) as a result of a retinoic acid stimulus.	XM_002685147.2
RUNX1	runt-related transcription factor 1 (acute myeloid leukemia 1; aml1 oncogene)	1.1	0	1.79	1	0.85	1.36	4.68	2	1.98	4.68	repressing transcription factor binding	Interacting selectively and non-covalently with a transcription repressor, any protein whose activity is required to prevent or downregulate transcription.	XM_002685147.2
RUNX1	runt-related transcription factor 1 (acute myeloid leukemia 1; aml1 oncogene)	1.1	0	1.79	1	0.85	1.36	4.68	2	1.98	4.68	regulation of steroid hormone secretion	Any process that modulates the frequency, rate or extent of steroid hormone secretion.	XM_002685147.2
RUNX1	runt-related transcription factor 1 (acute myeloid leukemia 1; aml1 oncogene)	1.1	0	1.79	1	0.85	1.36	4.68	2	1.98	4.68	regulation of multicellular organismal development	Any process that modulates the frequency, rate or extent of multicellular organismal development.	XM_002685147.2
SLC25A27	solute carrier family 25, member 27	1.1	0.83	1.72	0.74	1.92	0.46	2.41	1.27	1.64	2.41	regulation of glucose import	Any process that modulates the frequency, rate or extent of the import of the hexose monosaccharide glucose into a cell or organelle.	NM_001206194.1
RUNX1	runt-related transcription factor 1 (acute myeloid leukemia 1; aml1 oncogene)	1.1	0	1.79	1	0.85	1.36	4.68	2	1.98	4.68	regulation of cell proliferation	Any process that modulates the frequency, rate or extent of cell proliferation.	XM_002685147.2
RUNX1	runt-related transcription factor 1 (acute myeloid leukemia 1; aml1 oncogene)	1.1	0	1.79	1	0.85	1.36	4.68	2	1.98	4.68	protein heterodimerization activity	Interacting selectively and non-covalently with a nonidentical protein to form a heterodimer.	XM_002685147.2
BCL11B	B-cell leukemia/lymphoma 11B	1.1	1.21	1.6	0.17	0.7	1.94	3.47	0.43	1.09	3.47	post-embryonic organ development	Development, taking place during the post-embryonic phase, of a tissue or tissues that work together to perform a specific function or functions. Development pertains to the process whose specific outcome is the progression of a structure over time, from its formation to the mature structure. Organs are commonly observed as visibly distinct structures, but may also exist as loosely associated clu…	XM_002696767.2
RUNX1	runt-related transcription factor 1 (acute myeloid leukemia 1; aml1 oncogene)	1.1	0	1.79	1	0.85	1.36	4.68	2	1.98	4.68	positive regulation of lipid transport	Any process that activates or increases the frequency, rate or extent of the directed movement of lipids into, out of or within a cell, or between cells, by means of some agent such as a transporter or pore.	XM_002685147.2
RUNX1	runt-related transcription factor 1 (acute myeloid leukemia 1; aml1 oncogene)	1.1	0	1.79	1	0.85	1.36	4.68	2	1.98	4.68	positive regulation of granulocyte differentiation	Any process that activates or increases the frequency, rate or extent of granulocyte differentiation.	XM_002685147.2
RUNX1	runt-related transcription factor 1 (acute myeloid leukemia 1; aml1 oncogene)	1.1	0	1.79	1	0.85	1.36	4.68	2	1.98	4.68	positive regulation of angiogenesis	Any process that activates or increases angiogenesis.	XM_002685147.2
BCL11B	B-cell leukemia/lymphoma 11B	1.1	1.21	1.6	0.17	0.7	1.94	3.47	0.43	1.09	3.47	positive T cell selection	The process of sparing immature T cells which react with self-MHC protein complexes with low affinity levels from apoptotic death.	XM_002696767.2
BCL11B	B-cell leukemia/lymphoma 11B	1.1	1.21	1.6	0.17	0.7	1.94	3.47	0.43	1.09	3.47	neuron part	Any constituent part of a neuron, the basic cellular unit of nervous tissue. A typical neuron consists of a cell body (often called the soma), an axon, and dendrites. Their purpose is to receive, conduct, and transmit impulses in the nervous system.	XM_002696767.2
SLC25A27	solute carrier family 25, member 27	1.1	0.83	1.72	0.74	1.92	0.46	2.41	1.27	1.64	2.41	negative regulation of mitochondrial membrane potential	Any process that stops, prevents, or reduces the frequency, rate or extent of establishment or extent of a mitochondrial membrane potential, the electric potential existing across any mitochondrial membrane arising from charges in the membrane itself and from the charges present in the media on either side of the membrane.	NM_001206194.1
RUNX1	runt-related transcription factor 1 (acute myeloid leukemia 1; aml1 oncogene)	1.1	0	1.79	1	0.85	1.36	4.68	2	1.98	4.68	negative regulation of granulocyte differentiation	Any process that stops, prevents, or reduces the frequency, rate or extent of granulocyte differentiation.	XM_002685147.2
RUNX1	runt-related transcription factor 1 (acute myeloid leukemia 1; aml1 oncogene)	1.1	0	1.79	1	0.85	1.36	4.68	2	1.98	4.68	myeloid cell differentiation	The process in which a relatively unspecialized myeloid precursor cell acquires the specialized features of any cell of the myeloid leukocyte, megakaryocyte, thrombocyte, or erythrocyte lineages.	XM_002685147.2
SLC25A27	solute carrier family 25, member 27	1.1	0.83	1.72	0.74	1.92	0.46	2.41	1.27	1.64	2.41	mitochondrial calcium ion homeostasis	Any process involved in the maintenance of an internal steady state of calcium ions within the cytoplasm of a cell or between mitochondria and their surroundings.	NM_001206194.1
RUNX1	runt-related transcription factor 1 (acute myeloid leukemia 1; aml1 oncogene)	1.1	0	1.79	1	0.85	1.36	4.68	2	1.98	4.68	luteinization	The set of processes resulting in differentiation of theca and granulosa cells into luteal cells and in the formation of a corpus luteum after ovulation.	XM_002685147.2
RUNX1	runt-related transcription factor 1 (acute myeloid leukemia 1; aml1 oncogene)	1.1	0	1.79	1	0.85	1.36	4.68	2	1.98	4.68	liver development	The process whose specific outcome is the progression of the liver over time, from its formation to the mature structure. The liver is an exocrine gland which secretes bile and functions in metabolism of protein and carbohydrate and fat, synthesizes substances involved in the clotting of the blood, synthesizes vitamin A, detoxifies poisonous substances, stores glycogen, and breaks down worn-out e…	XM_002685147.2
SLC25A27	solute carrier family 25, member 27	1.1	0.83	1.72	0.74	1.92	0.46	2.41	1.27	1.64	2.41	generation of precursor metabolites and energy	The chemical reactions and pathways resulting in the formation of precursor metabolites, substances from which energy is derived, and any process involved in the liberation of energy from these substances.	NM_001206194.1
RUNX1	runt-related transcription factor 1 (acute myeloid leukemia 1; aml1 oncogene)	1.1	0	1.79	1	0.85	1.36	4.68	2	1.98	4.68	female gonad development	The process whose specific outcome is the progression of the female gonad over time, from its formation to the mature structure.	XM_002685147.2
RUNX1	runt-related transcription factor 1 (acute myeloid leukemia 1; aml1 oncogene)	1.1	0	1.79	1	0.85	1.36	4.68	2	1.98	4.68	embryonic hemopoiesis	The stages of blood cell formation that take place within the embryo.	XM_002685147.2
RUNX1	runt-related transcription factor 1 (acute myeloid leukemia 1; aml1 oncogene)	1.1	0	1.79	1	0.85	1.36	4.68	2	1.98	4.68	cellular process involved in reproduction in multicellular organism	A process, occurring at the cellular level, that is involved in the reproductive function of a multicellular organism.	XM_002685147.2
BCL11B	B-cell leukemia/lymphoma 11B	1.1	1.21	1.6	0.17	0.7	1.94	3.47	0.43	1.09	3.47	alpha-beta T cell differentiation	The process in which a precursor cell type acquires the specialized features of an alpha-beta T cell. An alpha-beta T cell is a T cell that expresses an alpha-beta T cell receptor complex.	XM_002696767.2
BCL11B	B-cell leukemia/lymphoma 11B	1.1	1.21	1.6	0.17	0.7	1.94	3.47	0.43	1.09	3.47	T cell receptor V(D)J recombination	The process in which T cell receptor V, D, and J, or V and J gene segments, depending on the specific locus, are recombined within a single locus utilizing the conserved heptamer and nonomer recombination signal sequences (RSS).	XM_002696767.2
BCL11B	B-cell leukemia/lymphoma 11B	1.1	1.21	1.6	0.17	0.7	1.94	3.47	0.43	1.09	3.47	T cell differentiation in thymus	The process in which a precursor cell type acquires the specialized features of a T cell via a differentiation pathway dependent upon transit through the thymus.	XM_002696767.2
SNRPC	small nuclear ribonucleoprotein polypeptide C	1.09	0	0	0	-0.33	1.13	2.75	0.45	1.13	2.75	ribonucleoprotein complex	A macromolecular complex containing both protein and RNA molecules.	NM_001076334.1
SNRPC	small nuclear ribonucleoprotein polypeptide C	1.09	0	0	0	-0.33	1.13	2.75	0.45	1.13	2.75	mRNA splice site selection	Selection of a splice site by components of the assembling spliceosome.	NM_001076334.1
SNRPC	small nuclear ribonucleoprotein polypeptide C	1.09	0	0	0	-0.33	1.13	2.75	0.45	1.13	2.75	mRNA binding	Interacting selectively and non-covalently with messenger RNA (mRNA), an intermediate molecule between DNA and protein. mRNA includes UTR and coding sequences, but does not contain introns.	NM_001076334.1
SNRPC	small nuclear ribonucleoprotein polypeptide C	1.09	0	0	0	-0.33	1.13	2.75	0.45	1.13	2.75	U2-type spliceosomal complex	Any spliceosomal complex that forms during the splicing of a messenger RNA primary transcript to excise an intron that has canonical consensus sequences near the 5' and 3' ends.	NM_001076334.1
SNRPC	small nuclear ribonucleoprotein polypeptide C	1.09	0	0	0	-0.33	1.13	2.75	0.45	1.13	2.75	U1 snRNP	A ribonucleoprotein complex that contains small nuclear RNA U1.	NM_001076334.1
SNRPC	small nuclear ribonucleoprotein polypeptide C	1.09	0	0	0	-0.33	1.13	2.75	0.45	1.13	2.75	Cajal body	A class of nuclear body, first seen after silver staining by Ramon y Cajal in 1903, enriched in small nuclear ribonucleoproteins, and certain general RNA polymerase II transcription factors; ultrastructurally, they appear as a tangle of coiled, electron-dense threads roughly 0.5 micrometers in diameter; involved in aspects of snRNP biogenesis; the protein coilin serves as a marker for Cajal bodie…	NM_001076334.1
CRTC3	CREB regulated transcription coactivator 3	1.08	0	2.28	1.47	0.72	0.96	3.75	0.98	1.74	3.75	positive regulation of CREB transcription factor activity	Any process that activates or increases the frequency, rate or extent of activity of the transcription factor CREB.	XM_002696570.2
CRTC3	CREB regulated transcription coactivator 3	1.08	0	2.28	1.47	0.72	0.96	3.75	0.98	1.74	3.75	cAMP response element binding protein binding	Interacting selectively and non-covalently with the cAMP response element binding protein.	XM_002696570.2
PCBD2		1.07	0.62	0.37	2.94	0.24	1.69	2.83	1.02	0.75	2.94	tetrahydrobiopterin metabolic process	The chemical reactions and pathways involving tetrahydrobiopterin, the reduced form of biopterin (2-amino-4-hydroxy-6-(1,2-dihydroxypropyl)-pteridine). It functions as a hydroxylation coenzyme, e.g. in the conversion of phenylalanine to tyrosine.	XM_002689200.2
PCBD2		1.07	0.62	0.37	2.94	0.24	1.69	2.83	1.02	0.75	2.94	pteridine-containing compound biosynthetic process	The chemical reactions and pathways resulting in the formation of any compound containing pteridine (pyrazino(2,3-dipyrimidine)), e.g. pteroic acid, xanthopterin and folic acid.	XM_002689200.2
PCBD2		1.07	0.62	0.37	2.94	0.24	1.69	2.83	1.02	0.75	2.94	hydro-lyase activity	Catalysis of the cleavage of a carbon-oxygen bond by elimination of water.	XM_002689200.2
PCBD2		1.07	0.62	0.37	2.94	0.24	1.69	2.83	1.02	0.75	2.94	coenzyme biosynthetic process	The chemical reactions and pathways resulting in the formation of coenzymes, any of various nonprotein organic cofactors that are required, in addition to an enzyme and a substrate, for an enzymatic reaction to proceed.	XM_002689200.2
RALY	hnRNP-associated with lethal yellow	1.06	0	1.92	1.19	0.63	0.53	3.39	2.38	1.49	3.39	ribonucleoprotein complex	A macromolecular complex containing both protein and RNA molecules.	NM_001014847.1
SENP3	SUMO/sentrin specific peptidase 3	1.06	0	0	0	0	0	3.36	0	0	3.36	MLL1 complex	A protein complex that can methylate lysine-4 of histone H3. MLL1/MLL is the catalytic methyltransferase subunit, and the complex also contains the core components ASH2L, HCFC1/HCF1 WDR5 and RBBP5.	NM_001191374.1
PRKCA	protein kinase C, alpha	1.04	0	1.29	0.47	1.35	1.11	4.04	0.78	0.97	4.04	scaffold protein binding	Interacting selectively and non-covalently with a scaffold protein. Scaffold proteins are crucial regulators of many key signaling pathways. Although not strictly defined in function, they are known to interact and/or bind with multiple members of a signaling pathway, tethering them into complexes.	NM_174435.1
PRKCA	protein kinase C, alpha	1.04	0	1.29	0.47	1.35	1.11	4.04	0.78	0.97	4.04	rhodopsin mediated signaling pathway	The series of molecular signals generated as a consequence of excitation of rhodopsin by a photon and the events that convert the absorbed photons into a cellular response.	NM_174435.1
PRKCA	protein kinase C, alpha	1.04	0	1.29	0.47	1.35	1.11	4.04	0.78	0.97	4.04	response to reactive oxygen species	Any process that results in a change in state or activity of a cell or an organism (in terms of movement, secretion, enzyme production, gene expression, etc.) as a result of a reactive oxygen species stimulus. Reactive oxygen species include singlet oxygen, superoxide, and oxygen free radicals.	NM_174435.1
PRKCA	protein kinase C, alpha	1.04	0	1.29	0.47	1.35	1.11	4.04	0.78	0.97	4.04	response to interleukin-1	Any process that results in a change in state or activity of a cell or an organism (in terms of movement, secretion, enzyme production, gene expression, etc.) as a result of an interleukin-1 stimulus.	NM_174435.1
PRKCA	protein kinase C, alpha	1.04	0	1.29	0.47	1.35	1.11	4.04	0.78	0.97	4.04	response to estradiol	Any process that results in a change in state or activity of a cell or an organism (in terms of movement, secretion, enzyme production, gene expression, etc.) as a result of stimulus by estradiol, a C18 steroid hormone hydroxylated at C3 and C17 that acts as a potent estrogen.	NM_174435.1
PRKCA	protein kinase C, alpha	1.04	0	1.29	0.47	1.35	1.11	4.04	0.78	0.97	4.04	regulation of rhodopsin mediated signaling pathway	Any process that modulates the frequency, rate or extent of rhodopsin-mediated signaling.	NM_174435.1
PRKCA	protein kinase C, alpha	1.04	0	1.29	0.47	1.35	1.11	4.04	0.78	0.97	4.04	regulation of platelet activation	Any process that modulates the rate or frequency of platelet activation. Platelet activation is a series of progressive, overlapping events triggered by exposure of the platelets to subendothelial tissue.	NM_174435.1
PRKCA	protein kinase C, alpha	1.04	0	1.29	0.47	1.35	1.11	4.04	0.78	0.97	4.04	regulation of peptidyl-tyrosine phosphorylation	Any process that modulates the frequency, rate or extent of the phosphorylation of peptidyl-tyrosine.	NM_174435.1
PRKCA	protein kinase C, alpha	1.04	0	1.29	0.47	1.35	1.11	4.04	0.78	0.97	4.04	regulation of muscle contraction	Any process that modulates the frequency, rate or extent of muscle contraction.	NM_174435.1
PRKCA	protein kinase C, alpha	1.04	0	1.29	0.47	1.35	1.11	4.04	0.78	0.97	4.04	regulation of insulin secretion	Any process that modulates the frequency, rate or extent of the regulated release of insulin.	NM_174435.1
PRKCA	protein kinase C, alpha	1.04	0	1.29	0.47	1.35	1.11	4.04	0.78	0.97	4.04	regulation of homotypic cell-cell adhesion	Any process that modulates the frequency, rate, or extent of homotypic cell-cell adhesion.	NM_174435.1
PRKCA	protein kinase C, alpha	1.04	0	1.29	0.47	1.35	1.11	4.04	0.78	0.97	4.04	regulation of endocytosis	Any process that modulates the frequency, rate or extent of endocytosis.	NM_174435.1
PRKCA	protein kinase C, alpha	1.04	0	1.29	0.47	1.35	1.11	4.04	0.78	0.97	4.04	protein kinase C activity	Catalysis of the reaction: ATP + a protein = ADP + a phosphoprotein. This reaction requires diacylglycerol.	NM_174435.1
PRKCA	protein kinase C, alpha	1.04	0	1.29	0.47	1.35	1.11	4.04	0.78	0.97	4.04	protein autophosphorylation	The phosphorylation by a protein of one or more of its own amino acid residues, or residues on an identical protein.	NM_174435.1
PRKCA	protein kinase C, alpha	1.04	0	1.29	0.47	1.35	1.11	4.04	0.78	0.97	4.04	positive regulation of protein phosphorylation	Any process that activates or increases the frequency, rate or extent of addition of phosphate groups to amino acids within a protein.	NM_174435.1
PRKCA	protein kinase C, alpha	1.04	0	1.29	0.47	1.35	1.11	4.04	0.78	0.97	4.04	positive regulation of mitotic cell cycle	Any process that activates or increases the rate or extent of progression through the mitotic cell cycle.	NM_174435.1
PRKCA	protein kinase C, alpha	1.04	0	1.29	0.47	1.35	1.11	4.04	0.78	0.97	4.04	positive regulation of macrophage differentiation	Any process that activates or increases the frequency, rate or extent of macrophage differentiation.	NM_174435.1
PRKCA	protein kinase C, alpha	1.04	0	1.29	0.47	1.35	1.11	4.04	0.78	0.97	4.04	positive regulation of lipopolysaccharide-mediated signaling pathway	Any process that activates or increases the frequency, rate or extent of signaling in response to detection of lipopolysaccharide.	NM_174435.1
PRKCA	protein kinase C, alpha	1.04	0	1.29	0.47	1.35	1.11	4.04	0.78	0.97	4.04	positive regulation of inflammatory response	Any process that activates or increases the frequency, rate or extent of the inflammatory response.	NM_174435.1
PRKCA	protein kinase C, alpha	1.04	0	1.29	0.47	1.35	1.11	4.04	0.78	0.97	4.04	positive regulation of cell migration	Any process that activates or increases the frequency, rate or extent of cell migration.	NM_174435.1
PRKCA	protein kinase C, alpha	1.04	0	1.29	0.47	1.35	1.11	4.04	0.78	0.97	4.04	positive regulation of cell adhesion	Any process that activates or increases the frequency, rate or extent of cell adhesion.	NM_174435.1
PRKCA	protein kinase C, alpha	1.04	0	1.29	0.47	1.35	1.11	4.04	0.78	0.97	4.04	positive regulation of cardiac muscle hypertrophy	Any process that increases the rate, frequency or extent of the enlargement or overgrowth of all or part of the heart due to an increase in size (not length) of individual cardiac muscle fibers, without cell division.	NM_174435.1
PRKCA	protein kinase C, alpha	1.04	0	1.29	0.47	1.35	1.11	4.04	0.78	0.97	4.04	positive regulation of angiogenesis	Any process that activates or increases angiogenesis.	NM_174435.1
PRKCA	protein kinase C, alpha	1.04	0	1.29	0.47	1.35	1.11	4.04	0.78	0.97	4.04	platelet aggregation	The adhesion of one platelet to one or more other platelets via adhesion molecules.	NM_174435.1
PRKCA	protein kinase C, alpha	1.04	0	1.29	0.47	1.35	1.11	4.04	0.78	0.97	4.04	platelet activation	A series of progressive, overlapping events triggered by exposure of the platelets to subendothelial tissue. These events include shape change, adhesiveness, aggregation, and release reactions. When carried through to completion, these events lead to the formation of a stable hemostatic plug.	NM_174435.1
PRKCA	protein kinase C, alpha	1.04	0	1.29	0.47	1.35	1.11	4.04	0.78	0.97	4.04	neutrophil chemotaxis	The directed movement of a neutrophil cell, the most numerous polymorphonuclear leukocyte found in the blood, in response to an external stimulus, usually an infection or wounding.	NM_174435.1
PRKCA	protein kinase C, alpha	1.04	0	1.29	0.47	1.35	1.11	4.04	0.78	0.97	4.04	neurotrophin TRK receptor signaling pathway	A series of molecular signals initiated by the binding of a neurotrophin to a receptor on the surface of the target cell where the receptor possesses tyrosine kinase activity, and ending with regulation of a downstream cellular process, e.g. transcription.	NM_174435.1
PRKCA	protein kinase C, alpha	1.04	0	1.29	0.47	1.35	1.11	4.04	0.78	0.97	4.04	neuron part	Any constituent part of a neuron, the basic cellular unit of nervous tissue. A typical neuron consists of a cell body (often called the soma), an axon, and dendrites. Their purpose is to receive, conduct, and transmit impulses in the nervous system.	NM_174435.1
PRKCA	protein kinase C, alpha	1.04	0	1.29	0.47	1.35	1.11	4.04	0.78	0.97	4.04	negative regulation of protein kinase activity	Any process that stops, prevents, or reduces the frequency, rate or extent of protein kinase activity.	NM_174435.1
PRKCA	protein kinase C, alpha	1.04	0	1.29	0.47	1.35	1.11	4.04	0.78	0.97	4.04	negative regulation of insulin receptor signaling pathway	Any process that stops, prevents, or reduces the frequency, rate or extent of insulin receptor signaling.	NM_174435.1
PRKCA	protein kinase C, alpha	1.04	0	1.29	0.47	1.35	1.11	4.04	0.78	0.97	4.04	negative regulation of heart contraction	Any process that stops, prevents, or reduces the frequency, rate or extent of heart contraction.	NM_174435.1
PRKCA	protein kinase C, alpha	1.04	0	1.29	0.47	1.35	1.11	4.04	0.78	0.97	4.04	negative regulation of adenylate cyclase activity	Any process that stops, prevents, or reduces the frequency, rate or extent of adenylate cyclase activity.	NM_174435.1
PRKCA	protein kinase C, alpha	1.04	0	1.29	0.47	1.35	1.11	4.04	0.78	0.97	4.04	membrane raft	Any of the small (10-200 nm), heterogeneous, highly dynamic, sterol- and sphingolipid-enriched membrane domains that compartmentalize cellular processes. Small rafts can sometimes be stabilized to form larger platforms through protein-protein and protein-lipid interactions.	NM_174435.1
PRKCA	protein kinase C, alpha	1.04	0	1.29	0.47	1.35	1.11	4.04	0.78	0.97	4.04	mRNA metabolic process	The chemical reactions and pathways involving mRNA, messenger RNA, which is responsible for carrying the coded genetic 'message', transcribed from DNA, to sites of protein assembly at the ribosomes.	NM_174435.1
PRKCA	protein kinase C, alpha	1.04	0	1.29	0.47	1.35	1.11	4.04	0.78	0.97	4.04	intrinsic apoptotic signaling pathway	A series of molecular signals in which an intracellular signal is conveyed to trigger the apoptotic death of a cell. The pathway starts with reception of an intracellular signal (e.g. DNA damage, endoplasmic reticulum stress, oxidative stress etc.), and ends when the execution phase of apoptosis is triggered. The intrinsic apoptotic signaling pathway is crucially regulated by permeabilization of …	NM_174435.1
PRKCA	protein kinase C, alpha	1.04	0	1.29	0.47	1.35	1.11	4.04	0.78	0.97	4.04	induction of positive chemotaxis	Any process that initiates the directed movement of a motile cell or organism towards a higher concentration in a concentration gradient of a specific chemical.	NM_174435.1
PRKCA	protein kinase C, alpha	1.04	0	1.29	0.47	1.35	1.11	4.04	0.78	0.97	4.04	inactivation of MAPK activity	Any process that terminates the activity of the active enzyme MAP kinase.	NM_174435.1
PRKCA	protein kinase C, alpha	1.04	0	1.29	0.47	1.35	1.11	4.04	0.78	0.97	4.04	histone-threonine phosphorylation	The modification of histones by addition of a phosphate group to a threonine residue.	NM_174435.1
PRKCA	protein kinase C, alpha	1.04	0	1.29	0.47	1.35	1.11	4.04	0.78	0.97	4.04	histone threonine kinase activity	Catalysis of the transfer of a phosphate group to a threonine residue of a histone. Histones are any of a group of water-soluble proteins found in association with the DNA of plant and animal chromosomes.	NM_174435.1
PRKCA	protein kinase C, alpha	1.04	0	1.29	0.47	1.35	1.11	4.04	0.78	0.97	4.04	glial cell apoptotic process	Any apoptotic process in a glial cell, a non-neuronal cell of the nervous system.	NM_174435.1
PRKCA	protein kinase C, alpha	1.04	0	1.29	0.47	1.35	1.11	4.04	0.78	0.97	4.04	fibroblast growth factor receptor signaling pathway	The series of molecular signals generated as a consequence of a fibroblast growth factor receptor binding to one of its physiological ligands.	NM_174435.1
PRKCA	protein kinase C, alpha	1.04	0	1.29	0.47	1.35	1.11	4.04	0.78	0.97	4.04	epidermal growth factor receptor signaling pathway	A series of molecular signals initiated by binding of a ligand to the tyrosine kinase receptor EGFR (ERBB1) on the surface of a cell. The pathway ends with regulation of a downstream cellular process, e.g. transcription.	NM_174435.1
PRKCA	protein kinase C, alpha	1.04	0	1.29	0.47	1.35	1.11	4.04	0.78	0.97	4.04	energy reserve metabolic process	The chemical reactions and pathways by which a cell derives energy from stored compounds such as fats or glycogen.	NM_174435.1
PRKCA	protein kinase C, alpha	1.04	0	1.29	0.47	1.35	1.11	4.04	0.78	0.97	4.04	ciliary membrane	The portion of the plasma membrane surrounding a cilium.	NM_174435.1
PRKCA	protein kinase C, alpha	1.04	0	1.29	0.47	1.35	1.11	4.04	0.78	0.97	4.04	chondrocyte differentiation	The process in which a chondroblast acquires specialized structural and/or functional features of a chondrocyte. A chondrocyte is a polymorphic cell that forms cartilage.	NM_174435.1
PRKCA	protein kinase C, alpha	1.04	0	1.29	0.47	1.35	1.11	4.04	0.78	0.97	4.04	central nervous system neuron axonogenesis	Generation of a long process from a neuron whose cell body resides in the central nervous system. The process carries efferent (outgoing) action potentials from the cell body towards target cells.	NM_174435.1
PRKCA	protein kinase C, alpha	1.04	0	1.29	0.47	1.35	1.11	4.04	0.78	0.97	4.04	cellular response to carbohydrate stimulus	Any process that results in a change in state or activity of a cell (in terms of movement, secretion, enzyme production, gene expression, etc.) as a result of a carbohydrate stimulus.	NM_174435.1
PRKCA	protein kinase C, alpha	1.04	0	1.29	0.47	1.35	1.11	4.04	0.78	0.97	4.04	cellular component biogenesis	A process that results in the biosynthesis of constituent macromolecules, assembly, and arrangement of constituent parts of a cellular component. Includes biosynthesis of constituent macromolecules, and those macromolecular modifications that are involved in synthesis or assembly of the cellular component.	NM_174435.1
PRKCA	protein kinase C, alpha	1.04	0	1.29	0.47	1.35	1.11	4.04	0.78	0.97	4.04	apoptotic signaling pathway	A series of molecular signals which triggers the apoptotic death of a cell. The pathway starts with reception of a signal, and ends when the execution phase of apoptosis is triggered.	NM_174435.1
PRKCA	protein kinase C, alpha	1.04	0	1.29	0.47	1.35	1.11	4.04	0.78	0.97	4.04	activation of phospholipase C activity	The initiation of the activity of the inactive enzyme phospolipase C as the result of a series of molecular signals generated as a consequence of a G-protein coupled receptor binding to its physiological ligand.	NM_174435.1
PRKCA	protein kinase C, alpha	1.04	0	1.29	0.47	1.35	1.11	4.04	0.78	0.97	4.04	activation of adenylate cyclase activity	Any process that initiates the activity of the inactive enzyme adenylate cyclase.	NM_174435.1
PRKCA	protein kinase C, alpha	1.04	0	1.29	0.47	1.35	1.11	4.04	0.78	0.97	4.04	RNA metabolic process	The cellular chemical reactions and pathways involving RNA, ribonucleic acid, one of the two main type of nucleic acid, consisting of a long, unbranched macromolecule formed from ribonucleotides joined in 3',5'-phosphodiester linkage.	NM_174435.1
MTG1	mitochondrial GTPase 1 homolog (S. cerevisiae)	1.03	0	1.56	0.03	1.06	0.88	3.82	0.63	2.04	3.82	ribosome biogenesis	A cellular process that results in the biosynthesis of constituent macromolecules, assembly, and arrangement of constituent parts of ribosome subunits; includes transport to the sites of protein synthesis.	NM_001025327.2
MTG1	mitochondrial GTPase 1 homolog (S. cerevisiae)	1.03	0	1.56	0.03	1.06	0.88	3.82	0.63	2.04	3.82	respiratory system process	A system process carried out by the organs and tissues of the respiratory system. The respiratory system is an organ system responsible for respiratory gaseous exchange.	NM_001025327.2
FTO	fat mass and obesity associated	1.03	0.09	1.27	0.9	1.29	0.62	2.56	1.44	1.27	2.56	respiratory system process	A system process carried out by the organs and tissues of the respiratory system. The respiratory system is an organ system responsible for respiratory gaseous exchange.	NM_001098142.1
MTG1	mitochondrial GTPase 1 homolog (S. cerevisiae)	1.03	0	1.56	0.03	1.06	0.88	3.82	0.63	2.04	3.82	regulation of respiratory gaseous exchange	Any process that modulates the frequency, rate or extent of the process of gaseous exchange between an organism and its environment.	NM_001025327.2
FTO	fat mass and obesity associated	1.03	0.09	1.27	0.9	1.29	0.62	2.56	1.44	1.27	2.56	regulation of respiratory gaseous exchange	Any process that modulates the frequency, rate or extent of the process of gaseous exchange between an organism and its environment.	NM_001098142.1
FTO	fat mass and obesity associated	1.03	0.09	1.27	0.9	1.29	0.62	2.56	1.44	1.27	2.56	regulation of multicellular organism growth	Any process that modulates the frequency, rate or extent of growth of the body of an organism so that it reaches its usual body size.	NM_001098142.1
FTO	fat mass and obesity associated	1.03	0.09	1.27	0.9	1.29	0.62	2.56	1.44	1.27	2.56	regulation of cell proliferation	Any process that modulates the frequency, rate or extent of cell proliferation.	NM_001098142.1
ZFYVE1		1.03	0	1.2	0.6	0.98	0.62	4.69	0	1.3	4.69	negative regulation of phosphatase activity	Any process that decreases the rate or frequency of phosphatase activity. Phosphatases catalyze the hydrolysis of phosphoric monoesters, releasing inorganic phosphate.	NM_001206112.1
FTO	fat mass and obesity associated	1.03	0.09	1.27	0.9	1.29	0.62	2.56	1.44	1.27	2.56	RNA metabolic process	The cellular chemical reactions and pathways involving RNA, ribonucleic acid, one of the two main type of nucleic acid, consisting of a long, unbranched macromolecule formed from ribonucleotides joined in 3',5'-phosphodiester linkage.	NM_001098142.1
MTG1	mitochondrial GTPase 1 homolog (S. cerevisiae)	1.03	0	1.56	0.03	1.06	0.88	3.82	0.63	2.04	3.82	GTPase activity	Catalysis of the reaction: GTP + H2O = GDP + phosphate.	NM_001025327.2
MTG1	mitochondrial GTPase 1 homolog (S. cerevisiae)	1.03	0	1.56	0.03	1.06	0.88	3.82	0.63	2.04	3.82	GTP catabolic process	The chemical reactions and pathways resulting in the breakdown of GTP, guanosine triphosphate.	NM_001025327.2
ZFYVE1		1.03	0	1.2	0.6	0.98	0.62	4.69	0	1.3	4.69	1-phosphatidylinositol binding	Interacting selectively and non-covalently with phosphatidylinositol, any glycophospholipid with its sn-glycerol 3-phosphate residue is esterified to the 1-hydroxyl group of 1D-myo-inositol.	NM_001206112.1
SUPT3H	suppressor of Ty 3 homolog (S. cerevisiae)	1.02	0.09	0	2.42	0.97	1.15	0	1.93	0.7	2.42	transcription factor TFTC complex	A protein complex that does not contain either a TATA-binding protein (TBP) or a TBP-like factor, but is composed of several TAFIIs and other proteins, including a histone acetyltransferase. This complex is able to nucleate transcription initiation by RNA polymerase II, can mediate transcriptional activation, and has histone acetyltransferase activity.	NM_001105008.1
LRPPRC	leucine-rich PPR-motif containing	1.02	1.39	0	2.72	0	1.16	0	0.9	0.03	2.72	single-stranded DNA binding	Interacting selectively and non-covalently with single-stranded DNA.	XM_002691251.2
LRPPRC	leucine-rich PPR-motif containing	1.02	1.39	0	2.72	0	1.16	0	0.9	0.03	2.72	ribonucleoprotein complex	A macromolecular complex containing both protein and RNA molecules.	XM_002691251.2
ZNF76	zinc finger protein 76 (expressed in testis)	1.02	0.71	1.09	0.72	0	0	3.31	0.14	2.22	3.31	regulation of transcription from RNA polymerase III promoter	Any process that modulates the frequency, rate or extent of transcription from an RNA ploymerase III promoter.	XM_002697199.1-2
LRPPRC	leucine-rich PPR-motif containing	1.02	1.39	0	2.72	0	1.16	0	0.9	0.03	2.72	regulation of cellular catabolic process	Any process that modulates the frequency, rate or extent of the chemical reactions and pathways resulting in the breakdown of substances, carried out by individual cells.	XM_002691251.2
LRPPRC	leucine-rich PPR-motif containing	1.02	1.39	0	2.72	0	1.16	0	0.9	0.03	2.72	regulation of RNA metabolic process	Any process that modulates the frequency, rate or extent of the chemical reactions and pathways involving RNA.	XM_002691251.2
SUPT3H	suppressor of Ty 3 homolog (S. cerevisiae)	1.02	0.09	0	2.42	0.97	1.15	0	1.93	0.7	2.42	protein heterodimerization activity	Interacting selectively and non-covalently with a nonidentical protein to form a heterodimer.	NM_001105008.1
LRPPRC	leucine-rich PPR-motif containing	1.02	1.39	0	2.72	0	1.16	0	0.9	0.03	2.72	nuclear inner membrane	The inner, i.e. lumen-facing, lipid bilayer of the nuclear envelope.	XM_002691251.2
LRPPRC	leucine-rich PPR-motif containing	1.02	1.39	0	2.72	0	1.16	0	0.9	0.03	2.72	beta-tubulin binding	Interacting selectively and non-covalently with the microtubule constituent protein beta-tubulin.	XM_002691251.2
LRPPRC	leucine-rich PPR-motif containing	1.02	1.39	0	2.72	0	1.16	0	0.9	0.03	2.72	RNA catabolic process	The chemical reactions and pathways resulting in the breakdown of RNA, ribonucleic acid, one of the two main type of nucleic acid, consisting of a long, unbranched macromolecule formed from ribonucleotides joined in 3',5'-phosphodiester linkage.	XM_002691251.2
CEP89	centrosomal protein 89kDa	1.01	1.23	1.83	3.28	0.91	1.25	1.98	1.56	2.36	3.28	mitochondrial intermembrane space	The region between the inner and outer lipid bilayers of the mitochondrial envelope.	XM_003587232.1
EIF2C2	eukaryotic translation initiation factor 2C, 2	1	0.28	1.55	0	0	1.07	2.59	0.11	0.74	2.59	translation initiation factor activity	Functions in the initiation of ribosome-mediated translation of mRNA into a polypeptide.	NM_205794.1
EIF2C2	eukaryotic translation initiation factor 2C, 2	1	0.28	1.55	0	0	1.07	2.59	0.11	0.74	2.59	ribonucleoprotein complex	A macromolecular complex containing both protein and RNA molecules.	NM_205794.1
EIF2C2	eukaryotic translation initiation factor 2C, 2	1	0.28	1.55	0	0	1.07	2.59	0.11	0.74	2.59	positive regulation of nuclear-transcribed mRNA poly(A) tail shortening	Any process that increases the frequency, rate or extent of poly(A) tail shortening of a nuclear-transcribed mRNA. Poly(A) tail shortening is the decrease in length of the poly(A) tail of an mRNA from full length to an oligo(A) length.	NM_205794.1
EIF2C2	eukaryotic translation initiation factor 2C, 2	1	0.28	1.55	0	0	1.07	2.59	0.11	0.74	2.59	polysome	Several ribosomes bound to one mRNA.	NM_205794.1
EIF2C2	eukaryotic translation initiation factor 2C, 2	1	0.28	1.55	0	0	1.07	2.59	0.11	0.74	2.59	negative regulation of translation involved in gene silencing by miRNA	The process in which microRNAs (miRNAs) block the translation of target mRNAs into proteins. Once incorporated into a RNA-induced silencing complex (RISC), a miRNA will typically repress translation if the miRNA imperfectly base-pairs with the 3' untranslated regions of target mRNAs.	NM_205794.1
EIF2C2	eukaryotic translation initiation factor 2C, 2	1	0.28	1.55	0	0	1.07	2.59	0.11	0.74	2.59	miRNA binding	Interacting selectively and non-covalently with a microRNA, a 21-23 nucleotide RNA that is processed from a stem-loop RNA precursor (pre-miRNA) that is encoded within plant and animal genomes.	NM_205794.1
EIF2C2	eukaryotic translation initiation factor 2C, 2	1	0.28	1.55	0	0	1.07	2.59	0.11	0.74	2.59	mRNA binding	Interacting selectively and non-covalently with messenger RNA (mRNA), an intermediate molecule between DNA and protein. mRNA includes UTR and coding sequences, but does not contain introns.	NM_205794.1
EIF2C2	eukaryotic translation initiation factor 2C, 2	1	0.28	1.55	0	0	1.07	2.59	0.11	0.74	2.59	gene silencing by miRNA	Downregulation of gene expression through the action of microRNAs (miRNAs), endogenous 21-24 nucleotide small RNAs processed from stem-loop RNA precursors (pre-miRNAs). Once incorporated into a RNA-induced silencing complex (RISC), miRNAs can downregulate gene expression by either of two posttranscriptional mechanisms: mRNA cleavage or translational repression.	NM_205794.1
EIF2C2	eukaryotic translation initiation factor 2C, 2	1	0.28	1.55	0	0	1.07	2.59	0.11	0.74	2.59	RNA cap binding	Interacting selectively and non-covalently with a 7-methylguanosine (m7G) group or derivative located at the 5' end of an RNA molecule.	NM_205794.1
EIF2C2	eukaryotic translation initiation factor 2C, 2	1	0.28	1.55	0	0	1.07	2.59	0.11	0.74	2.59	RISC complex	A ribonucleoprotein complex that contains members of the Argonaute family of proteins, small interfering RNAs (siRNAs) or microRNAs (miRNAs), and miRNA or siRNA-complementary mRNAs, in addition to a number of accessory factors. The RISC complex is involved in posttranscriptional repression of gene expression through downregulation of translation or induction of mRNA degradation.	NM_205794.1
IPO9	importin 9	0.99	0	0	0.73	0	0	2.96	1.13	0	2.96	ribosome biogenesis	A cellular process that results in the biosynthesis of constituent macromolecules, assembly, and arrangement of constituent parts of ribosome subunits; includes transport to the sites of protein synthesis.	XM_003587096.1
IPO9	importin 9	0.99	0	0	0.73	0	0	2.96	1.13	0	2.96	ribosomal protein import into nucleus	The directed movement of a ribosomal protein from the cytoplasm into the nucleus, across the nuclear membrane.	XM_003587096.1
OFD1	oral-facial-digital syndrome 1 gene homolog (human)	0.98	1.14	0.77	2.3	0.37	0.78	0.7	2.81	2.13	2.81	mitosis	A cell cycle process comprising the steps by which the nucleus of a eukaryotic cell divides; the process involves condensation of chromosomal DNA into a highly compacted form. Canonically, mitosis produces two daughter nuclei whose chromosome complement is identical to that of the mother cell.	NM_001192637.2
OFD1	oral-facial-digital syndrome 1 gene homolog (human)	0.98	1.14	0.77	2.3	0.37	0.78	0.7	2.81	2.13	2.81	G2/M transition of mitotic cell cycle	The mitotic cell cycle transition by which a cell in G2 commits to M phase. The process begins when the kinase activity of M cyclin/CDK complex reaches a threshold high enough for the cell cycle to proceed. This is accomplished by activating a positive feedback loop that results in the accumulation of unphosphorylated and active M cyclin/CDK complex.	NM_001192637.2
ITPKB	inositol 1,4,5-trisphosphate 3-kinase B	0.97	0	0	0.07	0	0.35	3.19	0.58	0.87	3.19	T cell differentiation in thymus	The process in which a precursor cell type acquires the specialized features of a T cell via a differentiation pathway dependent upon transit through the thymus.	XM_002707735.1
ITPKB	inositol 1,4,5-trisphosphate 3-kinase B	0.97	0	0	0.07	0	0.35	3.19	0.58	0.87	3.19	T cell differentiation	The process in which a precursor cell type acquires characteristics of a more mature T-cell. A T cell is a type of lymphocyte whose definin characteristic is the expression of a T cell receptor complex.	XM_002707735.1
KDM3A	lysine (K)-specific demethylase 3A	0.96	0.04	0.74	1.58	0	0	2.66	1.78	0.82	2.66	transcription regulatory region sequence-specific DNA binding	Interacting selectively and non-covalently with a specific sequence of DNA that is part of a regulatory region that controls transcription of that section of the DNA. The transcribed region might be described as a gene, cistron, or operon.	NM_001192872.1
KDM3A	lysine (K)-specific demethylase 3A	0.96	0.04	0.74	1.58	0	0	2.66	1.78	0.82	2.66	single-organism organelle organization	An organelle organization which involves only one organism.	NM_001192872.1
KDM3A	lysine (K)-specific demethylase 3A	0.96	0.04	0.74	1.58	0	0	2.66	1.78	0.82	2.66	single-organism biosynthetic process	A biosynthetic process - chemical reactions and pathways resulting in the formation of substances - involving a single organism.	NM_001192872.1
NEK7	NIMA (never in mitosis gene a)-related kinase 7	0.96	0	1.08	1.2	0.05	1.11	4.43	2.19	2.02	4.43	regulation of mitotic cell cycle	Any process that modulates the rate or extent of progress through the mitotic cell cycle.	XM_002694272.2
KDM3A	lysine (K)-specific demethylase 3A	0.96	0.04	0.74	1.58	0	0	2.66	1.78	0.82	2.66	peptidyl-lysine dimethylation	The methylation of peptidyl-lysine to form peptidyl-N6,N6-dimethyl-L-lysine.	NM_001192872.1
KDM3A	lysine (K)-specific demethylase 3A	0.96	0.04	0.74	1.58	0	0	2.66	1.78	0.82	2.66	organic substance biosynthetic process	The chemical reactions and pathways resulting in the formation of an organic substance, any molecular entity containing carbon.	NM_001192872.1
KDM3A	lysine (K)-specific demethylase 3A	0.96	0.04	0.74	1.58	0	0	2.66	1.78	0.82	2.66	nucleus organization	A process that is carried out at the cellular level which results in the assembly, arrangement of constituent parts, or disassembly of the nucleus.	NM_001192872.1
KDM3A	lysine (K)-specific demethylase 3A	0.96	0.04	0.74	1.58	0	0	2.66	1.78	0.82	2.66	negative regulation of histone H3-K9 methylation	Any process that stops, prevents, or reduces the frequency, rate or extent of the covalent addition of a methyl group to the lysine at position 9 of histone H3.	NM_001192872.1
KDM3A	lysine (K)-specific demethylase 3A	0.96	0.04	0.74	1.58	0	0	2.66	1.78	0.82	2.66	iron ion binding	Interacting selectively and non-covalently with iron (Fe) ions.	NM_001192872.1
KDM3A	lysine (K)-specific demethylase 3A	0.96	0.04	0.74	1.58	0	0	2.66	1.78	0.82	2.66	histone H3-K9 methylation	The modification of histone H3 by addition of a methyl group to lysine at position 9 of the histone.	NM_001192872.1
KDM3A	lysine (K)-specific demethylase 3A	0.96	0.04	0.74	1.58	0	0	2.66	1.78	0.82	2.66	histone H3-K9 demethylation	The modification of histone H3 by the removal of a methyl group from lysine at position 9 of the histone.	NM_001192872.1
KDM3A	lysine (K)-specific demethylase 3A	0.96	0.04	0.74	1.58	0	0	2.66	1.78	0.82	2.66	cellular process involved in reproduction in multicellular organism	A process, occurring at the cellular level, that is involved in the reproductive function of a multicellular organism.	NM_001192872.1
KDM3A	lysine (K)-specific demethylase 3A	0.96	0.04	0.74	1.58	0	0	2.66	1.78	0.82	2.66	cellular aldehyde metabolic process	The chemical reactions and pathways involving aldehydes, any organic compound with the formula R-CH=O, as carried out by individual cells.	NM_001192872.1
ACAP2	ArfGAP with coiled-coil, ankyrin repeat and PH domains 2	0.95	0	1	2.52	0.92	0.41	0.5	2.44	0.73	2.52	regulation of ARF GTPase activity	Any process that modulates the activity of the GTPase ARF.	NM_001105337.1
ACAP2	ArfGAP with coiled-coil, ankyrin repeat and PH domains 2	0.95	0	1	2.52	0.92	0.41	0.5	2.44	0.73	2.52	positive regulation of GTPase activity	Any process that activates or increases the activity of a GTPase.	NM_001105337.1
ACAP2	ArfGAP with coiled-coil, ankyrin repeat and PH domains 2	0.95	0	1	2.52	0.92	0.41	0.5	2.44	0.73	2.52	ARF GTPase activator activity	Increases the rate of GTP hydrolysis by the GTPase ARF.	NM_001105337.1
ADD1	adducin 1 (alpha)	0.94	0.06	1.39	0.91	0.78	0.33	2.9	1.58	1.07	2.9	spectrin binding	Interacting selectively and non-covalently with spectrin, a protein that is the major constituent of the erythrocyte cytoskeletal network. It associates with band 4.1 (see band protein) and actin to form the cytoskeletal superstructure of the erythrocyte plasma membrane. It is composed of nonhomologous chains, alpha and beta, which aggregate side-to-side in an antiparallel fashion to form dimers,…	NM_001205999.1
PPP2R5C	protein phosphatase 2, regulatory subunit B', gamma isoform	0.94	0	0.94	0	0	0.41	3.66	0.66	0.76	3.66	regulation of catalytic activity	Any process that modulates the activity of an enzyme.	NM_001083376.1
PPP2R5C	protein phosphatase 2, regulatory subunit B', gamma isoform	0.94	0	0.94	0	0	0.41	3.66	0.66	0.76	3.66	protein phosphatase type 2A regulator activity	Modulation of the activity of the enzyme protein phosphatase type 2A.	NM_001083376.1
ADD1	adducin 1 (alpha)	0.94	0.06	1.39	0.91	0.78	0.33	2.9	1.58	1.07	2.9	protein heterodimerization activity	Interacting selectively and non-covalently with a nonidentical protein to form a heterodimer.	NM_001205999.1
ADD1	adducin 1 (alpha)	0.94	0.06	1.39	0.91	0.78	0.33	2.9	1.58	1.07	2.9	positive regulation of angiogenesis	Any process that activates or increases angiogenesis.	NM_001205999.1
ADD1	adducin 1 (alpha)	0.94	0.06	1.39	0.91	0.78	0.33	2.9	1.58	1.07	2.9	cellular macromolecule metabolic process	The chemical reactions and pathways involving macromolecules, any molecule of high relative molecular mass, the structure of which essentially comprises the multiple repetition of units derived, actually or conceptually, from molecules of low relative molecular mass, as carried out by individual cells.	NM_001205999.1
ADD1	adducin 1 (alpha)	0.94	0.06	1.39	0.91	0.78	0.33	2.9	1.58	1.07	2.9	cell morphogenesis	The developmental process in which the size or shape of a cell is generated and organized.	NM_001205999.1
ADD1	adducin 1 (alpha)	0.94	0.06	1.39	0.91	0.78	0.33	2.9	1.58	1.07	2.9	activation of signaling protein activity involved in unfolded protein response	The conversion of a specific protein, possessing protein kinase and endoribonuclease activities, to an active form as a result of signaling via the unfolded protein response.	NM_001205999.1
ADD1	adducin 1 (alpha)	0.94	0.06	1.39	0.91	0.78	0.33	2.9	1.58	1.07	2.9	actin cytoskeleton organization	A process that is carried out at the cellular level which results in the assembly, arrangement of constituent parts, or disassembly of cytoskeletal structures comprising actin filaments and their associated proteins.	NM_001205999.1
CCM2		0.93	0.12	1.14	0.53	1.09	1.18	3.46	1.3	1.26	3.46	vasculature development	The process whose specific outcome is the progression of the vasculature over time, from its formation to the mature structure. The vasculature is an interconnected tubular multi-tissue structure that contains fluid that is actively transported around the organism.	NM_001193211.1
STAT5A	signal transducer and activator of transcription 5A	0.93	0	0.33	0	0	-0.03	3.83	0	0	3.83	taurine metabolic process	The chemical reactions and pathways involving taurine (2-aminoethanesulfonic acid), a sulphur-containing amino acid derivative important in the metabolism of fats.	NM_001012673.1
CCM2		0.93	0.12	1.14	0.53	1.09	1.18	3.46	1.3	1.26	3.46	stress-activated MAPK cascade	A series of molecular signals in which a stress-activated MAP kinase cascade relays one or more of the signals; MAP kinase cascades involve at least three protein kinase activities and culminate in the phosphorylation and activation of a MAP kinase.	NM_001193211.1
STAT5A	signal transducer and activator of transcription 5A	0.93	0	0.33	0	0	-0.03	3.83	0	0	3.83	sex differentiation	The establishment of the sex of an organism by physical differentiation.	NM_001012673.1
STAT5A	signal transducer and activator of transcription 5A	0.93	0	0.33	0	0	-0.03	3.83	0	0	3.83	sequence-specific DNA binding	Interacting selectively and non-covalently with DNA of a specific nucleotide composition, e.g. GC-rich DNA binding, or with a specific sequence motif or type of DNA e.g. promotor binding or rDNA binding.	NM_001012673.1
STAT5A	signal transducer and activator of transcription 5A	0.93	0	0.33	0	0	-0.03	3.83	0	0	3.83	response to peptide hormone	Any process that results in a change in state or activity of a cell or an organism (in terms of movement, secretion, enzyme production, gene expression, etc.) as a result of a peptide hormone stimulus. A peptide hormone is any of a class of peptides that are secreted into the blood stream and have endocrine functions in living animals.	NM_001012673.1
STAT5A	signal transducer and activator of transcription 5A	0.93	0	0.33	0	0	-0.03	3.83	0	0	3.83	regulation of myeloid leukocyte differentiation	Any process that modulates the frequency, rate, or extent of myeloid leukocyte differentiation.	NM_001012673.1
STAT5A	signal transducer and activator of transcription 5A	0.93	0	0.33	0	0	-0.03	3.83	0	0	3.83	regulation of myeloid cell apoptotic process	Any process that modulates the frequency, rate, or extent of myeloid cell apoptotic process.	NM_001012673.1
STAT5A	signal transducer and activator of transcription 5A	0.93	0	0.33	0	0	-0.03	3.83	0	0	3.83	regulation of multicellular organism growth	Any process that modulates the frequency, rate or extent of growth of the body of an organism so that it reaches its usual body size.	NM_001012673.1
STAT5A	signal transducer and activator of transcription 5A	0.93	0	0.33	0	0	-0.03	3.83	0	0	3.83	regulation of immune system process	Any process that modulates the frequency, rate, or extent of an immune system process.	NM_001012673.1
STAT5A	signal transducer and activator of transcription 5A	0.93	0	0.33	0	0	-0.03	3.83	0	0	3.83	regulation of homeostatic process	Any process that modulates the frequency, rate, or extent of a homeostatic process.	NM_001012673.1
STAT5A	signal transducer and activator of transcription 5A	0.93	0	0.33	0	0	-0.03	3.83	0	0	3.83	regulation of epithelial cell differentiation	Any process that modulates the frequency, rate or extent of epithelial cell differentiation.	NM_001012673.1
STAT5A	signal transducer and activator of transcription 5A	0.93	0	0.33	0	0	-0.03	3.83	0	0	3.83	protein phosphatase binding	Interacting selectively and non-covalently with any protein phosphatase.	NM_001012673.1
STAT5A	signal transducer and activator of transcription 5A	0.93	0	0.33	0	0	-0.03	3.83	0	0	3.83	positive regulation of natural killer cell differentiation	Any process that activates or increases the frequency, rate or extent of natural killer cell differentiation.	NM_001012673.1
STAT5A	signal transducer and activator of transcription 5A	0.93	0	0.33	0	0	-0.03	3.83	0	0	3.83	positive regulation of multicellular organism growth	Any process that activates or increases the frequency, rate or extent of growth of an organism to reach its usual body size.	NM_001012673.1
STAT5A	signal transducer and activator of transcription 5A	0.93	0	0.33	0	0	-0.03	3.83	0	0	3.83	positive regulation of mitotic cell cycle	Any process that activates or increases the rate or extent of progression through the mitotic cell cycle.	NM_001012673.1
STAT5A	signal transducer and activator of transcription 5A	0.93	0	0.33	0	0	-0.03	3.83	0	0	3.83	positive regulation of lymphocyte differentiation	Any process that activates or increases the frequency, rate or extent of lymphocyte differentiation.	NM_001012673.1
STAT5A	signal transducer and activator of transcription 5A	0.93	0	0.33	0	0	-0.03	3.83	0	0	3.83	positive regulation of interleukin-2 biosynthetic process	Any process that activates or increases the frequency, rate or extent of the chemical reactions and pathways resulting in the formation of interleukin-2.	NM_001012673.1
STAT5A	signal transducer and activator of transcription 5A	0.93	0	0.33	0	0	-0.03	3.83	0	0	3.83	positive regulation of inflammatory response	Any process that activates or increases the frequency, rate or extent of the inflammatory response.	NM_001012673.1
NFAT5	nuclear factor of activated T-cells 5, tonicity-responsive	0.93	0.49	0.48	2.28	0.03	0.76	0	2.73	1.75	2.73	positive regulation of gene expression	Any process that increases the frequency, rate or extent of gene expression. Gene expression is the process in which a gene's coding sequence is converted into a mature gene product or products (proteins or RNA). This includes the production of an RNA transcript as well as any processing to produce a mature RNA product or an mRNA (for protein-coding genes) and the translation of that mRNA into pr…	XM_002694839.2
STAT5A	signal transducer and activator of transcription 5A	0.93	0	0.33	0	0	-0.03	3.83	0	0	3.83	positive regulation of gamma-delta T cell differentiation	Any process that activates or increases the frequency, rate or extent of gamma-delta T cell differentiation.	NM_001012673.1
STAT5A	signal transducer and activator of transcription 5A	0.93	0	0.33	0	0	-0.03	3.83	0	0	3.83	positive regulation of activated T cell proliferation	Any process that activates or increases the rate or extent of activated T cell proliferation.	NM_001012673.1
STAT5A	signal transducer and activator of transcription 5A	0.93	0	0.33	0	0	-0.03	3.83	0	0	3.83	positive regulation of B cell differentiation	Any process that activates or increases the frequency, rate or extent of B cell differentiation.	NM_001012673.1
CCM2		0.93	0.12	1.14	0.53	1.09	1.18	3.46	1.3	1.26	3.46	pericardium development	The process whose specific outcome is the progression of the pericardium over time, from its formation to the mature structure. The pericardium is a double-walled sac that contains the heart and the roots of the aorta, vena cava and the pulmonary artery.	NM_001193211.1
STAT5A	signal transducer and activator of transcription 5A	0.93	0	0.33	0	0	-0.03	3.83	0	0	3.83	negative regulation of myeloid cell apoptotic process	Any process that stops, prevents, or reduces the frequency, rate, or extent of a myeloid cell apoptotic process.	NM_001012673.1
STAT5A	signal transducer and activator of transcription 5A	0.93	0	0.33	0	0	-0.03	3.83	0	0	3.83	negative regulation of erythrocyte differentiation	Any process that stops, prevents, or reduces the frequency, rate or extent of erythrocyte differentiation.	NM_001012673.1
STAT5A	signal transducer and activator of transcription 5A	0.93	0	0.33	0	0	-0.03	3.83	0	0	3.83	natural killer cell differentiation	The process in which a relatively unspecialized cell acquires the specialized features of a natural killer cell.	NM_001012673.1
STAT5A	signal transducer and activator of transcription 5A	0.93	0	0.33	0	0	-0.03	3.83	0	0	3.83	myeloid cell homeostasis	The process of regulating the proliferation and elimination of myeloid cells such that the total number of myeloid cells within a whole or part of an organism is stable over time in the absence of an outside stimulus.	NM_001012673.1
STAT5A	signal transducer and activator of transcription 5A	0.93	0	0.33	0	0	-0.03	3.83	0	0	3.83	myeloid cell apoptotic process	Any apoptotic process in a myeloid cell, a cell of the monocyte, granulocyte, mast cell, megakaryocyte, or erythroid lineage.	NM_001012673.1
STAT5A	signal transducer and activator of transcription 5A	0.93	0	0.33	0	0	-0.03	3.83	0	0	3.83	mammary gland involution	The tissue remodeling that removes differentiated mammary epithelia during weaning.	NM_001012673.1
STAT5A	signal transducer and activator of transcription 5A	0.93	0	0.33	0	0	-0.03	3.83	0	0	3.83	luteinization	The set of processes resulting in differentiation of theca and granulosa cells into luteal cells and in the formation of a corpus luteum after ovulation.	NM_001012673.1
STAT5A	signal transducer and activator of transcription 5A	0.93	0	0.33	0	0	-0.03	3.83	0	0	3.83	leukocyte homeostasis	The process of regulating the proliferation and elimination of cells of the immune system such that the total number of cells of a particular cell type within a whole or part of an organism is stable over time in the absence of an outside stimulus.	NM_001012673.1
STAT5A	signal transducer and activator of transcription 5A	0.93	0	0.33	0	0	-0.03	3.83	0	0	3.83	lactation	The secretion of milk by the mammary gland.	NM_001012673.1
CCM2		0.93	0.12	1.14	0.53	1.09	1.18	3.46	1.3	1.26	3.46	heart development	The process whose specific outcome is the progression of the heart over time, from its formation to the mature structure. The heart is a hollow, muscular organ, which, by contracting rhythmically, keeps up the circulation of the blood.	NM_001193211.1
STAT5A	signal transducer and activator of transcription 5A	0.93	0	0.33	0	0	-0.03	3.83	0	0	3.83	female pregnancy	The set of physiological processes that allow an embryo or foetus to develop within the body of a female animal. It covers the time from fertilization of a female ovum by a male spermatozoon until birth.	NM_001012673.1
STAT5A	signal transducer and activator of transcription 5A	0.93	0	0.33	0	0	-0.03	3.83	0	0	3.83	epithelial cell differentiation involved in prostate gland development	The process in which a relatively unspecialized cell acquires specialized features of an epithelial cell of the prostate gland.	NM_001012673.1
CCM2		0.93	0.12	1.14	0.53	1.09	1.18	3.46	1.3	1.26	3.46	endothelial tube morphogenesis	The process in which the anatomical structures of a tube are generated and organized from an endothelium. Endothelium refers to the layer of cells lining blood vessels, lymphatics, the heart, and serous cavities, and is derived from bone marrow or mesoderm. Corneal endothelium is a special case, derived from neural crest cells.	NM_001193211.1
CCM2		0.93	0.12	1.14	0.53	1.09	1.18	3.46	1.3	1.26	3.46	endothelial cell development	The progression of an endothelial cell over time, from its formation to the mature structure.	NM_001193211.1
STAT5A	signal transducer and activator of transcription 5A	0.93	0	0.33	0	0	-0.03	3.83	0	0	3.83	development of secondary sexual characteristics	The process whose specific outcome is the progression of the secondary sexual characteristics over time, from their formation to the mature structures. In humans, these include growth of axillary, chest, and pubic hair, voice changes, testicular/penile enlargement, breast development and menstrual periods. Development occurs in response to sex hormone secretion.	NM_001012673.1
STAT5A	signal transducer and activator of transcription 5A	0.93	0	0.33	0	0	-0.03	3.83	0	0	3.83	citrate metabolic process	The chemical reactions and pathways involving citrate, 2-hydroxy-1,2,3-propanetricarboyxlate. Citrate is widely distributed in nature and is an important intermediate in the TCA cycle and the glyoxylate cycle.	NM_001012673.1
STAT5A	signal transducer and activator of transcription 5A	0.93	0	0.33	0	0	-0.03	3.83	0	0	3.83	cellular amide metabolic process	The chemical reactions and pathways involving an amide, any derivative of an oxoacid in which an acidic hydroxy group has been replaced by an amino or substituted amino group, as carried out by individual cells.	NM_001012673.1
STAT5A	signal transducer and activator of transcription 5A	0.93	0	0.33	0	0	-0.03	3.83	0	0	3.83	branched-chain amino acid metabolic process	The chemical reactions and pathways involving amino acids containing a branched carbon skeleton, comprising isoleucine, leucine and valine.	NM_001012673.1
STAT5A	signal transducer and activator of transcription 5A	0.93	0	0.33	0	0	-0.03	3.83	0	0	3.83	alpha-amino acid metabolic process	The chemical reactions and pathways involving an alpha-amino acid.	NM_001012673.1
STAT5A	signal transducer and activator of transcription 5A	0.93	0	0.33	0	0	-0.03	3.83	0	0	3.83	T cell homeostasis	The process of regulating the proliferation and elimination of T cells such that the total number of T cells within a whole or part of an organism is stable over time in the absence of an outside stimulus.	NM_001012673.1
STAT5A	signal transducer and activator of transcription 5A	0.93	0	0.33	0	0	-0.03	3.83	0	0	3.83	T cell differentiation in thymus	The process in which a precursor cell type acquires the specialized features of a T cell via a differentiation pathway dependent upon transit through the thymus.	NM_001012673.1
STAT5A	signal transducer and activator of transcription 5A	0.93	0	0.33	0	0	-0.03	3.83	0	0	3.83	RNA polymerase II core promoter sequence-specific DNA binding	Interacting selectively and non-covalently with the regulatory region composed of the transcription start site and binding sites for transcription factors of the RNA polymerase II basal transcription machinery.	NM_001012673.1
STAT5A	signal transducer and activator of transcription 5A	0.93	0	0.33	0	0	-0.03	3.83	0	0	3.83	Peyer's patch development	The process whose specific outcome is the progression of Peyer's patches over time, from their formation to the mature structure. Peyer's patches are typically found as nodules associated with gut epithelium with distinct internal structures including B- and T-zones for the activation of lymphocytes.	NM_001012673.1
STAT5A	signal transducer and activator of transcription 5A	0.93	0	0.33	0	0	-0.03	3.83	0	0	3.83	2-oxoglutarate metabolic process	The chemical reactions and pathways involving oxoglutarate, the dianion of 2-oxoglutaric acid. It is a key constituent of the TCA cycle and a key intermediate in amino-acid metabolism.	NM_001012673.1
PRKCE	protein kinase C, epsilon	0.92	0	1.41	1.94	0.96	1.27	3.04	1.42	1.58	3.04	toll-like receptor 4 signaling pathway	Any series of molecular signals generated as a consequence of binding to toll-like receptor 4.	NM_001111120.1
PRKCE	protein kinase C, epsilon	0.92	0	1.41	1.94	0.96	1.27	3.04	1.42	1.58	3.04	single-multicellular organism process	A biological process occurring within a single, multicellular organism.	NM_001111120.1
PRKCE	protein kinase C, epsilon	0.92	0	1.41	1.94	0.96	1.27	3.04	1.42	1.58	3.04	regulation of peptidyl-tyrosine phosphorylation	Any process that modulates the frequency, rate or extent of the phosphorylation of peptidyl-tyrosine.	NM_001111120.1
PRKCE	protein kinase C, epsilon	0.92	0	1.41	1.94	0.96	1.27	3.04	1.42	1.58	3.04	regulation of insulin secretion involved in cellular response to glucose stimulus	Any process that modulates the frequency, rate or extent of the regulated release of insulin that contributes to the response of a cell to glucose.	NM_001111120.1
PRKCE	protein kinase C, epsilon	0.92	0	1.41	1.94	0.96	1.27	3.04	1.42	1.58	3.04	regulation of carbohydrate metabolic process	Any process that modulates the frequency, rate or extent of the chemical reactions and pathways involving carbohydrates.	NM_001111120.1
PRKCE	protein kinase C, epsilon	0.92	0	1.41	1.94	0.96	1.27	3.04	1.42	1.58	3.04	receptor activator activity	The function of interacting (directly or indirectly) with receptors such that the proportion of receptors in the active form is increased.	NM_001111120.1
PRKCE	protein kinase C, epsilon	0.92	0	1.41	1.94	0.96	1.27	3.04	1.42	1.58	3.04	protein kinase C activity	Catalysis of the reaction: ATP + a protein = ADP + a phosphoprotein. This reaction requires diacylglycerol.	NM_001111120.1
PRKCE	protein kinase C, epsilon	0.92	0	1.41	1.94	0.96	1.27	3.04	1.42	1.58	3.04	positive regulation of metabolic process	Any process that activates or increases the frequency, rate or extent of the chemical reactions and pathways within a cell or an organism.	NM_001111120.1
PRKCE	protein kinase C, epsilon	0.92	0	1.41	1.94	0.96	1.27	3.04	1.42	1.58	3.04	positive regulation of lipid catabolic process	Any process that activates or increases the frequency, rate or extent of the chemical reactions and pathways resulting in the breakdown of lipids.	NM_001111120.1
PRKCE	protein kinase C, epsilon	0.92	0	1.41	1.94	0.96	1.27	3.04	1.42	1.58	3.04	positive regulation of fibroblast migration	Any process that increases the rate, frequency or extent of fibroblast cell migration. Fibroblast cell migration is accomplished by extension and retraction of a pseudopodium.	NM_001111120.1
PRKCE	protein kinase C, epsilon	0.92	0	1.41	1.94	0.96	1.27	3.04	1.42	1.58	3.04	positive regulation of epithelial cell migration	Any process that activates or increases the frequency, rate or extent of epithelial cell migration.	NM_001111120.1
PRKCE	protein kinase C, epsilon	0.92	0	1.41	1.94	0.96	1.27	3.04	1.42	1.58	3.04	positive regulation of catalytic activity	Any process that activates or increases the activity of an enzyme.	NM_001111120.1
PRKCE	protein kinase C, epsilon	0.92	0	1.41	1.94	0.96	1.27	3.04	1.42	1.58	3.04	positive regulation of MAPK cascade	Any process that activates or increases the frequency, rate or extent of signal transduction mediated by the MAPK cascade.	NM_001111120.1
PRKCE	protein kinase C, epsilon	0.92	0	1.41	1.94	0.96	1.27	3.04	1.42	1.58	3.04	platelet activation	A series of progressive, overlapping events triggered by exposure of the platelets to subendothelial tissue. These events include shape change, adhesiveness, aggregation, and release reactions. When carried through to completion, these events lead to the formation of a stable hemostatic plug.	NM_001111120.1
PRKCE	protein kinase C, epsilon	0.92	0	1.41	1.94	0.96	1.27	3.04	1.42	1.58	3.04	neurotrophin TRK receptor signaling pathway	A series of molecular signals initiated by the binding of a neurotrophin to a receptor on the surface of the target cell where the receptor possesses tyrosine kinase activity, and ending with regulation of a downstream cellular process, e.g. transcription.	NM_001111120.1
PRKCE	protein kinase C, epsilon	0.92	0	1.41	1.94	0.96	1.27	3.04	1.42	1.58	3.04	negative regulation of release of sequestered calcium ion into cytosol	Any process that stops, prevents, or reduces the frequency, rate or extent of the release into the cytosolic compartment of calcium ions sequestered in the endoplasmic reticulum or mitochondria.	NM_001111120.1
PRKCE	protein kinase C, epsilon	0.92	0	1.41	1.94	0.96	1.27	3.04	1.42	1.58	3.04	negative regulation of mitochondrial membrane potential	Any process that stops, prevents, or reduces the frequency, rate or extent of establishment or extent of a mitochondrial membrane potential, the electric potential existing across any mitochondrial membrane arising from charges in the membrane itself and from the charges present in the media on either side of the membrane.	NM_001111120.1
PRKCE	protein kinase C, epsilon	0.92	0	1.41	1.94	0.96	1.27	3.04	1.42	1.58	3.04	mitochondrial calcium ion homeostasis	Any process involved in the maintenance of an internal steady state of calcium ions within the cytoplasm of a cell or between mitochondria and their surroundings.	NM_001111120.1
PRKCE	protein kinase C, epsilon	0.92	0	1.41	1.94	0.96	1.27	3.04	1.42	1.58	3.04	macrophage activation	A change in morphology and behavior of a macrophage resulting from exposure to a cytokine, chemokine, cellular ligand, or soluble factor.	NM_001111120.1
PRKCE	protein kinase C, epsilon	0.92	0	1.41	1.94	0.96	1.27	3.04	1.42	1.58	3.04	lipopolysaccharide-mediated signaling pathway	A series of molecular signals initiated by the binding of a lipopolysaccharide (LPS) to a receptor on the surface of a target cell, and ending with regulation of a downstream cellular process, e.g. transcription. Lipopolysaccharides are major components of the outer membrane of Gram-negative bacteria, making them prime targets for recognition by the immune system.	NM_001111120.1
PRKCE	protein kinase C, epsilon	0.92	0	1.41	1.94	0.96	1.27	3.04	1.42	1.58	3.04	immune system process	Any process involved in the development or functioning of the immune system, an organismal system for calibrated responses to potential internal or invasive threats.	NM_001111120.1
PRKCE	protein kinase C, epsilon	0.92	0	1.41	1.94	0.96	1.27	3.04	1.42	1.58	3.04	fibroblast growth factor receptor signaling pathway	The series of molecular signals generated as a consequence of a fibroblast growth factor receptor binding to one of its physiological ligands.	NM_001111120.1
PRKCE	protein kinase C, epsilon	0.92	0	1.41	1.94	0.96	1.27	3.04	1.42	1.58	3.04	epidermal growth factor receptor signaling pathway	A series of molecular signals initiated by binding of a ligand to the tyrosine kinase receptor EGFR (ERBB1) on the surface of a cell. The pathway ends with regulation of a downstream cellular process, e.g. transcription.	NM_001111120.1
PRKCE	protein kinase C, epsilon	0.92	0	1.41	1.94	0.96	1.27	3.04	1.42	1.58	3.04	enzyme activator activity	Increases the activity of an enzyme.	NM_001111120.1
PRKCE	protein kinase C, epsilon	0.92	0	1.41	1.94	0.96	1.27	3.04	1.42	1.58	3.04	cellular response to ethanol	Any process that results in a change in state or activity of a cell (in terms of movement, secretion, enzyme production, gene expression, etc.) as a result of an ethanol stimulus.	NM_001111120.1
PRKCE	protein kinase C, epsilon	0.92	0	1.41	1.94	0.96	1.27	3.04	1.42	1.58	3.04	cellular carbohydrate metabolic process	The chemical reactions and pathways involving carbohydrates, any of a group of organic compounds based of the general formula Cx(H2O)y, as carried out by individual cells.	NM_001111120.1
PRKCE	protein kinase C, epsilon	0.92	0	1.41	1.94	0.96	1.27	3.04	1.42	1.58	3.04	body fluid secretion	The controlled release of a fluid by a cell or tissue in an animal.	NM_001111120.1
PRKCE	protein kinase C, epsilon	0.92	0	1.41	1.94	0.96	1.27	3.04	1.42	1.58	3.04	anion binding	Interacting selectively and non-covalently with anions, charged atoms or groups of atoms with a net negative charge.	NM_001111120.1
PRKCE	protein kinase C, epsilon	0.92	0	1.41	1.94	0.96	1.27	3.04	1.42	1.58	3.04	alcohol binding	Interacting selectively and non-covalently with an alcohol, any of a class of alkyl compounds containing a hydroxyl group.	NM_001111120.1
PRKCE	protein kinase C, epsilon	0.92	0	1.41	1.94	0.96	1.27	3.04	1.42	1.58	3.04	activation of phospholipase C activity	The initiation of the activity of the inactive enzyme phospolipase C as the result of a series of molecular signals generated as a consequence of a G-protein coupled receptor binding to its physiological ligand.	NM_001111120.1
PRKCE	protein kinase C, epsilon	0.92	0	1.41	1.94	0.96	1.27	3.04	1.42	1.58	3.04	actin monomer binding	Interacting selectively and non-covalently with monomeric actin, also known as G-actin.	NM_001111120.1
PRKCE	protein kinase C, epsilon	0.92	0	1.41	1.94	0.96	1.27	3.04	1.42	1.58	3.04	MyD88-independent toll-like receptor signaling pathway	Any series of molecular signals generated as a consequence of binding to a toll-like receptor not relying on the MyD88 adaptor molecule. Toll-like receptors directly bind pattern motifs from a variety of microbial sources to initiate innate immune response.	NM_001111120.1
PRKCE	protein kinase C, epsilon	0.92	0	1.41	1.94	0.96	1.27	3.04	1.42	1.58	3.04	Fc-gamma receptor signaling pathway involved in phagocytosis	An Fc-gamma receptor signaling pathway that contributes to the endocytic engulfment of external particulate material by phagocytes.	NM_001111120.1
PRKCE	protein kinase C, epsilon	0.92	0	1.41	1.94	0.96	1.27	3.04	1.42	1.58	3.04	14-3-3 protein binding	Interacting selectively and non-covalently with a 14-3-3 protein. A 14-3-3 protein is any of a large family of approximately 30kDa acidic proteins which exist primarily as homo- and heterodimers within all eukaryotic cells, and have been implicated in the modulation of distinct biological processes by binding to specific phosphorylated sites on diverse target proteins, thereby forcing conformatio…	NM_001111120.1
CARS	cysteinyl-tRNA synthetase	0.91	0.7	1.4	0	0.87	0.44	2.65	0.81	0.67	2.65	translation	The cellular metabolic process in which a protein is formed, using the sequence of a mature mRNA molecule to specify the sequence of amino acids in a polypeptide chain. Translation is mediated by the ribosome, and begins with the formation of a ternary complex between aminoacylated initiator methionine tRNA, GTP, and initiation factor 2, which subsequently associates with the small subunit of the…	NM_001103249.1
CARS	cysteinyl-tRNA synthetase	0.91	0.7	1.4	0	0.87	0.44	2.65	0.81	0.67	2.65	tRNA binding	Interacting selectively and non-covalently with transfer RNA.	NM_001103249.1
CARS	cysteinyl-tRNA synthetase	0.91	0.7	1.4	0	0.87	0.44	2.65	0.81	0.67	2.65	ligase activity	Catalysis of the joining of two substances, or two groups within a single molecule, with the concomitant hydrolysis of the diphosphate bond in ATP or a similar triphosphate.	NM_001103249.1
SNX13	sorting nexin 13	0.9	1.8	1.87	3.03	2.3	1.36	0	3.14	1.66	3.14	termination of G-protein coupled receptor signaling pathway	The signaling process in which G-protein coupled receptor signaling is brought to an end. For example, through the action of GTPase-activating proteins (GAPs) that act to accelerate hydrolysis of GTP to GDP on G-alpha proteins, thereby terminating the transduced signal.	XM_003585951.1
CEP350	centrosomal protein 350kDa	0.9	1.64	1.27	2.56	0	1.23	0	1.95	1.42	2.56	spindle	The array of microtubules and associated molecules that forms between opposite poles of a eukaryotic cell during mitosis or meiosis and serves to move the duplicated chromosomes apart.	XM_002694164.2
PRKCB	protein kinase C, beta 1	0.9	0	1.4	1.15	0.48	0.72	4.63	1.85	1.92	4.63	regulation of glucose transport	Any process that modulates the frequency, rate or extent of glucose transport. Glucose transport is the directed movement of the hexose monosaccharide glucose into, out of or within a cell, or between cells, by means of some agent such as a transporter or pore.	NM_174587.1
PRKCB	protein kinase C, beta 1	0.9	0	1.4	1.15	0.48	0.72	4.63	1.85	1.92	4.63	protein kinase C binding	Interacting selectively and non-covalently with protein kinase C.	NM_174587.1
PRKCB	protein kinase C, beta 1	0.9	0	1.4	1.15	0.48	0.72	4.63	1.85	1.92	4.63	protein kinase C activity	Catalysis of the reaction: ATP + a protein = ADP + a phosphoprotein. This reaction requires diacylglycerol.	NM_174587.1
PRKCB	protein kinase C, beta 1	0.9	0	1.4	1.15	0.48	0.72	4.63	1.85	1.92	4.63	positive regulation of vascular endothelial growth factor receptor signaling pathway	Any process that activates or increases the frequency, rate or extent of vascular endothelial growth factor receptor signaling pathway activity.	NM_174587.1
PRKCB	protein kinase C, beta 1	0.9	0	1.4	1.15	0.48	0.72	4.63	1.85	1.92	4.63	positive regulation of angiogenesis	Any process that activates or increases angiogenesis.	NM_174587.1
PRKCB	protein kinase C, beta 1	0.9	0	1.4	1.15	0.48	0.72	4.63	1.85	1.92	4.63	positive regulation of NF-kappaB transcription factor activity	Any process that activates or increases the frequency, rate or extent of activity of the transcription factor NF-kappaB.	NM_174587.1
SNX13	sorting nexin 13	0.9	1.8	1.87	3.03	2.3	1.36	0	3.14	1.66	3.14	positive regulation of GTPase activity	Any process that activates or increases the activity of a GTPase.	XM_003585951.1
[truncated: 5,850 more rows]
