# Supplementary material for: Correlative Gene Expression to Protective Seroconversion in Rift Valley Fever Vaccinates
Source: PLoS One. 2016 Jan 19;11(1):e0147027. doi: 10.1371/journal.pone.0147027 (PMC4718665; doi:10.1371/journal.pone.0147027)
Supplement: S8 Table — (XLSX) [file pone.0147027.s008.xlsx]

## Sheet: Sheet1
Supplemental Table S9: Top 15 Up or Down Regulated Genes by Time pre-Seroconversion (pSN)
Time –6	Time –5	Time –4	Time –3	Time –2	Time –1	Time 0	Time 1
Up regulated	Up regulated	Up regulated	Up regulated	Up regulated	Up regulated	Up regulated	Up regulated
LOC507055	CDH10	LOC100298723	LOC100298723	LOC100298723	LSP1	SIK3	LOC100298723
PLAC8	ZEB2	SIK3	CDH10	CDH10	GNL3L	LSP1	LSP1
TNFSF10	BLNK	CAMK2D	LOC782246	STAG1	PRKCB	TMEM164
EPSTI1	KDM6A	MGAT4A	SLC2A13	STAG1	RXRA	LOC782246
LOC787099	SCFD2	STAG1	EXOC4	ZCCHC7	PACS1	ZFAND3
ATP8B4	C1H3orf70	STAG1	SIK3	ZFAND3	TNRC6B	MGAT4A
LOC514143	ZNRF2	EXOC4	ZFAND3	SIK3	GMDS	LOC100298723
PARP12	RUNX1T1	ZEB1	GTDC1	CAMK2D	CAMK1D	PACS1
LOC508347	MICU1	GTDC1	RPS6KA6	PDGFD	AKAP8L	TMEM163
GBP5	ZCCHC7	TMEM163	PDGFD	ZEB1	DIP2B	MAML3
CD274	AVEN	ZFAND3	GNL3L	EXOC4	PLCL2	PHF21A
USP18	EBF1	PDGFD	ATRN	TMEM163	AKAP13	TNRC6B
IFI16	EIF4G3	RYBP	TMEM163	FCHSD2	SIK3	RALY
STAT1	ABCC4	SLC2A13	SMYD3	C1H3orf70	RALY	EXT1
TDRD7	MARCH1	ZNRF2	LPP	ZNRF2	ARID1A	PLCL2
Dn Regulated	Dn Regulated	Dn Regulated	Dn Regulated	Dn Regulated	Dn Regulated	Dn Regulated	Dn Regulated
DGKG	KLHL3	CD52	CDC2L1	CDH23	TMCC3	ANP32E
PKIB	ZNF318	RPS7	CD52	CDC2L1	LOC100848688	EPHX2
DACH1	RAPGEF1	RPL11	LDHB	RAC2	EIF4G3	RPL17
AOX1	GPHN	STMN1	LAPTM5	LOC613519	ELMO1	NXPH1
ALOX15	GPHN	RPS20	CCDC72	EIF4B	PPP6R3	RPL35A
IL1R1	GPHN	RPL32	CDH23	RAB5C	ARIH2	RPLP0
XIST	GPHN	RPS4X	RPLP1	CD52	TMEM163	RPL10A
SLC22A15	CNOT4	RPS27A	RPL13	LAPTM5	LOC100848984	LOC100848193
LOC781200	GBE1	TMSB4	RPS25	CLIC1	LOC100848984	RPL13A
ARHGAP22	HDAC9	CDC2L1	RPS7	RPL32	TNRC18	FAU
RPL4	HDAC9	RPL13	RPS8	RPS7	TAF4	SYF2
PLAUR	VPS13B	RPL4	PRKAR2A	TMED9	LRRC8D	LOC784473
NHSL2	ARL15	RPL31	LTB	UQCRH	MED27	LOC100848359
EMR3	DOCK4	TMSB4X	RPL32	CD79A	MSI2	EEF2
LOC100295034	LSP1	RPS24	RPL4	RPL3	SHKBP1	LOC100296205
