# Supplementary material for: Correlative Gene Expression to Protective Seroconversion in Rift Valley Fever Vaccinates
Source: PLoS One. 2016 Jan 19;11(1):e0147027. doi: 10.1371/journal.pone.0147027 (PMC4718665; doi:10.1371/journal.pone.0147027)
Supplement: S9 Table — (XLSX) [file pone.0147027.s009.xlsx]

## Sheet: Filtered_Gene_List-14
TABLE S9. List of significantly scored genes by days post immunization using DESeq with a |Z-score| > 2.24 combined with false discovery rate of 5% or QV of 0.05 threshold.
Probe	Symbol	Description	Time –6 pSN Bayesian Zscore	QV	Probe	Symbol	Description	Time –5 pSN Bayesian Zscore	QV	Probe	Symbol	Description	Time –4 pSN Bayesian Zscore	QV	Probe	Symbol	Description	Time –3 pSN Bayesian Zscore	QV	Probe	Symbol	Description	Time –2 pSN Bayesian Zscore	QV	Probe	Symbol	Description	Time –1 pSN Bayesian Zscore	QV	Probe	Symbol	Description	Time 0 pSN Bayesian Zscore	QV	Probe	Symbol	Description	Time 1 pSN Bayesian Zscore	QV	Probe
XM_002686269.2	LOC507055	guanylate binding protein 4-like	4.8916	0	NM_001075374.1	LSP1	lymphocyte-specific protein 1	2.4318	0.0083	NM_001075374.1	LSP1	lymphocyte-specific protein 1	2.9544	0.0015	NM_001075374.1	LSP1	lymphocyte-specific protein 1	2.6001	0.0002	NM_001075374.1	LSP1	lymphocyte-specific protein 1	3.2571	0	NM_001075374.1	LSP1	lymphocyte-specific protein 1	4.8916	0.0004	NM_001075374.1	LSP1	lymphocyte-specific protein 1	4.4948	0.0039	NM_001075374.1	LSP1	lymphocyte-specific protein 1	4.2801	0.0239
NM_001076987.1	PLAC8	placenta-specific 8	4.6144	0	XM_002686269.2	LOC507055	guanylate binding protein 4-like	2.3734	0.01	XM_002693024.2	SIK3	SIK family kinase 3	3.6694	0	XM_002686269.2	LOC507055	guanylate binding protein 4-like	2.5385	0.0003	XM_002693024.2	SIK3	SIK family kinase 3	3.596	0	XM_002693024.2	SIK3	SIK family kinase 3	3.796	0.0193	XM_002693024.2	SIK3	SIK family kinase 3	4.5374	0.0039	XM_003588185.1	LOC100298723	myotubularin-related protein 8-like	4.3706	0.0239
NM_001034307.1	GNL3L	guanine nucleotide binding protein-like 3 (nucleolar)-like	2.3747	0.001	XM_002693024.2	SIK3	SIK family kinase 3	2.8399	0.0014	NM_001034307.1	GNL3L	guanine nucleotide binding protein-like 3 (nucleolar)-like	3.1165	0.0007	XM_002693024.2	SIK3	SIK family kinase 3	3.3889	0	NM_001034307.1	GNL3L	guanine nucleotide binding protein-like 3 (nucleolar)-like	2.3622	0.0017	NM_001031762.1	TMEM164	transmembrane protein 164	3.5679	0.03	NM_001031762.1	TMEM164	transmembrane protein 164	4.4762	0.0039
XM_002684917.1	TNFSF10	tumor necrosis factor (ligand) superfamily, member 10	3.9963	0	NM_001034307.1	GNL3L	guanine nucleotide binding protein-like 3 (nucleolar)-like	2.5218	0.0059	XM_003588185.1	LOC100298723	myotubularin-related protein 8-like	3.8976	0	NM_001031762.1	TMEM164	transmembrane protein 164	2.4785	0.0004	XM_003588185.1	LOC100298723	myotubularin-related protein 8-like	4.1587	0	NM_001034307.1	GNL3L	guanine nucleotide binding protein-like 3 (nucleolar)-like	4.4007	0.0046	NM_001034307.1	GNL3L	guanine nucleotide binding protein-like 3 (nucleolar)-like	3.7003	0.0164
XM_003585672.1	TNFSF10	tumor necrosis factor (ligand) superfamily, member 10	3.9963	0	XM_003588185.1	LOC100298723	myotubularin-related protein 8-like	3.0162	0.0007	XM_003585759.1	LOC782246	uncharacterized LOC782246	3.0876	0.0008	NM_001034307.1	GNL3L	guanine nucleotide binding protein-like 3 (nucleolar)-like	3.2164	0	XM_003585759.1	LOC782246	uncharacterized LOC782246	3.3104	0	XM_003585759.1	LOC782246	uncharacterized LOC782246	3.5033	0.0324	XM_003588185.1	LOC100298723	myotubularin-related protein 8-like	3.971	0.0117
XM_002691774.1	EPSTI1	epithelial stromal interaction 1 (breast)	3.6753	0	XM_003585759.1	LOC782246	uncharacterized LOC782246	2.6976	0.0027	NM_001076266.2	CDH10	cadherin 10, type 2 (T2-cadherin)	2.7756	0.0033	XM_003588185.1	LOC100298723	myotubularin-related protein 8-like	3.9182	0	NM_001076266.2	CDH10	cadherin 10, type 2 (T2-cadherin)	3.7495	0	NM_001102145.1	ZFAND3	zinc finger, AN1-type domain 3	3.4944	0.0327	XM_003585759.1	LOC782246	uncharacterized LOC782246	4.2109	0.0086
XM_002691775.2	EPSTI1	epithelial stromal interaction 1 (breast)	3.6753	0	NM_001076266.2	CDH10	cadherin 10, type 2 (T2-cadherin)	4.1486	0	NM_001102145.1	ZFAND3	zinc finger, AN1-type domain 3	3.3129	0.0003	XM_003585759.1	LOC782246	uncharacterized LOC782246	3.4615	0	NM_001102145.1	ZFAND3	zinc finger, AN1-type domain 3	3.5965	0	NM_174587.1	PRKCB	protein kinase C, beta	4.0621	0.0126	NM_001102145.1	ZFAND3	zinc finger, AN1-type domain 3	4.0893	0.0103
NM_001046333.1	CAMK2D	calcium/calmodulin-dependent protein kinase II delta	2.248	0.0028	NM_001102145.1	ZFAND3	zinc finger, AN1-type domain 3	2.9797	0.0007	NM_177520.2	MGAT4A	mannosyl (alpha-1,3-)-glycoprotein beta-1,4-N-acetylglucosaminyltransferase, isozyme A	3.5333	0.0001	NM_001076266.2	CDH10	cadherin 10, type 2 (T2-cadherin)	3.661	0	NM_177520.2	MGAT4A	mannosyl (alpha-1,3-)-glycoprotein beta-1,4-N-acetylglucosaminyltransferase, isozyme A	3.1345	0	NM_177520.2	MGAT4A	mannosyl (alpha-1,3-)-glycoprotein beta-1,4-N-acetylglucosaminyltransferase, isozyme A	3.4142	0.0356	NM_174587.1	PRKCB	protein kinase C, beta	3.6607	0.0179
XM_003587776.1	LOC787099	zinc finger, CCHC domain containing 2	3.4445	0	NM_177520.2	MGAT4A	mannosyl (alpha-1,3-)-glycoprotein beta-1,4-N-acetylglucosaminyltransferase, isozyme A	2.7365	0.0023	NM_001076192.1	ZEB2	zinc finger E-box binding homeobox 2	2.9635	0.0014	NM_001102145.1	ZFAND3	zinc finger, AN1-type domain 3	3.3881	0	NM_001076192.1	ZEB2	zinc finger E-box binding homeobox 2	3.0969	0	XM_002691687.2	RXRA	retinoid X receptor, alpha	4.0209	0.0134	NM_177520.2	MGAT4A	mannosyl (alpha-1,3-)-glycoprotein beta-1,4-N-acetylglucosaminyltransferase, isozyme A	4.0615	0.0107
XM_002693439.2	FCHSD2	FCH and double SH3 domains 2	2.639	0.0001	NM_001076192.1	ZEB2	zinc finger E-box binding homeobox 2	4.0517	0	NM_001143870.1	PACS1	phosphofurin acidic cluster sorting protein 1	2.3297	0.0194	NM_177520.2	MGAT4A	mannosyl (alpha-1,3-)-glycoprotein beta-1,4-N-acetylglucosaminyltransferase, isozyme A	3.0631	0	XM_002684917.1	TNFSF10	tumor necrosis factor (ligand) superfamily, member 10	2.4218	0.0013	NM_001143870.1	PACS1	phosphofurin acidic cluster sorting protein 1	4.0167	0.0135	NM_001143870.1	PACS1	phosphofurin acidic cluster sorting protein 1	3.9343	0.0121
XM_002690973.1	ATP8B4	probable phospholipid-transporting ATPase IM-like	3.3961	0	XM_002684917.1	TNFSF10	tumor necrosis factor (ligand) superfamily, member 10	2.8659	0.0012	XM_002684917.1	TNFSF10	tumor necrosis factor (ligand) superfamily, member 10	2.6099	0.0066	NM_001076192.1	ZEB2	zinc finger E-box binding homeobox 2	2.5693	0.0002	XM_003585672.1	TNFSF10	tumor necrosis factor (ligand) superfamily, member 10	2.4218	0.0013	NM_001101160.1	TMEM163	transmembrane protein 163	3.2834	0.0476	NM_001101160.1	TMEM163	transmembrane protein 163	3.9323	0.0121
XM_002686265.1	LOC514143	guanylate binding protein 2, interferon-inducible	3.3877	0	XM_003585672.1	TNFSF10	tumor necrosis factor (ligand) superfamily, member 10	2.8659	0.0012	XM_003585672.1	TNFSF10	tumor necrosis factor (ligand) superfamily, member 10	2.6099	0.0066	NM_001143870.1	PACS1	phosphofurin acidic cluster sorting protein 1	2.3942	0.0006	NM_001101160.1	TMEM163	transmembrane protein 163	3.4496	0	XM_003587128.1	MAML3	mastermind-like 3 (Drosophila)	3.5248	0.0316	XM_003587128.1	MAML3	mastermind-like 3 (Drosophila)	3.908	0.0123
NM_001192344.1	PARP12	poly (ADP-ribose) polymerase family, member 12	3.3875	0	NM_001101160.1	TMEM163	transmembrane protein 163	2.976	0.0007	NM_001101160.1	TMEM163	transmembrane protein 163	3.3354	0.0002	XM_002684917.1	TNFSF10	tumor necrosis factor (ligand) superfamily, member 10	3.0931	0	NM_001080331.1	GMDS	GDP-mannose 4,6-dehydratase	2.4221	0.0013	NM_001192655.1	TNRC6B	trinucleotide repeat containing 6B	3.9076	0.0151	NM_001192655.1	TNRC6B	trinucleotide repeat containing 6B	3.8833	0.0125
NM_001105443.1	ZNRF2	zinc and ring finger 2	2.3368	0.0014	NM_001206197.1	PHF21A	PHD finger protein 21A	2.9236	0.0009	XM_003587128.1	MAML3	mastermind-like 3 (Drosophila)	2.5287	0.0094	XM_003585672.1	TNFSF10	tumor necrosis factor (ligand) superfamily, member 10	3.0931	0	XM_002692061.2	CAMK1D	calcium/calmodulin-dependent protein kinase ID	2.5661	0.0006	NM_001080331.1	GMDS	GDP-mannose 4,6-dehydratase	3.907	0.0151	XM_002692061.2	CAMK1D	calcium/calmodulin-dependent protein kinase ID	3.3224	0.0331
XM_003585891.1	LOC508347	interferon-induced protein 44-like	3.3703	0	NM_001192255.1	PLCL2	phospholipase C-like 2	2.3211	0.0121	NM_001192309.1	DIP2B	DIP2 disco-interacting protein 2 homolog B (Drosophila)	2.4783	0.0115	NM_001101160.1	TMEM163	transmembrane protein 163	3.1561	0	NM_001206197.1	PHF21A	PHD finger protein 21A	3.1042	0	XM_002692061.2	CAMK1D	calcium/calmodulin-dependent protein kinase ID	3.9012	0.0152	NM_001192309.1	DIP2B	DIP2 disco-interacting protein 2 homolog B (Drosophila)	3.8201	0.0131
NM_001075746.1	GBP5	guanylate binding protein 5	3.3315	0	XM_003585797.1	EIF4G3	eukaryotic translation initiation factor 4 gamma, 3	3.1895	0.0003	NM_001206197.1	PHF21A	PHD finger protein 21A	2.7686	0.0034	XM_003587128.1	MAML3	mastermind-like 3 (Drosophila)	2.514	0.0003	NM_001192255.1	PLCL2	phospholipase C-like 2	2.6945	0.0003	XM_002688560.2	AKAP8L	A kinase (PRKA) anchor protein 8-like	3.8911	0.0153	NM_001206197.1	PHF21A	PHD finger protein 21A	3.8861	0.0125
NM_001163412.1	CD274	CD274 molecule	3.3172	0	NM_001102505.1	RAF1	v-raf-1 murine leukemia viral oncogene homolog 1	2.2922	0.0134	XM_003585797.1	EIF4G3	eukaryotic translation initiation factor 4 gamma, 3	2.9414	0.0016	NM_001192309.1	DIP2B	DIP2 disco-interacting protein 2 homolog B (Drosophila)	2.6364	0.0001	XM_003585797.1	EIF4G3	eukaryotic translation initiation factor 4 gamma, 3	3.1973	0	NM_001192309.1	DIP2B	DIP2 disco-interacting protein 2 homolog B (Drosophila)	3.8909	0.0153	NM_001192255.1	PLCL2	phospholipase C-like 2	3.8259	0.013
NM_001017940.1	USP18	ubiquitin specific peptidase 18	3.3115	0	NM_001046054.1	BLNK	B-cell linker	3.7949	0	NM_001014847.1	RALY	RNA binding protein, autoantigenic (hnRNP-associated with lethal yellow homolog (mouse))	2.5823	0.0075	NM_001206197.1	PHF21A	PHD finger protein 21A	2.5308	0.0003	NM_001014847.1	RALY	RNA binding protein, autoantigenic (hnRNP-associated with lethal yellow homolog (mouse))	2.5348	0.0007	NM_001192255.1	PLCL2	phospholipase C-like 2	3.8792	0.0154	XM_003585797.1	EIF4G3	eukaryotic translation initiation factor 4 gamma, 3	3.8489	0.0128
XM_002685877.1	IFI16	interferon, gamma-inducible protein 16	3.2669	0	NM_001206575.1	KDM6A	lysine (K)-specific demethylase 6A	3.7419	0	NM_001098095.1	EXT1	exostosin 1	2.7734	0.0034	NM_001192255.1	PLCL2	phospholipase C-like 2	2.2636	0.0013	NM_001098095.1	EXT1	exostosin 1	2.5454	0.0006	XM_003585797.1	EIF4G3	eukaryotic translation initiation factor 4 gamma, 3	3.5086	0.0322	NM_001014847.1	RALY	RNA binding protein, autoantigenic (hnRNP-associated with lethal yellow homolog (mouse))	3.8488	0.0129
XM_002687147.2	GIMAP8	GTPase, IMAP family member 8	2.465	0.0005	NM_174841.2	ITPR1	inositol 1,4,5-trisphosphate receptor, type 1	2.4787	0.007	NM_001046054.1	BLNK	B-cell linker	2.8351	0.0026	XM_003585797.1	EIF4G3	eukaryotic translation initiation factor 4 gamma, 3	2.7395	0.0001	NM_001046054.1	BLNK	B-cell linker	2.9071	0.0001	NM_001014847.1	RALY	RNA binding protein, autoantigenic (hnRNP-associated with lethal yellow homolog (mouse))	3.7637	0.0207	XM_002696531.2	AKAP13	A kinase (PRKA) anchor protein 13	3.4687	0.0249
NM_001046169.1	MDM4	Mdm4 p53 binding protein homolog (mouse)	2.4536	0.0006	NM_001206590.1	ZEB1	zinc finger E-box binding homeobox 1	2.2866	0.0138	NM_001206575.1	KDM6A	lysine (K)-specific demethylase 6A	2.7084	0.0044	NM_001098095.1	EXT1	exostosin 1	3.0886	0	NM_001206575.1	KDM6A	lysine (K)-specific demethylase 6A	2.8422	0.0001	XM_002696531.2	AKAP13	A kinase (PRKA) anchor protein 13	3.8431	0.0171	NM_001098095.1	EXT1	exostosin 1	3.8338	0.013
NM_001077900.1	STAT1	signal transducer and activator of transcription 1, 91kDa	3.1302	0	XM_002685052.2	STAG1	stromal antigen 1	2.3867	0.0096	XM_002685147.2	RUNX1	runt-related transcription factor 1	2.2683	0.0238	NM_001046393.1	FAM107B	family with sequence similarity 107, member B	2.4882	0.0004	XM_002685147.2	RUNX1	runt-related transcription factor 1	2.5672	0.0006	NM_001098095.1	EXT1	exostosin 1	3.4926	0.0328	NM_001102505.1	RAF1	v-raf-1 murine leukemia viral oncogene homolog 1	3.821	0.0131
NM_001100309.1	TDRD7	tudor domain containing 7	3.1272	0	XM_003585698.1	STAG1	stromal antigen 1	2.3867	0.0096	NM_174841.2	ITPR1	inositol 1,4,5-trisphosphate receptor, type 1	2.5262	0.0095	XR_139291.1	LOC100848544	uncharacterized LOC100848544	2.2683	0.0013	NM_174841.2	ITPR1	inositol 1,4,5-trisphosphate receptor, type 1	2.3094	0.0022	XM_002698226.2	TNRC18	trinucleotide repeat containing 18	3.2948	0.0466	NM_001046054.1	BLNK	B-cell linker	3.1144	0.0466
XM_002696144.1	RNF213	ring finger protein 213-like	3.1233	0	NM_001046100.1	ZCCHC7	zinc finger, CCHC domain containing 7	3.28	0.0002	XM_003588170.1-2	SYN1	synapsin I	2.4335	0.0135	XM_003588170.1-2	SYN1	synapsin I	2.3717	0.0007	NM_001206590.1	ZEB1	zinc finger E-box binding homeobox 1	3.5037	0	NM_001205785.1	ARID1A	AT rich interactive domain 1A (SWI-like)	3.7538	0.0212	XM_002698226.2	TNRC18	trinucleotide repeat containing 18	3.7877	0.0135
NM_001130765.1	SP140L	SP140 nuclear body protein-like	3.111	0	NM_001046333.1	CAMK2D	calcium/calmodulin-dependent protein kinase II delta	3.0961	0.0005	NM_001206590.1	ZEB1	zinc finger E-box binding homeobox 1	3.4027	0.0002	NM_001206590.1	ZEB1	zinc finger E-box binding homeobox 1	2.9199	0	NM_001015514.2	ETV6	ets variant 6	2.4816	0.0009	XR_139291.1	LOC100848544	uncharacterized LOC100848544	3.7401	0.0218	NM_001046393.1	FAM107B	family with sequence similarity 107, member B	3.7582	0.0143
NM_001143860.1	MACF1	microtubule-actin crosslinking factor 1	2.388	0.0009	NM_001083689.1	FOXP1	forkhead box P1	2.8972	0.0011	XM_002685052.2	STAG1	stromal antigen 1	3.5265	0.0001	NM_001015514.2	ETV6	ets variant 6	2.7823	0.0001	XM_002685052.2	STAG1	stromal antigen 1	3.6085	0	NM_001206687.1	FOXN3	forkhead box N3	3.7106	0.0233	XR_139291.1	LOC100848544	uncharacterized LOC100848544	3.569	0.0215
XM_002686240.1	LOC786372	trichohyalin-like	3.0552	0	NM_001078005.1	SCFD2	sec1 family domain containing 2	3.546	0	XM_003585698.1	STAG1	stromal antigen 1	3.5265	0.0001	XM_002685052.2	STAG1	stromal antigen 1	3.0372	0	XM_003585698.1	STAG1	stromal antigen 1	3.6085	0	XM_002685147.2	RUNX1	runt-related transcription factor 1	3.6763	0.0251	XM_002685147.2	RUNX1	runt-related transcription factor 1	3.6606	0.0179
XM_003586590.1	GPHN	gephyrin	3.0166	0	NM_001083741.1	LRRC8D	leucine rich repeat containing 8 family, member D	2.6874	0.0028	NM_001046100.1	ZCCHC7	zinc finger, CCHC domain containing 7	3.2029	0.0005	XM_003585698.1	STAG1	stromal antigen 1	3.0372	0	NM_001046100.1	ZCCHC7	zinc finger, CCHC domain containing 7	3.601	0	NM_174841.2	ITPR1	inositol 1,4,5-trisphosphate receptor, type 1	3.4639	0.0339	NM_174841.2	ITPR1	inositol 1,4,5-trisphosphate receptor, type 1	3.6593	0.0179
XM_003586591.1	GPHN	gephyrin	3.0166	0	XM_002690187.1	LOC100296943	uncharacterized LOC100296943	2.7706	0.0019	NM_001046333.1	CAMK2D	calcium/calmodulin-dependent protein kinase II delta	3.5882	0.0001	NM_001046100.1	ZCCHC7	zinc finger, CCHC domain containing 7	2.5234	0.0003	NM_001046333.1	CAMK2D	calcium/calmodulin-dependent protein kinase II delta	3.5908	0	XM_003588170.1-2	SYN1	synapsin I	3.6553	0.0261	XM_003588170.1-2	SYN1	synapsin I	3.4187	0.0273
XM_003586592.1	GPHN	gephyrin	3.0166	0	NM_001102207.1	EXOC4	exocyst complex component 4	2.9897	0.0007	XM_003587457.1	LOC535946	KAT8 regulatory NSL complex subunit 1	2.4687	0.0119	NM_001046333.1	CAMK2D	calcium/calmodulin-dependent protein kinase II delta	2.625	0.0001	XM_003587457.1	LOC535946	KAT8 regulatory NSL complex subunit 1	2.6389	0.0004	NM_001035383.1	PLEKHA2	pleckstrin homology domain containing, family A (phosphoinositide binding specific) member 2	3.6365	0.027	NM_001192668.1	CHST11	carbohydrate (chondroitin 4) sulfotransferase 11	3.6402	0.0187
XM_003586593.1	GPHN	gephyrin	3.0166	0	XM_002690189.1	BACH2	BTB and CNC homology 1, basic leucine zipper transcription factor 2	2.47	0.0072	NM_001205999.1	ADD1	adducin 1 (alpha)	2.5845	0.0074	XM_003587457.1	LOC535946	KAT8 regulatory NSL complex subunit 1	2.6843	0.0001	NM_001205999.1	ADD1	adducin 1 (alpha)	2.3949	0.0014	NM_001015514.2	ETV6	ets variant 6	3.613	0.0281	NM_001206590.1	ZEB1	zinc finger E-box binding homeobox 1	3.6145	0.0197
NM_001244229.1	LOC512486	interferon-induced guanylate-binding protein 1	2.9479	0	XM_002695612.2	BCAS3	breast carcinoma amplified sequence 3	2.8295	0.0014	XM_002694049.1	RERE	arginine-glutamic acid dipeptide (RE) repeats	2.4145	0.0145	XM_002694049.1	RERE	arginine-glutamic acid dipeptide (RE) repeats	2.5176	0.0003	NM_001083689.1	FOXP1	forkhead box P1	2.5403	0.0007	XM_003587457.1	LOC535946	KAT8 regulatory NSL complex subunit 1	3.3872	0.0381	NM_001015514.2	ETV6	ets variant 6	3.6033	0.0201
NM_001035098.1	NMI	N-myc (and STAT) interactor	2.9191	0	NM_001195030.1	C1H3orf70	chromosome 1 open reading frame, human C3orf70	3.4618	0.0001	NM_001083689.1	FOXP1	forkhead box P1	2.7461	0.0038	NM_001083689.1	FOXP1	forkhead box P1	2.4727	0.0004	NM_001078005.1	SCFD2	sec1 family domain containing 2	2.8706	0.0001	NM_001205999.1	ADD1	adducin 1 (alpha)	3.5747	0.0297	XM_002685052.2	STAG1	stromal antigen 1	3.1802	0.0424
XM_002693205.1	LOC516599	tripartite motif containing 5-like	2.8417	0	NM_001075447.1	SP140	SP140 nuclear body protein	2.4534	0.0077	NM_001078005.1	SCFD2	sec1 family domain containing 2	3.0971	0.0008	NM_001078005.1	SCFD2	sec1 family domain containing 2	2.3957	0.0006	NM_001083741.1	LRRC8D	leucine rich repeat containing 8 family, member D	2.6776	0.0003	XM_002707735.1	ITPKB	inositol-trisphosphate 3-kinase B	3.5702	0.0299	XM_003585698.1	STAG1	stromal antigen 1	3.1802	0.0424
XM_003586766.1	LOC781036	DnaJ (Hsp40) homolog, subfamily C, member 1	2.7895	0	NM_001205872.1	RAPGEF1	Rap guanine nucleotide exchange factor (GEF) 1	2.409	0.009	NM_001083741.1	LRRC8D	leucine rich repeat containing 8 family, member D	3.0098	0.0011	NM_001083741.1	LRRC8D	leucine rich repeat containing 8 family, member D	2.5935	0.0002	NM_001113227.1	ELMO1	engulfment and cell motility 1	2.9117	0.0001	XM_002694049.1	RERE	arginine-glutamic acid dipeptide (RE) repeats	3.5701	0.0299	NM_001046333.1	CAMK2D	calcium/calmodulin-dependent protein kinase II delta	3.4902	0.0242
XM_002686013.2	ADAR	adenosine deaminase, RNA-specific	2.7762	0	NM_001192963.1	SLC2A13	solute carrier family 2 (facilitated glucose transporter), member 13	2.6141	0.004	NM_001113227.1	ELMO1	engulfment and cell motility 1	2.9875	0.0013	NM_001113227.1	ELMO1	engulfment and cell motility 1	2.8181	0	XM_002690187.1	LOC100296943	uncharacterized LOC100296943	2.2703	0.0027	NM_001083689.1	FOXP1	forkhead box P1	3.3243	0.0439	XM_003587457.1	LOC535946	KAT8 regulatory NSL complex subunit 1	3.5867	0.0208
NM_001102261.1	GBP4	guanylate binding protein 4	2.7591	0	XM_002693439.2	FCHSD2	FCH and double SH3 domains 2	2.6525	0.0033	XM_002690187.1	LOC100296943	uncharacterized LOC100296943	2.5164	0.0099	NM_001102207.1	EXOC4	exocyst complex component 4	3.4409	0	NM_001102207.1	EXOC4	exocyst complex component 4	3.466	0	NM_001076803.1	KIAA0922	KIAA0922 ortholog	3.5515	0.0306	NM_001205999.1	ADD1	adducin 1 (alpha)	3.1641	0.0435
XM_003586278.1	LOC100848038	uncharacterized LOC100848038	2.7485	0	NM_174748.1	ITGA4	integrin, alpha 4 (antigen CD49D, alpha 4 subunit of VLA-4 receptor)	2.8763	0.0012	NM_001102207.1	EXOC4	exocyst complex component 4	3.4538	0.0001	XM_002691147.2	AFF3	AF4/FMR2 family, member 3	2.3971	0.0006	XM_002691147.2	AFF3	AF4/FMR2 family, member 3	2.874	0.0001	XM_002694863.2	LOC100299071	uncharacterized LOC100299071	3.5342	0.0313	XM_002707735.1	ITPKB	inositol-trisphosphate 3-kinase B	3.1006	0.0474
NM_001161651.1	TPC3	two pore channel 3	2.4734	0.0005	XM_002697579.2	JARID2	jumonji, AT rich interactive domain 2	2.3922	0.0094	XM_002691147.2	AFF3	AF4/FMR2 family, member 3	2.9228	0.0017	NM_001083706.1	PDGFD	platelet derived growth factor D	3.2303	0	NM_001083706.1	PDGFD	platelet derived growth factor D	3.5048	0	NM_001191156.1	WDR20	WD repeat domain 20	3.5298	0.0315	XM_002694049.1	RERE	arginine-glutamic acid dipeptide (RE) repeats	3.1691	0.0432
XM_002696940.1	TRANK1	tetratricopeptide repeat and ankyrin repeat containing 1	2.691	0.0001	XM_003585795.1	EIF4G3	eukaryotic translation initiation factor 4 gamma, 3	2.9966	0.0007	NM_001083706.1	PDGFD	platelet derived growth factor D	3.2805	0.0003	XM_002696784.2	MARK3	MAP/microtubule affinity-regulating kinase 3	2.4168	0.0005	NM_001076010.1	IP6K1	inositol hexakisphosphate kinase 1	2.2408	0.0032	NM_001083741.1	LRRC8D	leucine rich repeat containing 8 family, member D	3.309	0.0453	NM_001083689.1	FOXP1	forkhead box P1	3.5529	0.022
NM_174098.3	LAP3	leucine aminopeptidase 3	2.6813	0.0001	NM_001076035.1	GTDC1	glycosyltransferase-like domain containing 1	2.948	0.0008	XM_002696784.2	MARK3	MAP/microtubule affinity-regulating kinase 3	2.9279	0.0017	XM_002695612.2	BCAS3	breast carcinoma amplified sequence 3	2.5794	0.0002	XM_002695612.2	BCAS3	breast carcinoma amplified sequence 3	3.0654	0	NM_001113227.1	ELMO1	engulfment and cell motility 1	3.4145	0.0356	NM_001076803.1	KIAA0922	KIAA0922 ortholog	3.1495	0.0444
NM_001035075.1	XAF1	XIAP associated factor 1	2.6649	0.0001	NM_001105443.1	ZNRF2	zinc and ring finger 2	3.3822	0.0001	XM_002690189.1	BACH2	BTB and CNC homology 1, basic leucine zipper transcription factor 2	2.5224	0.0096	NM_176655.2	NDUFA10	NADH dehydrogenase (ubiquinone) 1 alpha subcomplex, 10, 42kDa	2.4853	0.0004	NM_176655.2	NDUFA10	NADH dehydrogenase (ubiquinone) 1 alpha subcomplex, 10, 42kDa	2.4038	0.0014	NM_001206316.1	KDM4A	lysine (K)-specific demethylase 4A	3.5253	0.0316	XM_002694863.2	LOC100299071	uncharacterized LOC100299071	3.5264	0.023
NM_001192644.1	HERC6	hect domain and RLD 6	2.6638	0.0001	NM_001099385.1	RUNX1T1	runt-related transcription factor 1; translocated to, 1 (cyclin D-related)	3.3554	0.0001	XM_002695612.2	BCAS3	breast carcinoma amplified sequence 3	3.0363	0.001	NM_001195030.1	C1H3orf70	chromosome 1 open reading frame, human C3orf70	3.1366	0	NM_001195030.1	C1H3orf70	chromosome 1 open reading frame, human C3orf70	3.396	0	XM_002691147.2	AFF3	AF4/FMR2 family, member 3	3.3765	0.0391	NM_001191156.1	WDR20	WD repeat domain 20	3.1772	0.0426
XM_002688075.1	C6H4orf21	zinc finger, GRF-type containing 1	2.2516	0.0028	XM_002691830.1	LRCH1	leucine-rich repeats and calponin homology (CH) domain containing 1	2.9914	0.0007	NM_001195030.1	C1H3orf70	chromosome 1 open reading frame, human C3orf70	3.1013	0.0007	NM_001192963.1	SLC2A13	solute carrier family 2 (facilitated glucose transporter), member 13	3.4446	0	NM_001192963.1	SLC2A13	solute carrier family 2 (facilitated glucose transporter), member 13	3.1807	0	NM_001111120.1	PRKCE	protein kinase C, epsilon	3.5052	0.0323	NM_001083741.1	LRRC8D	leucine rich repeat containing 8 family, member D	3.5292	0.0229
XM_002686247.1	LOC781710	interferon-induced guanylate-binding protein 1-like	2.6093	0.0001	NM_001128498.1-1	BTBD9	BTB (POZ) domain containing 9	2.6953	0.0027	NM_001075447.1	SP140	SP140 nuclear body protein	2.6033	0.0068	XM_003587776.1	LOC787099	zinc finger, CCHC domain containing 2	2.254	0.0014	XM_002693439.2	FCHSD2	FCH and double SH3 domains 2	3.4185	0	XM_002696784.2	MARK3	MAP/microtubule affinity-regulating kinase 3	3.3344	0.043	NM_001113227.1	ELMO1	engulfment and cell motility 1	3.5271	0.023
NM_001206503.1	PML	promyelocytic leukemia	2.6073	0.0002	NM_001099010.1	RRAS2	related RAS viral (r-ras) oncogene homolog 2	2.6106	0.004	NM_001192963.1	SLC2A13	solute carrier family 2 (facilitated glucose transporter), member 13	3.2757	0.0003	XM_002693439.2	FCHSD2	FCH and double SH3 domains 2	2.6359	0.0001	NM_174748.1	ITGA4	integrin, alpha 4 (antigen CD49D, alpha 4 subunit of VLA-4 receptor)	2.8456	0.0001	NM_001076010.1	IP6K1	inositol hexakisphosphate kinase 1	3.4814	0.0332	XM_002690187.1	LOC100296943	uncharacterized LOC100296943	3.5232	0.0231
NM_001046461.1	TRIM34	tripartite motif containing 34	2.6009	0.0002	NM_001205489.1	TBC1D5	TBC1 domain family, member 5	2.6485	0.0033	XM_002693439.2	FCHSD2	FCH and double SH3 domains 2	3.096	0.0008	NM_174748.1	ITGA4	integrin, alpha 4 (antigen CD49D, alpha 4 subunit of VLA-4 receptor)	2.556	0.0002	XM_003585795.1	EIF4G3	eukaryotic translation initiation factor 4 gamma, 3	2.8935	0.0001	NM_176655.2	NDUFA10	NADH dehydrogenase (ubiquinone) 1 alpha subcomplex, 10, 42kDa	3.4715	0.0336	NM_001102207.1	EXOC4	exocyst complex component 4	3.518	0.0233
NM_001046361.1	PAPD4	PAP associated domain containing 4	2.507	0.0004	NM_001075338.1	MICU1	mitochondrial calcium uptake 1	3.2948	0.0002	NM_174748.1	ITGA4	integrin, alpha 4 (antigen CD49D, alpha 4 subunit of VLA-4 receptor)	3.0387	0.001	XM_003585795.1	EIF4G3	eukaryotic translation initiation factor 4 gamma, 3	2.3864	0.0006	NM_001076035.1	GTDC1	glycosyltransferase-like domain containing 1	3.3277	0	NM_001205872.1	RAPGEF1	Rap guanine nucleotide exchange factor (GEF) 1	3.4556	0.0342	XM_002691147.2	AFF3	AF4/FMR2 family, member 3	3.5063	0.0237
NM_178108.2	OAS1	2',5'-oligoadenylate synthetase 1, 40/46kDa	2.5716	0.0002	XM_002696972.2	RYBP	RING1 and YY1 binding protein	3.045	0.0006	XM_003585795.1	EIF4G3	eukaryotic translation initiation factor 4 gamma, 3	2.8074	0.0029	XM_002690973.1	ATP8B4	probable phospholipid-transporting ATPase IM-like	2.4923	0.0003	NM_001105443.1	ZNRF2	zinc and ring finger 2	3.3534	0	NM_001166486.1	BCL2	B-cell CLL/lymphoma 2	3.4524	0.0343	NM_001111120.1	PRKCE	protein kinase C, epsilon	3.2623	0.0371
NM_173940.2	MX1	myxovirus (influenza virus) resistance 1, interferon-inducible protein p78 (mouse)	2.5683	0.0002	NM_174080.2	UBE2K	ubiquitin-conjugating enzyme E2K	2.3906	0.0095	NM_001076035.1	GTDC1	glycosyltransferase-like domain containing 1	3.3884	0.0002	NM_001076035.1	GTDC1	glycosyltransferase-like domain containing 1	3.2715	0	NM_001099385.1	RUNX1T1	runt-related transcription factor 1; translocated to, 1 (cyclin D-related)	2.8858	0.0001	XR_139712.1	LOC100847940	uncharacterized LOC100847940	3.4491	0.0344	XM_002696784.2	MARK3	MAP/microtubule affinity-regulating kinase 3	3.4955	0.024
XM_002698411.2	PIK3AP1	phosphoinositide-3-kinase adaptor protein 1	2.4541	0.0006	NM_001014943.1	ARL15	ADP-ribosylation factor-like 15	2.4319	0.0083	NM_001105443.1	ZNRF2	zinc and ring finger 2	3.257	0.0003	NM_001105443.1	ZNRF2	zinc and ring finger 2	2.9614	0	XM_002691830.1	LRCH1	leucine-rich repeats and calponin homology (CH) domain containing 1	2.5239	0.0007	NM_001078092.1	WWOX	WW domain containing oxidoreductase	3.4412	0.0347	XM_002690189.1	BACH2	BTB and CNC homology 1, basic leucine zipper transcription factor 2	3.4882	0.0243
XM_002684646.2	USP25	ubiquitin specific peptidase 25	2.4242	0.0007	XM_002690781.2	AVEN	apoptosis, caspase activation inhibitor	3.2107	0.0003	NM_001099385.1	RUNX1T1	runt-related transcription factor 1; translocated to, 1 (cyclin D-related)	2.9056	0.0018	NM_001205874.1	CRAMP1L	Crm, cramped-like (Drosophila)	2.4072	0.0006	NM_001128498.1-1	BTBD9	BTB (POZ) domain containing 9	3.1367	0	NM_174331.2	GRK5	G protein-coupled receptor kinase 5	3.433	0.035	NM_001076010.1	IP6K1	inositol hexakisphosphate kinase 1	3.1849	0.0421
XM_002689480.2	DDX58	DEAD (Asp-Glu-Ala-Asp) box polypeptide 58	2.5567	0.0002	NM_173995.2	ATRN	attractin	2.5734	0.0048	NM_001205874.1	CRAMP1L	Crm, cramped-like (Drosophila)	2.864	0.0022	NM_001128498.1-1	BTBD9	BTB (POZ) domain containing 9	2.3389	0.0009	NM_001099010.1	RRAS2	related RAS viral (r-ras) oncogene homolog 2	3.2977	0	XM_002695118.1	PRR12	proline rich 12	3.4296	0.0351	XM_002695612.2	BCAS3	breast carcinoma amplified sequence 3	3.4742	0.0247
XM_002686267.2	LOC100336669	guanylate binding protein 4-like	2.4736	0.0005	NM_001192916.1	EBF1	early B-cell factor 1	3.2094	0.0003	XM_002691830.1	LRCH1	leucine-rich repeats and calponin homology (CH) domain containing 1	2.3193	0.02	NM_001099010.1	RRAS2	related RAS viral (r-ras) oncogene homolog 2	2.6345	0.0001	NM_001205489.1	TBC1D5	TBC1 domain family, member 5	3.2908	0	NM_001105365.1	ITGB7	integrin, beta 7	3.3934	0.0375	NM_001098050.1	MAML2	mastermind-like 2 (Drosophila)	3.4654	0.025
NM_001102266.1	AKAP7	A kinase (PRKA) anchor protein 7	2.448	0.0006	NM_001103282.1	HERC1	hect (homologous to the E6-AP (UBE3A) carboxyl terminus) domain and RCC1 (CHC1)-like domain (RLD) 1	2.2857	0.0138	NM_001128498.1-1	BTBD9	BTB (POZ) domain containing 9	2.6716	0.0052	NM_001205489.1	TBC1D5	TBC1 domain family, member 5	2.7605	0.0001	NM_001075338.1	MICU1	mitochondrial calcium uptake 1	2.7128	0.0003	NM_001205827.1	SMG6	smg-6 homolog, nonsense mediated mRNA decay factor (C. elegans)	3.3604	0.0406	NM_001195030.1	C1H3orf70	chromosome 1 open reading frame, human C3orf70	3.2014	0.041
NM_001075839.1	MOV10	Mov10, Moloney leukemia virus 10, homolog (mouse)	2.4282	0.0007	NM_001076121.1	BCL11A	B-cell CLL/lymphoma 11A (zinc finger protein)	2.8936	0.0011	NM_001099010.1	RRAS2	related RAS viral (r-ras) oncogene homolog 2	2.9032	0.0018	NM_001075338.1	MICU1	mitochondrial calcium uptake 1	2.479	0.0004	XR_139265.1	LOC100848984	uncharacterized LOC100848984	2.2862	0.0025	NM_001102136.1	NXN	nucleoredoxin	3.3453	0.042	NM_001034630.1	GRB2	growth factor receptor-bound protein 2	3.4594	0.0252
NM_001244141.1	NAMPT	nicotinamide phosphoribosyltransferase	2.376	0.001	XM_002691921.1	ABCC4	ATP-binding cassette, sub-family C (CFTR/MRP), member 4	3.1415	0.0004	NM_001205489.1	TBC1D5	TBC1 domain family, member 5	2.9539	0.0015	XR_139265.1	LOC100848984	uncharacterized LOC100848984	2.2542	0.0014	XR_139266.1	LOC100848984	uncharacterized LOC100848984	2.2862	0.0025	XM_002698037.1	XYLT1	xylosyltransferase I	3.3247	0.0439	NM_001205872.1	RAPGEF1	Rap guanine nucleotide exchange factor (GEF) 1	3.2628	0.037
NM_178109.2	EIF2AK2	eukaryotic translation initiation factor 2-alpha kinase 2	2.3678	0.0011	NM_001193149.1	2015-03-01	membrane-associated ring finger (C3HC4) 1	3.1248	0.0004	NM_001075338.1	MICU1	mitochondrial calcium uptake 1	2.6292	0.0061	XR_139266.1	LOC100848984	uncharacterized LOC100848984	2.2542	0.0014	XM_002696972.2	RYBP	RING1 and YY1 binding protein	3.2291	0	NM_001082607.1	SHKBP1	SH3KBP1 binding protein 1	3.3156	0.0447	NM_174748.1	ITGA4	integrin, alpha 4 (antigen CD49D, alpha 4 subunit of VLA-4 receptor)	3.1969	0.0413
XM_002691343.2	SULT6B1	sulfotransferase family, cytosolic, 6B, member 1	2.2762	0.0023	NM_001075739.1	STRBP	spermatid perinuclear RNA binding protein	2.5376	0.0055	XM_002696972.2	RYBP	RING1 and YY1 binding protein	3.276	0.0003	XM_002696972.2	RYBP	RING1 and YY1 binding protein	2.9582	0	NM_001205926.1	RPS6KA6	ribosomal protein S6 kinase, 90kDa, polypeptide 6	3.0365	0	NM_001206656.1	MSI2	musashi homolog 2 (Drosophila)	3.3127	0.045	XM_002697579.2	JARID2	jumonji, AT rich interactive domain 2	3.4087	0.0278
NM_001206538.1	PARP14	poly (ADP-ribose) polymerase family, member 14	2.2576	0.0027	NM_001034598.1	NFYC	nuclear transcription factor Y, gamma	2.6529	0.0033	NM_001205926.1	RPS6KA6	ribosomal protein S6 kinase, 90kDa, polypeptide 6	2.9669	0.0014	NM_001205926.1	RPS6KA6	ribosomal protein S6 kinase, 90kDa, polypeptide 6	3.267	0	NM_174080.2	UBE2K	ubiquitin-conjugating enzyme E2K	3.257	0	NM_001040546.1	MED27	mediator complex subunit 27	3.312	0.045	XM_003585795.1	EIF4G3	eukaryotic translation initiation factor 4 gamma, 3	3.4071	0.0279
NM_174501.2	ALOX15	arachidonate 15-lipoxygenase	-2.2777	0.0023	NM_001192669.2	NAV3	neuron navigator 3	3.114	0.0005	NM_174080.2	UBE2K	ubiquitin-conjugating enzyme E2K	3.1448	0.0006	NM_174080.2	UBE2K	ubiquitin-conjugating enzyme E2K	2.6558	0.0001	NM_001014943.1	ARL15	ADP-ribosylation factor-like 15	3.2377	0	XM_002692259.2	TAF4	TAF4 RNA polymerase II, TATA box binding protein (TBP)-associated factor, 135kDa	3.2948	0.0466	NM_001078165.1	CELF2	CUGBP, Elav-like family member 2	3.4039	0.0281
NM_001206735.1	IL1R1	interleukin 1 receptor, type I	-2.2783	0.0023	XM_003586219.1	LOC505766	BMP2 inducible kinase	2.762	0.002	XM_002691441.2	AAK1	AP2 associated kinase 1	2.2784	0.023	XM_002691441.2	AAK1	AP2 associated kinase 1	2.2937	0.0011	XM_002690781.2	AVEN	apoptosis, caspase activation inhibitor	2.7327	0.0002	XR_139265.1	LOC100848984	uncharacterized LOC100848984	3.2876	0.0472	NM_001076035.1	GTDC1	glycosyltransferase-like domain containing 1	3.1214	0.0462
NM_176668.2	AOX1	aldehyde oxidase 1	-2.2861	0.0021	NM_001130765.1	SP140L	SP140 nuclear body protein-like	2.3271	0.0118	NM_001014943.1	ARL15	ADP-ribosylation factor-like 15	3.1486	0.0006	NM_001014943.1	ARL15	ADP-ribosylation factor-like 15	3.1092	0	NM_173995.2	ATRN	attractin	2.862	0.0001	XR_139266.1	LOC100848984	uncharacterized LOC100848984	3.2876	0.0472	NM_001105443.1	ZNRF2	zinc and ring finger 2	3.2332	0.039
XM_002691884.2	DACH1	dachshund homolog 1 (Drosophila)	-2.3133	0.0017	XM_002698448.1	C26H10orf76	chromosome 26 open reading frame, human C10orf76	2.3864	0.0096	XM_002690781.2	AVEN	apoptosis, caspase activation inhibitor	2.3978	0.0153	NM_173995.2	ATRN	attractin	3.2103	0	NM_001192916.1	EBF1	early B-cell factor 1	2.6974	0.0003	NM_001206242.1	ARIH2	ariadne homolog 2 (Drosophila)	3.2797	0.0479	NM_001192210.1	ZNRF1	zinc and ring finger 1	3.3573	0.0307
NM_001114518.1	PKIB	protein kinase (cAMP-dependent, catalytic) inhibitor beta	-2.6239	0.0001	NM_001143860.1	MACF1	microtubule-actin crosslinking factor 1	2.3172	0.0122	NM_173995.2	ATRN	attractin	3.061	0.0009	NM_001103263.1	RABGAP1L	RAB GTPase activating protein 1-like	2.7973	0	NM_001081605.1	MTMR3	myotubularin related protein 3	2.3681	0.0016	NM_001105372.1	PPP6R3	protein phosphatase 6, regulatory subunit 3	3.2748	0.0483	NM_001205874.1	CRAMP1L	Crm, cramped-like (Drosophila)	3.3325	0.0324
XM_002684869.1	DGKG	diacylglycerol kinase, gamma 90kDa	-2.8096	0	XM_003587627.1	SLC25A26	solute carrier family 25 (S-adenosylmethionine carrier), member 26	2.6859	0.0028	NM_001192916.1	EBF1	early B-cell factor 1	2.6881	0.0048	NM_001046169.1	MDM4	Mdm4 p53 binding protein homolog (mouse)	2.7045	0.0001	NM_001076121.1	BCL11A	B-cell CLL/lymphoma 11A (zinc finger protein)	2.5011	0.0008	XR_139378.1	LOC100848688	uncharacterized LOC100848688	-3.4196	0.0354	XM_002691830.1	LRCH1	leucine-rich repeats and calponin homology (CH) domain containing 1	3.3019	0.0344
					NM_001205886.1	MAN2A1	mannosidase, alpha, class 2A, member 1	2.5855	0.0045	NM_001081605.1	MTMR3	myotubularin related protein 3	2.341	0.0186	XM_003585862.1	CDC14A	cell division cycle 14A	2.5548	0.0002	NM_001103263.1	RABGAP1L	RAB GTPase activating protein 1-like	3.1662	0	NM_001038063.1	TMCC3	transmembrane and coiled-coil domain family 3	-3.5734	0.0298	XM_002696930.1	SNRK	SNF related kinase	3.3003	0.0345
					NM_001206266.1	SLC35D2	solute carrier family 35, member D2	3.076	0.0005	NM_001103263.1	RABGAP1L	RAB GTPase activating protein 1-like	2.8732	0.0021	XM_002684783.2	ZBTB20	zinc finger and BTB domain containing 20	2.5	0.0003	NM_001046169.1	MDM4	Mdm4 p53 binding protein homolog (mouse)	2.4926	0.0009						NM_001128498.1-1	BTBD9	BTB (POZ) domain containing 9	3.2982	0.0347
					XM_002685559.2	IKZF2	IKAROS family zinc finger 2 (Helios)	3.0671	0.0006	NM_001046169.1	MDM4	Mdm4 p53 binding protein homolog (mouse)	3.1634	0.0006	NM_001076406.1	SMYD3	SET and MYND domain containing 3	3.1453	0	XM_003585862.1	CDC14A	cell division cycle 14A	2.5907	0.0005						NM_001205489.1	TBC1D5	TBC1 domain family, member 5	3.256	0.0375
					XM_002685560.1	IKZF2	IKAROS family zinc finger 2 (Helios)	3.0547	0.0006	XM_003585862.1	CDC14A	cell division cycle 14A	2.7664	0.0035	NM_001192591.1	LPP	LIM domain containing preferred translocation partner in lipoma	3.1412	0	XM_002684783.2	ZBTB20	zinc finger and BTB domain containing 20	2.7737	0.0002						XM_002688519.2	MAU2	MAU2 chromatid cohesion factor homolog (C. elegans)	3.2808	0.0358
					XM_003585796.1	EIF4G3	eukaryotic translation initiation factor 4 gamma, 3	2.8498	0.0013	XM_002684783.2	ZBTB20	zinc finger and BTB domain containing 20	3.1565	0.0006	XM_002686168.1	CDC14A	cell division cycle 14A	2.6149	0.0002	NM_001076406.1	SMYD3	SET and MYND domain containing 3	2.88	0.0001						XM_002696972.2	RYBP	RING1 and YY1 binding protein	3.2026	0.0409
					NM_001192468.1	MED13L	mediator complex subunit 13-like	2.7251	0.0024	NM_001076406.1	SMYD3	SET and MYND domain containing 3	2.9516	0.0015	NM_001075739.1	STRBP	spermatid perinuclear RNA binding protein	2.4062	0.0006	NM_001192591.1	LPP	LIM domain containing preferred translocation partner in lipoma	2.6084	0.0005						NM_001014943.1	ARL15	ADP-ribosylation factor-like 15	3.0912	0.0484
					XM_003585767.1	IKZF2	IKAROS family zinc finger 2 (Helios)	3.0433	0.0006	NM_001192591.1	LPP	LIM domain containing preferred translocation partner in lipoma	2.7829	0.0032	NM_001081583.1	TLE4	transducin-like enhancer of split 4 (E(sp1) homolog, Drosophila)	2.4955	0.0003	XM_002691165.2	CNNM3	cyclin M3	2.29	0.0025						NM_001037614.1	UBE2H	ubiquitin-conjugating enzyme E2H	3.2307	0.0391
					NM_175798.3	CD38	CD38 molecule	2.2828	0.014	XM_002686168.1	CDC14A	cell division cycle 14A	2.7365	0.0039	NM_001130765.1	SP140L	SP140 nuclear body protein-like	2.4511	0.0004	XM_002686168.1	CDC14A	cell division cycle 14A	2.6217	0.0004						NM_001192916.1	EBF1	early B-cell factor 1	3.102	0.0474
					NM_001205707.1	CDK19	cyclin-dependent kinase 19	2.8859	0.0011	NM_001193149.1	2015-03-01	membrane-associated ring finger (C3HC4) 1	2.2443	0.0257	XM_002698448.1	C26H10orf76	chromosome 26 open reading frame, human C10orf76	2.5571	0.0002	NM_001075739.1	STRBP	spermatid perinuclear RNA binding protein	3.0053	0						NM_001103282.1	HERC1	hect (homologous to the E6-AP (UBE3A) carboxyl terminus) domain and RCC1 (CHC1)-like domain (RLD) 1	3.2036	0.0409
					XM_003586590.1	GPHN	gephyrin	2.4132	0.0088	NM_001075739.1	STRBP	spermatid perinuclear RNA binding protein	3.0588	0.0009	NM_001143860.1	MACF1	microtubule-actin crosslinking factor 1	2.3825	0.0007	NM_001034598.1	NFYC	nuclear transcription factor Y, gamma	2.5258	0.0007						NM_001081605.1	MTMR3	myotubularin related protein 3	3.195	0.0414
					XM_003586591.1	GPHN	gephyrin	2.4132	0.0088	NM_001081583.1	TLE4	transducin-like enhancer of split 4 (E(sp1) homolog, Drosophila)	2.6648	0.0053	NM_001035409.1	STIM1	stromal interaction molecule 1	2.5687	0.0002	NM_001192669.2	NAV3	neuron navigator 3	2.5891	0.0005						NM_001076121.1	BCL11A	B-cell CLL/lymphoma 11A (zinc finger protein)	3.1896	0.0418
					XM_003586592.1	GPHN	gephyrin	2.4132	0.0088	NM_001034598.1	NFYC	nuclear transcription factor Y, gamma	2.7113	0.0044	XM_003587627.1	SLC25A26	solute carrier family 25 (S-adenosylmethionine carrier), member 26	2.9357	0	XM_003586219.1	LOC505766	BMP2 inducible kinase	3.1122	0						NM_001103263.1	RABGAP1L	RAB GTPase activating protein 1-like	3.1384	0.0451
					XM_003586593.1	GPHN	gephyrin	2.4132	0.0088	NM_001192669.2	NAV3	neuron navigator 3	2.4982	0.0106	NM_001024505.2	ELMO1	engulfment and cell motility 1	2.5564	0.0002	NM_001130765.1	SP140L	SP140 nuclear body protein-like	2.5161	0.0007						NM_001192886.2	RASSF3	Ras association (RalGDS/AF-6) domain family member 3	3.1049	0.0472
					NM_001034256.1	C4H7orf44	cytochrome C oxidase assembly factor 1 homolog (S. cerevisiae)	2.4592	0.0075	XM_003586219.1	LOC505766	BMP2 inducible kinase	2.301	0.0213	NM_001191172.1	CNNM2	cyclin M2	2.9827	0	XM_002698448.1	C26H10orf76	chromosome 26 open reading frame, human C10orf76	2.529	0.0007						XM_003585862.1	CDC14A	cell division cycle 14A	3.162	0.0436
					NM_001102495.1	TUBGCP5	tubulin, gamma complex associated protein 5	2.374	0.01	XM_002698448.1	C26H10orf76	chromosome 26 open reading frame, human C10orf76	2.4189	0.0143	NM_001076231.1	HDAC8	histone deacetylase 8	2.9418	0	XM_003587627.1	SLC25A26	solute carrier family 25 (S-adenosylmethionine carrier), member 26	2.8233	0.0001						XM_002691165.2	CNNM3	cyclin M3	3.1355	0.0453
					NM_001193032.1-1	CCDC91	coiled-coil domain containing 91	2.5571	0.0051	NM_001143860.1	MACF1	microtubule-actin crosslinking factor 1	2.9144	0.0017	XM_003585640.1	ZBTB20	zinc finger and BTB domain containing 20	2.5077	0.0003	NM_001024505.2	ELMO1	engulfment and cell motility 1	2.609	0.0005						NM_001206083.1	FOXO3	forkhead box O3	3.1384	0.0451
					XM_002684855.2	DLG1	discs, large homolog 1 (Drosophila)	2.3728	0.01	NM_001035409.1	STIM1	stromal interaction molecule 1	2.4514	0.0126	NM_001046453.1	PBX3	pre-B-cell leukemia homeobox 3	2.6695	0.0001	NM_001191172.1	CNNM2	cyclin M2	2.3811	0.0015						XM_002686168.1	CDC14A	cell division cycle 14A	3.1307	0.0456
					XM_003586038.1	LOC100848671	uncharacterized LOC100848671	2.4954	0.0065	XM_003587627.1	SLC25A26	solute carrier family 25 (S-adenosylmethionine carrier), member 26	2.9254	0.0017	NM_001205886.1	MAN2A1	mannosidase, alpha, class 2A, member 1	2.7574	0.0001	NM_001076231.1	HDAC8	histone deacetylase 8	3.0937	0						NM_001034418.1	RCSD1	RCSD domain containing 1	3.1279	0.0458
					NM_173924.2	IL7	interleukin 7	2.9865	0.0007	NM_001024505.2	ELMO1	engulfment and cell motility 1	2.9399	0.0016	NM_001077885.1	TCF12	transcription factor 12	2.8099	0	XM_003585640.1	ZBTB20	zinc finger and BTB domain containing 20	2.5302	0.0007						NM_001075739.1	STRBP	spermatid perinuclear RNA binding protein	3.1227	0.0461
					XM_002692791.2	VPS13B	vacuolar protein sorting 13 homolog B (yeast)	2.4281	0.0084	NM_001191172.1	CNNM2	cyclin M2	2.6423	0.0058	NM_174796.1	PIK3R3	phosphoinositide-3-kinase, regulatory subunit 3 (gamma)	3.064	0	NM_001046453.1	PBX3	pre-B-cell leukemia homeobox 3	3.0136	0						NM_001081583.1	TLE4	transducin-like enhancer of split 4 (E(sp1) homolog, Drosophila)	3.1189	0.0464
					XM_002698842.2	ARID5B	AT rich interactive domain 5B (MRF1-like)	2.6947	0.0027	NM_001076231.1	HDAC8	histone deacetylase 8	2.9733	0.0014	XM_003587477.1	LOC100847196	uncharacterized LOC100847196	2.4835	0.0004	NM_001205886.1	MAN2A1	mannosidase, alpha, class 2A, member 1	2.9568	0.0001						NM_001034598.1	NFYC	nuclear transcription factor Y, gamma	3.1175	0.0464
					NM_001046507.1	EAF2	ELL associated factor 2	2.98	0.0007	XM_003585640.1	ZBTB20	zinc finger and BTB domain containing 20	3.0897	0.0008	XM_002692288.1	ASXL1	additional sex combs like 1 (Drosophila)	2.3912	0.0006	NM_001206266.1	SLC35D2	solute carrier family 35, member D2	2.8308	0.0001						XM_002698448.1	C26H10orf76	chromosome 26 open reading frame, human C10orf76	3.1105	0.0469
					NM_001205389.1	CHM	choroideremia (Rab escort protein 1)	2.9663	0.0008	NM_001046453.1	PBX3	pre-B-cell leukemia homeobox 3	3.0873	0.0008	XM_003585796.1	EIF4G3	eukaryotic translation initiation factor 4 gamma, 3	2.3592	0.0008	XM_002685559.2	IKZF2	IKAROS family zinc finger 2 (Helios)	2.6403	0.0004						NM_001191342.1	MGAT5	mannosyl (alpha-1,6-)-glycoprotein beta-1,6-N-acetyl-glucosaminyltransferase	3.1093	0.0469
					NM_001034621.1	TCF4	transcription factor 4	2.9614	0.0008	NM_001205886.1	MAN2A1	mannosidase, alpha, class 2A, member 1	3.0782	0.0008	NM_001192691.1	CDKAL1	CDK5 regulatory subunit associated protein 1-like 1	3.0392	0	NM_001077885.1	TCF12	transcription factor 12	3.0588	0						XM_003587627.1	SLC25A26	solute carrier family 25 (S-adenosylmethionine carrier), member 26	3.1057	0.0471
					NM_001035478.1	SSBP2	single-stranded DNA binding protein 2	2.4389	0.0081	NM_001206266.1	SLC35D2	solute carrier family 35, member D2	2.9254	0.0017	NM_001105337.1	ACAP2	ArfGAP with coiled-coil, ankyrin repeat and PH domains 2	2.3029	0.001	XM_002685560.1	IKZF2	IKAROS family zinc finger 2 (Helios)	2.6953	0.0003						NM_001024505.2	ELMO1	engulfment and cell motility 1	3.1029	0.0473
					NM_001206135.1	SGMS1	sphingomyelin synthase 1	2.385	0.0096	XM_002685559.2	IKZF2	IKAROS family zinc finger 2 (Helios)	2.366	0.0171	NM_001205707.1	CDK19	cyclin-dependent kinase 19	2.7322	0.0001	XM_002692288.1	ASXL1	additional sex combs like 1 (Drosophila)	2.3428	0.0018						NM_001191172.1	CNNM2	cyclin M2	3.1002	0.0475
					XM_002684648.2	LOC100296620	uncharacterized LOC100296620	2.9532	0.0008	NM_001077885.1	TCF12	transcription factor 12	3.0659	0.0009	NM_001046384.1	COMMD1	copper metabolism (Murr1) domain containing 1	3.0263	0	XM_003585796.1	EIF4G3	eukaryotic translation initiation factor 4 gamma, 3	2.6212	0.0004						XM_002698080.2	XPO6	exportin 6	3.0844	0.049
					NM_001035432.1	CNOT4	CCR4-NOT transcription complex, subunit 4	2.4191	0.0087	NM_174796.1	PIK3R3	phosphoinositide-3-kinase, regulatory subunit 3 (gamma)	2.3666	0.0171	XM_002700142.1	KLF8	Kruppel-like factor 8	3.0173	0	NM_001192468.1	MED13L	mediator complex subunit 13-like	2.621	0.0004						NM_001205886.1	MAN2A1	mannosidase, alpha, class 2A, member 1	3.082	0.0493
					XM_002691649.2	SETX	senataxin	2.9141	0.001	NM_174072.3	GNG2	guanine nucleotide binding protein (G protein), gamma 2	2.3863	0.0159	XM_003586590.1	GPHN	gephyrin	2.6857	0.0001	XM_003585767.1	IKZF2	IKAROS family zinc finger 2 (Helios)	2.7114	0.0003						XM_002689953.2	PAPPA	pregnancy-associated plasma protein A, pappalysin 1	-3.0799	0.0495
					NM_001046047.1	FAM49B	family with sequence similarity 49, member B	2.2799	0.0142	XM_003587477.1	LOC100847196	uncharacterized LOC100847196	2.4495	0.0127	XM_003586591.1	GPHN	gephyrin	2.6857	0.0001	NM_001192691.1	CDKAL1	CDK5 regulatory subunit associated protein 1-like 1	2.9853	0.0001						XM_002685769.2	SYF2	SYF2 homolog, RNA splicing factor (S. cerevisiae)	-3.115	0.0466
					NM_001076471.1	C23H6orf106	chromosome 23 open reading frame, human C6orf106	2.3719	0.01	XM_002685560.1	IKZF2	IKAROS family zinc finger 2 (Helios)	2.4077	0.0148	XM_003586592.1	GPHN	gephyrin	2.6857	0.0001	NM_001105337.1	ACAP2	ArfGAP with coiled-coil, ankyrin repeat and PH domains 2	3.0354	0						NM_001034762.1	NXPH1	neurexophilin 1	-3.1446	0.0448
					NM_001102045.1	FCRL1	Fc receptor-like 1	2.8386	0.0014	NM_001192130.1	RPTOR	regulatory associated protein of MTOR, complex 1	2.3181	0.0201	XM_003586593.1	GPHN	gephyrin	2.6857	0.0001	NM_001205707.1	CDK19	cyclin-dependent kinase 19	3.0352	0						NM_001075306.1	ANP32E	acidic (leucine-rich) nuclear phosphoprotein 32 family, member E	-3.1547	0.0441
					NM_001206102.1	MCU	mitochondrial calcium uniporter	2.5252	0.0058	XM_002692288.1	ASXL1	additional sex combs like 1 (Drosophila)	2.3297	0.0194	NM_001098142.1	FTO	fat mass and obesity associated	2.5255	0.0003	NM_001046384.1	COMMD1	copper metabolism (Murr1) domain containing 1	2.9365	0.0001						NM_001075121.1	EEF2	eukaryotic translation elongation factor 2	-3.1016	0.0474
					XM_003585632.1	FILIP1L	filamin A interacting protein 1-like	2.3723	0.01	XM_003585796.1	EIF4G3	eukaryotic translation initiation factor 4 gamma, 3	2.6681	0.0053	NM_001102495.1	TUBGCP5	tubulin, gamma complex associated protein 5	2.7889	0.0001	XM_002700142.1	KLF8	Kruppel-like factor 8	2.3819	0.0015						NM_001015533.1	SSR2	signal sequence receptor, beta (translocon-associated protein beta)	-3.1795	0.0425
					XM_002686114.2	NOTCH2	notch 2	2.6778	0.0029	NM_001192468.1	MED13L	mediator complex subunit 13-like	2.3455	0.0184	NM_001193032.1-1	CCDC91	coiled-coil domain containing 91	2.4515	0.0004	XM_003586590.1	GPHN	gephyrin	2.5989	0.0005						NM_001100340.1	PJA2	praja ring finger 2	-3.1902	0.0418
					NM_001083638.1	MEF2A	myocyte enhancer factor 2A	2.7304	0.0023	XM_003585767.1	IKZF2	IKAROS family zinc finger 2 (Helios)	2.411	0.0147	NM_001193023.1	ZNF609	zinc finger protein 609	2.9233	0	XM_003586591.1	GPHN	gephyrin	2.5989	0.0005						XR_139376.1	LOC100848913	uncharacterized LOC100848913	-3.2066	0.0407
					XM_002688161.2	STIM2	stromal interaction molecule 2	2.3968	0.0093	NM_001192691.1	CDKAL1	CDK5 regulatory subunit associated protein 1-like 1	2.984	0.0013	NM_001105008.1	SUPT3H	suppressor of Ty 3 homolog (S. cerevisiae)	2.7454	0.0001	XM_003586592.1	GPHN	gephyrin	2.5989	0.0005						XM_002690466.1	UBAP1L	ubiquitin associated protein 1-like	-3.0896	0.0485
					NM_001101310.1-1	GSK3B	glycogen synthase kinase 3 beta	2.3634	0.0103	NM_001105337.1	ACAP2	ArfGAP with coiled-coil, ankyrin repeat and PH domains 2	2.896	0.0019	XM_003585639.1	ZBTB20	zinc finger and BTB domain containing 20	2.5653	0.0002	XM_003586593.1	GPHN	gephyrin	2.5989	0.0005						NM_001035447.1	ARPC5	actin related protein 2/3 complex, subunit 5, 16kDa	-3.2175	0.04
					XM_003585654.1-2	LRRC33	leucine rich repeat containing 33	2.6006	0.0042	NM_001205707.1	CDK19	cyclin-dependent kinase 19	2.5232	0.0096	XM_002692791.2	VPS13B	vacuolar protein sorting 13 homolog B (yeast)	2.3214	0.0009	NM_001098142.1	FTO	fat mass and obesity associated	2.3352	0.0019						NM_001034663.1	TUBB4B	tubulin, beta 2C	-3.2287	0.0393
					NM_001038146.1	CSNK1G1	casein kinase 1, gamma 1	2.2978	0.0131	NM_001192769.1	PIP4K2A	phosphatidylinositol-5-phosphate 4-kinase, type II, alpha	2.3118	0.0205	NM_001192783.1	ABCB7	ATP-binding cassette, sub-family B (MDR/TAP), member 7	2.8906	0	NM_001102495.1	TUBGCP5	tubulin, gamma complex associated protein 5	3.0056	0						NM_001076336.2	SLC16A7	solute carrier family 16, member 7 (monocarboxylic acid transporter 2)	-3.2306	0.0391
					XM_002698028.2	ARHGAP17	Rho GTPase activating protein 17	2.6313	0.0036	NM_001046384.1	COMMD1	copper metabolism (Murr1) domain containing 1	2.7657	0.0035	NM_001097999.1-2	MKLN1	muskelin 1, intracellular mediator containing kelch motifs	2.689	0.0001	NM_001193032.1-1	CCDC91	coiled-coil domain containing 91	3.0025	0						XM_003587615.1	LOC100848359	elongation factor 1-alpha 1-like	-3.1048	0.0472
					NM_001102096.1	TOX	thymocyte selection-associated high mobility group box	2.5134	0.006	XM_002700142.1	KLF8	Kruppel-like factor 8	2.4702	0.0118	NM_001076881.1	DDX10	DEAD (Asp-Glu-Ala-Asp) box polypeptide 10	2.5667	0.0002	NM_001193023.1	ZNF609	zinc finger protein 609	2.3622	0.0017						NM_174346.2	HSPE1	heat shock 10kDa protein 1 (chaperonin 10)	-3.2461	0.0381
					XM_003585794.1	EIF4G3	eukaryotic translation initiation factor 4 gamma, 3	2.6569	0.0032	XM_003586590.1	GPHN	gephyrin	2.3442	0.0184	XM_002699883.2	RBM41	RNA binding motif protein 41	2.2457	0.0014	XM_002684855.2	DLG1	discs, large homolog 1 (Drosophila)	2.9996	0						NM_001034241.1	UTP14A	UTP14, U3 small nucleolar ribonucleoprotein, homolog A-like	-3.2562	0.0375
					NM_001076066.1	ADK	adenosine kinase	2.5157	0.006	XM_003586591.1	GPHN	gephyrin	2.3442	0.0184	NM_001205389.1	CHM	choroideremia (Rab escort protein 1)	2.3097	0.001	NM_001105008.1	SUPT3H	suppressor of Ty 3 homolog (S. cerevisiae)	2.8182	0.0001						NM_001101062.1	PF4	platelet factor 4	-3.2618	0.0371
					NM_001102233.1	DCUN1D1	DCN1, defective in cullin neddylation 1, domain containing 1 (S. cerevisiae)	2.2996	0.013	XM_003586592.1	GPHN	gephyrin	2.3442	0.0184	NM_001035478.1	SSBP2	single-stranded DNA binding protein 2	2.3237	0.0009	NM_001193026.1	UVRAG	UV radiation resistance associated gene	2.7531	0.0002						NM_001046133.1	PUF60	poly-U binding splicing factor 60KDa	-3.2662	0.0368
					NM_001205488.1	DENND5B	DENN/MADD domain containing 5B	2.7091	0.0026	XM_003586593.1	GPHN	gephyrin	2.3442	0.0184	XM_002687323.2	ARID2	AT rich interactive domain 2 (ARID, RFX-like)	2.4054	0.0006	XM_003585639.1	ZBTB20	zinc finger and BTB domain containing 20	2.5687	0.0006						NM_174815.2	YBX1	Y box binding protein 1	-3.2333	0.039
					NM_001075797.1	NSMCE2	non-SMC element 2, MMS21 homolog (S. cerevisiae)	2.2914	0.0135	NM_001098142.1	FTO	fat mass and obesity associated	2.3145	0.0203	XM_003586888.1	LOC100849042	phosphodiesterase 7A	2.5146	0.0003	XM_003586038.1	LOC100848671	uncharacterized LOC100848671	2.6894	0.0003						XM_002690515.2	LOC100337215	peptidylprolyl isomerase A (cyclophilin A)-like	-3.3189	0.0333
					NM_001161651.1	TPC3	two pore channel 3	2.694	0.0027	NM_001102495.1	TUBGCP5	tubulin, gamma complex associated protein 5	2.7922	0.0031	NM_001206826.1	UST	uronyl-2-sulfotransferase	2.9489	0	XM_002692791.2	VPS13B	vacuolar protein sorting 13 homolog B (yeast)	2.9862	0.0001						NM_001024469.2	RPL9	ribosomal protein L9	-3.283	0.0357
					NM_001206086.1	LRRK2	leucine-rich repeat kinase 2	2.6071	0.0041	NM_001193032.1-1	CCDC91	coiled-coil domain containing 91	2.8066	0.0029	NM_001035432.1	CNOT4	CCR4-NOT transcription complex, subunit 4	2.5006	0.0003	XM_002698842.2	ARID5B	AT rich interactive domain 5B (MRF1-like)	2.4613	0.001						XM_003586371.1	RPS6	ribosomal protein S6	-3.3388	0.0319
					NM_174500.2	ADRBK2	adrenergic, beta, receptor kinase 2	2.6795	0.0029	NM_001193023.1	ZNF609	zinc finger protein 609	2.6292	0.0061	NM_001195064.1	C5H12orf62	COX14 cytochrome c oxidase assembly homolog (S. cerevisiae)	2.4075	0.0006	NM_001192783.1	ABCB7	ATP-binding cassette, sub-family B (MDR/TAP), member 7	2.9853	0.0001						NM_001078064.1	C8H9orf80	chromosome 8 open reading frame, human C9orf80	-3.3428	0.0317
					XM_002684849.2	VPS8	vacuolar protein sorting 8 homolog (S. cerevisiae)	2.3479	0.0109	XM_002684855.2	DLG1	discs, large homolog 1 (Drosophila)	2.4302	0.0137	XM_002699465.1-1	DOCK11	dedicator of cytokinesis 11	2.4155	0.0005	NM_001046507.1	EAF2	ELL associated factor 2	2.8098	0.0001						XR_083670.2	LOC100296205	ribosomal protein L36 pseudogene	-3.0935	0.0481
					XM_003585662.1	VPS8	vacuolar protein sorting 8 homolog (S. cerevisiae)	2.3479	0.0109	NM_001105008.1	SUPT3H	suppressor of Ty 3 homolog (S. cerevisiae)	2.9976	0.0012	NM_001075404.1	RSRC1	arginine/serine-rich coiled-coil 1	2.4104	0.0006	NM_001097999.1-2	MKLN1	muskelin 1, intracellular mediator containing kelch motifs	2.9764	0.0001						NM_001034746.1	CHCHD2	coiled-coil-helix-coiled-coil-helix domain containing 2	-3.0785	0.0496
					NM_001099081.1	SPTLC2	serine palmitoyltransferase, long chain base subunit 2	2.6637	0.0031	NM_001192831.1	NFATC3	nuclear factor of activated T-cells, cytoplasmic, calcineurin-dependent 3	2.3106	0.0206	XM_002689017.2	LOC100336707	nuclear receptor binding SET domain protein 1-like	2.3236	0.0009	NM_001076881.1	DDX10	DEAD (Asp-Glu-Ala-Asp) box polypeptide 10	2.9741	0.0001						XR_083736.2	LOC783838	eukaryotic translation elongation factor 1 alpha 1 pseudogene	-3.0837	0.0491
					NM_001099725.1	MBNL1	muscleblind-like splicing regulator 1	2.2448	0.0163	XM_003585639.1	ZBTB20	zinc finger and BTB domain containing 20	2.9894	0.0013	NM_001038532.1	ITFG1	integrin alpha FG-GAP repeat containing 1	2.279	0.0012	XM_002699883.2	RBM41	RNA binding motif protein 41	2.5274	0.0007						NM_174731.3	FAU	Finkel-Biskis-Reilly murine sarcoma virus (FBR-MuSV) ubiquitously expressed	-3.1163	0.0465
					NM_001034639.1	SUCLG2	succinate-CoA ligase, GDP-forming, beta subunit	2.3116	0.0125	NM_173924.2	IL7	interleukin 7	2.3683	0.017	NM_001195024.1	COA5	cytochrome c oxidase assembly factor 5	2.7161	0.0001	NM_001205389.1	CHM	choroideremia (Rab escort protein 1)	2.7264	0.0002						NM_175780.1	MYL6	myosin, light chain 6, alkali, smooth muscle and non-muscle	-3.3546	0.0308
					NM_001192620.1	GDA	guanine deaminase	2.5237	0.0058	XM_002692791.2	VPS13B	vacuolar protein sorting 13 homolog B (yeast)	2.7589	0.0036	XM_003586484.1	LOC100847919	uncharacterized LOC100847919	2.9048	0	NM_001034621.1	TCF4	transcription factor 4	2.6318	0.0004						NM_001206813.1	ZNF197	zinc finger protein 197	-3.2004	0.0411
					XM_002698145.2	SMURF1	SMAD specific E3 ubiquitin protein ligase 1	2.5466	0.0053	NM_001192783.1	ABCB7	ATP-binding cassette, sub-family B (MDR/TAP), member 7	2.6852	0.0049	NM_001076021.1	SERGEF	secretion regulating guanine nucleotide exchange factor	2.2633	0.0013	NM_001035478.1	SSBP2	single-stranded DNA binding protein 2	2.7679	0.0002						NM_001075534.1	EPHX2	epoxide hydrolase 2, cytoplasmic	-3.1545	0.0441
					NM_001198991.1	CR2	complement component (3d/Epstein Barr virus) receptor 2	2.6327	0.0036	NM_001046507.1	EAF2	ELL associated factor 2	2.3289	0.0194	NM_001083760.1	SLC30A7	solute carrier family 30 (zinc transporter), member 7	2.6143	0.0002	XM_002687323.2	ARID2	AT rich interactive domain 2 (ARID, RFX-like)	2.9591	0.0001						XM_002685597.2	PTMA	prothymosin, alpha (gene sequence 28)	-3.3714	0.0297
					NM_001206065.1	POLA1	polymerase (DNA directed), alpha 1, catalytic subunit	2.3045	0.0128	NM_001097999.1-2	MKLN1	muskelin 1, intracellular mediator containing kelch motifs	2.7706	0.0034	NM_001206827.1	UST	uronyl-2-sulfotransferase	2.8659	0	XM_002684648.2	LOC100296620	uncharacterized LOC100296620	2.772	0.0002						XM_003585780.1	PTMA	prothymosin, alpha (gene sequence 28)	-3.3714	0.0297
					XM_002688119.2	BANK1	B-cell scaffold protein with ankyrin repeats 1	2.6085	0.0041	NM_001076881.1	DDX10	DEAD (Asp-Glu-Ala-Asp) box polypeptide 10	2.3721	0.0167	NM_001083638.1	MEF2A	myocyte enhancer factor 2A	2.2451	0.0014	XM_003586888.1	LOC100849042	phosphodiesterase 7A	2.7493	0.0002						XM_003585781.1	PTMA	prothymosin, alpha (gene sequence 28)	-3.3714	0.0297
					NM_001206306.1	ZNF608	zinc finger protein 608	2.5934	0.0044	XM_002699883.2	RBM41	RNA binding motif protein 41	2.9729	0.0014	NM_001079615.1	TIPRL	TIP41, TOR signaling pathway regulator-like (S. cerevisiae)	2.3831	0.0007	NM_001035432.1	CNOT4	CCR4-NOT transcription complex, subunit 4	2.6089	0.0005						NM_001015548.1	LOC508628	ribosomal protein S6 pseudogene	-3.3331	0.0323
					NM_001191308.1	KYNU	kynureninase	2.4574	0.0076	NM_001205389.1	CHM	choroideremia (Rab escort protein 1)	2.6328	0.006	NM_001075858.2	AMN1	antagonist of mitotic exit network 1 homolog (S. cerevisiae)	2.8214	0	NM_001195064.1	C5H12orf62	COX14 cytochrome c oxidase assembly homolog (S. cerevisiae)	2.3059	0.0023						NM_001114856.1	TUBA1B	tubulin, alpha 1b	-3.3908	0.0287
					NM_001205972.1	MAN1A1	mannosyl-oligosaccharide 1,2-alpha-mannosidase IA-like	2.5814	0.0046	NM_001034621.1	TCF4	transcription factor 4	2.3796	0.0163	XM_002697262.1	RUNX2	runt-related transcription factor 2	2.3033	0.001	XM_002691649.2	SETX	senataxin	2.3515	0.0018						NM_001037616.1	HMGB2	high mobility group box 2	-3.161	0.0437
					NM_001035325.1	ANXA3	annexin A3	2.577	0.0047	NM_001035478.1	SSBP2	single-stranded DNA binding protein 2	2.7594	0.0036	XM_002697263.1	RUNX2	runt-related transcription factor 2	2.3033	0.001	NM_001075404.1	RSRC1	arginine/serine-rich coiled-coil 1	2.9248	0.0001						XR_083644.2	LOC618220	ribosomal protein L6 pseudogene	-3.4059	0.028
					NM_001046543.1	C6H4orf34	small integral membrane protein 14	2.4705	0.0072	XM_002687323.2	ARID2	AT rich interactive domain 2 (ARID, RFX-like)	2.8112	0.0029	XM_003586766.1	LOC781036	DnaJ (Hsp40) homolog, subfamily C, member 1	2.4575	0.0004	XM_002689017.2	LOC100336707	nuclear receptor binding SET domain protein 1-like	2.4515	0.0011						XM_002687287.2	LOC100295976	uncharacterized LOC100295976	-3.406	0.028
					NM_001078124.1	RHOH	ras homolog gene family, member H	2.3838	0.0097	XM_003586888.1	LOC100849042	phosphodiesterase 7A	2.7644	0.0035	NM_001099708.1	RNF130	ring finger protein 130	2.4989	0.0003	NM_001038532.1	ITFG1	integrin alpha FG-GAP repeat containing 1	2.7554	0.0002						NM_001034342.1	ATF4	activating transcription factor 4 (tax-responsive enhancer element B67)	-3.4064	0.028
					NM_182657.1	RTN3	reticulon 3	2.5526	0.0052	NM_001206826.1	UST	uronyl-2-sulfotransferase	2.4198	0.0142	NM_001102160.1	KLHL2	kelch-like 2, Mayven (Drosophila)	2.3772	0.0007	NM_001195024.1	COA5	cytochrome c oxidase assembly factor 5	2.5129	0.0008						XR_083597.2	LOC785568	mortality factor 4 like 1 pseudogene	-3.1573	0.0439
					NM_001192298.1	PARP8	poly (ADP-ribose) polymerase family, member 8	2.2713	0.0147	NM_001035432.1	CNOT4	CCR4-NOT transcription complex, subunit 4	2.9479	0.0015	NM_001038146.1	CSNK1G1	casein kinase 1, gamma 1	2.4446	0.0005	XM_003586484.1	LOC100847919	uncharacterized LOC100847919	2.2774	0.0026						NM_001012682.1	RPLP0	ribosomal protein, large, P0	-3.1387	0.0451
					NM_174621.2	TGFBR1	transforming growth factor, beta receptor 1	2.5014	0.0063	XM_002699465.1-1	DOCK11	dedicator of cytokinesis 11	2.7061	0.0045	NM_001076863.1	PRKCH	protein kinase C, eta	2.4386	0.0005	NM_001102045.1	FCRL1	Fc receptor-like 1	2.6674	0.0003						XM_002686665.1	LOC618297	high mobility group protein B2-like	-3.2778	0.036
					NM_001105628.1	ATP10D	ATPase, class V, type 10D	2.5452	0.0054	XM_002691649.2	SETX	senataxin	2.9388	0.0016	NM_001046552.1	C13H20orf196	chromosome 13 open reading frame, human C20orf196	2.5516	0.0002	NM_001206102.1	MCU	mitochondrial calcium uniporter	2.4922	0.0009						NM_001024509.2	PSME1	proteasome (prosome, macropain) activator subunit 1 (PA28 alpha)	-3.3575	0.0306
					XM_003586172.1	NAF1	nuclear assembly factor 1 homolog (S. cerevisiae)	2.2652	0.015	NM_001075404.1	RSRC1	arginine/serine-rich coiled-coil 1	2.7058	0.0045	NM_001102096.1	TOX	thymocyte selection-associated high mobility group box	2.4322	0.0005	NM_001083760.1	SLC30A7	solute carrier family 30 (zinc transporter), member 7	2.6883	0.0003						XR_139378.1	LOC100848688	uncharacterized LOC100848688	-3.2611	0.0371
					XM_002686231.2	EVI5	ecotropic viral integration site 5	2.5215	0.0059	XM_002689017.2	LOC100336707	nuclear receptor binding SET domain protein 1-like	2.7715	0.0034	NM_001080370.1	TPK1	thiamin pyrophosphokinase 1	2.7432	0.0001	XM_003585632.1	FILIP1L	filamin A interacting protein 1-like	2.8716	0.0001						NM_176609.3	APEX1	APEX nuclease (multifunctional DNA repair enzyme) 1	-3.4197	0.0273
					XM_003588138.1	LOC615842	Alport syndrome, mental retardation, midface hypoplasia and elliptocytosis chromosomal region gene 1	2.4557	0.0076	NM_001038532.1	ITFG1	integrin alpha FG-GAP repeat containing 1	2.9201	0.0017	NM_001083468.1	PPP2R5E	protein phosphatase 2, regulatory subunit B', epsilon isoform	2.4996	0.0003	NM_001083638.1	MEF2A	myocyte enhancer factor 2A	2.856	0.0001						NM_001195051.1	MYEOV2	myeloma overexpressed 2	-3.4234	0.0271
					NM_001015516.1	FAM175A	family with sequence similarity 175, member A	2.5111	0.0061	NM_001195024.1	COA5	cytochrome c oxidase assembly factor 5	2.2575	0.0246	NM_001076066.1	ADK	adenosine kinase	2.4093	0.0006	NM_001079615.1	TIPRL	TIP41, TOR signaling pathway regulator-like (S. cerevisiae)	2.8502	0.0001						XR_083611.1	LOC613460	ribosomal protein S3A pseudogene	-3.3226	0.033
					NM_001105003.1	ARHGAP15	Rho GTPase activating protein 15	2.297	0.0132	NM_001076471.1	C23H6orf106	chromosome 23 open reading frame, human C6orf106	2.3161	0.0202	NM_001192999.1	DYM	dymeclin	2.729	0.0001	XM_002688161.2	STIM2	stromal interaction molecule 2	2.845	0.0001						NM_001025321.2	RPL35A	ribosomal protein L35a	-3.1405	0.045
					XM_003585943.1	HDAC9	histone deacetylase 9	2.471	0.0072	XM_003586484.1	LOC100847919	uncharacterized LOC100847919	2.8337	0.0026	XM_002690016.2	KCNQ5	potassium voltage-gated channel, KQT-like subfamily, member 5	2.5905	0.0002	NM_001075858.2	AMN1	antagonist of mitotic exit network 1 homolog (S. cerevisiae)	2.4422	0.0011						NM_205797.1	RPL12	ribosomal protein L12	-3.4668	0.025
					XM_003585946.1	HDAC9	histone deacetylase 9	2.471	0.0072	NM_001102045.1	FCRL1	Fc receptor-like 1	2.2748	0.0232	XM_002690294.2	UTRN	utrophin	2.4934	0.0003	XM_003586631.1	LOC100847553	uncharacterized LOC100847553	2.8045	0.0002						NM_001033618.1	ACTG1	actin, gamma 1	-3.4678	0.0249
					XM_002686702.2	HDAC9	histone deacetylase 9	2.4707	0.0072	XM_002697034.1	RBM6	RNA binding motif protein 6	2.2885	0.0222	XM_002690360.2	ARID1B	AT rich interactive domain 1B (SWI1-like)	2.2847	0.0012	XM_003586766.1	LOC781036	DnaJ (Hsp40) homolog, subfamily C, member 1	2.4827	0.0009						NM_001014936.1	EEF1B2	eukaryotic translation elongation factor 1 beta 2	-3.2922	0.0351
					NM_174696.2	ATP2B1	ATPase, Ca++ transporting, plasma membrane 1	2.4703	0.0072	NM_001083760.1	SLC30A7	solute carrier family 30 (zinc transporter), member 7	2.2604	0.0244	NM_001143855.1	ABL2	v-abl Abelson murine leukemia viral oncogene homolog 2	2.3839	0.0007	XM_003586703.1	PAN3	PAN3 poly(A) specific ribonuclease subunit homolog (S. cerevisiae)	2.5729	0.0006						NM_174788.3	RPLP2	ribosomal protein, large, P2	-3.4897	0.0242
					XM_003585944.1	HDAC9	histone deacetylase 9	2.4701	0.0072	XM_002694157.2	RASAL2	RAS protein activator like 2	2.8749	0.0021	XM_002691445.1	LCLAT1	lysocardiolipin acyltransferase 1	2.6777	0.0001	NM_001101310.1-1	GSK3B	glycogen synthase kinase 3 beta	2.7871	0.0002						NM_001040516.1	RPL19	ribosomal protein L19	-3.4637	0.0251
					NM_001077899.2	NFE2L3	nuclear factor (erythroid-derived 2)-like 3	2.4462	0.0079	XM_003585632.1	FILIP1L	filamin A interacting protein 1-like	2.6346	0.006	NM_001075797.1	NSMCE2	non-SMC element 2, MMS21 homolog (S. cerevisiae)	2.3105	0.001	NM_001046301.1	ORC4	origin recognition complex, subunit 4	2.4414	0.0011						NM_001040522.1	HNRNPAB	heterogeneous nuclear ribonucleoprotein A/B	-3.5089	0.0236
					XM_002686809.2	DOCK4	dedicator of cytokinesis 4	2.432	0.0083	NM_001206827.1	UST	uronyl-2-sulfotransferase	2.3223	0.0198	XM_002695944.2	SKAP1	src kinase associated phosphoprotein 1	2.3015	0.0011	NM_001098926.2	SLC4A7	solute carrier family 4, sodium bicarbonate cotransporter, member 7	2.4187	0.0013						NM_001099210.1	RPS17	ribosomal protein S17	-3.4896	0.0242
					XM_003585945.1	HDAC9	histone deacetylase 9	2.426	0.0085	NM_001083638.1	MEF2A	myocyte enhancer factor 2A	2.6394	0.0059	NM_001081600.1	GBF1	golgi brefeldin A resistant guanine nucleotide exchange factor 1	2.2783	0.0012	NM_001102160.1	KLHL2	kelch-like 2, Mayven (Drosophila)	2.7731	0.0002						XR_139406.1	LOC100848406	uncharacterized LOC100848406	-3.5149	0.0234
					XM_003585947.1	HDAC9	histone deacetylase 9	2.426	0.0085	XM_003587091.1	RASAL2	RAS protein activator like 2	2.8533	0.0023	XM_002686687.1	LOC100137763	uncharacterized LOC100137763	2.6731	0.0001	NM_001038146.1	CSNK1G1	casein kinase 1, gamma 1	2.5474	0.0006						XR_139405.1	LOC100848406	uncharacterized LOC100848406	-3.5187	0.0233
					NM_001122729.1	GBE1	glucan (1,4-alpha-), branching enzyme 1	2.424	0.0085	NM_001079615.1	TIPRL	TIP41, TOR signaling pathway regulator-like (S. cerevisiae)	2.2595	0.0244	XM_002684849.2	VPS8	vacuolar protein sorting 8 homolog (S. cerevisiae)	2.6697	0.0001	NM_174787.2	PPP3CA	protein phosphatase 3, catalytic subunit, alpha isozyme	2.7439	0.0002						NM_174568.2	PABPC1	poly(A) binding protein, cytoplasmic 1	-3.0852	0.049
					XM_002691241.2	SOS1	son of sevenless homolog 1 (Drosophila)	2.3018	0.0129	XM_002688161.2	STIM2	stromal interaction molecule 2	2.3579	0.0176	XM_003585662.1	VPS8	vacuolar protein sorting 8 homolog (S. cerevisiae)	2.6697	0.0001	NM_001046552.1	C13H20orf196	chromosome 13 open reading frame, human C20orf196	2.4243	0.0012						NM_174715.1	RPL3	ribosomal protein L3	-3.2608	0.0372
					XM_002689207.2	KLHL3	kelch-like family member 3	2.3984	0.0093	XM_002693205.1	LOC516599	tripartite motif containing 5-like	2.2551	0.0248	XM_002691092.1	SPG11	spastic paraplegia 11 (autosomal recessive)	2.6117	0.0002	XM_003586634.1	C11H2orf3	GC-rich sequence DNA-binding factor 2	2.3437	0.0018						NM_001031756.1	RPL6	ribosomal protein L6	-3.4191	0.0273
					XM_002697298.1	ZNF318	zinc finger protein 318	2.3983	0.0093	NM_001075858.2	AMN1	antagonist of mitotic exit network 1 homolog (S. cerevisiae)	2.8258	0.0027	XM_002685955.1	FCRL3	Fc receptor-like 3	2.4902	0.0003	NM_001102096.1	TOX	thymocyte selection-associated high mobility group box	2.3582	0.0017						XM_003587372.1	LOC100847354	uncharacterized LOC100847354	-3.242	0.0384
					XM_003586384.1	KIAA1432	KIAA1432 ortholog	2.3502	0.0108	XM_003586631.1	LOC100847553	uncharacterized LOC100847553	2.3309	0.0193	NM_001079594.1	PRIM2	primase, DNA, polypeptide 2 (58kDa)	2.6622	0.0001	XM_002688971.2	FNIP1	folliculin interacting protein 1	2.7461	0.0002						XM_003585885.1	LOC781576	mCG1723-like	-3.27	0.0366
					XM_002690921.2	KIAA1370	KIAA1370 ortholog	2.392	0.0094	XM_003586766.1	LOC781036	DnaJ (Hsp40) homolog, subfamily C, member 1	2.6352	0.006	NM_001192620.1	GDA	guanine deaminase	2.65	0.0001	NM_001080370.1	TPK1	thiamin pyrophosphokinase 1	2.5048	0.0008						XR_139324.1	LOC784473	ribosomal protein S12 pseudogene	-3.1141	0.0466
					NM_001081588.1	DAAM1	dishevelled associated activator of morphogenesis 1	2.3837	0.0097	XM_003586703.1	PAN3	PAN3 poly(A) specific ribonuclease subunit homolog (S. cerevisiae)	2.3005	0.0213	NM_001206069.1	ZDHHC17	zinc finger, DHHC-type containing 17	2.2764	0.0012	NM_001078062.1	PFDN1	prefoldin subunit 1	2.5285	0.0007						XR_084028.1	LOC782021	ribosomal protein L21 pseudogene	-3.2989	0.0346
					XM_002689601.1	KIAA1432	KIAA1432 ortholog	2.3086	0.0126	NM_001101310.1-1	GSK3B	glycogen synthase kinase 3 beta	2.4914	0.0109	XR_139446.1	LOC100337090	ankyrin repeat domain 26-like	2.6404	0.0001	XM_002684706.1	FILIP1L	filamin A interacting protein 1-like	2.7393	0.0002						NM_001035014.1	RPL23	ribosomal protein L23	-3.2031	0.0409
					XM_003586383.1	KIAA1432	KIAA1432 ortholog	2.3086	0.0126	NM_001099708.1	RNF130	ring finger protein 130	2.7406	0.0039	NM_001206065.1	POLA1	polymerase (DNA directed), alpha 1, catalytic subunit	2.4353	0.0005	NM_001083468.1	PPP2R5E	protein phosphatase 2, regulatory subunit B', epsilon isoform	2.5279	0.0007						NM_001034038.1	RPS3A	ribosomal protein S3A	-3.2092	0.0405
					NM_001075650.1	ACSL5	acyl-CoA synthetase long-chain family member 5	2.3408	0.0112	NM_001046301.1	ORC4	origin recognition complex, subunit 4	2.7766	0.0033	NM_001075171.1	CCDC109B	coiled-coil domain containing 109B	2.6206	0.0002	XM_003585794.1	EIF4G3	eukaryotic translation initiation factor 4 gamma, 3	2.4232	0.0013						XM_002695953.1	RPL19	ribosomal protein L19	-3.3716	0.0297
					NM_001191190.1	UBE2E2	ubiquitin-conjugating enzyme E2E 2	2.2979	0.0131	NM_001098926.2	SLC4A7	solute carrier family 4, sodium bicarbonate cotransporter, member 7	2.7744	0.0034	NM_001102215.1	ZZZ3	zinc finger, ZZ-type containing 3	2.2612	0.0013	NM_001076066.1	ADK	adenosine kinase	2.7314	0.0002						XM_002689937.2	WDR31	WD repeat domain 31	-3.2076	0.0406
					NM_001205945.1	WDFY4	WDFY family member 4	2.2971	0.0132	NM_001102160.1	KLHL2	kelch-like 2, Mayven (Drosophila)	2.6744	0.0051	NM_001205772.1	SRBD1	S1 RNA binding domain 1	2.551	0.0002	NM_001192999.1	DYM	dymeclin	2.6638	0.0003						XR_083660.1	LOC785954	ribosomal protein S10 pseudogene	-3.32	0.0332
					NM_001192264.1	TANK	TRAF family member-associated NFKB activator	2.2891	0.0136	XM_003585654.1-2	LRRC33	leucine rich repeat containing 33	2.5411	0.0089	NM_001040646.1	FHIT	fragile histidine triad gene	2.6063	0.0002	NM_001102233.1	DCUN1D1	DCN1, defective in cullin neddylation 1, domain containing 1 (S. cerevisiae)	2.5273	0.0007						NM_001034459.1	RPL17	ribosomal protein L17	-3.153	0.0442
					XM_003587141.1	STX2	syntaxin 2	2.2682	0.0149	NM_001038146.1	CSNK1G1	casein kinase 1, gamma 1	2.7711	0.0034	NM_001191308.1	KYNU	kynureninase	2.2488	0.0014	XM_002690360.2	ARID1B	AT rich interactive domain 1B (SWI1-like)	2.5773	0.0005						NM_001076007.1	FGF18	fibroblast growth factor 18	-3.2376	0.0387
					XM_003585824.1	LOC517126	Fc receptor-like 5	2.2637	0.0151	NM_001076863.1	PRKCH	protein kinase C, eta	2.3736	0.0167	NM_001076416.1	EXOC6B	exocyst complex component 6B	2.5418	0.0003	NM_001099172.1	KIAA1310	KIAA1310 ortholog	2.3948	0.0014						XM_003585884.1	LOC781576	mCG1723-like	-3.2793	0.0359
					XM_002694458.2	STX2	syntaxin 2	2.2604	0.0153	XM_003586634.1	C11H2orf3	GC-rich sequence DNA-binding factor 2	2.747	0.0038	XM_002699990.1	LOC783300	uncharacterized LOC783300	2.2936	0.0011	NM_001143855.1	ABL2	v-abl Abelson murine leukemia viral oncogene homolog 2	2.3349	0.0019						NM_001015512.2	RPL26	ribosomal protein L26	-3.0759	0.0499
					NM_001166524.1	TBC1D1	TBC1 (tre-2/USP6, BUB2, cdc16) domain family, member 1	2.2593	0.0154	NM_001102096.1	TOX	thymocyte selection-associated high mobility group box	2.6405	0.0059	NM_001191332.1	ARMC10	armadillo repeat containing 10	2.5656	0.0002	NM_001205488.1	DENND5B	DENN/MADD domain containing 5B	2.654	0.0004						NM_001014387.1	RPS12	ribosomal protein S12	-3.4059	0.028
					NM_001206038.1-2	DAPK1	death-associated protein kinase 1	2.2438	0.0164	XM_002688971.2	FNIP1	folliculin interacting protein 1	2.3851	0.016	XR_139227.1	LOC100847374	uncharacterized LOC100847374	2.3453	0.0008	XM_002691445.1	LCLAT1	lysocardiolipin acyltransferase 1	2.4721	0.001						NM_001015608.1	CLIC1	chloride intracellular channel 1	-3.6947	0.0166
					NM_001080257.1	GIMAP7	GTPase, IMAP family member 7	-2.3511	0.0108	NM_001080370.1	TPK1	thiamin pyrophosphokinase 1	2.486	0.0111	XM_003585967.1	COG5	component of oligomeric golgi complex 5	2.2562	0.0014	NM_001075797.1	NSMCE2	non-SMC element 2, MMS21 homolog (S. cerevisiae)	2.5347	0.0007						NM_001034745.1	UQCRH	ubiquinol-cytochrome c reductase hinge protein	-3.7188	0.0157
					XM_003588207.1	ZRSR2Y	zinc finger (CCCH type), RNA-binding motif and serine/arginine rich 2	-2.4122	0.0089	NM_001078062.1	PFDN1	prefoldin subunit 1	2.3733	0.0167	XM_002685411.2	ZRANB3	zinc finger, RAN-binding domain containing 3	2.3838	0.0007	NM_174316.2-1	FANCC	Fanconi anemia, complementation group C	2.2611	0.0029						NM_001035008.1	RPL37A	ribosomal protein L37a	-3.5106	0.0235
					NM_001242572.1	CALM1	calmodulin 1 (phosphorylase kinase, delta)	-2.2543	0.0157	XM_002684706.1	FILIP1L	filamin A interacting protein 1-like	2.3752	0.0166	XM_002689668.2	LOC100335747	uncharacterized LOC100335747	2.3205	0.001	NM_001206086.1	LRRK2	leucine-rich repeat kinase 2	2.6881	0.0003						NM_001035028.1	EIF4B	eukaryotic translation initiation factor 4B	-3.2784	0.036
					XR_083845.1	LOC784087	nuclear casein kinase and cyclin-dependent kinase substrate 1 pseudogene	-2.507	0.0062	NM_001083468.1	PPP2R5E	protein phosphatase 2, regulatory subunit B', epsilon isoform	2.7348	0.004	NM_001192847.1	SLC16A10	solute carrier family 16, member 10 (aromatic amino acid transporter)	2.519	0.0003	XM_002686750.1	RSBN1L	round spermatid basic protein 1-like	2.65	0.0004						NM_001025316.1	RPS28	ribosomal protein S28	-3.7517	0.0144
					XM_002690075.1	C9H6orf170	TBC1 domain family, member 32	-2.3129	0.0124	XM_003585794.1	EIF4G3	eukaryotic translation initiation factor 4 gamma, 3	2.5602	0.0082	NM_001080352.1	ACN9	ACN9 homolog (S. cerevisiae)	2.5172	0.0003	XM_002695944.2	SKAP1	src kinase associated phosphoprotein 1	2.3332	0.0019						XR_083776.2	LOC613519	ribosomal protein L3 pseudogene	-3.3884	0.0289
					NM_001077866.1	RPL15	ribosomal protein L15	-2.2857	0.0138	NM_001076066.1	ADK	adenosine kinase	2.5708	0.0079	NM_001192800.1	DTNB	dystrobrevin, beta	2.5099	0.0003	NM_001081600.1	GBF1	golgi brefeldin A resistant guanine nucleotide exchange factor 1	2.2685	0.0028						XR_083742.2	LOC781381	nascent polypeptide-associated complex alpha subunit pseudogene	-3.5593	0.0218
					NM_001076983.1	MGC126945	uncharacterized protein MGC126945	-2.649	0.0033	NM_001192999.1	DYM	dymeclin	2.6648	0.0053	NM_001206622.1	CDK13	cyclin-dependent kinase 13	2.3396	0.0009	XM_002684849.2	VPS8	vacuolar protein sorting 8 homolog (S. cerevisiae)	2.3424	0.0019						XM_003586094.1	LOC100848780	uncharacterized LOC100848780	-3.2096	0.0405
					NM_174144.2	PIM1	pim-1 oncogene	-2.4019	0.0092	XM_002690016.2	KCNQ5	potassium voltage-gated channel, KQT-like subfamily, member 5	2.7275	0.0041	NM_001038685.1	RAB4A	RAB4A, member RAS oncogene family	2.466	0.0004	XM_003585662.1	VPS8	vacuolar protein sorting 8 homolog (S. cerevisiae)	2.3424	0.0019						XR_084093.2	LOC790088	40S ribosomal protein S28-like	-3.8083	0.0132
					NM_001195019.1	ANP32A	acidic (leucine-rich) nuclear phosphoprotein 32 family, member A	-2.3642	0.0103	XM_003585800.1	MINOS1	mitochondrial inner membrane organizing system 1	2.3135	0.0204	NM_001098951.1	CRLS1	cardiolipin synthase 1	2.4632	0.0004	NM_001102274.1	BRE	brain and reproductive organ-expressed (TNFRSF1A modulator)	2.3596	0.0017						NM_001034716.1	RPS10	ribosomal protein S10	-3.3393	0.0319
					XM_002700116.2	LOC787803	ribosomal protein S23-like	-2.377	0.0099	XM_002690294.2	UTRN	utrophin	2.7193	0.0042	NM_001206980.1	C8H9orf3	chromosome 8 open reading frame, human C9orf3	2.4624	0.0004	XM_002691092.1	SPG11	spastic paraplegia 11 (autosomal recessive)	2.3365	0.0019						XM_002697700.2	LOC787404	ribosomal protein S20-like	-3.7019	0.0163
					XM_003587414.1	CHD3	chromodomain helicase DNA binding protein 3	-2.3459	0.011	NM_001102233.1	DCUN1D1	DCN1, defective in cullin neddylation 1, domain containing 1 (S. cerevisiae)	2.4564	0.0124	NM_001079607.1	STK3	serine/threonine kinase 3	2.4515	0.0004	NM_001079594.1	PRIM2	primase, DNA, polypeptide 2 (58kDa)	2.6366	0.0004						NM_001078139.1	RPL36	ribosomal protein L36	-3.4266	0.0269
					XM_002695836.2	LOC100138708	uncharacterized LOC100138708	-2.3686	0.0101	XM_002690360.2	ARID1B	AT rich interactive domain 1B (SWI1-like)	2.5711	0.0078	NM_001076068.1	SLC9A9	solute carrier family 9, subfamily A (NHE9, cation proton antiporter 9), member 9	2.4394	0.0005	NM_001045947.1	DTNBP1	dystrobrevin binding protein 1	2.2427	0.0031						NM_001205468.1	ACSL3	acyl-CoA synthetase long-chain family member 3	-3.8499	0.0128
					NM_001046060.1	GIMAP4	GTPase, IMAP family member 4	-2.3996	0.0092	NM_001099172.1	KIAA1310	KIAA1310 ortholog	2.4821	0.0113	XM_002686809.2	DOCK4	dedicator of cytokinesis 4	2.3887	0.0006	NM_001099725.1	MBNL1	muscleblind-like splicing regulator 1	2.6317	0.0004						NM_001025317.1	RPS8	ribosomal protein S8	-3.7772	0.0138
					NM_001098028.1	IL27RA	interleukin 27 receptor, alpha	-2.2722	0.0146	NM_001143855.1	ABL2	v-abl Abelson murine leukemia viral oncogene homolog 2	2.7138	0.0043	XM_002697675.1	KIAA1328	KIAA1328 ortholog	2.4201	0.0005	NM_001034639.1	SUCLG2	succinate-CoA ligase, GDP-forming, beta subunit	2.6519	0.0004						NM_174100.1	LDHB	lactate dehydrogenase B	-3.3724	0.0296
					XM_002697377.1	LOC504548	ubiquitin D-like	-2.304	0.0128	XM_002691445.1	LCLAT1	lysocardiolipin acyltransferase 1	2.7044	0.0045	NM_001193054.1	EML4	echinoderm microtubule associated protein like 4	2.4095	0.0006	NM_001192620.1	GDA	guanine deaminase	2.3869	0.0015						NM_001163803.1	CCDC72	coiled-coil domain containing 72	-3.2541	0.0376
					NM_001014884.1	EIF1	eukaryotic translation initiation factor 1	-2.3778	0.0099	NM_001075797.1	NSMCE2	non-SMC element 2, MMS21 homolog (S. cerevisiae)	2.4522	0.0126	NM_001192171.1	HMBOX1	homeobox containing 1	2.27	0.0013	NM_001206069.1	ZDHHC17	zinc finger, DHHC-type containing 17	2.6486	0.0004						NM_001076998.1	RPL13A	ribosomal protein L13a	-3.1216	0.0462
					NM_001076889.1	NRBP1	nuclear receptor binding protein 1	-2.8132	0.0015	NM_174316.2-1	FANCC	Fanconi anemia, complementation group C	2.6916	0.0048	XM_003587997.1	FAM190B	family with sequence similarity 190, member B	2.3414	0.0008	XM_003586277.1	RAPGEF6	Rap guanine nucleotide exchange factor (GEF) 6	2.2621	0.0029						XM_002700336.1	LOC784572	suppressor of Ty 20 homolog (S. cerevisiae)	-3.5447	0.0223
					NM_001193206.1	TLE3	transducin-like enhancer of split 3 (E(sp1) homolog, Drosophila)	-2.2693	0.0148	XM_002686750.1	RSBN1L	round spermatid basic protein 1-like	2.6851	0.0049	XR_139743.1	LOC100848900	uncharacterized LOC100848900	2.3923	0.0006	XM_002697658.1	ZNF407	zinc finger protein 407	2.2867	0.0025						NM_001191367.1	PRKAR2A	protein kinase, cAMP-dependent, regulatory, type II, alpha	-3.4712	0.0248
					NM_001078157.1	ARL6IP1	ADP-ribosylation factor-like 6 interacting protein 1	-2.3531	0.0107	XM_002695944.2	SKAP1	src kinase associated phosphoprotein 1	2.6819	0.005	NM_001101102.1	MDFIC	MyoD family inhibitor domain containing	2.392	0.0006	XR_139446.1	LOC100337090	ankyrin repeat domain 26-like	2.3176	0.0021						XM_003587667.1	LOC100848193	uncharacterized LOC100848193	-3.1298	0.0457
					NM_001192903.1	LRRC16A	leucine rich repeat containing 16A	-2.8444	0.0013	XM_003588153.1	LOC100849028	uncharacterized LOC100849028	2.2824	0.0227	XR_139742.1	LOC100848900	uncharacterized LOC100848900	2.3916	0.0006	NM_001046318.1	FAF1	Fas (TNFRSF6) associated factor 1	2.6376	0.0004						NM_001033624.1	RPS16	ribosomal protein S16	-3.5519	0.0221
					XR_083789.2	LOC100299845	60S ribosomal protein L5-like	-2.2665	0.015	XM_002684849.2	VPS8	vacuolar protein sorting 8 homolog (S. cerevisiae)	2.4024	0.0151	NM_001038032.1	TBCE	tubulin folding cofactor E	2.3877	0.0006	NM_001102494.1	CENPI	centromere protein I	2.6207	0.0004						NM_001034690.1	RPS23	ribosomal protein S23	-3.5838	0.0209
					NM_001077998.1	SASH3	SAM and SH3 domain containing 3	-2.3851	0.0096	XM_003585662.1	VPS8	vacuolar protein sorting 8 homolog (S. cerevisiae)	2.4024	0.0151	XM_002694326.1	LRBA	LPS-responsive vesicle trafficking, beach and anchor containing	2.3391	0.0009	NM_001102215.1	ZZZ3	zinc finger, ZZ-type containing 3	2.5228	0.0007						NM_001046449.1	SERBP1	SERPINE1 mRNA binding protein 1	-3.9267	0.0121
					NM_001101162.1	TPM4	tropomyosin 4	-2.3675	0.0102	XM_002697989.2	C25H16orf52	chromosome 25 open reading frame, human C16orf52	2.6677	0.0053	NM_001192746.1	MAGI3	membrane associated guanylate kinase, WW and PDZ domain containing 3	2.3804	0.0007	NM_001205772.1	SRBD1	S1 RNA binding domain 1	2.4944	0.0008						XR_139700.1	LOC100847811	60S ribosomal protein L24-like	-3.3948	0.0285
					NM_001038142.1	DNAI1	dynein, axonemal, intermediate chain 1	-2.5334	0.0056	XM_002691092.1	SPG11	spastic paraplegia 11 (autosomal recessive)	2.5987	0.007	NM_001191279.1	PLCL1	phospholipase C-like 1	2.3758	0.0007	NM_001097999.1-1	MKLN1	muskelin 1, intracellular mediator containing kelch motifs	2.61	0.0005						NM_001015647.1	RPL10A	ribosomal protein L10a	-3.1376	0.0452
					NM_001103102.1	SPN	sialophorin	-2.3528	0.0107	XM_002685955.1	FCRL3	Fc receptor-like 3	2.666	0.0053	NM_001193132.1	CERS6	ceramide synthase 6	2.37	0.0007	XM_002688119.2	BANK1	B-cell scaffold protein with ankyrin repeats 1	2.3427	0.0019						XR_139437.1	LOC784243	ribosomal protein L34 pseudogene	-3.229	0.0392
					NM_001143867.1	DDX6	DEAD (Asp-Glu-Ala-Asp) box polypeptide 6	-2.2424	0.0165	NM_001099725.1	MBNL1	muscleblind-like splicing regulator 1	2.4905	0.0109	NM_001046045.1	OLA1	Obg-like ATPase 1	2.2613	0.0013	NM_001040646.1	FHIT	fragile histidine triad gene	2.4316	0.0012						NM_001191412.1	RPL21	ribosomal protein L21	-3.9181	0.0122
					XR_139678.1	LOC100847762	uncharacterized LOC100847762	-2.2606	0.0153	NM_001034639.1	SUCLG2	succinate-CoA ligase, GDP-forming, beta subunit	2.2974	0.0216	NM_001192883.1	XPR1	xenotropic and polytropic retrovirus receptor 1	2.3171	0.001	XM_002689615.1	RFX3	transcription factor RFX3-like	2.4567	0.001						NM_001078132.1	RPL37	ribosomal protein L37	-3.6192	0.0195
					XM_003586990.1	LOC614922	heterogeneous nuclear ribonucleoprotein A1 pseudogene	-2.5194	0.0059	NM_001206069.1	ZDHHC17	zinc finger, DHHC-type containing 17	2.3364	0.0189	NM_001076077.1	PHTF1	putative homeodomain transcription factor 1	2.3491	0.0008	NM_001103344.1	UBAC2	UBA domain containing 2	2.2644	0.0028						NM_001206221.1	RPL34	ribosomal protein L34	-3.9359	0.012
					XM_002699844.2	TCEAL4	transcription elongation factor A (SII)-like 4	-2.277	0.0143	XM_002688075.1	C6H4orf21	zinc finger, GRF-type containing 1	2.6399	0.0059	XM_002691274.1	LOC528994	eva-1 homolog A (C. elegans)	2.3139	0.001	NM_174369.2-2	ITPR2	inositol 1,4,5-trisphosphate receptor, type 2	2.2914	0.0024						NM_001025340.1	RPLP1	ribosomal protein, large, P1	-3.1554	0.0441
					NM_001102319.1	SUN2	Sad1 and UNC84 domain containing 2	-2.3654	0.0102	NM_001198991.1	CR2	complement component (3d/Epstein Barr virus) receptor 2	2.4133	0.0145	XM_002700049.1	OPHN1	oligophrenin-1-like	2.3388	0.0009	NM_001191308.1	KYNU	kynureninase	2.5859	0.0005						NM_001024471.1	RPL27A	ribosomal protein L27a	-3.3995	0.0283
					NM_001034356.1	KARS	lysyl-tRNA synthetase	-2.5669	0.0049	NM_001206065.1	POLA1	polymerase (DNA directed), alpha 1, catalytic subunit	2.6284	0.0061	XM_002698895.2	FAM190B	family with sequence similarity 190, member B	2.3015	0.0011	NM_001205972.1	MAN1A1	mannosyl-oligosaccharide 1,2-alpha-mannosidase IA-like	2.5854	0.0005						NM_001025315.1	RPS25	ribosomal protein S25	-4.0507	0.0108
					NM_001081743.2	EDA	ectodysplasin A	-2.5417	0.0054	NM_001099039.1	LRRC8C	leucine rich repeat containing 8 family, member C	2.6222	0.0063	NM_001046556.1	MTF2	metal response element binding transcription factor 2	2.2475	0.0014	NM_001076416.1	EXOC6B	exocyst complex component 6B	2.5742	0.0006						NM_001025339.1	RPS24	ribosomal protein S24	-3.5014	0.0238
					NM_001035306.1	RPL5	ribosomal protein L5	-2.3173	0.0122	NM_001102215.1	ZZZ3	zinc finger, ZZ-type containing 3	2.6206	0.0063	NM_001083783.1	ACBD6	acyl-CoA binding domain containing 6	2.2578	0.0013	NM_001046361.1	PAPD4	PAP associated domain containing 4	2.5737	0.0006						NM_001002885.1	TMSB4X	thymosin beta 4, X-linked	-3.9651	0.0118
					NM_001103349.1	IK	IK cytokine, down-regulator of HLA II	-2.3295	0.0117	NM_001205772.1	SRBD1	S1 RNA binding domain 1	2.6119	0.0066	NM_001206160.1	TNKS	tankyrase, TRF1-interacting ankyrin-related ADP-ribose polymerase	2.2425	0.0015	NM_001101894.1	FBXO11	F-box protein 11	2.571	0.0006						NM_001014894.1	RPL4	ribosomal protein L4	-3.6378	0.0188
					NM_001046308.1	GIMAP7	GTPase, IMAP family member 7	-2.8201	0.0015	NM_001097999.1-1	MKLN1	muskelin 1, intracellular mediator containing kelch motifs	2.2496	0.0252	NM_001193141.1	HDAC7	histone deacetylase 7	-2.244	0.0014	NM_001001133.1	EIF2C3	eukaryotic translation initiation factor 2C, 3	2.5703	0.0006						NM_001015543.1	RPL13	ribosomal protein L13	-3.665	0.0177
					XM_002695444.2	LOC100296121	zinc finger protein 132-like	-2.2536	0.0158	NM_001040646.1	FHIT	fragile histidine triad gene	2.3989	0.0153	NM_001205487.1	CCDC146	coiled-coil domain containing 146	-2.2472	0.0014	XM_002699990.1	LOC783300	uncharacterized LOC783300	2.569	0.0006						NM_001113231.1	TMSB4	thymosin beta 4, X-linked	-3.7961	0.0133
					XM_002685769.2	SYF2	SYF2 homolog, RNA splicing factor (S. cerevisiae)	-2.3267	0.0118	NM_001205481.1	LIN54	lin-54 homolog (C. elegans)	2.5926	0.0071	XM_002683813.1	LOC789192	cyclin-G1-like	-2.2498	0.0014	NM_001046543.1	C6H4orf34	small integral membrane protein 14	2.5672	0.0006						NM_174778.1	RPS27A	ribosomal protein S27a	-3.7492	0.0145
					XM_002687042.1	LOC530077	GTPase IMAP family member 5-like	-2.3497	0.0108	XM_002689615.1	RFX3	transcription factor RFX3-like	2.5922	0.0072	NM_001143738.1	PGD	phosphogluconate dehydrogenase	-2.2528	0.0014	XR_139227.1	LOC100847374	uncharacterized LOC100847374	2.2632	0.0028						NM_001035445.1	RPS4X	ribosomal protein S4, X-linked	-3.2081	0.0406
					XM_002687043.1	LOC530077	GTPase IMAP family member 5-like	-2.3497	0.0108	NM_174369.2-2	ITPR2	inositol 1,4,5-trisphosphate receptor, type 2	2.4486	0.0128	NM_001046097.1	FGL2	fibrinogen-like 2	-2.2548	0.0014	XM_002684646.2	USP25	ubiquitin specific peptidase 25	2.5596	0.0006						NM_001007811.2	CDC2L1	cell division cycle 2-like 1 (PITSLRE proteins)	-3.6735	0.0174
					NM_001034762.1	NXPH1	neurexophilin 1	-2.3514	0.0108	NM_001205972.1	MAN1A1	mannosyl-oligosaccharide 1,2-alpha-mannosidase IA-like	2.2699	0.0236	XM_003587391.1-1	LOC532189	carboxypeptidase D	-2.2561	0.0014	NM_001078124.1	RHOH	ras homolog gene family, member H	2.4287	0.0012						NM_001034783.1	RPL32	ribosomal protein L32	-4.201	0.0087
					NM_001075121.1	EEF2	eukaryotic translation elongation factor 2	-2.3904	0.0095	NM_001076409.1	NFKB1	nuclear factor of kappa light polypeptide gene enhancer in B-cells 1	2.3033	0.0211	XR_139456.1	LOC100847835	uncharacterized LOC100847835	-2.2573	0.0014	NM_182657.1	RTN3	reticulon 3	2.3722	0.0016						NM_001034438.1	RPS20	ribosomal protein S20	-3.796	0.0133
					NM_001015533.1	SSR2	signal sequence receptor, beta (translocon-associated protein beta)	-2.2966	0.0132	NM_001076416.1	EXOC6B	exocyst complex component 6B	2.3267	0.0196	NM_174093.1	IL1B	interleukin 1, beta	-2.262	0.0013	NM_174621.2	TGFBR1	transforming growth factor, beta receptor 1	2.37	0.0016						NM_001034790.1	STMN1	stathmin 1	-4.1779	0.0091
					XR_083581.1	LOC100299317	60S ribosomal protein L23a-like	-2.3826	0.0097	NM_001101894.1	FBXO11	F-box protein 11	2.5591	0.0083	XM_003587291.1	CEACAM6	carcinoembryonic antigen-related cell adhesion molecule 6-like	-2.2659	0.0013	NM_001191426.1	RALGPS2	Ral GEF with PH domain and SH3 binding motif 2	2.5456	0.0006						NM_001075581.1	RPL11	ribosomal protein L11	-4.0983	0.0102
					NM_001075871.1	IER2	immediate early response 2	-2.3689	0.0101	NM_001001133.1	EIF2C3	eukaryotic translation initiation factor 2C, 3	2.4615	0.0122	NM_001076957.1	PNRC2	proline-rich nuclear receptor coactivator 2	-2.2683	0.0013	XM_002691014.2	CAMK4	calcium/calmodulin-dependent protein kinase IV	2.4852	0.0009						NM_001098874.1	RPS7	ribosomal protein S7	-4.0057	0.0113
					XM_002696654.2	PCSK6	proprotein convertase subtilisin/kexin type 6	-2.3896	0.0095	XM_002697563.2	LOC537017	cytidine monophosphate-N-acetylneuraminic acid hydroxylase-like	2.4539	0.0125	NM_001206163.1	SNRNP200	small nuclear ribonucleoprotein 200kDa (U5)	-2.2686	0.0013	XM_003585967.1	COG5	component of oligomeric golgi complex 5	2.5405	0.0007						NM_001198996.1	CD52	CD52 molecule	-4.1536	0.0095
					NM_001076336.2	SLC16A7	solute carrier family 16, member 7 (monocarboxylic acid transporter 2)	-2.9913	0.0007	NM_001046543.1	C6H4orf34	small integral membrane protein 14	2.4715	0.0118	NM_001080305.1	RHOG	ras homolog gene family, member G (rho G)	-2.2736	0.0012	XM_002685411.2	ZRANB3	zinc finger, RAN-binding domain containing 3	2.5405	0.0007
					NM_001078069.1	PTPN18	protein tyrosine phosphatase, non-receptor type 18 (brain-derived)	-2.6883	0.0028	XR_139227.1	LOC100847374	uncharacterized LOC100847374	2.2889	0.0222	NM_001045885.1	TAPBP	TAP binding protein (tapasin)	-2.2759	0.0012	NM_174219.2	WASL	Wiskott-Aldrich syndrome-like	2.5259	0.0007
					NM_001034674.1	RPL14	ribosomal protein L14	-2.658	0.0032	XM_002686556.1	USP40	ubiquitin specific peptidase 40	2.4965	0.0107	NM_001102186.1	EXOSC10	exosome component 10	-2.285	0.0012	NM_177501.2	FUT8	fucosyltransferase 8 (alpha (1,6) fucosyltransferase)	2.5226	0.0007
					NM_001034241.1	UTP14A	UTP14, U3 small nucleolar ribonucleoprotein, homolog A-like	-2.2696	0.0148	NM_001078124.1	RHOH	ras homolog gene family, member H	2.2436	0.0257	NM_001035420.1	CNN2	calponin 2	-2.2857	0.0012	XM_002686231.2	EVI5	ecotropic viral integration site 5	2.4813	0.0009
					NM_001192762.1	MYH9	myosin, heavy chain 9, non-muscle	-2.503	0.0063	NM_001191426.1	RALGPS2	Ral GEF with PH domain and SH3 binding motif 2	2.3185	0.0201	NM_173969.3	VIM	vimentin	-2.2875	0.0011	NM_001080352.1	ACN9	ACN9 homolog (S. cerevisiae)	2.3142	0.0022
					NM_001046133.1	PUF60	poly-U binding splicing factor 60KDa	-2.3006	0.013	XM_003585967.1	COG5	component of oligomeric golgi complex 5	2.4491	0.0128	NM_001098064.1	HNRNPD	heterogeneous nuclear ribonucleoprotein D (AU-rich element RNA binding protein 1, 37kDa)	-2.2899	0.0011	NM_001076072.1	NCK1	NCK adaptor protein 1	2.2718	0.0027
					NM_001098945.1	HMGN2	high mobility group nucleosomal binding domain 2	-2.5245	0.0058	XM_002685411.2	ZRANB3	zinc finger, RAN-binding domain containing 3	2.3423	0.0186	NM_001102308.1	LRRFIP1	leucine rich repeat (in FLII) interacting protein 1	-2.295	0.0011	XM_002694399.2	SPATA5	spermatogenesis associated 5	2.4924	0.0009
					XM_002691457.1	OST4	oligosaccharyltransferase 4 homolog (S. cerevisiae)	-2.3272	0.0118	XM_003586172.1	NAF1	nuclear assembly factor 1 homolog (S. cerevisiae)	2.2915	0.022	NM_001102477.1	UBA1	ubiquitin-like modifier activating enzyme 1	-2.2981	0.0011	NM_001206622.1	CDK13	cyclin-dependent kinase 13	2.4902	0.0009
					NM_174815.2	YBX1	Y box binding protein 1	-2.3125	0.0125	NM_001078034.1	R3HDM2	R3H domain containing 2	2.5008	0.0105	NM_001077839.1	CCR1	chemokine (C-C motif) receptor 1	-2.2983	0.0011	NM_001105003.1	ARHGAP15	Rho GTPase activating protein 15	2.4741	0.0009
					XR_139389.1	LOC100848296	uncharacterized LOC100848296	-2.5749	0.0047	XM_002696286.1	BDP1	B double prime 1, subunit of RNA polymerase III transcription initiation factor IIIB	2.5242	0.0096	NM_001192133.1	SPI1	spleen focus forming virus (SFFV) proviral integration oncogene spi1	-2.2896	0.0011	XM_003585943.1	HDAC9	histone deacetylase 9	2.3625	0.0017
					NM_174603.3	SLC2A3	solute carrier family 2 (facilitated glucose transporter), member 3	-2.3225	0.012	NM_177501.2	FUT8	fucosyltransferase 8 (alpha (1,6) fucosyltransferase)	2.4348	0.0135	NM_001102146.1	RSRC2	arginine/serine-rich coiled-coil 2	-2.3046	0.001	XM_003585946.1	HDAC9	histone deacetylase 9	2.3625	0.0017
					XM_003586371.1	RPS6	ribosomal protein S6	-2.343	0.0111	XM_002694399.2	SPATA5	spermatogenesis associated 5	2.3245	0.0197	NM_001046026.1	CTDNEP1	CTD nuclear envelope phosphatase 1	-2.3086	0.001	XM_002686702.2	HDAC9	histone deacetylase 9	2.3641	0.0017
					NM_001078064.1	C8H9orf80	chromosome 8 open reading frame, human C9orf80	-2.3105	0.0126	NM_001206622.1	CDK13	cyclin-dependent kinase 13	2.3538	0.0178	XR_139623.1	LOC100848561	chromosome 20 open reading frame, human C5orf51	-2.311	0.001	NM_174696.2	ATP2B1	ATPase, Ca++ transporting, plasma membrane 1	2.2541	0.003
					XR_083670.2	LOC100296205	ribosomal protein L36 pseudogene	-2.4578	0.0076	NM_001191270.2	KLF12	Kruppel-like factor 12	2.3311	0.0193	NM_001035503.1	RPL28	ribosomal protein L28	-2.314	0.001	XM_003585944.1	HDAC9	histone deacetylase 9	2.3633	0.0017
					NM_001034051.1	RPL27	ribosomal protein L27	-2.4484	0.0078	NM_001205309.1	TTC17	tetratricopeptide repeat domain 17	2.4709	0.0118	NM_174493.1	ZFP36	zinc finger protein 36, C3H type, homolog (mouse)	-2.3172	0.001	NM_001079627.1	IMMP1L	IMP1 inner mitochondrial membrane peptidase-like (S. cerevisiae)	2.42	0.0013
					XM_003587755.1	LOC100335666	uncharacterized LOC100335666	-2.3451	0.011	NM_001079627.1	IMMP1L	IMP1 inner mitochondrial membrane peptidase-like (S. cerevisiae)	2.4677	0.0119	NM_001046366.1	FAM53C	family with sequence similarity 53, member C	-2.3199	0.001	NM_001193253.1	NLK	nemo-like kinase	2.2537	0.003
					NM_001206813.1	ZNF197	zinc finger protein 197	-2.3222	0.012	NM_001193253.1	NLK	nemo-like kinase	2.4473	0.0128	NM_001082424.1	SLC38A2	solute carrier family 38, member 2	-2.3201	0.001	NM_001192840.1	TRIT1	tRNA isopentenyltransferase 1	2.2429	0.0031
					NM_001075712.1	MTA2	metastasis associated 1 family, member 2	-2.5396	0.0055	XM_002685281.2	TLK1	tousled-like kinase 1	2.4612	0.0122	NM_001040511.2	SQRDL	sulfide quinone reductase-like (yeast)	-2.3261	0.0009	NM_001205538.1	PRKD3	protein kinase D3	2.4524	0.0011
					XM_002685597.2	PTMA	prothymosin, alpha (gene sequence 28)	-2.3369	0.0114	NM_001081714.1	ARIH1	ariadne homolog, ubiquitin-conjugating enzyme E2 binding protein, 1 (Drosophila)	2.4602	0.0123	NM_001078000.1	CEP120	centrosomal protein 120kDa	-2.3268	0.0009	NM_001130757.1	PTPLB	protein tyrosine phosphatase-like (proline instead of catalytic arginine), member b	2.4507	0.0011
					XM_003585780.1	PTMA	prothymosin, alpha (gene sequence 28)	-2.3369	0.0114	NM_001102163.1-2	SLC38A9	solute carrier family 38, member 9	2.4591	0.0123	NM_001075303.1	KRCC1	lysine-rich coiled-coil 1	-2.3307	0.0009	XM_002686809.2	DOCK4	dedicator of cytokinesis 4	2.2845	0.0025
					XM_003585781.1	PTMA	prothymosin, alpha (gene sequence 28)	-2.3369	0.0114	NM_001192840.1	TRIT1	tRNA isopentenyltransferase 1	2.4559	0.0124	NM_001193105.1	TCN1	transcobalamin I (vitamin B12 binding protein, R binder family)	-2.3323	0.0009	XM_003585945.1	HDAC9	histone deacetylase 9	2.3988	0.0014
					NM_001015548.1	LOC508628	ribosomal protein S6 pseudogene	-2.3913	0.0095	NM_001205538.1	PRKD3	protein kinase D3	2.3456	0.0184	NM_001192292.1	ACAD10	acyl-CoA dehydrogenase family, member 10	-2.3375	0.0009	XM_003585947.1	HDAC9	histone deacetylase 9	2.3988	0.0014
					XR_083644.2	LOC618220	ribosomal protein L6 pseudogene	-2.4828	0.0068	XM_002696057.2	NSF	N-ethylmaleimide-sensitive factor	2.4493	0.0127	XM_003586781.1	LOC505941	ribosome binding protein 1	-2.3383	0.0009	NM_001122729.1	GBE1	glucan (1,4-alpha-), branching enzyme 1	2.3693	0.0016
					NM_001034342.1	ATF4	activating transcription factor 4 (tax-responsive enhancer element B67)	-2.3634	0.0103	NM_001206400.1	SMCHD1	structural maintenance of chromosomes flexible hinge domain containing 1	2.4419	0.0131	NM_001035497.1	UBE2V1	ubiquitin-conjugating enzyme E2 variant 1	-2.2459	0.0014	NM_001038215.1	C1H3orf26	cms1 ribosomal small subunit homolog (yeast)	2.4214	0.0013
					NM_001012682.1	RPLP0	ribosomal protein, large, P0	-2.2527	0.0158	NM_001191340.1	NOX1	NADPH oxidase 1	2.3457	0.0183	XR_139551.1	LOC616281	polyadenylate-binding protein 2-like	-2.3473	0.0008	NM_001046426.1	TDRD3	tudor domain containing 3	2.4179	0.0013
					XM_003587527.1	LOC100848479	uncharacterized LOC100848479	-2.2659	0.015	NM_001076284.1	PCBP3	poly(rC) binding protein 3	2.4261	0.0139	NM_001046070.1	LY6E	lymphocyte antigen 6 complex, locus E	-2.2552	0.0014	XM_003585951.1	SNX13	sorting nexin 13	2.4151	0.0013
					XR_083611.1	LOC613460	ribosomal protein S3A pseudogene	-3.1625	0.0004	NM_001038215.1	C1H3orf26	cms1 ribosomal small subunit homolog (yeast)	2.2944	0.0218	NM_001038220.1	CORO2A	coronin, actin binding protein, 2A	-2.3519	0.0008	NM_001205923.1	CBLB	Cas-Br-M (murine) ecotropic retroviral transforming sequence b	2.411	0.0013
					NM_205797.1	RPL12	ribosomal protein L12	-2.6804	0.0029	XM_002700041.1	TAF1	TAF1 RNA polymerase II, TATA box binding protein (TBP)-associated factor, 250kDa	2.4116	0.0146	XM_002688561.2	BRD4	bromodomain containing 4	-2.3557	0.0008	NM_001076332.1	FANCL	Fanconi anemia, complementation group L	2.4075	0.0014
					NM_001033618.1	ACTG1	actin, gamma 1	-2.5281	0.0057	NM_001205923.1	CBLB	Cas-Br-M (murine) ecotropic retroviral transforming sequence b	2.2881	0.0222	NM_001013585.3	S1PR1	sphingosine-1-phosphate receptor 1	-2.3574	0.0008	XM_003587997.1	FAM190B	family with sequence similarity 190, member B	2.4027	0.0014
					NM_001035394.1	LASP1	LIM and SH3 protein 1	-2.4167	0.0087	NM_001192171.1	HMBOX1	homeobox containing 1	2.407	0.0149	NM_001034315.1	AHCY	adenosylhomocysteinase	-2.2707	0.0013	XM_003586384.1	KIAA1432	KIAA1432 ortholog	2.3959	0.0014
					XR_083624.1	LOC614643	ribosomal protein L23a pseudogene	-2.2555	0.0156	XM_002691752.2-1	NBEA	neurobeachin	2.4039	0.015	NM_001040490.1	TNFRSF1B	tumor necrosis factor receptor superfamily, member 1B	-2.2454	0.0014	XM_002690921.2	KIAA1370	KIAA1370 ortholog	2.2431	0.0031
					NM_001014936.1	EEF1B2	eukaryotic translation elongation factor 1 beta 2	-2.3556	0.0106	XM_002691241.2	SOS1	son of sevenless homolog 1 (Drosophila)	2.403	0.0151	NM_001098139.1	SLC44A2	solute carrier family 44, member 2	-2.3628	0.0007	NM_001038032.1	TBCE	tubulin folding cofactor E	2.2553	0.003
					NM_174788.3	RPLP2	ribosomal protein, large, P2	-2.7157	0.0025	XM_003588084.1	LOC100848511	ecto-NOX disulfide-thiol exchanger 1-like	2.2411	0.0259	XM_002696051.1	FMNL1	formin-like 1	-2.363	0.0007	XM_003588084.1	LOC100848511	ecto-NOX disulfide-thiol exchanger 1-like	2.3862	0.0015
					XM_002687293.2	SLC4A8	solute carrier family 4, sodium bicarbonate cotransporter, member 8	-2.7692	0.0019	XM_002694326.1	LRBA	LPS-responsive vesicle trafficking, beach and anchor containing	2.327	0.0195	NM_001035066.1	CMTM6	CKLF-like MARVEL transmembrane domain containing 6	-2.2529	0.0014	XM_002694326.1	LRBA	LPS-responsive vesicle trafficking, beach and anchor containing	2.3858	0.0015
					NM_001099210.1	RPS17	ribosomal protein S17	-2.4158	0.0088	XM_003588182.1	PHF8	PHD finger protein 8	2.3843	0.016	XM_002685688.2	C2H1orf38	thymocyte selection associated family member 2	-2.3703	0.0007	NM_001035032.1	ERP44	endoplasmic reticulum protein 44	2.3839	0.0015
					NM_001101040.1	GNAI2	guanine nucleotide binding protein (G protein), alpha inhibiting activity polypeptide 2	-2.395	0.0094	NM_001192746.1	MAGI3	membrane associated guanylate kinase, WW and PDZ domain containing 3	2.2547	0.0248	NM_001012670.2	HSP90AA1	heat shock protein 90kDa alpha (cytosolic), class A member 1	-2.3744	0.0007	NM_001033121.1	ZNF148	zinc finger protein 148	2.3766	0.0016
					NM_001191530.1	GRK6	G protein-coupled receptor kinase 6	-2.5071	0.0062	NM_001192302.1	NIPAL1	NIPA-like domain containing 1	2.3776	0.0164	NR_001464.2	XIST	X (inactive)-specific transcript	-2.3751	0.0007	NM_001079783.1	UBE2E3	ubiquitin-conjugating enzyme E2E 3	2.3675	0.0016
					NM_001205390.1	GRK6	G protein-coupled receptor kinase 6	-2.5071	0.0062	NM_001205431.1	CDK13	cyclin-dependent kinase 13	2.2609	0.0243	NM_001191499.1	ARHGAP30	Rho GTPase activating protein 30	-2.3844	0.0007	NM_001193242.1	PKN2	protein kinase N2	2.3645	0.0017
					NM_001038104.1	DTD1	D-tyrosyl-tRNA deacylase 1 homolog (S. cerevisiae)	-2.4293	0.0084	NM_001192883.1	XPR1	xenotropic and polytropic retrovirus receptor 1	2.289	0.0222	NM_001046547.1	HMGN4	high mobility group nucleosomal binding domain 4	-2.3893	0.0006	NM_001046045.1	OLA1	Obg-like ATPase 1	2.3634	0.0017
					NM_174266.3	CD79A	CD79a molecule, immunoglobulin-associated alpha	-2.4417	0.008	XM_002694500.1	ATXN2	ataxin 2	2.2781	0.023	NM_001082601.1	UBR7	ubiquitin protein ligase E3 component n-recognin 7 (putative)	-2.3919	0.0006	NM_001101231.1	SRSF4	serine/arginine-rich splicing factor 4	2.361	0.0017
					NM_001031756.1	RPL6	ribosomal protein L6	-2.3943	0.0094	XM_002700122.2	PHF8	PHD finger protein 8	2.3457	0.0183	NM_001076923.1	WIPF1	WAS/WASL interacting protein family, member 1	-2.3944	0.0006	XM_002690081.2	CEP85L	centrosomal protein 85kDa-like	2.3599	0.0017
					XM_002697371.1	LTB	lymphotoxin beta (TNF superfamily, member 3)	-2.5594	0.0051	NM_001075711.1	UBE2CBP	ubiquitin-conjugating enzyme E2C binding protein	2.3155	0.0203	NM_001103245.1	EFHD2	EF-hand domain family, member D2	-2.3993	0.0006	NM_001205431.1	CDK13	cyclin-dependent kinase 13	2.3597	0.0017
					XM_003587372.1	LOC100847354	uncharacterized LOC100847354	-3.0247	0.0007	NM_001046413.1	HIBCH	3-hydroxyisobutyryl-CoA hydrolase	2.3182	0.0201	NM_001205494.1	C16H1orf105	chromosome 16 open reading frame, human C1orf105	-2.2417	0.0015	NM_001192883.1	XPR1	xenotropic and polytropic retrovirus receptor 1	2.3572	0.0017
					XM_003585885.1	LOC781576	mCG1723-like	-2.4114	0.0089	NM_001192357.1	LCORL	ligand dependent nuclear receptor corepressor-like	2.3042	0.0211	NM_001046435.1	CALCOCO1	calcium binding and coiled-coil domain 1	-2.4058	0.0006	NM_001102234.1	ARHGAP24	Rho GTPase activating protein 24	2.3544	0.0017
					XR_084028.1	LOC782021	ribosomal protein L21 pseudogene	-2.5295	0.0057	NM_001076991.1	C2H2orf88	small membrane A-kinase anchor protein	2.2986	0.0215	NM_001034376.1	POMP	proteasome maturation protein	-2.3948	0.0006	XM_002689601.1	KIAA1432	KIAA1432 ortholog	2.3439	0.0018
					NM_001034038.1	RPS3A	ribosomal protein S3A	-2.55	0.0053	NM_001046556.1	MTF2	metal response element binding transcription factor 2	2.2653	0.024	NM_001205277.1	ARRB2	arrestin, beta 2	-2.3944	0.0006	XM_003586383.1	KIAA1432	KIAA1432 ortholog	2.3439	0.0018
					XM_002695953.1	RPL19	ribosomal protein L19	-2.3982	0.0093	XM_002700063.1	SLC9A7	solute carrier family 9, subfamily A (NHE7, cation proton antiporter 7), member 7	2.2931	0.0219	NM_001076352.1	LMO2	LIM domain only 2 (rhombotin-like 1)	-2.411	0.0006	NM_001206018.1	TRIM33	tripartite motif containing 33	2.337	0.0019
					XM_002689937.2	WDR31	WD repeat domain 31	-2.6277	0.0037	XM_002689640.2	SMC5	structural maintenance of chromosomes 5	2.2903	0.0221	XM_003586113.1	LOC100849002	uncharacterized LOC100849002	-2.2585	0.0013	NM_001193011.1	REPS1	RALBP1 associated Eps domain containing 1	2.3272	0.002
					NM_001034459.1	RPL17	ribosomal protein L17	-2.4667	0.0073	NM_001205935.1	ATM	ataxia telangiectasia mutated	2.29	0.0221	NM_001076985.1	ARL4A	ADP-ribosylation factor-like 4A	-2.4148	0.0006	XM_002689742.2	TEX10	testis expressed 10	2.3286	0.002
					NM_001076007.1	FGF18	fibroblast growth factor 18	-2.3132	0.0124	NM_001206764.1	UBXN7	UBX domain protein 7	2.2759	0.0232	NM_001075163.1	TMEM50A	transmembrane protein 50A	-2.3179	0.001	NM_001205673.1	TMEM161B	transmembrane protein 161B	2.3246	0.002
					XM_003585884.1	LOC781576	mCG1723-like	-2.4328	0.0083	NM_001103266.1	RPAP2	RNA polymerase II associated protein 2	2.2747	0.0233	XR_083586.1	LOC616840	ribosomal protein L3 pseudogene	-2.2417	0.0015	NM_001192020.1	GLMN	glomulin, FKBP associated protein	2.3236	0.002
					NM_001046118.1	LAPTM5	lysosomal protein transmembrane 5	-2.7001	0.0027	XM_002685283.1	UBR3	ubiquitin protein ligase E3 component n-recognin 3 (putative)	2.2636	0.0241	NM_001075240.1	NFIL3	nuclear factor, interleukin 3 regulated	-2.3622	0.0007	NM_001075711.1	UBE2CBP	ubiquitin-conjugating enzyme E2C binding protein	2.3183	0.0021
					NM_001015512.2	RPL26	ribosomal protein L26	-2.2448	0.0163	XM_002694408.1-2	LOC100297914	KIAA1109 ortholog	2.2589	0.0245	XR_083698.2	LOC782938	eukaryotic translation initiation factor 4 gamma 2-like	-2.3036	0.001	XM_002698895.2	FAM190B	family with sequence similarity 190, member B	2.3153	0.0021
					NM_001015608.1	CLIC1	chloride intracellular channel 1	-2.6897	0.0028	NM_001102269.1	KCTD9	potassium channel tetramerisation domain containing 9	2.257	0.0246	NM_001015657.2	VPS25	vacuolar protein sorting 25 homolog (S. cerevisiae)	-2.3044	0.001	XM_002689392.2	FAM172A	family with sequence similarity 172, member A	2.3123	0.0022
					NM_001035008.1	RPL37A	ribosomal protein L37a	-2.4938	0.0065	XM_002686388.2	USP24	ubiquitin specific peptidase 24	2.2535	0.0249	XR_084151.2	LOC783577	heat shock protein 90kDa alpha (cytosolic), class B member 1 pseudogene	-2.3374	0.0009	XM_002686305.1	HS2ST1	heparan sulfate 2-O-sulfotransferase 1	2.3115	0.0022
					NM_001035028.1	EIF4B	eukaryotic translation initiation factor 4B	-3.2113	0.0003	NM_001192817.1	MYCBP2	MYC binding protein 2	2.2464	0.0255	NM_001077837.1	PFKFB3	6-phosphofructo-2-kinase/fructose-2,6-biphosphatase 3	-2.4525	0.0004	NM_001192806.1	CUL3	cullin 3	2.2643	0.0028
					NM_001025316.1	RPS28	ribosomal protein S28	-2.8108	0.0016	NM_001014388.1	TPT1	tumor protein, translationally-controlled 1	-2.2406	0.026	NM_001099859.1	EIF4G2	eukaryotic translation initiation factor 4 gamma, 2	-2.4532	0.0004	XM_002689670.2	LOC100336482	vacuolar protein sorting 13 homolog A (S. cerevisiae)	2.3102	0.0022
					XR_083776.2	LOC613519	ribosomal protein L3 pseudogene	-2.463	0.0074	XM_002692690.2	C14H8orf45	minichromosome maintenance domain containing 2	-2.2438	0.0257	XM_002698810.1	IRF2BP2	interferon regulatory factor 2 binding protein 2	-2.4544	0.0004	NM_001081615.1	XRCC4	X-ray repair complementing defective repair in Chinese hamster cells 4	2.3043	0.0023
					XM_003586094.1	LOC100848780	uncharacterized LOC100848780	-2.5574	0.0051	XM_002695663.2	LGALS9	lectin, galactoside-binding, soluble, 9	-2.2484	0.0253	XM_002696402.2	MTMR12	myotubularin related protein 12	-2.2555	0.0014	XM_003586910.1	LOC100848801	triple QxxK/R motif containing	2.2981	0.0024
					XR_084093.2	LOC790088	40S ribosomal protein S28-like	-2.3712	0.0101	XM_002698216.2	PDAP1	PDGFA associated protein 1	-2.2492	0.0253	XM_003586919.1	LOC100847417	uncharacterized LOC100847417	-2.4613	0.0004	NM_174449.2	RASA1	RAS p21 protein activator (GTPase activating protein) 1	2.297	0.0024
					NM_001034716.1	RPS10	ribosomal protein S10	-2.4214	0.0086	NM_001206386.1	C21H15orf63	chromosome 21 open reading frame, human C15orf63	-2.2513	0.0251	NM_001046056.2	TCTN1	tectonic family member 1	-2.4621	0.0004	NM_001046556.1	MTF2	metal response element binding transcription factor 2	2.2961	0.0024
					XM_002697700.2	LOC787404	ribosomal protein S20-like	-2.3281	0.0118	NM_001046592.1	FAM162A	family with sequence similarity 162, member A	-2.2549	0.0248	NM_001100299.1	CRISPLD2	cysteine-rich secretory protein LCCL domain containing 2	-2.4667	0.0004	NM_001205935.1	ATM	ataxia telangiectasia mutated	2.2451	0.0031
					NM_001078139.1	RPL36	ribosomal protein L36	-2.5135	0.006	NM_001038110.1	VASP	vasodilator-stimulated phosphoprotein	-2.2589	0.0245	NM_001081539.1	C11H2orf49	chromosome 11 open reading frame, human C2orf49	-2.4693	0.0004	NM_001100385.1	PDSS2	prenyl (decaprenyl) diphosphate synthase, subunit 2	2.2815	0.0026
					NM_001205468.1	ACSL3	acyl-CoA synthetase long-chain family member 3	-2.8092	0.0016	NM_001113234.1	ANAPC13	anaphase promoting complex subunit 13	-2.2609	0.0243	NM_001034266.1	PSMB4	proteasome (prosome, macropain) subunit, beta type, 4	-2.4741	0.0004	NM_001191229.1	DCAF6	DDB1 and CUL4 associated factor 6	2.2814	0.0026
					NM_001025317.1	RPS8	ribosomal protein S8	-2.5388	0.0055	XM_002694373.1	SLC7A11	solute carrier family 7 (anionic amino acid transporter light chain, xc- system), member 11	-2.2707	0.0236	NM_174133.2	UBB	ubiquitin B	-2.4757	0.0004	NM_001103266.1	RPAP2	RNA polymerase II associated protein 2	2.2768	0.0026
					NM_001163803.1	CCDC72	coiled-coil domain containing 72	-2.4719	0.0071	NM_173959.4	SCD	stearoyl-CoA desaturase (delta-9-desaturase)	-2.2609	0.0243	XR_139608.1	LOC100296593	uncharacterized LOC100296593	-2.4757	0.0004	NM_001076109.1	TIA1	TIA1 cytotoxic granule-associated RNA binding protein	2.2683	0.0028
					NM_001076998.1	RPL13A	ribosomal protein L13a	-2.3143	0.0124	NM_001076112.1	GLIPR2	GLI pathogenesis-related 2	-2.291	0.022	NM_001045866.1	BRD2	bromodomain containing 2	-2.4766	0.0004	NM_001102148.1	KIAA0391	KIAA0391 ortholog	2.2635	0.0028
					XM_002700336.1	LOC784572	suppressor of Ty 20 homolog (S. cerevisiae)	-2.8428	0.0014	NM_001192133.1	SPI1	spleen focus forming virus (SFFV) proviral integration oncogene spi1	-2.3007	0.0213	NM_001034228.1	EIF4A1	eukaryotic translation initiation factor 4A1	-2.3033	0.001	NM_174583.2	PPP3R1	protein phosphatase 3, regulatory subunit B, alpha	2.2589	0.0029
					NM_001191367.1	PRKAR2A	protein kinase, cAMP-dependent, regulatory, type II, alpha	-2.7711	0.0019	NM_174455.2	RPL24	ribosomal protein L24	-2.3031	0.0211	NM_001080278.1	C13H20orf108	family with sequence similarity 210, member B	-2.4865	0.0004	NM_001206166.1	TRPM7	transient receptor potential cation channel, subfamily M, member 7	2.2506	0.003
					XM_003587667.1	LOC100848193	uncharacterized LOC100848193	-2.7316	0.0023	NM_001081510.1	SF3A1	splicing factor 3a, subunit 1, 120kDa	-2.2744	0.0233	NM_001205444.1	SPIB	Spi-B transcription factor (Spi-1/PU.1 related)	-2.4885	0.0004	NM_001034421.1	C13H20orf24	RAB5-interacting protein	-2.2417	0.0032
					NM_001033624.1	RPS16	ribosomal protein S16	-2.9957	0.0007	NM_001034699.1	PA2G4	proliferation-associated 2G4, 38kDa	-2.3161	0.0202	XM_002689268.2	NDFIP1	Nedd4 family interacting protein 1	-2.5038	0.0003	NM_001099399.1	CMTM3	CKLF-like MARVEL transmembrane domain containing 3	-2.249	0.003
					NM_001034690.1	RPS23	ribosomal protein S23	-2.5635	0.005	XM_002691258.2	LOC784445	60S ribosomal protein L17-like	-2.3174	0.0202	XR_083845.1	LOC784087	nuclear casein kinase and cyclin-dependent kinase substrate 1 pseudogene	-2.2926	0.0011	NM_001206386.1	C21H15orf63	chromosome 21 open reading frame, human C15orf63	-2.2432	0.0031
					NM_175792.2	RAC2	ras-related C3 botulinum toxin substrate 2 (rho family, small GTP binding protein Rac2)	-2.4148	0.0088	NM_001113315.1	C21H14orf2	chromosome 21 open reading frame, human C14orf2	-2.3185	0.0201	NM_001242587.1	CALM2	calmodulin 2 (phosphorylase kinase, delta)	-2.4032	0.0006	NM_174667.2	NDUFB8	NADH dehydrogenase (ubiquinone) 1 beta subcomplex, 8, 19kDa	-2.257	0.0029
					NM_001046449.1	SERBP1	SERPINE1 mRNA binding protein 1	-2.645	0.0034	NM_174623.2	TMSB10	thymosin beta 10	-2.3141	0.0204	NM_001077852.1	SLC9A3R1	solute carrier family 9 (sodium/hydrogen exchanger), member 3 regulator 1	-2.4971	0.0003	NM_001034374.2	MAPRE2	microtubule-associated protein, RP/EB family, member 2	-2.2731	0.0027
					NM_001015647.1	RPL10A	ribosomal protein L10a	-2.7578	0.0021	NM_174049.2	ENO1	enolase 1, (alpha)	-2.3373	0.0189	NM_001015592.1	PFN1	profilin 1	-2.3113	0.001	NM_001075203.1	PYGL	phosphorylase, glycogen, liver	-2.2736	0.0027
					XR_139437.1	LOC784243	ribosomal protein L34 pseudogene	-2.5976	0.0043	NM_174560.2	PLA2G15	phospholipase A2, group XV	-2.3462	0.0183	NM_001034692.1	ATP5G3	ATP synthase, H+ transporting, mitochondrial Fo complex, subunit C3 (subunit 9)	-2.2552	0.0014	NM_001075456.1	PEA15	phosphoprotein enriched in astrocytes 15	-2.2742	0.0027
					NM_001191412.1	RPL21	ribosomal protein L21	-2.5146	0.006	NM_001046070.1	LY6E	lymphocyte antigen 6 complex, locus E	-2.2803	0.0228	NM_001046477.1	MSN	moesin	-2.3985	0.0006	NM_001046410.1	TUBA1D	tubulin, alpha 3d	-2.2803	0.0026
					NM_001078132.1	RPL37	ribosomal protein L37	-2.7855	0.0018	XM_003587451.1	UBTF	upstream binding transcription factor, RNA polymerase I	-2.3541	0.0178	NM_001035112.1	CDC42SE1	CDC42 small effector 1	-2.3916	0.0006	XM_002695627.1	CCL16	chemokine (C-C motif) ligand 16	-2.2916	0.0024
					NM_001206221.1	RPL34	ribosomal protein L34	-2.8536	0.0013	XM_003587452.1	UBTF	upstream binding transcription factor, RNA polymerase I	-2.3541	0.0178	NM_001031761.2	C15H11orf46	chromosome 15 open reading frame, human C11orf46	-2.5224	0.0003	NM_001102308.1	LRRFIP1	leucine rich repeat (in FLII) interacting protein 1	-2.2685	0.0028
					NM_001025315.1	RPS25	ribosomal protein S25	-3.2523	0.0002	XM_002688561.2	BRD4	bromodomain containing 4	-2.2723	0.0234	NM_174809.2	H2AFZ	H2A histone family, member Z	-2.2626	0.0013	NM_001103342.1	TSC22D3	TSC22 domain family, member 3	-2.3032	0.0023
					NM_001191206.1	CDH23	cadherin-related 23	-2.5785	0.0047	XM_002696042.2	UBTF	upstream binding transcription factor, RNA polymerase I	-2.3661	0.0171	NM_001083371.1	C7H19orf43	chromosome 7 open reading frame, human C19orf43	-2.5374	0.0003	XM_002688836.2	MAP2K7	mitogen-activated protein kinase kinase 7	-2.3095	0.0022
					NM_001025339.1	RPS24	ribosomal protein S24	-2.9778	0.0007	XR_083630.1	LOC614789	60S ribosomal protein L23a-like	-2.3682	0.017	NM_001082605.1	RPN1	ribophorin I	-2.4334	0.0005	NM_001081510.1	SF3A1	splicing factor 3a, subunit 1, 120kDa	-2.3135	0.0022
					NM_001002885.1	TMSB4X	thymosin beta 4, X-linked	-2.7458	0.0022	NM_001035066.1	CMTM6	CKLF-like MARVEL transmembrane domain containing 6	-2.2874	0.0223	NM_001045902.1	CD68	CD68 molecule	-2.5391	0.0003	XM_003587092.1	LOC100847701	uncharacterized LOC100847701	-2.3166	0.0021
					NM_001025341.2	RPL31	ribosomal protein L31	-2.8691	0.0012	NM_001037443.1	RPS15A	ribosomal protein S15A	-2.3805	0.0163	NM_001100302.1	UTP14A	UTP14, U3 small nucleolar ribonucleoprotein, homolog A-like	-2.5406	0.0003	NM_001205428.1	TLN1	talin 1	-2.3302	0.002
					NM_001014894.1	RPL4	ribosomal protein L4	-2.8951	0.0011	NM_001205596.1	HIST1H2AC	histone cluster 1, H2ac	-2.3821	0.0162	NM_001046252.1	LITAF	lipopolysaccharide-induced TNF factor	-2.5435	0.0003	XM_002688923.2	LOC100297725	H3 histone, family 3A-like	-2.3318	0.002
					NM_001015543.1	RPL13	ribosomal protein L13	-2.8462	0.0013	NM_176652.2	NDUFS5	NADH dehydrogenase (ubiquinone) Fe-S protein 5, 15kDa (NADH-coenzyme Q reductase)	-2.3856	0.016	NM_001244214.1	CD99	CD99 molecule	-2.3138	0.001	NM_174623.2	TMSB10	thymosin beta 10	-2.2734	0.0027
					NM_001113231.1	TMSB4	thymosin beta 4, X-linked	-2.7861	0.0018	NM_001099045.1	DDX24	DEAD (Asp-Glu-Ala-Asp) box polypeptide 24	-2.3906	0.0157	NM_001003906.1	TKT	transketolase	-2.553	0.0002	NM_001192495.1	TAL1	T-cell acute lymphocytic leukemia 1	-2.3393	0.0019
					NM_174778.1	RPS27A	ribosomal protein S27a	-2.7279	0.0024	XM_002689490.2	LINGO2	leucine rich repeat and Ig domain containing 2	-2.2472	0.0254	NM_001045868.1	NFKBIA	nuclear factor of kappa light polypeptide gene enhancer in B-cells inhibitor, alpha	-2.2748	0.0012	NM_174154.2	PPT1	palmitoyl-protein thioesterase 1	-2.3404	0.0019
					NM_001035445.1	RPS4X	ribosomal protein S4, X-linked	-2.7111	0.0025	NM_001205494.1	C16H1orf105	chromosome 16 open reading frame, human C1orf105	-2.4039	0.015	XR_139370.1	LOC100847202	uncharacterized LOC100847202	-2.5615	0.0002	NM_001205777.1	GANAB	glucosidase, alpha; neutral AB	-2.3451	0.0018
					NM_001007811.2	CDC2L1	cell division cycle 2-like 1 (PITSLRE proteins)	-3.4017	0.0001	NM_001034376.1	POMP	proteasome maturation protein	-2.4095	0.0147	NM_174345.3	HSPA8	heat shock 70kDa protein 8	-2.3611	0.0007	NM_174792.3	FTL	ferritin, light polypeptide	-2.3474	0.0018
					NM_001034783.1	RPL32	ribosomal protein L32	-2.9492	0.0008	NM_001205277.1	ARRB2	arrestin, beta 2	-2.41	0.0147	NM_174182.1	SELL	selectin L	-2.5623	0.0002	NM_001046070.1	LY6E	lymphocyte antigen 6 complex, locus E	-2.2868	0.0025
					NM_001034438.1	RPS20	ribosomal protein S20	-2.6967	0.0027	NM_001014382.2	MYD88	myeloid differentiation primary response gene (88)	-2.4103	0.0147	XM_003585775.1	LOC100138326	CD24 antigen	-2.2563	0.0014	NM_001081720.1	HIST2H2AC	histone cluster 2, H2ac	-2.3529	0.0018
					NM_001034790.1	STMN1	stathmin 1	-2.8351	0.0014	XR_083648.2	LOC781499	heterogeneous nuclear ribonucleoprotein A3 pseudogene	-2.3059	0.0209	NM_001166508.1	CALM	calmodulin-like	-2.4947	0.0003	NM_001034810.2	SEPX1	selenoprotein X, 1	-2.3569	0.0017
					NM_001075581.1	RPL11	ribosomal protein L11	-3.0646	0.0006	NM_001046011.1	CD37	CD37 molecule	-2.4122	0.0146	NM_174537.2	FCER1G	Fc fragment of IgE, high affinity I, receptor for; gamma polypeptide	-2.5709	0.0002	NM_001101152.1	RPS9	ribosomal protein S9	-2.3587	0.0017
					NM_001098874.1	RPS7	ribosomal protein S7	-2.9591	0.0008	NM_001099370.1	H3F3C	H3 histone, family 3C	-2.4182	0.0143	NM_001075148.1	HSPA5	heat shock 70kDa protein 5 (glucose-regulated protein, 78kDa)	-2.2981	0.0011	NM_001040490.1	TNFRSF1B	tumor necrosis factor receptor superfamily, member 1B	-2.3615	0.0017
					NM_001198996.1	CD52	CD52 molecule	-3.4972	0.0001	XM_002694113.2	RPL22	ribosomal protein L22	-2.4218	0.0141	XM_002684914.2	LOC616200	glyceraldehyde-3-phosphate dehydrogenase-like	-2.4461	0.0005	NM_001098139.1	SLC44A2	solute carrier family 44, member 2	-2.3469	0.0018
										XR_083586.1	LOC616840	ribosomal protein L3 pseudogene	-2.4255	0.0139	XM_002690075.1	C9H6orf170	TBC1 domain family, member 32	-2.397	0.0006	NM_001143863.1	PPP1R10	protein phosphatase 1, regulatory subunit 10	-2.3647	0.0017
										NM_001034434.1	RPL30	ribosomal protein L30	-2.4288	0.0138	NM_001205813.1	TBC1D25	TBC1 domain family, member 25	-2.5909	0.0002	NM_001192748.1	MYO1F	myosin IF	-2.3656	0.0017
										XM_002694749.2	ZDHHC7	zinc finger, DHHC-type containing 7	-2.2833	0.0226	NM_001098135.2	RPS27	ribosomal protein S27	-2.5914	0.0002	XM_002685688.2	C2H1orf38	thymocyte selection associated family member 2	-2.2978	0.0024
										XM_002697498.2	HIST1H2AH	histone cluster 1, H2ah	-2.4411	0.0131	XM_003585799.1	LOC100848266	transmembrane protein 200B	-2.2477	0.0014	NM_001102515.1	NFE2L1	nuclear factor (erythroid-derived 2)-like 1	-2.3739	0.0016
										NM_001075137.1	NDUFS2	NADH dehydrogenase (ubiquinone) Fe-S protein 2, 49kDa (NADH-coenzyme Q reductase)	-2.4415	0.0131	XM_002698992.2	C29H11orf75	single-pass membrane protein with coiled-coil domains 4	-2.4267	0.0005	XM_002695053.1	LOC100336931	RNA polymerase II-associated factor 1 homolog-like	-2.3757	0.0016
										NM_001206182.1	HELB	helicase (DNA) B	-2.2696	0.0237	NM_001102213.1	ACTR2	ARP2 actin-related protein 2 homolog (yeast)	-2.605	0.0002	NM_001205596.1	HIST1H2AC	histone cluster 1, H2ac	-2.285	0.0025
										NM_001077837.1	PFKFB3	6-phosphofructo-2-kinase/fructose-2,6-biphosphatase 3	-2.2547	0.0248	NM_001205423.1	TP53INP1	tumor protein p53 inducible nuclear protein 1	-2.6053	0.0002	XR_083674.1	LOC617654	glyceraldehyde-3-phosphate dehydrogenase pseudogene	-2.3933	0.0015
										NM_001205376.2	C7H19orf42	small integral membrane protein 7	-2.4534	0.0126	NM_001076178.1	CFP	complement factor properdin	-2.3268	0.0009	NM_174749.2	PRDX5	peroxiredoxin 5	-2.4021	0.0014
										NM_001075976.1	CETN3	centrin, EF-hand protein, 3	-2.2643	0.0241	NM_001075819.1	CITED2	Cbp/p300-interacting transactivator, with Glu/Asp-rich carboxy-terminal domain, 2	-2.6126	0.0002	NM_001098983.1	MLEC	malectin	-2.4067	0.0014
										NM_001242572.1	CALM1	calmodulin 1 (phosphorylase kinase, delta)	-2.3873	0.0159	NM_001037481.1	FKBP2	FK506 binding protein 2, 13kDa	-2.6131	0.0002	NM_001045921.1	RNASEH2C	ribonuclease H2, subunit C	-2.4098	0.0013
										NM_001038582.1	ETFB	electron-transfer-flavoprotein, beta polypeptide	-2.4711	0.0118	NM_001113256.1	FKBP2	FK506 binding protein 2, 13kDa	-2.6206	0.0002	NM_001076352.1	LMO2	LIM domain only 2 (rhombotin-like 1)	-2.3709	0.0016
										NM_001034266.1	PSMB4	proteasome (prosome, macropain) subunit, beta type, 4	-2.2995	0.0214	NM_001013599.1	TAGLN2	transgelin 2	-2.4982	0.0003	NM_001046011.1	CD37	CD37 molecule	-2.3899	0.0015
										NM_174133.2	UBB	ubiquitin B	-2.3907	0.0157	NM_174650.1	S100A10	S100 calcium binding protein A10	-2.2927	0.0011	NM_174062.3	FTH1	ferritin, heavy polypeptide 1	-2.3189	0.0021
										XR_139608.1	LOC100296593	uncharacterized LOC100296593	-2.3907	0.0157	XM_002685151.1	DOPEY2	dopey family member 2	-2.5162	0.0003	XM_003586113.1	LOC100849002	uncharacterized LOC100849002	-2.2687	0.0028
										XM_003587584.1	CDC42BPB	CDC42 binding protein kinase beta (DMPK-like)	-2.4774	0.0115	NM_001104998.1	PTP4A2	protein tyrosine phosphatase type IVA, member 2	-2.6319	0.0001	NM_001075163.1	TMEM50A	transmembrane protein 50A	-2.4192	0.0013
										NM_001034228.1	EIF4A1	eukaryotic translation initiation factor 4A1	-2.4788	0.0114	NM_173999.2	BTG1	B-cell translocation gene 1, anti-proliferative	-2.4352	0.0005	NM_174076.3	GPX1	glutathione peroxidase 1	-2.4212	0.0013
										XR_139318.1	LOC100847870	uncharacterized LOC100847870	-2.2705	0.0236	XR_083779.2	LOC788696	RAN, member RAS oncogene family pseudogene	-2.6401	0.0001	NM_001075240.1	NFIL3	nuclear factor, interleukin 3 regulated	-2.4261	0.0012
										NM_173979.3	ACTB	actin, beta	-2.371	0.0168	XR_139294.1	LOC100848625	uncharacterized LOC100848625	-2.2731	0.0012	NM_001101041.1	SSRP1	structure specific recognition protein 1	-2.4292	0.0012
										NM_001076363.1	UBA52	ubiquitin A-52 residue ribosomal protein fusion product 1	-2.4998	0.0106	NM_001077866.1	RPL15	ribosomal protein L15	-2.3273	0.0009	NM_001075811.2	TFE3	transcription factor binding to IGHM enhancer 3	-2.4396	0.0012
										XM_002689268.2	NDFIP1	Nedd4 family interacting protein 1	-2.3956	0.0155	XM_002689195.1	HNRNPA0	heterogeneous nuclear ribonucleoprotein A0	-2.6468	0.0001	XM_002694749.2	ZDHHC7	zinc finger, DHHC-type containing 7	-2.4405	0.0011
										XR_083977.1	LOC512248	DnaJ (Hsp40) homolog, subfamily C, member 8 pseudogene	-2.5042	0.0104	XM_002686232.1	CCDC18	coiled-coil domain-containing protein 18-like	-2.3061	0.001	NM_001191176.1	INPPL1	inositol polyphosphate phosphatase-like 1	-2.4435	0.0011
										NM_001101225.1	POLE4	polymerase (DNA-directed), epsilon 4 (p12 subunit)	-2.4968	0.0107	NM_001046195.1	DUSP6	dual specificity phosphatase 6	-2.6485	0.0001	XM_002698780.1	TUBB	tubulin, beta	-2.4442	0.0011
										XR_083845.1	LOC784087	nuclear casein kinase and cyclin-dependent kinase substrate 1 pseudogene	-2.5002	0.0105	NM_001105638.1	PRPF8	PRP8 pre-mRNA processing factor 8 homolog (S. cerevisiae)	-2.2703	0.0013	NM_001101051.1	MFNG	MFNG O-fucosylpeptide 3-beta-N-acetylglucosaminyltransferase	-2.448	0.0011
										NM_001242587.1	CALM2	calmodulin 2 (phosphorylase kinase, delta)	-2.5077	0.0102	NM_174794.2	YWHAB	tyrosine 3-monooxygenase/tryptophan 5-monooxygenase activation protein, beta polypeptide	-2.6516	0.0001	NM_001015657.2	VPS25	vacuolar protein sorting 25 homolog (S. cerevisiae)	-2.363	0.0017
										NM_001077852.1	SLC9A3R1	solute carrier family 9 (sodium/hydrogen exchanger), member 3 regulator 1	-2.392	0.0156	NM_001079637.1	HSP90AB1	heat shock protein 90kDa alpha (cytosolic), class B member 1	-2.4375	0.0005	NM_001035456.1	FKBP1A	FK506 binding protein 1A, 12kDa	-2.4532	0.0011
										NM_001015592.1	PFN1	profilin 1	-2.5108	0.0101	NM_001034720.1	LCP1	lymphocyte cytosolic protein 1 (L-plastin)	-2.6587	0.0001	NM_001105616.1	BOLA-NC1	non-classical MHC class I antigen	-2.4533	0.0011
										NM_001034692.1	ATP5G3	ATP synthase, H+ transporting, mitochondrial Fo complex, subunit C3 (subunit 9)	-2.4074	0.0148	NM_001205727.1	PKM2	pyruvate kinase, muscle	-2.6603	0.0001	NM_001192265.1	VAT1	vesicle amine transport protein 1 homolog (T. californica)	-2.4594	0.001
										NM_001046477.1	MSN	moesin	-2.334	0.0191	XR_083686.2	LOC788541	ribosomal protein L7 pseudogene	-2.4297	0.0005	NM_001242572.1	CALM1	calmodulin 1 (phosphorylase kinase, delta)	-2.4616	0.001
										NM_001035112.1	CDC42SE1	CDC42 small effector 1	-2.4338	0.0135	NM_001076111.1	TSPYL1	TSPY-like 1	-2.6636	0.0001	NM_001007807.1	RNF113A	ring finger protein 113A	-2.4667	0.001
										NM_001103089.1	SEH1L	SEH1-like (S. cerevisiae)	-2.5227	0.0096	XM_002697372.2	GPSM3	G-protein signaling modulator 3	-2.4049	0.0006	NM_001034266.1	PSMB4	proteasome (prosome, macropain) subunit, beta type, 4	-2.3933	0.0015
										NM_001046058.1	PAH	phenylalanine hydroxylase	-2.5302	0.0093	NM_001195019.1	ANP32A	acidic (leucine-rich) nuclear phosphoprotein 32 family, member A	-2.6689	0.0001	NM_174133.2	UBB	ubiquitin B	-2.3036	0.0023
										NM_174809.2	H2AFZ	H2A histone family, member Z	-2.4259	0.0139	NM_174521.2	CORO1A	coronin, actin binding protein, 1A	-2.3048	0.001	XR_139608.1	LOC100296593	uncharacterized LOC100296593	-2.3036	0.0023
										XM_002691750.2	RFXAP	regulatory factor X-associated protein	-2.5072	0.0102	NM_001013364.1	CCNG1	cyclin G1	-2.4682	0.0004	NM_001080278.1	C13H20orf108	family with sequence similarity 210, member B	-2.3886	0.0015
										NM_001045902.1	CD68	CD68 molecule	-2.3696	0.0169	NM_001039953.1	PTMA	prothymosin, alpha (gene sequence 28)	-2.2442	0.0014	NM_001205444.1	SPIB	Spi-B transcription factor (Spi-1/PU.1 related)	-2.3601	0.0017
										NM_001244214.1	CD99	CD99 molecule	-2.549	0.0086	NM_001035110.1	FAM96A	family with sequence similarity 96, member A	-2.6789	0.0001	XR_139318.1	LOC100847870	uncharacterized LOC100847870	-2.4933	0.0008
										NM_001034695.1	COX7A2L	cytochrome c oxidase subunit VIIa polypeptide 2 like	-2.4377	0.0133	NM_001078101.1	ZYX	zyxin	-2.5103	0.0003	NM_001075608.1	NOLC1	nucleolar and coiled-body phosphoprotein 1	-2.4935	0.0008
										NM_001033613.1	RPS2	ribosomal protein S2	-2.4277	0.0138	NM_001098947.1	2015-09-01	septin 1	-2.5293	0.0003	NM_001075442.1	RASSF1	Ras association (RalGDS/AF-6) domain family member 1	-2.498	0.0008
										XM_002697631.1	LOC100337074	Leukocyte elastase inhibitor-like	-2.5586	0.0083	NM_001206191.1	RAB5B	RAB5B, member RAS oncogene family	-2.4778	0.0004	NM_001076363.1	UBA52	ubiquitin A-52 residue ribosomal protein fusion product 1	-2.3387	0.0019
										NM_001105004.1	FAM32A	family with sequence similarity 32, member A	-2.5608	0.0082	XR_084108.2	LOC782688	SET nuclear oncogene pseudogene	-2.2767	0.0012	NM_001046125.2	MAGED1	melanoma antigen family D, 1	-2.5001	0.0008
										XR_139370.1	LOC100847202	uncharacterized LOC100847202	-2.2595	0.0244	NM_174064.3	GDI1	GDP dissociation inhibitor 1	-2.6061	0.0002	NM_001101911.2	RCC2	regulator of chromosome condensation 2	-2.5011	0.0008
										NM_174182.1	SELL	selectin L	-2.3315	0.0192	XM_002700116.2	LOC787803	ribosomal protein S23-like	-2.3423	0.0008	NM_001191261.2	IRF1	interferon regulatory factor 1	-2.5087	0.0008
										NM_001046554.1	NONO	non-POU domain containing, octamer-binding	-2.4946	0.0108	NM_001037444.1	HDAC1	histone deacetylase 1	-2.71	0.0001	NM_001077852.1	SLC9A3R1	solute carrier family 9 (sodium/hydrogen exchanger), member 3 regulator 1	-2.4953	0.0008
										XR_139676.1	LOC100847890	uncharacterized LOC100847890	-2.5646	0.0081	NM_001099206.1	MCL1	myeloid cell leukemia sequence 1 (BCL2-related)	-2.7109	0.0001	NM_001077075.1	TOB1	transducer of ERBB2, 1	-2.3953	0.0014
										NM_001166508.1	CALM	calmodulin-like	-2.4495	0.0127	XM_003587913.1	LOC534506	carbohydrate (N-acetylgalactosamine 4-sulfate 6-O) sulfotransferase 15	-2.691	0.0001	NM_173918.2	NPC2	Niemann-Pick disease, type C2	-2.4795	0.0009
										NM_174101.2	LGMN	legumain	-2.4196	0.0142	NM_001014876.1	RSL1D1	ribosomal L1 domain containing 1	-2.6438	0.0001	NM_001046477.1	MSN	moesin	-2.5172	0.0007
										XM_002684914.2	LOC616200	glyceraldehyde-3-phosphate dehydrogenase-like	-2.573	0.0078	NM_001014389.2	H3F3A	H3 histone, family 3A	-2.6069	0.0002	NM_001035112.1	CDC42SE1	CDC42 small effector 1	-2.5196	0.0007
										XR_083733.1	LOC782525	eukaryotic translation elongation factor 1 gamma pseudogene	-2.3146	0.0203	NM_001003658.2	EIF5A	eukaryotic translation initiation factor 5A	-2.2631	0.0013	NM_001075155.1	DAXX	death-domain associated protein	-2.5248	0.0007
										NM_001038543.1	SPAG7	sperm associated antigen 7	-2.5826	0.0075	NM_001101285.1	CXCR2	chemokine (C-X-C motif) receptor 2	-2.7232	0.0001	XM_002685990.1	LOC100294894	uncharacterized LOC100294894	-2.5266	0.0007
										XM_003585859.1	LOC100848353	heterogeneous nuclear ribonucleoprotein A1-like	-2.2885	0.0222	NM_001098112.1	EXOC8	exocyst complex component 8	-2.7256	0.0001	NM_001075265.1	PBXIP1	pre-B-cell leukemia homeobox interacting protein 1	-2.5344	0.0007
										XM_002690075.1	C9H6orf170	TBC1 domain family, member 32	-2.5889	0.0073	NM_001099384.1	HIST2H2BE	histone cluster 2, H2be	-2.7317	0.0001	NM_001045992.2	NGRN	neugrin, neurite outgrowth associated	-2.5353	0.0007
										XR_139677.1	LOC100847890	uncharacterized LOC100847890	-2.5892	0.0072	NM_001035271.2	KLF6	Kruppel-like factor 6	-2.3667	0.0007	NR_028054.1	NGRN	neugrin, neurite outgrowth associated	-2.5353	0.0007
										NM_001205813.1	TBC1D25	TBC1 domain family, member 25	-2.5829	0.0075	NM_001046452.1	DUSP1	dual specificity phosphatase 1	-2.5083	0.0003	NM_001082605.1	RPN1	ribophorin I	-2.5384	0.0007
										NM_001098135.2	RPS27	ribosomal protein S27	-2.5644	0.0081	NM_001034299.1	PGK1	phosphoglycerate kinase 1	-2.3017	0.0011	NM_001100302.1	UTP14A	UTP14, U3 small nucleolar ribonucleoprotein, homolog A-like	-2.3914	0.0015
										XM_002698992.2	C29H11orf75	single-pass membrane protein with coiled-coil domains 4	-2.5959	0.007	NM_001033616.1	GABARAPL1	GABA(A) receptor-associated protein like 1	-2.7475	0.0001	NM_001172224.1	SMARCC2	SWI/SNF related, matrix associated, actin dependent regulator of chromatin, subfamily c, member 2	-2.5454	0.0006
										NM_001034693.1	ILK	integrin-linked kinase	-2.509	0.0102	NM_001205462.1	SMARCD2	SWI/SNF related, matrix associated, actin dependent regulator of chromatin, subfamily d, member 2	-2.7498	0.0001	NM_001033613.1	RPS2	ribosomal protein S2	-2.279	0.0026
										NM_001075819.1	CITED2	Cbp/p300-interacting transactivator, with Glu/Asp-rich carboxy-terminal domain, 2	-2.3603	0.0174	NM_001206501.1	CHD4	chromodomain helicase DNA binding protein 4	-2.4776	0.0004	NM_001045868.1	NFKBIA	nuclear factor of kappa light polypeptide gene enhancer in B-cells inhibitor, alpha	-2.557	0.0006
										NM_001013599.1	TAGLN2	transgelin 2	-2.3459	0.0183	NM_001098028.1	IL27RA	interleukin 27 receptor, alpha	-2.4429	0.0005	XM_002688539.2	JAK3	Janus kinase 3	-2.5576	0.0006
										NM_174650.1	S100A10	S100 calcium binding protein A10	-2.6214	0.0063	NM_001076291.1	BAG1	BCL2-associated athanogene	-2.756	0.0001	XM_002697631.1	LOC100337074	Leukocyte elastase inhibitor-like	-2.3235	0.0021
										XM_002685151.1	DOPEY2	dopey family member 2	-2.6217	0.0063	XR_139580.1	LOC788405	ribosomal protein L12 pseudogene	-2.3566	0.0008	NM_174182.1	SELL	selectin L	-2.5454	0.0006
										NM_001104998.1	PTP4A2	protein tyrosine phosphatase type IVA, member 2	-2.3924	0.0156	NM_001014873.1	WDR55	WD repeat domain 55	-2.7642	0.0001	NM_001046554.1	NONO	non-POU domain containing, octamer-binding	-2.5626	0.0006
										NM_001244199.1	LOC508666	C-C motif chemokine 23	-2.6349	0.006	NM_001076367.1	ORMDL3	ORM1-like 3 (S. cerevisiae)	-2.7654	0.0001	XR_139676.1	LOC100847890	uncharacterized LOC100847890	-2.2456	0.0031
										XR_083779.2	LOC788696	RAN, member RAS oncogene family pseudogene	-2.2417	0.0259	XM_002697377.1	LOC504548	ubiquitin D-like	-2.3626	0.0007	NM_174101.2	LGMN	legumain	-2.4199	0.0013
										NM_001077866.1	RPL15	ribosomal protein L15	-2.4581	0.0123	NM_001024929.1	BHLHE40	basic helix-loop-helix family, member e40	-2.771	0.0001	NM_181021.3	GNAS	GNAS complex locus	-2.5706	0.0006
										XR_139420.1	LOC784521	ribosomal protein S6-like	-2.2912	0.022	NM_001035280.1	C10H14orf166	chromosome 10 open reading frame, human C14orf166	-2.7758	0.0001	NM_174537.2	FCER1G	Fc fragment of IgE, high affinity I, receptor for; gamma polypeptide	-2.484	0.0009
										NM_001079637.1	HSP90AB1	heat shock protein 90kDa alpha (cytosolic), class B member 1	-2.4129	0.0146	NM_001046624.1	VAT1L	vesicle amine transport protein 1 homolog (T. californica)-like	-2.7811	0.0001	XR_083733.1	LOC782525	eukaryotic translation elongation factor 1 gamma pseudogene	-2.5767	0.0005
										NM_001076419.1	NENF	neudesin neurotrophic factor	-2.6597	0.0054	XR_139606.1	LOC100848571	uncharacterized LOC100848571	-2.458	0.0004	XR_139677.1	LOC100847890	uncharacterized LOC100847890	-2.4385	0.0012
										NM_001078158.1	TUBA4A	tubulin, alpha 4a	-2.3993	0.0153	NM_001034383.1	PIGC	phosphatidylinositol glycan anchor biosynthesis, class C	-2.7453	0.0001	NM_001100346.1	CDKN1B	cyclin-dependent kinase inhibitor 1B (p27, Kip1)	-2.5914	0.0005
										NM_001205727.1	PKM2	pyruvate kinase, muscle	-2.3237	0.0198	NM_001034747.1	ENY2	enhancer of yellow 2 homolog (Drosophila)	-2.7907	0.0001	XM_003585799.1	LOC100848266	transmembrane protein 200B	-2.5917	0.0005
										XR_083686.2	LOC788541	ribosomal protein L7 pseudogene	-2.6612	0.0054	NM_001034618.1	EIF3CL	eukaryotic translation initiation factor 3, subunit C-like	-2.8024	0	NM_001083373.1	CCNI	cyclin I	-2.5955	0.0005
										NM_001105637.1	MAF	v-maf musculoaponeurotic fibrosarcoma oncogene homolog (avian)	-2.6622	0.0054	NM_175796.2	ATP5B	ATP synthase, H+ transporting, mitochondrial F1 complex, beta polypeptide	-2.5156	0.0003	XR_139461.1	LOC100847921	uncharacterized LOC100847921	-2.5996	0.0005
										NM_001034336.1	ERH	enhancer of rudimentary homolog (Drosophila)	-2.439	0.0132	NM_001011676.2	CD2	CD2 molecule	-2.2815	0.0012	NM_001105370.2	LOC515042	SCAN domain containing 1-like	-2.607	0.0005
										NM_174144.2	PIM1	pim-1 oncogene	-2.4048	0.015	NM_001076889.1	NRBP1	nuclear receptor binding protein 1	-2.4555	0.0004	NM_001037481.1	FKBP2	FK506 binding protein 2, 13kDa	-2.3931	0.0015
										XR_139313.1	LOC100847602	uncharacterized LOC100847602	-2.6663	0.0053	NM_001206320.1	UBE2Q1	ubiquitin-conjugating enzyme E2Q family member 1	-2.2495	0.0014	NM_001113256.1	FKBP2	FK506 binding protein 2, 13kDa	-2.4004	0.0014
										NM_001195019.1	ANP32A	acidic (leucine-rich) nuclear phosphoprotein 32 family, member A	-2.6466	0.0057	NM_001034054.1	PGAM1	phosphoglycerate mutase 1 (brain)	-2.4327	0.0005	NM_001013599.1	TAGLN2	transgelin 2	-2.4946	0.0008
										NM_174521.2	CORO1A	coronin, actin binding protein, 1A	-2.6165	0.0064	NM_001193206.1	TLE3	transducin-like enhancer of split 3 (E(sp1) homolog, Drosophila)	-2.3426	0.0008	NM_001034752.1	DDX39A	DEAD (Asp-Glu-Ala-Asp) box polypeptide 39A	-2.6252	0.0004
										NM_001098856.1	S100A11	S100 calcium binding protein A11	-2.3295	0.0194	XR_083578.2	LOC782776	eukaryotic translation elongation factor 1 alpha 1 pseudogene	-2.4681	0.0004	NM_175797.2	ARHGDIB	Rho GDP dissociation inhibitor (GDI) beta	-2.6262	0.0004
										NM_001013364.1	CCNG1	cyclin G1	-2.2613	0.0243	NM_001034233.1	PSMA7	proteasome (prosome, macropain) subunit, alpha type, 7	-2.4958	0.0003	XM_002690867.2	ABHD12B	abhydrolase domain containing 12B	-2.2462	0.0031
										NM_001039953.1	PTMA	prothymosin, alpha (gene sequence 28)	-2.3106	0.0206	NM_001033622.1	NOP56	NOP56 ribonucleoprotein homolog (yeast)	-2.8475	0	NM_173999.2	BTG1	B-cell translocation gene 1, anti-proliferative	-2.6328	0.0004
										NM_001101135.1	PAQR8	progestin and adipoQ receptor family member VIII	-2.4772	0.0115	NM_178320.2	PPIA	peptidylprolyl isomerase A (cyclophilin A)	-2.8478	0	NM_001076983.1	MGC126945	uncharacterized protein MGC126945	-2.2962	0.0024
										NM_001034667.1	CERS2	ceramide synthase 2	-2.6823	0.005	NM_174427.2	POLD1	polymerase (DNA directed), delta 1, catalytic subunit	-2.8504	0	NM_001105638.1	PRPF8	PRP8 pre-mRNA processing factor 8 homolog (S. cerevisiae)	-2.6504	0.0004
										NM_001078101.1	ZYX	zyxin	-2.3474	0.0182	XM_002689146.2	MIDN	midnolin	-2.8516	0	NM_174794.2	YWHAB	tyrosine 3-monooxygenase/tryptophan 5-monooxygenase activation protein, beta polypeptide	-2.4211	0.0013
										NM_001098947.1	2015-09-01	septin 1	-2.3917	0.0157	NM_001191191.1	ZFP36L2	zinc finger protein 36, C3H type-like 2	-2.8539	0	NM_001034720.1	LCP1	lymphocyte cytosolic protein 1 (L-plastin)	-2.3185	0.0021
										NM_001035283.2	TALDO1	transaldolase 1	-2.2553	0.0248	NM_174657.2	SLC25A3	solute carrier family 25 (mitochondrial carrier; phosphate carrier), member 3	-2.8554	0	NM_001076419.1	NENF	neudesin neurotrophic factor	-2.2404	0.0032
										NM_001113725.1	S100A8	S100 calcium binding protein A8	-2.4541	0.0125	NM_174595.2	S100A4	S100 calcium binding protein A4	-2.5074	0.0003	NM_001078158.1	TUBA4A	tubulin, alpha 4a	-2.4243	0.0012
										XM_002686193.1	FNDC7	fibronectin type III domain containing 7	-2.3762	0.0165	NM_001024537.1	GMFG	glia maturation factor, gamma	-2.7736	0.0001	NM_001205727.1	PKM2	pyruvate kinase, muscle	-2.5689	0.0006
										NM_001013589.2	TPI1	triosephosphate isomerase 1	-2.3647	0.0172	NM_001078157.1	ARL6IP1	ADP-ribosylation factor-like 6 interacting protein 1	-2.7572	0.0001	XR_083686.2	LOC788541	ribosomal protein L7 pseudogene	-2.6483	0.0004
										XM_002700116.2	LOC787803	ribosomal protein S23-like	-2.7077	0.0044	NM_001034034.1	GAPDH	glyceraldehyde-3-phosphate dehydrogenase	-2.3805	0.0007	NM_174144.2	PIM1	pim-1 oncogene	-2.6652	0.0003
										NM_001037444.1	HDAC1	histone deacetylase 1	-2.5861	0.0073	NM_174130.2	ODC1	ornithine decarboxylase 1	-2.8168	0	XR_139313.1	LOC100847602	uncharacterized LOC100847602	-2.4247	0.0012
										XM_003586791.1	LOC100847759	uncharacterized LOC100847759	-2.6211	0.0063	NM_001034484.1	EIF3D	eukaryotic translation initiation factor 3, subunit D	-2.4779	0.0004	XM_002697372.2	GPSM3	G-protein signaling modulator 3	-2.6684	0.0003
										XM_003587913.1	LOC534506	carbohydrate (N-acetylgalactosamine 4-sulfate 6-O) sulfotransferase 15	-2.7139	0.0043	NM_174535.1	EEF1A1	eukaryotic translation elongation factor 1 alpha 1	-2.5226	0.0003	NM_001195019.1	ANP32A	acidic (leucine-rich) nuclear phosphoprotein 32 family, member A	-2.6255	0.0004
										NM_001077830.1	RPS14	ribosomal protein S14	-2.7142	0.0043	NM_001242571.1	H3F3B	H3 histone, family 3B	-2.5686	0.0002	NM_174521.2	CORO1A	coronin, actin binding protein, 1A	-2.67	0.0003
										NM_001014876.1	RSL1D1	ribosomal L1 domain containing 1	-2.3965	0.0154	NM_001105407.1	SUB1	SUB1 homolog (S. cerevisiae)	-2.383	0.0007	NM_001015538.1	CNPPD1	cyclin Pas1/PHO80 domain containing 1	-2.6721	0.0003
										NM_001014389.2	H3F3A	H3 histone, family 3A	-2.3932	0.0156	NM_174760.2	RPL10	ribosomal protein L10	-2.658	0.0001	NM_001144100.1	TUBB1	tubulin, beta 1 class VI	-2.3849	0.0015
										XM_002694842.2	RPS15A	ribosomal protein S15A	-2.4929	0.0108	NM_001014942.2	RARA	retinoic acid receptor, alpha	-2.6859	0.0001	NM_001034667.1	CERS2	ceramide synthase 2	-2.4472	0.0011
										NM_001003658.2	EIF5A	eukaryotic translation initiation factor 5A	-2.6184	0.0064	NM_205777.2	NME1	non-metastatic cells 1, protein (NM23A) expressed in	-2.3982	0.0006	NM_001078101.1	ZYX	zyxin	-2.6824	0.0003
										NM_001046060.1	GIMAP4	GTPase, IMAP family member 4	-2.4794	0.0114	XR_083789.2	LOC100299845	60S ribosomal protein L5-like	-2.2645	0.0013	NM_001098947.1	2015-09-01	septin 1	-2.6837	0.0003
										NM_001099384.1	HIST2H2BE	histone cluster 2, H2be	-2.2464	0.0255	XR_139374.1	LOC100337180	eukaryotic translation elongation factor 1 alpha 1 pseudogene	-2.3939	0.0006	NM_001206191.1	RAB5B	RAB5B, member RAS oncogene family	-2.6853	0.0003
										NM_174627.1	TYROBP	TYRO protein tyrosine kinase binding protein	-2.7338	0.004	XR_083821.2	LOC100138864	eukaryotic translation initiation factor 4A2 pseudogene	-2.6744	0.0001	NM_174064.3	GDI1	GDP dissociation inhibitor 1	-2.6958	0.0003
										NM_001040520.1	RPL7A	ribosomal protein L7a	-2.2893	0.0221	NM_001099706.1	ECM1	extracellular matrix protein 1	-2.3425	0.0008	XM_002688837.2	LOC787301	transforming growth factor, beta receptor III-like	-2.697	0.0003
										XM_002697497.2	LOC100300305	elongation factor 1-alpha, somatic form-like	-2.739	0.0039	NM_001077998.1	SASH3	SAM and SH3 domain containing 3	-2.5451	0.0003	XM_002698084.2	APOBR	apolipoprotein B receptor	-2.7026	0.0003
										NM_001046452.1	DUSP1	dual specificity phosphatase 1	-2.7426	0.0038	XR_139553.1	LOC789587	ribosomal protein L17 pseudogene	-2.2988	0.0011	NM_001013589.2	TPI1	triosephosphate isomerase 1	-2.7058	0.0003
										NM_001033616.1	GABARAPL1	GABA(A) receptor-associated protein like 1	-2.3175	0.0201	NM_001128497.1	AES	amino-terminal enhancer of split	-2.3098	0.001	NM_001077922.1	RHOB	ras homolog gene family, member B	-2.7068	0.0003
										NM_001205462.1	SMARCD2	SWI/SNF related, matrix associated, actin dependent regulator of chromatin, subfamily d, member 2	-2.5915	0.0072	NM_001083387.1	TOB2	transducer of ERBB2, 2	-2.9072	0	NM_001077830.1	RPS14	ribosomal protein S14	-2.6348	0.0004
										NM_001076376.1	NME2	non-metastatic cells 2, protein (NM23B) expressed in	-2.7499	0.0037	NM_001035467.2	SAP18	Sin3A-associated protein, 18kDa	-2.8626	0	XM_003587414.1	CHD3	chromodomain helicase DNA binding protein 3	-2.7153	0.0003
										NM_001098028.1	IL27RA	interleukin 27 receptor, alpha	-2.5192	0.0098	NM_001037604.1	GLRX	glutaredoxin (thioltransferase)	-2.3938	0.0006	XM_002695836.2	LOC100138708	uncharacterized LOC100138708	-2.7156	0.0003
										XR_139580.1	LOC788405	ribosomal protein L12 pseudogene	-2.7617	0.0035	NM_001035093.1	ITM2B	integral membrane protein 2B	-2.8601	0	NM_001014876.1	RSL1D1	ribosomal L1 domain containing 1	-2.7161	0.0003
										XM_002697377.1	LOC504548	ubiquitin D-like	-2.4958	0.0107	NM_001037489.2	SELK	selenoprotein K	-2.6621	0.0001	XM_002694765.1	ANKRD11	ankyrin repeat domain 11	-2.7168	0.0003
										NM_174724.3	ATP5H	ATP synthase, H+ transporting, mitochondrial Fo complex, subunit d	-2.6775	0.0051	NM_001038142.1	DNAI1	dynein, axonemal, intermediate chain 1	-2.3848	0.0007	NM_001014389.2	H3F3A	H3 histone, family 3A	-2.5349	0.0007
										XR_084007.2	LOC100299201	ribosomal protein L23a pseudogene	-2.7742	0.0034	NM_001103102.1	SPN	sialophorin	-2.5248	0.0003	NM_001003658.2	EIF5A	eukaryotic translation initiation factor 5A	-2.7203	0.0003
										NM_001035280.1	C10H14orf166	chromosome 10 open reading frame, human C14orf166	-2.6925	0.0047	NM_174675.2	GABARAPL2	GABA(A) receptor-associated protein-like 2	-2.3375	0.0009	NM_001099384.1	HIST2H2BE	histone cluster 2, H2be	-2.3394	0.0019
										XR_083996.1	LOC784354	ribosomal protein L12 pseudogene	-2.5137	0.01	XR_083791.1	LOC782437	ribosomal protein L7 pseudogene	-2.7919	0	NM_001035271.2	KLF6	Kruppel-like factor 6	-2.7394	0.0002
										NM_001046624.1	VAT1L	vesicle amine transport protein 1 homolog (T. californica)-like	-2.5433	0.0088	NM_001143867.1	DDX6	DEAD (Asp-Glu-Ala-Asp) box polypeptide 6	-2.9291	0	NM_001037456.1	SLX1A	SLX1 structure-specific endonuclease subunit homolog A (S. cerevisiae)	-2.7408	0.0002
										NM_174261.1	CAPNS1	calpain, small subunit 1	-2.3868	0.0159	NM_001206473.1	UBD	ubiquitin D	-2.3871	0.0006	NM_001038138.1	PRELID1	PRELI domain containing 1	-2.7435	0.0002
										XR_139606.1	LOC100848571	uncharacterized LOC100848571	-2.3855	0.016	NM_001075367.1	ALDH2	aldehyde dehydrogenase 2 family (mitochondrial)	-2.5302	0.0003	NM_174250.3	BLCAP	bladder cancer associated protein	-2.7457	0.0002
										NM_001034383.1	PIGC	phosphatidylinositol glycan anchor biosynthesis, class C	-2.5133	0.01	XM_002693895.2	FAIM3	Fas apoptotic inhibitory molecule 3	-2.9448	0	NM_001034299.1	PGK1	phosphoglycerate kinase 1	-2.7157	0.0003
										NM_001034747.1	ENY2	enhancer of yellow 2 homolog (Drosophila)	-2.5672	0.008	NM_001075252.1	MYADM	myeloid-associated differentiation marker	-2.9477	0	NM_001033616.1	GABARAPL1	GABA(A) receptor-associated protein like 1	-2.5525	0.0006
										NM_001045958.1	RPL23A	ribosomal protein L23a	-2.5177	0.0098	NM_001103271.1	SF3B2	splicing factor 3b, subunit 2, 145kDa	-2.5613	0.0002	NM_001001439.2	COX4I1	cytochrome c oxidase subunit IV isoform 1	-2.7492	0.0002
										NM_001014884.1	EIF1	eukaryotic translation initiation factor 1	-2.8022	0.003	NM_001034048.1	GABARAP	GABA(A) receptor-associated protein	-2.5989	0.0002	NM_001205462.1	SMARCD2	SWI/SNF related, matrix associated, actin dependent regulator of chromatin, subfamily d, member 2	-2.6849	0.0003
										NM_001034618.1	EIF3CL	eukaryotic translation initiation factor 3, subunit C-like	-2.5174	0.0098	NM_001024541.1	RPS15	ribosomal protein S15	-2.3761	0.0007	NM_001206501.1	CHD4	chromodomain helicase DNA binding protein 4	-2.7538	0.0002
										XM_003586150.1	LOC100848513	60S ribosomal protein L10-like	-2.8043	0.0029	NM_001079635.1	CRISP3	cysteine-rich secretory protein 3	-2.3875	0.0006	NM_001098028.1	IL27RA	interleukin 27 receptor, alpha	-2.7545	0.0002
										NM_176612.1	HMGB1	high mobility group box 1	-2.6956	0.0047	NM_001077004.1	NHP2L1	NHP2 non-histone chromosome protein 2-like 1 (S. cerevisiae)	-2.4857	0.0004	NM_001076291.1	BAG1	BCL2-associated athanogene	-2.32	0.0021
										NM_001076889.1	NRBP1	nuclear receptor binding protein 1	-2.705	0.0045	XR_139678.1	LOC100847762	uncharacterized LOC100847762	-2.9586	0	NM_001078054.1	IFITM2	interferon induced transmembrane protein 2 (1-8D)	-2.7444	0.0002
										NM_001034054.1	PGAM1	phosphoglycerate mutase 1 (brain)	-2.5297	0.0094	XM_003586990.1	LOC614922	heterogeneous nuclear ribonucleoprotein A1 pseudogene	-2.5694	0.0002	NM_001014873.1	WDR55	WD repeat domain 55	-2.252	0.003
										XR_083578.2	LOC782776	eukaryotic translation elongation factor 1 alpha 1 pseudogene	-2.835	0.0026	NM_001205186.1	LOC524810	IgM	-2.4119	0.0006	NM_001076367.1	ORMDL3	ORM1-like 3 (S. cerevisiae)	-2.6801	0.0003
										NM_001034233.1	PSMA7	proteasome (prosome, macropain) subunit, alpha type, 7	-2.639	0.0059	NM_001040480.1	PSMB8	proteasome (prosome, macropain) subunit, beta type, 8 (large multifunctional peptidase 7)	-2.2584	0.0013	NM_001098004.1	EHD3	EH-domain containing 3	-2.7866	0.0002
										NM_001040487.1	EEF1G	eukaryotic translation elongation factor 1 gamma	-2.7745	0.0033	NM_001046249.1	CALM3	calmodulin 3 (phosphorylase kinase, delta)	-2.6788	0.0001	NM_174261.1	CAPNS1	calpain, small subunit 1	-2.7868	0.0002
										NM_001014916.2	NACA	nascent polypeptide-associated complex alpha subunit	-2.847	0.0024	XM_002687966.1	LOC785386	ribosomal protein L10-like	-2.6965	0.0001	XR_139606.1	LOC100848571	uncharacterized LOC100848571	-2.7874	0.0002
										NM_001033622.1	NOP56	NOP56 ribonucleoprotein homolog (yeast)	-2.3484	0.0182	NM_001014928.1	RPL7	ribosomal protein L7	-2.6695	0.0001	NM_001034383.1	PIGC	phosphatidylinositol glycan anchor biosynthesis, class C	-2.3447	0.0018
										NM_174427.2	POLD1	polymerase (DNA directed), delta 1, catalytic subunit	-2.3041	0.0211	NM_001080277.1	TIMM13	translocase of inner mitochondrial membrane 13 homolog (yeast)	-2.313	0.001	NM_001014884.1	EIF1	eukaryotic translation initiation factor 1	-2.6307	0.0004
										XM_002689146.2	MIDN	midnolin	-2.3019	0.0212	NM_001014914.2	TMBIM4	transmembrane BAX inhibitor motif containing 4	-2.3794	0.0007	NM_001034618.1	EIF3CL	eukaryotic translation initiation factor 3, subunit C-like	-2.5191	0.0007
										NM_001191191.1	ZFP36L2	zinc finger protein 36, C3H type-like 2	-2.3799	0.0163	XR_083751.1	LOC781070	elongation factor 1-alpha 1-like	-2.2789	0.0012	XM_003586150.1	LOC100848513	60S ribosomal protein L10-like	-2.4477	0.0011
										NM_174595.2	S100A4	S100 calcium binding protein A4	-2.5277	0.0094	NM_001015655.1	CFL1	cofilin 1 (non-muscle)	-2.4546	0.0004	NM_175796.2	ATP5B	ATP synthase, H+ transporting, mitochondrial F1 complex, beta polypeptide	-2.5651	0.0006
										NM_001024537.1	GMFG	glia maturation factor, gamma	-2.8577	0.0023	NM_175802.2	GNB2L1	guanine nucleotide binding protein (G protein), beta polypeptide 2-like 1	-2.6191	0.0002	NM_001011676.2	CD2	CD2 molecule	-2.8109	0.0001
										NM_001078157.1	ARL6IP1	ADP-ribosylation factor-like 6 interacting protein 1	-2.7033	0.0045	NM_001033614.1	RPS18	ribosomal protein S18	-2.492	0.0003	NM_001076889.1	NRBP1	nuclear receptor binding protein 1	-2.6776	0.0003
										NM_001192906.2	DOCK7	dedicator of cytokinesis 7	-2.6226	0.0063	NM_001035441.1	NPM1	nucleophosmin (nucleolar phosphoprotein B23, numatrin)	-2.8157	0	NM_001206320.1	UBE2Q1	ubiquitin-conjugating enzyme E2Q family member 1	-2.815	0.0001
										XM_002686948.2	KCP	collagen alpha-1(I) chain-like	-2.8602	0.0023	XM_002699844.2	TCEAL4	transcription elongation factor A (SII)-like 4	-2.5377	0.0003	NM_001193206.1	TLE3	transducin-like enhancer of split 3 (E(sp1) homolog, Drosophila)	-2.8213	0.0001
										NM_001034034.1	GAPDH	glyceraldehyde-3-phosphate dehydrogenase	-2.5326	0.0092	NM_001102319.1	SUN2	Sad1 and UNC84 domain containing 2	-2.7498	0.0001	NM_001034233.1	PSMA7	proteasome (prosome, macropain) subunit, alpha type, 7	-2.7355	0.0002
										NM_174130.2	ODC1	ornithine decarboxylase 1	-2.6435	0.0058	NM_001024562.1	EMP3	epithelial membrane protein 3	-3.0066	0	NM_001040487.1	EEF1G	eukaryotic translation elongation factor 1 gamma	-2.8457	0.0001
										NM_001034484.1	EIF3D	eukaryotic translation initiation factor 3, subunit D	-2.8215	0.0027	NM_001083487.1	DAGLB	diacylglycerol lipase, beta	-2.5315	0.0003	NM_001033622.1	NOP56	NOP56 ribonucleoprotein homolog (yeast)	-2.7088	0.0003
										NM_174535.1	EEF1A1	eukaryotic translation elongation factor 1 alpha 1	-2.8683	0.0022	NM_001034797.1	UQCRB	ubiquinol-cytochrome c reductase binding protein	-2.3524	0.0008	NM_001034046.1	COX5B	cytochrome c oxidase subunit Vb	-2.4105	0.0013
										NM_001242571.1	H3F3B	H3 histone, family 3B	-2.8699	0.0022	NM_001078161.2	ATXN7L3B	ataxin 7-like 3B	-2.8701	0	NM_174427.2	POLD1	polymerase (DNA directed), delta 1, catalytic subunit	-2.6167	0.0004
										NM_001105407.1	SUB1	SUB1 homolog (S. cerevisiae)	-2.5214	0.0097	NM_001038522.1	LLPH	LLP homolog, long-term synaptic facilitation (Aplysia)	-3.0162	0	NM_001078157.1	ARL6IP1	ADP-ribosylation factor-like 6 interacting protein 1	-2.8582	0.0001
										NM_174760.2	RPL10	ribosomal protein L10	-2.8754	0.0021	NM_001033623.1	PEBP1	phosphatidylethanolamine binding protein 1	-3.0175	0	NM_001034034.1	GAPDH	glyceraldehyde-3-phosphate dehydrogenase	-2.6741	0.0003
										NM_001192903.1	LRRC16A	leucine rich repeat containing 16A	-2.8754	0.0021	XM_003585668.1	LOC613595	L-lactate dehydrogenase B chain-like	-3.0189	0	NM_001034484.1	EIF3D	eukaryotic translation initiation factor 3, subunit D	-2.8655	0.0001
										NM_001014942.2	RARA	retinoic acid receptor, alpha	-2.6187	0.0064	NM_001015571.2	ARF3	ADP-ribosylation factor 3	-2.9325	0	NM_001242571.1	H3F3B	H3 histone, family 3B	-2.409	0.0013
										NM_001015572.1	PARK7	parkinson protein 7	-2.8769	0.0021	XM_002689263.2	SLC23A1	solute carrier family 23 (ascorbic acid transporter), member 1	-2.6619	0.0001	NM_174674.2	TNFRSF1A	tumor necrosis factor receptor superfamily, member 1A	-2.8725	0.0001
										NM_205777.2	NME1	non-metastatic cells 1, protein (NM23A) expressed in	-2.8789	0.0021	NM_001206307.1	UBC	ubiquitin C	-2.6125	0.0002	NM_174760.2	RPL10	ribosomal protein L10	-2.6759	0.0003
										XR_083789.2	LOC100299845	60S ribosomal protein L5-like	-2.7599	0.0036	NM_001081620.1	ADAT1	adenosine deaminase, tRNA-specific 1	-2.5573	0.0002	NM_001014942.2	RARA	retinoic acid receptor, alpha	-2.8767	0.0001
										XR_139374.1	LOC100337180	eukaryotic translation elongation factor 1 alpha 1 pseudogene	-2.8888	0.002	NM_001076271.1	ERP29	endoplasmic reticulum protein 29	-2.871	0	NM_205777.2	NME1	non-metastatic cells 1, protein (NM23A) expressed in	-2.8161	0.0001
										XR_083821.2	LOC100138864	eukaryotic translation initiation factor 4A2 pseudogene	-2.5255	0.0095	XR_139540.1	LOC100138493	uncharacterized LOC100138493	-2.7513	0.0001	NM_001099706.1	ECM1	extracellular matrix protein 1	-2.891	0.0001
										NM_001077998.1	SASH3	SAM and SH3 domain containing 3	-2.2715	0.0235	NM_001034705.1	RAN	RAN, member RAS oncogene family	-2.3026	0.001	NM_001077998.1	SASH3	SAM and SH3 domain containing 3	-2.8917	0.0001
										XR_139553.1	LOC789587	ribosomal protein L17 pseudogene	-2.897	0.0019	XR_083897.1	LOC100335936	ribosomal protein L9 pseudogene	-2.2859	0.0012	NM_001128497.1	AES	amino-terminal enhancer of split	-2.8984	0.0001
										NM_001101162.1	TPM4	tropomyosin 4	-2.3211	0.0199	NM_001015531.1	RPS5	ribosomal protein S5	-2.4291	0.0005	NM_001101162.1	TPM4	tropomyosin 4	-2.2643	0.0028
										NM_001034224.1	CNBP	CCHC-type zinc finger, nucleic acid binding protein	-2.478	0.0115	NM_001034356.1	KARS	lysyl-tRNA synthetase	-2.7567	0.0001	NM_001083387.1	TOB2	transducer of ERBB2, 2	-2.387	0.0015
										NM_001083387.1	TOB2	transducer of ERBB2, 2	-2.4952	0.0107	NM_001127243.1	OAZ1	ornithine decarboxylase antizyme 1	-2.6251	0.0001	NM_001035467.2	SAP18	Sin3A-associated protein, 18kDa	-2.3902	0.0015
										NM_001040581.1	RPS21	ribosomal protein S21	-2.914	0.0017	NM_001081743.2	EDA	ectodysplasin A	-2.3767	0.0007	NM_001037604.1	GLRX	glutaredoxin (thioltransferase)	-2.8095	0.0001
										NM_001035467.2	SAP18	Sin3A-associated protein, 18kDa	-2.9159	0.0017	NM_001035344.1	MRFAP1	Morf4 family associated protein 1	-2.9848	0	NM_001035093.1	ITM2B	integral membrane protein 2B	-2.4089	0.0014
										NM_001037604.1	GLRX	glutaredoxin (thioltransferase)	-2.3176	0.0201	NM_174764.3	NEDD8	neural precursor cell expressed, developmentally down-regulated 8	-2.5304	0.0003	NM_001037489.2	SELK	selenoprotein K	-2.6337	0.0004
										NM_001035093.1	ITM2B	integral membrane protein 2B	-2.8061	0.0029	NM_001034761.1	DAD1	defender against cell death 1	-2.5613	0.0002	NM_001098017.1	PTPN6	protein tyrosine phosphatase, non-receptor type 6	-2.9196	0.0001
										NM_001037489.2	SELK	selenoprotein K	-2.45	0.0127	NM_001166505.1	TUBA1A	tubulin, alpha 1a	-2.9293	0	NM_001103102.1	SPN	sialophorin	-2.9175	0.0001
										NM_001038142.1	DNAI1	dynein, axonemal, intermediate chain 1	-2.9215	0.0017	XR_084030.1	LOC783185	microtubule-associated protein 1 light chain 3 beta pseudogene	-2.5116	0.0003	NM_174675.2	GABARAPL2	GABA(A) receptor-associated protein-like 2	-2.8259	0.0001
										NM_001103102.1	SPN	sialophorin	-2.5508	0.0086	NM_001024568.1	RPS11	ribosomal protein S11	-2.4952	0.0003	XR_083791.1	LOC782437	ribosomal protein L7 pseudogene	-2.9288	0.0001
										NM_174675.2	GABARAPL2	GABA(A) receptor-associated protein-like 2	-2.9259	0.0017	NM_001046050.1	CDKN2D	cyclin-dependent kinase inhibitor 2D (p19, inhibits CDK4)	-2.5766	0.0002	NM_001143867.1	DDX6	DEAD (Asp-Glu-Ala-Asp) box polypeptide 6	-2.7317	0.0002
										XR_083791.1	LOC782437	ribosomal protein L7 pseudogene	-2.5793	0.0076	NM_001101915.1	ALDOA	aldolase A, fructose-bisphosphate	-2.3491	0.0008	NM_001075367.1	ALDH2	aldehyde dehydrogenase 2 family (mitochondrial)	-2.932	0.0001
										NM_001143867.1	DDX6	DEAD (Asp-Glu-Ala-Asp) box polypeptide 6	-2.4128	0.0146	NM_001017954.1	ATP6V0C	ATPase, H+ transporting, lysosomal 16kDa, V0 subunit c	-3.0801	0	XM_002693895.2	FAIM3	Fas apoptotic inhibitory molecule 3	-2.4138	0.0013
										NM_001206473.1	UBD	ubiquitin D	-2.6671	0.0053	XR_083601.1	LOC783376	ribosomal protein L7 pseudogene	-2.7948	0	NM_001103271.1	SF3B2	splicing factor 3b, subunit 2, 145kDa	-2.9488	0.0001
										NM_001103271.1	SF3B2	splicing factor 3b, subunit 2, 145kDa	-2.5008	0.0105	NM_001192521.1	CARD6	caspase recruitment domain family, member 6	-3.0803	0	NM_001034048.1	GABARAP	GABA(A) receptor-associated protein	-2.9516	0.0001
										NM_001034048.1	GABARAP	GABA(A) receptor-associated protein	-2.4232	0.014	XM_002695711.2	FAM101B	family with sequence similarity 101, member B	-2.808	0	NM_001024541.1	RPS15	ribosomal protein S15	-2.5592	0.0006
										NM_001024541.1	RPS15	ribosomal protein S15	-2.8119	0.0028	NM_001035306.1	RPL5	ribosomal protein L5	-2.6483	0.0001	NM_001077004.1	NHP2L1	NHP2 non-histone chromosome protein 2-like 1 (S. cerevisiae)	-2.9582	0.0001
										NM_001079635.1	CRISP3	cysteine-rich secretory protein 3	-2.9541	0.0015	NM_001103349.1	IK	IK cytokine, down-regulator of HLA II	-3.1059	0	XR_139678.1	LOC100847762	uncharacterized LOC100847762	-2.5732	0.0006
										NM_174000.2	CALR	calreticulin	-2.3092	0.0207	XM_002693879.1	BTG2	BTG family, member 2	-3.108	0	XM_003586990.1	LOC614922	heterogeneous nuclear ribonucleoprotein A1 pseudogene	-2.409	0.0013
										NM_001077004.1	NHP2L1	NHP2 non-histone chromosome protein 2-like 1 (S. cerevisiae)	-2.5111	0.0101	NM_001046308.1	GIMAP7	GTPase, IMAP family member 7	-2.4365	0.0005	NM_001205186.1	LOC524810	IgM	-2.9597	0.0001
										XR_139678.1	LOC100847762	uncharacterized LOC100847762	-2.7648	0.0035	XM_002695444.2	LOC100296121	zinc finger protein 132-like	-2.8646	0	NM_001040480.1	PSMB8	proteasome (prosome, macropain) subunit, beta type, 8 (large multifunctional peptidase 7)	-2.9598	0.0001
										XM_003586990.1	LOC614922	heterogeneous nuclear ribonucleoprotein A1 pseudogene	-2.8001	0.003	NM_001193126.1	SUPT6H	suppressor of Ty 6 homolog (S. cerevisiae)	-2.742	0.0001	NM_001046249.1	CALM3	calmodulin 3 (phosphorylase kinase, delta)	-2.4331	0.0012
										NM_001040480.1	PSMB8	proteasome (prosome, macropain) subunit, beta type, 8 (large multifunctional peptidase 7)	-2.3605	0.0174	XM_002685769.2	SYF2	SYF2 homolog, RNA splicing factor (S. cerevisiae)	-2.7209	0.0001	XM_002687966.1	LOC785386	ribosomal protein L10-like	-2.724	0.0002
										NM_001046249.1	CALM3	calmodulin 3 (phosphorylase kinase, delta)	-2.9077	0.0018	NM_001079508.1	RPL36AL	ribosomal protein L36a-like	-2.8173	0	NM_001014928.1	RPL7	ribosomal protein L7	-2.4797	0.0009
										XM_002687966.1	LOC785386	ribosomal protein L10-like	-2.9624	0.0014	NM_001014923.1	NFE2	nuclear factor (erythroid-derived 2), 45kDa	-3.1255	0	NM_175802.2	GNB2L1	guanine nucleotide binding protein (G protein), beta polypeptide 2-like 1	-2.9334	0.0001
										NM_001014928.1	RPL7	ribosomal protein L7	-2.8011	0.003	NM_176641.1	SQSTM1	sequestosome 1	-2.388	0.0006	NM_001033614.1	RPS18	ribosomal protein S18	-2.6074	0.0005
										NM_001080277.1	TIMM13	translocase of inner mitochondrial membrane 13 homolog (yeast)	-2.9675	0.0014	NM_001037710.1	UBL5	ubiquitin-like 5	-2.3652	0.0007	NM_001035441.1	NPM1	nucleophosmin (nucleolar phosphoprotein B23, numatrin)	-2.2749	0.0027
										XR_083865.1	LOC786726	heterogeneous nuclear ribonucleoprotein K pseudogene	-2.3953	0.0155	XR_084029.1	LOC782954	elongation factor 1-alpha 1-like	-2.7489	0.0001	XM_002699844.2	TCEAL4	transcription elongation factor A (SII)-like 4	-2.5383	0.0007
										XR_083751.1	LOC781070	elongation factor 1-alpha 1-like	-2.9771	0.0013	NM_001075306.1	ANP32E	acidic (leucine-rich) nuclear phosphoprotein 32 family, member E	-2.4006	0.0006	NM_001102319.1	SUN2	Sad1 and UNC84 domain containing 2	-2.9953	0
										NM_001015655.1	CFL1	cofilin 1 (non-muscle)	-2.7093	0.0044	NM_001015561.2	RPS26	ribosomal protein S26	-2.3003	0.0011	NM_001024562.1	EMP3	epithelial membrane protein 3	-2.5427	0.0007
										NM_175802.2	GNB2L1	guanine nucleotide binding protein (G protein), beta polypeptide 2-like 1	-2.9788	0.0013	NM_001075121.1	EEF2	eukaryotic translation elongation factor 2	-3.0526	0	NM_001083487.1	DAGLB	diacylglycerol lipase, beta	-3.0099	0
										NM_001033614.1	RPS18	ribosomal protein S18	-2.9812	0.0013	NM_001206245.1	HNRNPUL2	heterogeneous nuclear ribonucleoprotein U-like 2	-3.1681	0	NM_001078161.2	ATXN7L3B	ataxin 7-like 3B	-2.7772	0.0002
										NM_001035441.1	NPM1	nucleophosmin (nucleolar phosphoprotein B23, numatrin)	-2.8053	0.0029	NM_001100335.1	TOMM22	translocase of outer mitochondrial membrane 22 homolog (yeast)	-2.7892	0.0001	NM_001033623.1	PEBP1	phosphatidylethanolamine binding protein 1	-2.5085	0.0008
										XM_002699844.2	TCEAL4	transcription elongation factor A (SII)-like 4	-2.5664	0.008	NM_001015533.1	SSR2	signal sequence receptor, beta (translocon-associated protein beta)	-2.3488	0.0008	XM_003585668.1	LOC613595	L-lactate dehydrogenase B chain-like	-2.4631	0.001
										NM_001102319.1	SUN2	Sad1 and UNC84 domain containing 2	-2.6704	0.0052	XR_083794.1	LOC782479	60S ribosomal protein L26-like	-2.6264	0.0001	NM_174379.2	RPSA	ribosomal protein SA	-3.0214	0
										NM_001024562.1	EMP3	epithelial membrane protein 3	-2.6213	0.0063	NM_001075871.1	IER2	immediate early response 2	-2.2492	0.0014	NM_001015571.2	ARF3	ADP-ribosylation factor 3	-3.0215	0
										NM_001078161.2	ATXN7L3B	ataxin 7-like 3B	-2.5792	0.0076	NM_001100340.1	PJA2	praja ring finger 2	-3.1815	0	NM_001206307.1	UBC	ubiquitin C	-3.0222	0
										NM_001038522.1	LLPH	LLP homolog, long-term synaptic facilitation (Aplysia)	-2.5487	0.0086	NM_001083466.1	HNRNPUL1	heterogeneous nuclear ribonucleoprotein U-like 1	-3.0079	0	NM_001076271.1	ERP29	endoplasmic reticulum protein 29	-3.0249	0
										NM_001033623.1	PEBP1	phosphatidylethanolamine binding protein 1	-2.738	0.0039	XR_139376.1	LOC100848913	uncharacterized LOC100848913	-2.4987	0.0003	XR_139540.1	LOC100138493	uncharacterized LOC100138493	-3.0251	0
										XM_003585668.1	LOC613595	L-lactate dehydrogenase B chain-like	-2.6469	0.0057	NM_001101234.1	ZFP36L1	zinc finger protein 36, C3H type-like 1	-3.2104	0	NM_001015531.1	RPS5	ribosomal protein S5	-2.7821	0.0002
										NM_174379.2	RPSA	ribosomal protein SA	-2.3793	0.0163	XM_002698449.2	LDB1	LIM domain binding 1	-2.6582	0.0001	NM_001034356.1	KARS	lysyl-tRNA synthetase	-2.7339	0.0002
										XM_002689263.2	SLC23A1	solute carrier family 23 (ascorbic acid transporter), member 1	-2.4727	0.0117	NM_001035447.1	ARPC5	actin related protein 2/3 complex, subunit 5, 16kDa	-3.1231	0	NM_001127243.1	OAZ1	ornithine decarboxylase antizyme 1	-3.0475	0
										NM_001081620.1	ADAT1	adenosine deaminase, tRNA-specific 1	-3.0243	0.0011	NM_001034625.1	RPL8	ribosomal protein L8	-2.6866	0.0001	NM_174764.3	NEDD8	neural precursor cell expressed, developmentally down-regulated 8	-2.5344	0.0007
										XR_139540.1	LOC100138493	uncharacterized LOC100138493	-2.3138	0.0204	NM_001034663.1	TUBB4B	tubulin, beta 2C	-2.5424	0.0003	NM_001034761.1	DAD1	defender against cell death 1	-2.7493	0.0002
										XR_083897.1	LOC100335936	ribosomal protein L9 pseudogene	-3.0299	0.001	XM_003587615.1	LOC100848359	elongation factor 1-alpha 1-like	-2.7589	0.0001	NM_001166505.1	TUBA1A	tubulin, alpha 1a	-2.3019	0.0023
										NM_001038047.1	PRR13	proline rich 13	-2.5881	0.0073	NM_174346.2	HSPE1	heat shock 10kDa protein 1 (chaperonin 10)	-3.0219	0	XR_084030.1	LOC783185	microtubule-associated protein 1 light chain 3 beta pseudogene	-3.0678	0
										NM_001015531.1	RPS5	ribosomal protein S5	-3.0203	0.0011	NM_001078069.1	PTPN18	protein tyrosine phosphatase, non-receptor type 18 (brain-derived)	-3.2487	0	NM_001024568.1	RPS11	ribosomal protein S11	-2.8141	0.0001
										NM_001034356.1	KARS	lysyl-tRNA synthetase	-2.8747	0.0021	NM_001034674.1	RPL14	ribosomal protein L14	-2.8799	0	NM_001046050.1	CDKN2D	cyclin-dependent kinase inhibitor 2D (p19, inhibits CDK4)	-3.0708	0
										NM_001127243.1	OAZ1	ornithine decarboxylase antizyme 1	-2.7768	0.0033	NM_001034241.1	UTP14A	UTP14, U3 small nucleolar ribonucleoprotein, homolog A-like	-2.4445	0.0005	NM_001101915.1	ALDOA	aldolase A, fructose-bisphosphate	-3.0734	0
										NM_001081743.2	EDA	ectodysplasin A	-3.054	0.0009	NM_001192762.1	MYH9	myosin, heavy chain 9, non-muscle	-2.7307	0.0001	NM_001102065.1	NID2	nidogen 2 (osteonidogen)	-3.0734	0
										NM_001035344.1	MRFAP1	Morf4 family associated protein 1	-2.624	0.0063	NM_001046133.1	PUF60	poly-U binding splicing factor 60KDa	-2.6328	0.0001	XR_083601.1	LOC783376	ribosomal protein L7 pseudogene	-3.0803	0
										NM_174764.3	NEDD8	neural precursor cell expressed, developmentally down-regulated 8	-2.7746	0.0033	NM_001046222.1	LFNG	LFNG O-fucosylpeptide 3-beta-N-acetylglucosaminyltransferase	-3.2673	0	NM_001192521.1	CARD6	caspase recruitment domain family, member 6	-2.8453	0.0001
										NM_001034761.1	DAD1	defender against cell death 1	-3.0591	0.0009	NM_001098945.1	HMGN2	high mobility group nucleosomal binding domain 2	-2.697	0.0001	NM_001103349.1	IK	IK cytokine, down-regulator of HLA II	-2.4146	0.0013
										NM_174698.2	ITGB6	integrin, beta 6	-3.0626	0.0009	XM_002691457.1	OST4	oligosaccharyltransferase 4 homolog (S. cerevisiae)	-2.9068	0	XM_002693879.1	BTG2	BTG family, member 2	-2.4813	0.0009
										NM_001166505.1	TUBA1A	tubulin, alpha 1a	-2.95	0.0015	XM_002690379.1	COX6C	cytochrome c oxidase subunit VIc	-2.6972	0.0001	NM_001046308.1	GIMAP7	GTPase, IMAP family member 7	-3.1094	0
										XR_084030.1	LOC783185	microtubule-associated protein 1 light chain 3 beta pseudogene	-2.2502	0.0252	XM_002694216.2	IER5	immediate early response 5	-3.3065	0	XM_002695444.2	LOC100296121	zinc finger protein 132-like	-2.5039	0.0008
										NM_001024568.1	RPS11	ribosomal protein S11	-3.0702	0.0009	NM_174815.2	YBX1	Y box binding protein 1	-3.3084	0	XR_139713.1	LOC789018	ribosomal protein L23a pseudogene	-2.5062	0.0008
										NM_001046050.1	CDKN2D	cyclin-dependent kinase inhibitor 2D (p19, inhibits CDK4)	-2.3252	0.0197	XM_002690515.2	LOC100337215	peptidylprolyl isomerase A (cyclophilin A)-like	-2.8062	0	NM_001193126.1	SUPT6H	suppressor of Ty 6 homolog (S. cerevisiae)	-3.1131	0
										NM_001101915.1	ALDOA	aldolase A, fructose-bisphosphate	-2.4744	0.0116	XR_139389.1	LOC100848296	uncharacterized LOC100848296	-3.0084	0	NM_174763.2	PRDX2	peroxiredoxin 2	-3.1146	0
										NM_001102065.1	NID2	nidogen 2 (osteonidogen)	-2.8509	0.0024	NM_001024469.2	RPL9	ribosomal protein L9	-2.7175	0.0001	XM_002685769.2	SYF2	SYF2 homolog, RNA splicing factor (S. cerevisiae)	-2.345	0.0018
										XM_002689953.2	PAPPA	pregnancy-associated plasma protein A, pappalysin 1	-2.7073	0.0045	NM_174603.3	SLC2A3	solute carrier family 2 (facilitated glucose transporter), member 3	-3.3376	0	NM_001079508.1	RPL36AL	ribosomal protein L36a-like	-3.1197	0
										XR_083601.1	LOC783376	ribosomal protein L7 pseudogene	-3.0459	0.001	XM_003586371.1	RPS6	ribosomal protein S6	-2.8465	0	XM_002687042.1	LOC530077	GTPase IMAP family member 5-like	-3.1201	0
										NM_001035306.1	RPL5	ribosomal protein L5	-3.0939	0.0008	NM_001078064.1	C8H9orf80	chromosome 8 open reading frame, human C9orf80	-2.8864	0	XM_002687043.1	LOC530077	GTPase IMAP family member 5-like	-3.1201	0
										NM_001103349.1	IK	IK cytokine, down-regulator of HLA II	-2.3145	0.0203	XR_083670.2	LOC100296205	ribosomal protein L36 pseudogene	-2.7656	0.0001	NM_001014923.1	NFE2	nuclear factor (erythroid-derived 2), 45kDa	-2.4086	0.0014
										XM_002693879.1	BTG2	BTG family, member 2	-2.6239	0.0063	NM_001034051.1	RPL27	ribosomal protein L27	-2.6847	0.0001	NM_176641.1	SQSTM1	sequestosome 1	-3.1293	0
										NM_001046308.1	GIMAP7	GTPase, IMAP family member 7	-2.4673	0.0119	NM_001034746.1	CHCHD2	coiled-coil-helix-coiled-coil-helix domain containing 2	-2.8405	0	NM_001037710.1	UBL5	ubiquitin-like 5	-2.7336	0.0002
										XM_002695444.2	LOC100296121	zinc finger protein 132-like	-3.1095	0.0007	XM_003587755.1	LOC100335666	uncharacterized LOC100335666	-3.026	0	NM_001075121.1	EEF2	eukaryotic translation elongation factor 2	-3.0504	0
										XR_139713.1	LOC789018	ribosomal protein L23a pseudogene	-3.1126	0.0007	XR_083736.2	LOC783838	eukaryotic translation elongation factor 1 alpha 1 pseudogene	-2.5706	0.0002	NM_001206245.1	HNRNPUL2	heterogeneous nuclear ribonucleoprotein U-like 2	-3.0629	0
										NM_174763.2	PRDX2	peroxiredoxin 2	-2.4387	0.0133	NM_001206813.1	ZNF197	zinc finger protein 197	-2.8991	0	NM_001015533.1	SSR2	signal sequence receptor, beta (translocon-associated protein beta)	-2.8801	0.0001
										XM_002685769.2	SYF2	SYF2 homolog, RNA splicing factor (S. cerevisiae)	-2.9963	0.0012	NM_001075534.1	EPHX2	epoxide hydrolase 2, cytoplasmic	-2.7226	0.0001	XR_083581.1	LOC100299317	60S ribosomal protein L23a-like	-2.449	0.0011
										NM_001079508.1	RPL36AL	ribosomal protein L36a-like	-3.0543	0.0009	NM_001075712.1	MTA2	metastasis associated 1 family, member 2	-3.3713	0	XR_083794.1	LOC782479	60S ribosomal protein L26-like	-2.266	0.0028
										XM_002687042.1	LOC530077	GTPase IMAP family member 5-like	-3.0416	0.001	XM_002685597.2	PTMA	prothymosin, alpha (gene sequence 28)	-2.5656	0.0002	NM_001075871.1	IER2	immediate early response 2	-3.1875	0
										XM_002687043.1	LOC530077	GTPase IMAP family member 5-like	-3.0416	0.001	XM_003585780.1	PTMA	prothymosin, alpha (gene sequence 28)	-2.5656	0.0002	NM_001100340.1	PJA2	praja ring finger 2	-2.7689	0.0002
										NM_001025342.2	RPS13	ribosomal protein S13	-3.1205	0.0007	XM_003585781.1	PTMA	prothymosin, alpha (gene sequence 28)	-2.5656	0.0002	NM_001083466.1	HNRNPUL1	heterogeneous nuclear ribonucleoprotein U-like 1	-3.194	0
										NM_001014923.1	NFE2	nuclear factor (erythroid-derived 2), 45kDa	-2.2518	0.0251	NM_001015548.1	LOC508628	ribosomal protein S6 pseudogene	-2.8216	0	XM_002698449.2	LDB1	LIM domain binding 1	-3.2148	0
										NM_176641.1	SQSTM1	sequestosome 1	-2.2488	0.0253	NM_001034333.1	SAT1	spermidine/spermine N1-acetyltransferase 1	-3.1891	0	NM_001035447.1	ARPC5	actin related protein 2/3 complex, subunit 5, 16kDa	-2.5418	0.0007
										NM_001037710.1	UBL5	ubiquitin-like 5	-3.136	0.0006	NM_001114856.1	TUBA1B	tubulin, alpha 1b	-3.1477	0	NM_001034625.1	RPL8	ribosomal protein L8	-3.2256	0
										NM_001034762.1	NXPH1	neurexophilin 1	-2.7812	0.0033	NM_001037616.1	HMGB2	high mobility group box 2	-3.2427	0	NM_001034663.1	TUBB4B	tubulin, beta 2C	-3.106	0
										XR_084029.1	LOC782954	elongation factor 1-alpha 1-like	-3.152	0.0006	XR_083644.2	LOC618220	ribosomal protein L6 pseudogene	-2.323	0.0009	NM_001078069.1	PTPN18	protein tyrosine phosphatase, non-receptor type 18 (brain-derived)	-2.9552	0.0001
										XM_003587379.1	LOC783641	ribosomal protein L12 pseudogene	-3.1568	0.0006	NM_001034316.1	RPL36A	ribosomal protein L36a-like	-2.437	0.0005	NM_001034241.1	UTP14A	UTP14, U3 small nucleolar ribonucleoprotein, homolog A-like	-2.5752	0.0006
										NM_001015561.2	RPS26	ribosomal protein S26	-3.1577	0.0006	XM_002687287.2	LOC100295976	uncharacterized LOC100295976	-3.1746	0	NM_001192762.1	MYH9	myosin, heavy chain 9, non-muscle	-3.2592	0
										NM_001075121.1	EEF2	eukaryotic translation elongation factor 2	-3.1681	0.0005	NM_001034342.1	ATF4	activating transcription factor 4 (tax-responsive enhancer element B67)	-3.2031	0	NM_001101855.1	TNFSF14	tumor necrosis factor (ligand) superfamily, member 14	-3.2621	0
										NM_001206245.1	HNRNPUL2	heterogeneous nuclear ribonucleoprotein U-like 2	-2.346	0.0183	XR_083597.2	LOC785568	mortality factor 4 like 1 pseudogene	-3.4065	0	NM_001046222.1	LFNG	LFNG O-fucosylpeptide 3-beta-N-acetylglucosaminyltransferase	-3.2633	0
										NM_001100335.1	TOMM22	translocase of outer mitochondrial membrane 22 homolog (yeast)	-3.1745	0.0005	NM_001012682.1	RPLP0	ribosomal protein, large, P0	-2.9148	0	NM_001098945.1	HMGN2	high mobility group nucleosomal binding domain 2	-2.8094	0.0001
										NM_001015533.1	SSR2	signal sequence receptor, beta (translocon-associated protein beta)	-2.9964	0.0012	XM_002686665.1	LOC618297	high mobility group protein B2-like	-2.8991	0	XM_002691457.1	OST4	oligosaccharyltransferase 4 homolog (S. cerevisiae)	-3.2904	0
										XR_083581.1	LOC100299317	60S ribosomal protein L23a-like	-3.1803	0.0005	NM_001024509.2	PSME1	proteasome (prosome, macropain) activator subunit 1 (PA28 alpha)	-2.8908	0	XM_002690379.1	COX6C	cytochrome c oxidase subunit VIc	-2.6665	0.0003
										XR_083794.1	LOC782479	60S ribosomal protein L26-like	-3.1856	0.0005	XM_003587527.1	LOC100848479	uncharacterized LOC100848479	-3.1089	0	XM_002694216.2	IER5	immediate early response 5	-2.9568	0.0001
										NM_001075871.1	IER2	immediate early response 2	-2.5468	0.0087	NM_001034709.1	CCND3	cyclin D3	-3.4152	0	NM_174815.2	YBX1	Y box binding protein 1	-3.0015	0
										NM_001100340.1	PJA2	praja ring finger 2	-3.1733	0.0005	NM_001014844.2	ARPC1B	actin related protein 2/3 complex, subunit 1B, 41kDa	-2.9533	0	XM_002690515.2	LOC100337215	peptidylprolyl isomerase A (cyclophilin A)-like	-2.4042	0.0014
										XM_002696654.2	PCSK6	proprotein convertase subtilisin/kexin type 6	-3.1913	0.0005	XR_139378.1	LOC100848688	uncharacterized LOC100848688	-3.2578	0	XR_139389.1	LOC100848296	uncharacterized LOC100848296	-2.6065	0.0005
										NM_001083466.1	HNRNPUL1	heterogeneous nuclear ribonucleoprotein U-like 1	-2.6425	0.0058	NM_176609.3	APEX1	APEX nuclease (multifunctional DNA repair enzyme) 1	-2.8128	0	NM_001024469.2	RPL9	ribosomal protein L9	-2.5033	0.0008
										XR_139376.1	LOC100848913	uncharacterized LOC100848913	-3.1742	0.0005	NM_001195051.1	MYEOV2	myeloma overexpressed 2	-2.9656	0	NM_174603.3	SLC2A3	solute carrier family 2 (facilitated glucose transporter), member 3	-3.0636	0
										XM_002690466.1	UBAP1L	ubiquitin associated protein 1-like	-3.2081	0.0004	XR_083611.1	LOC613460	ribosomal protein S3A pseudogene	-2.3892	0.0006	XM_003586371.1	RPS6	ribosomal protein S6	-2.8513	0.0001
										XM_002698449.2	LDB1	LIM domain binding 1	-2.7021	0.0046	NM_001025321.2	RPL35A	ribosomal protein L35a	-2.2891	0.0011	XR_083670.2	LOC100296205	ribosomal protein L36 pseudogene	-3.0696	0
										NM_001035447.1	ARPC5	actin related protein 2/3 complex, subunit 5, 16kDa	-2.9196	0.0017	XR_083620.2	LOC781813	eukaryotic translation elongation factor 1 alpha 1 pseudogene	-2.854	0	NM_001034051.1	RPL27	ribosomal protein L27	-2.277	0.0026
										NM_001034625.1	RPL8	ribosomal protein L8	-3.1468	0.0006	NM_205797.1	RPL12	ribosomal protein L12	-2.9651	0	XM_003587755.1	LOC100335666	uncharacterized LOC100335666	-3.3505	0
										NM_001034663.1	TUBB4B	tubulin, beta 2C	-2.6402	0.0059	NM_001033618.1	ACTG1	actin, gamma 1	-2.9562	0	NM_174731.3	FAU	Finkel-Biskis-Reilly murine sarcoma virus (FBR-MuSV) ubiquitously expressed	-2.4094	0.0013
										NM_001076336.2	SLC16A7	solute carrier family 16, member 7 (monocarboxylic acid transporter 2)	-2.8367	0.0025	NM_001035394.1	LASP1	LIM and SH3 protein 1	-3.1885	0	NM_001075712.1	MTA2	metastasis associated 1 family, member 2	-3.1921	0
										XM_003587615.1	LOC100848359	elongation factor 1-alpha 1-like	-3.2363	0.0004	XR_083624.1	LOC614643	ribosomal protein L23a pseudogene	-2.379	0.0007	NM_001015548.1	LOC508628	ribosomal protein S6 pseudogene	-2.601	0.0005
										NM_174346.2	HSPE1	heat shock 10kDa protein 1 (chaperonin 10)	-2.3669	0.017	NM_001014936.1	EEF1B2	eukaryotic translation elongation factor 1 beta 2	-2.9217	0	NM_001034333.1	SAT1	spermidine/spermine N1-acetyltransferase 1	-2.8055	0.0002
										NM_001078069.1	PTPN18	protein tyrosine phosphatase, non-receptor type 18 (brain-derived)	-3.0593	0.0009	NM_001034495.1	RPL35	ribosomal protein L35	-3.0604	0	NM_001114856.1	TUBA1B	tubulin, alpha 1b	-2.3553	0.0017
										NM_001034674.1	RPL14	ribosomal protein L14	-3.2503	0.0003	NM_174788.3	RPLP2	ribosomal protein, large, P2	-2.7773	0.0001	NM_001037616.1	HMGB2	high mobility group box 2	-2.6487	0.0004
										NM_001192762.1	MYH9	myosin, heavy chain 9, non-muscle	-2.9427	0.0016	NM_001040516.1	RPL19	ribosomal protein L19	-3.2671	0	XR_083644.2	LOC618220	ribosomal protein L6 pseudogene	-2.3476	0.0018
										NM_001046133.1	PUF60	poly-U binding splicing factor 60KDa	-3.1698	0.0005	NM_001046549.1	TUBB2B	tubulin, beta class I	-2.3197	0.001	NM_001034316.1	RPL36A	ribosomal protein L36a-like	-2.6705	0.0003
										NM_001046222.1	LFNG	LFNG O-fucosylpeptide 3-beta-N-acetylglucosaminyltransferase	-3.2397	0.0004	NM_001040522.1	HNRNPAB	heterogeneous nuclear ribonucleoprotein A/B	-2.7026	0.0001	XM_002687287.2	LOC100295976	uncharacterized LOC100295976	-2.378	0.0016
										NM_001098945.1	HMGN2	high mobility group nucleosomal binding domain 2	-3.2826	0.0003	NM_001099210.1	RPS17	ribosomal protein S17	-2.8264	0	NM_001034342.1	ATF4	activating transcription factor 4 (tax-responsive enhancer element B67)	-3.4022	0
										XM_002691457.1	OST4	oligosaccharyltransferase 4 homolog (S. cerevisiae)	-2.889	0.002	NM_001101040.1	GNAI2	guanine nucleotide binding protein (G protein), alpha inhibiting activity polypeptide 2	-3.5132	0	XR_083597.2	LOC785568	mortality factor 4 like 1 pseudogene	-2.9753	0.0001
										XM_002690379.1	COX6C	cytochrome c oxidase subunit VIc	-3.2929	0.0003	NM_001046346.1	WDR1	WD repeat domain 1	-3.4333	0	NM_001012682.1	RPLP0	ribosomal protein, large, P0	-2.7183	0.0003
										XM_002694216.2	IER5	immediate early response 5	-2.613	0.0065	NM_001191530.1	GRK6	G protein-coupled receptor kinase 6	-3.5187	0	XM_002686665.1	LOC618297	high mobility group protein B2-like	-2.7128	0.0003
										NM_174815.2	YBX1	Y box binding protein 1	-3.0351	0.001	NM_001205390.1	GRK6	G protein-coupled receptor kinase 6	-3.5187	0	NM_001024509.2	PSME1	proteasome (prosome, macropain) activator subunit 1 (PA28 alpha)	-2.8807	0.0001
										XM_002690515.2	LOC100337215	peptidylprolyl isomerase A (cyclophilin A)-like	-3.1613	0.0006	XR_139405.1	LOC100848406	uncharacterized LOC100848406	-2.2868	0.0011	NM_001034709.1	CCND3	cyclin D3	-3.1446	0
										XR_139389.1	LOC100848296	uncharacterized LOC100848296	-3.3212	0.0002	NM_001038104.1	DTD1	D-tyrosyl-tRNA deacylase 1 homolog (S. cerevisiae)	-2.9835	0	NM_001014844.2	ARPC1B	actin related protein 2/3 complex, subunit 1B, 41kDa	-3.4176	0
										NM_001024469.2	RPL9	ribosomal protein L9	-3.3306	0.0002	NM_174568.2	PABPC1	poly(A) binding protein, cytoplasmic 1	-3.526	0	NM_176609.3	APEX1	APEX nuclease (multifunctional DNA repair enzyme) 1	-2.7752	0.0002
										NM_174603.3	SLC2A3	solute carrier family 2 (facilitated glucose transporter), member 3	-3.0624	0.0009	NM_174715.1	RPL3	ribosomal protein L3	-3.1109	0	NM_001195051.1	MYEOV2	myeloma overexpressed 2	-2.4014	0.0014
										XM_003586371.1	RPS6	ribosomal protein S6	-3.2788	0.0003	NM_174266.3	CD79A	CD79a molecule, immunoglobulin-associated alpha	-3.1498	0	XR_083611.1	LOC613460	ribosomal protein S3A pseudogene	-2.3382	0.0019
										NM_001078064.1	C8H9orf80	chromosome 8 open reading frame, human C9orf80	-3.3063	0.0003	NM_001031756.1	RPL6	ribosomal protein L6	-2.6032	0.0002	NM_001025321.2	RPL35A	ribosomal protein L35a	-2.8087	0.0001
										XR_083670.2	LOC100296205	ribosomal protein L36 pseudogene	-3.3449	0.0002	NM_001034812.1	TMED9	transmembrane emp24 protein transport domain containing 9	-3.2329	0	NM_001033618.1	ACTG1	actin, gamma 1	-2.3735	0.0016
										NM_001034051.1	RPL27	ribosomal protein L27	-3.3456	0.0002	XM_002697371.1	LTB	lymphotoxin beta (TNF superfamily, member 3)	-3.5515	0	NM_001035394.1	LASP1	LIM and SH3 protein 1	-2.2408	0.0032
										NM_001034746.1	CHCHD2	coiled-coil-helix-coiled-coil-helix domain containing 2	-3.3461	0.0002	XM_003587372.1	LOC100847354	uncharacterized LOC100847354	-3.2831	0	XR_083624.1	LOC614643	ribosomal protein L23a pseudogene	-2.3663	0.0017
										XM_003587755.1	LOC100335666	uncharacterized LOC100335666	-2.6196	0.0064	XR_083807.1	LOC789867	eukaryotic translation elongation factor 1 alpha 1 pseudogene	-2.6828	0.0001	NM_001034495.1	RPL35	ribosomal protein L35	-2.3879	0.0015
										XR_083736.2	LOC783838	eukaryotic translation elongation factor 1 alpha 1 pseudogene	-3.3521	0.0002	XM_003585885.1	LOC781576	mCG1723-like	-2.5092	0.0003	NM_001040516.1	RPL19	ribosomal protein L19	-3.016	0
										NM_174731.3	FAU	Finkel-Biskis-Reilly murine sarcoma virus (FBR-MuSV) ubiquitously expressed	-3.3543	0.0002	XR_139324.1	LOC784473	ribosomal protein S12 pseudogene	-2.8923	0	NM_001046549.1	TUBB2B	tubulin, beta class I	-3.5057	0
										NM_175780.1	MYL6	myosin, light chain 6, alkali, smooth muscle and non-muscle	-2.917	0.0017	XR_084028.1	LOC782021	ribosomal protein L21 pseudogene	-2.5337	0.0003	NM_001040522.1	HNRNPAB	heterogeneous nuclear ribonucleoprotein A/B	-3.0239	0
										NM_001206813.1	ZNF197	zinc finger protein 197	-3.3575	0.0002	NM_001035014.1	RPL23	ribosomal protein L23	-2.9806	0	NM_001099210.1	RPS17	ribosomal protein S17	-2.6749	0.0003
										NM_001075534.1	EPHX2	epoxide hydrolase 2, cytoplasmic	-3.3636	0.0002	NM_001038063.1	TMCC3	transmembrane and coiled-coil domain family 3	-3.3661	0	NM_001101040.1	GNAI2	guanine nucleotide binding protein (G protein), alpha inhibiting activity polypeptide 2	-3.3413	0
										NM_001075712.1	MTA2	metastasis associated 1 family, member 2	-3.2155	0.0004	NM_001034038.1	RPS3A	ribosomal protein S3A	-3.2241	0	NM_001046346.1	WDR1	WD repeat domain 1	-2.6597	0.0003
										XM_002685597.2	PTMA	prothymosin, alpha (gene sequence 28)	-2.7421	0.0038	XM_002695953.1	RPL19	ribosomal protein L19	-3.2062	0	NM_001191530.1	GRK6	G protein-coupled receptor kinase 6	-2.8417	0.0001
										XM_003585780.1	PTMA	prothymosin, alpha (gene sequence 28)	-2.741	0.0039	XM_002689937.2	WDR31	WD repeat domain 31	-2.3243	0.0009	NM_001205390.1	GRK6	G protein-coupled receptor kinase 6	-2.8417	0.0001
										XM_003585781.1	PTMA	prothymosin, alpha (gene sequence 28)	-2.741	0.0039	XR_083660.1	LOC785954	ribosomal protein S10 pseudogene	-2.4188	0.0005	NM_174568.2	PABPC1	poly(A) binding protein, cytoplasmic 1	-3.3822	0
										NM_001015548.1	LOC508628	ribosomal protein S6 pseudogene	-3.3741	0.0002	NM_001034459.1	RPL17	ribosomal protein L17	-3.3701	0	NM_174715.1	RPL3	ribosomal protein L3	-3.5326	0
										NM_001034333.1	SAT1	spermidine/spermine N1-acetyltransferase 1	-3.3832	0.0002	NM_001076007.1	FGF18	fibroblast growth factor 18	-2.7177	0.0001	NM_174266.3	CD79A	CD79a molecule, immunoglobulin-associated alpha	-3.5362	0
										NM_001114856.1	TUBA1B	tubulin, alpha 1b	-3.0555	0.0009	XM_003585884.1	LOC781576	mCG1723-like	-2.6459	0.0001	NM_001031756.1	RPL6	ribosomal protein L6	-2.6563	0.0004
										NM_001037616.1	HMGB2	high mobility group box 2	-3.0078	0.0012	NM_001046118.1	LAPTM5	lysosomal protein transmembrane 5	-3.6562	0	NM_001034812.1	TMED9	transmembrane emp24 protein transport domain containing 9	-3.5482	0
										XR_083644.2	LOC618220	ribosomal protein L6 pseudogene	-3.0245	0.0011	NM_001015512.2	RPL26	ribosomal protein L26	-3.1863	0	XM_002697371.1	LTB	lymphotoxin beta (TNF superfamily, member 3)	-3.3508	0
										NM_001034316.1	RPL36A	ribosomal protein L36a-like	-3.4059	0.0002	NM_001014387.1	RPS12	ribosomal protein S12	-3.0511	0	XM_003587372.1	LOC100847354	uncharacterized LOC100847354	-3.4293	0
										XM_002687287.2	LOC100295976	uncharacterized LOC100295976	-3.0923	0.0008	NM_001015608.1	CLIC1	chloride intracellular channel 1	-2.8786	0	XM_003585885.1	LOC781576	mCG1723-like	-2.4767	0.0009
										NM_001034342.1	ATF4	activating transcription factor 4 (tax-responsive enhancer element B67)	-3.2552	0.0003	NM_001034743.2	RAB5C	RAB5C, member RAS oncogene family	-2.8473	0	XR_084028.1	LOC782021	ribosomal protein L21 pseudogene	-2.3461	0.0018
										XR_083597.2	LOC785568	mortality factor 4 like 1 pseudogene	-2.7752	0.0033	NM_001034745.1	UQCRH	ubiquinol-cytochrome c reductase hinge protein	-3.0549	0	XM_002695953.1	RPL19	ribosomal protein L19	-2.7881	0.0002
										NM_001012682.1	RPLP0	ribosomal protein, large, P0	-3.4082	0.0002	NM_001035008.1	RPL37A	ribosomal protein L37a	-3.2342	0	XM_002689937.2	WDR31	WD repeat domain 31	-2.463	0.001
										XM_002686665.1	LOC618297	high mobility group protein B2-like	-2.9956	0.0012	NM_001035028.1	EIF4B	eukaryotic translation initiation factor 4B	-3.3508	0	XR_083660.1	LOC785954	ribosomal protein S10 pseudogene	-2.8084	0.0001
										NM_001024509.2	PSME1	proteasome (prosome, macropain) activator subunit 1 (PA28 alpha)	-3.4094	0.0002	NM_001025316.1	RPS28	ribosomal protein S28	-3.26	0	NM_001034459.1	RPL17	ribosomal protein L17	-2.6097	0.0005
										XM_003587527.1	LOC100848479	uncharacterized LOC100848479	-3.4114	0.0002	XR_083776.2	LOC613519	ribosomal protein L3 pseudogene	-3.1598	0	NM_001076007.1	FGF18	fibroblast growth factor 18	-2.3706	0.0016
										NM_001034709.1	CCND3	cyclin D3	-2.7891	0.0031	XR_083742.2	LOC781381	nascent polypeptide-associated complex alpha subunit pseudogene	-3.1919	0	XM_003585884.1	LOC781576	mCG1723-like	-2.5787	0.0005
										NM_001014844.2	ARPC1B	actin related protein 2/3 complex, subunit 1B, 41kDa	-3.006	0.0012	XM_003586094.1	LOC100848780	uncharacterized LOC100848780	-2.8095	0	NM_001046118.1	LAPTM5	lysosomal protein transmembrane 5	-3.6446	0
										XR_139378.1	LOC100848688	uncharacterized LOC100848688	-2.935	0.0016	XR_084093.2	LOC790088	40S ribosomal protein S28-like	-2.701	0.0001	NM_001015512.2	RPL26	ribosomal protein L26	-3.0103	0
										NM_176609.3	APEX1	APEX nuclease (multifunctional DNA repair enzyme) 1	-2.917	0.0017	NM_001034716.1	RPS10	ribosomal protein S10	-2.873	0	NM_001015608.1	CLIC1	chloride intracellular channel 1	-3.6275	0
										NM_001195051.1	MYEOV2	myeloma overexpressed 2	-3.1349	0.0006	XM_002697700.2	LOC787404	ribosomal protein S20-like	-3.0284	0	NM_001034743.2	RAB5C	RAB5C, member RAS oncogene family	-3.7067	0
										XR_083611.1	LOC613460	ribosomal protein S3A pseudogene	-3.425	0.0001	NM_001078139.1	RPL36	ribosomal protein L36	-3.096	0	NM_001034745.1	UQCRH	ubiquinol-cytochrome c reductase hinge protein	-3.5433	0
										NM_001025321.2	RPL35A	ribosomal protein L35a	-3.429	0.0001	NM_001205468.1	ACSL3	acyl-CoA synthetase long-chain family member 3	-3.1012	0	NM_001035008.1	RPL37A	ribosomal protein L37a	-2.7189	0.0003
										XR_083620.2	LOC781813	eukaryotic translation elongation factor 1 alpha 1 pseudogene	-3.4381	0.0001	NM_001025317.1	RPS8	ribosomal protein S8	-3.563	0	NM_001035028.1	EIF4B	eukaryotic translation initiation factor 4B	-3.7445	0
										NM_205797.1	RPL12	ribosomal protein L12	-3.19	0.0005	NM_174100.1	LDHB	lactate dehydrogenase B	-3.8553	0	NM_001025316.1	RPS28	ribosomal protein S28	-2.6875	0.0003
										NM_001033618.1	ACTG1	actin, gamma 1	-3.3753	0.0002	NM_001163803.1	CCDC72	coiled-coil domain containing 72	-3.6524	0	XR_083776.2	LOC613519	ribosomal protein L3 pseudogene	-3.7818	0
										NM_001035394.1	LASP1	LIM and SH3 protein 1	-3.4688	0.0001	NM_001076998.1	RPL13A	ribosomal protein L13a	-3.0328	0	XR_083742.2	LOC781381	nascent polypeptide-associated complex alpha subunit pseudogene	-2.5625	0.0006
										XR_083624.1	LOC614643	ribosomal protein L23a pseudogene	-3.4703	0.0001	XM_002700336.1	LOC784572	suppressor of Ty 20 homolog (S. cerevisiae)	-3.2526	0	XR_084093.2	LOC790088	40S ribosomal protein S28-like	-2.9099	0.0001
										NM_001014936.1	EEF1B2	eukaryotic translation elongation factor 1 beta 2	-3.4826	0.0001	NM_001191367.1	PRKAR2A	protein kinase, cAMP-dependent, regulatory, type II, alpha	-3.5579	0	NM_001034716.1	RPS10	ribosomal protein S10	-2.9794	0.0001
										NM_001034495.1	RPL35	ribosomal protein L35	-3.4844	0.0001	XM_003587667.1	LOC100848193	uncharacterized LOC100848193	-3.27	0	XM_002697700.2	LOC787404	ribosomal protein S20-like	-2.3819	0.0015
										NM_174788.3	RPLP2	ribosomal protein, large, P2	-3.4224	0.0001	NM_001033624.1	RPS16	ribosomal protein S16	-2.9976	0	NM_001078139.1	RPL36	ribosomal protein L36	-3.2751	0
										XM_002687293.2	SLC4A8	solute carrier family 4, sodium bicarbonate cotransporter, member 8	-3.5	0.0001	NM_001034690.1	RPS23	ribosomal protein S23	-3.2039	0	NM_001205468.1	ACSL3	acyl-CoA synthetase long-chain family member 3	-2.9681	0.0001
										NM_001040516.1	RPL19	ribosomal protein L19	-3.5006	0.0001	NM_175792.2	RAC2	ras-related C3 botulinum toxin substrate 2 (rho family, small GTP binding protein Rac2)	-2.8761	0	NM_001025317.1	RPS8	ribosomal protein S8	-2.6113	0.0005
										NM_001046549.1	TUBB2B	tubulin, beta class I	-2.3329	0.0192	NM_001046449.1	SERBP1	SERPINE1 mRNA binding protein 1	-3.3915	0	NM_174100.1	LDHB	lactate dehydrogenase B	-3.0027	0
										NM_001040522.1	HNRNPAB	heterogeneous nuclear ribonucleoprotein A/B	-3.234	0.0004	XR_139700.1	LOC100847811	60S ribosomal protein L24-like	-3.0737	0	NM_001163803.1	CCDC72	coiled-coil domain containing 72	-3.0255	0
										NM_001099210.1	RPS17	ribosomal protein S17	-3.5104	0.0001	NM_001015647.1	RPL10A	ribosomal protein L10a	-3.2869	0	NM_001076998.1	RPL13A	ribosomal protein L13a	-2.8898	0.0001
										NM_001101040.1	GNAI2	guanine nucleotide binding protein (G protein), alpha inhibiting activity polypeptide 2	-3.2997	0.0003	XR_139437.1	LOC784243	ribosomal protein L34 pseudogene	-3.1467	0	XM_002700336.1	LOC784572	suppressor of Ty 20 homolog (S. cerevisiae)	-2.4505	0.0011
										XR_139406.1	LOC100848406	uncharacterized LOC100848406	-3.0599	0.0009	NM_001191412.1	RPL21	ribosomal protein L21	-3.1989	0	NM_001191367.1	PRKAR2A	protein kinase, cAMP-dependent, regulatory, type II, alpha	-2.7061	0.0003
										NM_001046346.1	WDR1	WD repeat domain 1	-3.5167	0.0001	NM_001078132.1	RPL37	ribosomal protein L37	-3.0291	0	XM_003587667.1	LOC100848193	uncharacterized LOC100848193	-2.6339	0.0004
										NM_001191530.1	GRK6	G protein-coupled receptor kinase 6	-3.2805	0.0003	NM_001206221.1	RPL34	ribosomal protein L34	-3.3047	0	NM_001033624.1	RPS16	ribosomal protein S16	-3.2285	0
										NM_001205390.1	GRK6	G protein-coupled receptor kinase 6	-3.2805	0.0003	NM_001025340.1	RPLP1	ribosomal protein, large, P1	-3.6233	0	NM_001034690.1	RPS23	ribosomal protein S23	-2.6234	0.0004
										XR_139405.1	LOC100848406	uncharacterized LOC100848406	-3.0641	0.0009	NM_001024471.1	RPL27A	ribosomal protein L27a	-3.3203	0	NM_175792.2	RAC2	ras-related C3 botulinum toxin substrate 2 (rho family, small GTP binding protein Rac2)	-3.9	0
										NM_001038104.1	DTD1	D-tyrosyl-tRNA deacylase 1 homolog (S. cerevisiae)	-3.5235	0.0001	NM_001025315.1	RPS25	ribosomal protein S25	-3.6091	0	NM_001046449.1	SERBP1	SERPINE1 mRNA binding protein 1	-2.5507	0.0006
										NM_174568.2	PABPC1	poly(A) binding protein, cytoplasmic 1	-2.5304	0.0093	NM_001191206.1	CDH23	cadherin-related 23	-3.6517	0	XR_139700.1	LOC100847811	60S ribosomal protein L24-like	-2.7035	0.0003
										NM_174715.1	RPL3	ribosomal protein L3	-3.0493	0.0009	NM_001025339.1	RPS24	ribosomal protein S24	-3.3192	0	NM_001015647.1	RPL10A	ribosomal protein L10a	-2.6759	0.0003
										NM_174266.3	CD79A	CD79a molecule, immunoglobulin-associated alpha	-3.3135	0.0003	NM_001002885.1	TMSB4X	thymosin beta 4, X-linked	-3.3852	0	XR_139437.1	LOC784243	ribosomal protein L34 pseudogene	-2.2773	0.0026
										NM_001031756.1	RPL6	ribosomal protein L6	-3.5392	0.0001	NM_001025341.2	RPL31	ribosomal protein L31	-3.1708	0	NM_001191412.1	RPL21	ribosomal protein L21	-3.259	0
										NM_001034812.1	TMED9	transmembrane emp24 protein transport domain containing 9	-2.6413	0.0059	NM_001014894.1	RPL4	ribosomal protein L4	-3.5411	0	NM_001078132.1	RPL37	ribosomal protein L37	-3.1166	0
										XM_002697371.1	LTB	lymphotoxin beta (TNF superfamily, member 3)	-3.0371	0.001	NM_001015543.1	RPL13	ribosomal protein L13	-3.617	0	NM_001206221.1	RPL34	ribosomal protein L34	-2.8719	0.0001
										XM_003587372.1	LOC100847354	uncharacterized LOC100847354	-3.5574	0.0001	NM_001113231.1	TMSB4	thymosin beta 4, X-linked	-3.2385	0	NM_001025340.1	RPLP1	ribosomal protein, large, P1	-3.0021	0
										XR_083807.1	LOC789867	eukaryotic translation elongation factor 1 alpha 1 pseudogene	-3.559	0.0001	NM_174778.1	RPS27A	ribosomal protein S27a	-3.1522	0	NM_001024471.1	RPL27A	ribosomal protein L27a	-2.7297	0.0002
										XM_003585885.1	LOC781576	mCG1723-like	-3.5602	0.0001	NM_001035445.1	RPS4X	ribosomal protein S4, X-linked	-3.5034	0	NM_001025315.1	RPS25	ribosomal protein S25	-3.389	0
										XR_139324.1	LOC784473	ribosomal protein S12 pseudogene	-3.5649	0.0001	NM_001007811.2	CDC2L1	cell division cycle 2-like 1 (PITSLRE proteins)	-4.2999	0	NM_001191206.1	CDH23	cadherin-related 23	-4.0894	0
										XR_084028.1	LOC782021	ribosomal protein L21 pseudogene	-3.5691	0.0001	NM_001034783.1	RPL32	ribosomal protein L32	-3.5437	0	NM_001025339.1	RPS24	ribosomal protein S24	-2.6865	0.0003
										NM_001035014.1	RPL23	ribosomal protein L23	-3.5708	0.0001	NM_001034438.1	RPS20	ribosomal protein S20	-3.0951	0	NM_001002885.1	TMSB4X	thymosin beta 4, X-linked	-2.4336	0.0012
										NM_001038063.1	TMCC3	transmembrane and coiled-coil domain family 3	-2.3162	0.0202	NM_001034790.1	STMN1	stathmin 1	-3.4025	0	NM_001025341.2	RPL31	ribosomal protein L31	-3.1828	0
										NM_001034038.1	RPS3A	ribosomal protein S3A	-3.5913	0.0001	NM_001075581.1	RPL11	ribosomal protein L11	-3.2951	0	NM_001014894.1	RPL4	ribosomal protein L4	-3.2476	0
										XM_002695953.1	RPL19	ribosomal protein L19	-3.6249	0.0001	NM_001098874.1	RPS7	ribosomal protein S7	-3.5956	0	NM_001015543.1	RPL13	ribosomal protein L13	-2.8835	0.0001
										XM_002689937.2	WDR31	WD repeat domain 31	-3.6297	0.0001	NM_001198996.1	CD52	CD52 molecule	-4.1299	0	NM_001035445.1	RPS4X	ribosomal protein S4, X-linked	-2.4211	0.0013
										XR_083660.1	LOC785954	ribosomal protein S10 pseudogene	-3.6361	0						NM_001007811.2	CDC2L1	cell division cycle 2-like 1 (PITSLRE proteins)	-3.9645	0
										NM_001034459.1	RPL17	ribosomal protein L17	-3.6374	0						NM_001034783.1	RPL32	ribosomal protein L32	-3.6233	0
										NM_001076007.1	FGF18	fibroblast growth factor 18	-3.6496	0						NM_001034438.1	RPS20	ribosomal protein S20	-2.47	0.001
										XM_003585884.1	LOC781576	mCG1723-like	-3.6544	0						NM_001034790.1	STMN1	stathmin 1	-2.9921	0
										NM_001046118.1	LAPTM5	lysosomal protein transmembrane 5	-3.2106	0.0004						NM_001075581.1	RPL11	ribosomal protein L11	-3.198	0
										NM_001015512.2	RPL26	ribosomal protein L26	-3.6629	0						NM_001098874.1	RPS7	ribosomal protein S7	-3.5666	0
										NM_001014387.1	RPS12	ribosomal protein S12	-3.6758	0						NM_001198996.1	CD52	CD52 molecule	-3.6673	0
										NM_001015608.1	CLIC1	chloride intracellular channel 1	-3.5254	0.0001
										NM_001034743.2	RAB5C	RAB5C, member RAS oncogene family	-2.6779	0.005
										NM_001034745.1	UQCRH	ubiquinol-cytochrome c reductase hinge protein	-3.4898	0.0001
										NM_001035008.1	RPL37A	ribosomal protein L37a	-3.7357	0
										NM_001035028.1	EIF4B	eukaryotic translation initiation factor 4B	-3.3996	0.0002
										NM_001025316.1	RPS28	ribosomal protein S28	-3.6006	0.0001
										XR_083776.2	LOC613519	ribosomal protein L3 pseudogene	-3.4587	0.0001
										XR_083742.2	LOC781381	nascent polypeptide-associated complex alpha subunit pseudogene	-3.7849	0
										XM_003586094.1	LOC100848780	uncharacterized LOC100848780	-3.8051	0
										XR_084093.2	LOC790088	40S ribosomal protein S28-like	-3.5443	0.0001
										NM_001034716.1	RPS10	ribosomal protein S10	-3.8234	0
										XM_002697700.2	LOC787404	ribosomal protein S20-like	-3.8274	0
										NM_001078139.1	RPL36	ribosomal protein L36	-3.8483	0
										NM_001205468.1	ACSL3	acyl-CoA synthetase long-chain family member 3	-3.7837	0
										NM_001025317.1	RPS8	ribosomal protein S8	-3.8539	0
										NM_174100.1	LDHB	lactate dehydrogenase B	-2.7795	0.0033
										NM_001163803.1	CCDC72	coiled-coil domain containing 72	-3.8559	0
										NM_001076998.1	RPL13A	ribosomal protein L13a	-3.8717	0
										XM_002700336.1	LOC784572	suppressor of Ty 20 homolog (S. cerevisiae)	-3.8734	0
										NM_001191367.1	PRKAR2A	protein kinase, cAMP-dependent, regulatory, type II, alpha	-3.8803	0
										XM_003587667.1	LOC100848193	uncharacterized LOC100848193	-3.8856	0
										NM_001033624.1	RPS16	ribosomal protein S16	-3.8873	0
										NM_001034690.1	RPS23	ribosomal protein S23	-3.896	0
										NM_175792.2	RAC2	ras-related C3 botulinum toxin substrate 2 (rho family, small GTP binding protein Rac2)	-2.7304	0.004
										NM_001046449.1	SERBP1	SERPINE1 mRNA binding protein 1	-3.2994	0.0003
										XR_139700.1	LOC100847811	60S ribosomal protein L24-like	-3.9295	0
										NM_001015647.1	RPL10A	ribosomal protein L10a	-3.9295	0
										XR_139437.1	LOC784243	ribosomal protein L34 pseudogene	-3.9735	0
										NM_001191412.1	RPL21	ribosomal protein L21	-3.9843	0
										NM_001078132.1	RPL37	ribosomal protein L37	-3.9944	0
										NM_001206221.1	RPL34	ribosomal protein L34	-4.0009	0
										NM_001025340.1	RPLP1	ribosomal protein, large, P1	-3.8141	0
										NM_001024471.1	RPL27A	ribosomal protein L27a	-4.0259	0
										NM_001025315.1	RPS25	ribosomal protein S25	-4.0059	0
										NM_001191206.1	CDH23	cadherin-related 23	-3.5815	0.0001
										NM_001025339.1	RPS24	ribosomal protein S24	-4.0913	0
										NM_001002885.1	TMSB4X	thymosin beta 4, X-linked	-4.1003	0
										NM_001025341.2	RPL31	ribosomal protein L31	-4.1321	0
										NM_001014894.1	RPL4	ribosomal protein L4	-4.1622	0
										NM_001015543.1	RPL13	ribosomal protein L13	-4.1946	0
										NM_001113231.1	TMSB4	thymosin beta 4, X-linked	-4.2423	0
										NM_174778.1	RPS27A	ribosomal protein S27a	-4.2718	0
										NM_001035445.1	RPS4X	ribosomal protein S4, X-linked	-4.2978	0
										NM_001007811.2	CDC2L1	cell division cycle 2-like 1 (PITSLRE proteins)	-4.2406	0
										NM_001034783.1	RPL32	ribosomal protein L32	-4.3119	0
										NM_001034438.1	RPS20	ribosomal protein S20	-4.4201	0
										NM_001034790.1	STMN1	stathmin 1	-4.6348	0
										NM_001075581.1	RPL11	ribosomal protein L11	-4.7006	0
										NM_001098874.1	RPS7	ribosomal protein S7	-4.7931	0
										NM_001198996.1	CD52	CD52 molecule	-4.8326	0
