# Supplementary material for: Correlative Gene Expression to Protective Seroconversion in Rift Valley Fever Vaccinates
Source: PLoS One. 2016 Jan 19;11(1):e0147027. doi: 10.1371/journal.pone.0147027 (PMC4718665; doi:10.1371/journal.pone.0147027)
Supplement: S10 Table — (XLSX) [file pone.0147027.s010.xlsx]

## Sheet: Sheet1
Supplementary Table S10: Common Genes from Differential Gene Expression Data: Standard Time vs. Time Shifted
Early Phase			Late Phase
Up Regulated	Down Regulated		Up Regulated	Down Regulated
ZFAND3	RPS7		AKAP13	LOC100848359
RYBP	CDC2L1		AKAP8L	LOC100848688
STAG1	RPL11		ARID1A
SIK3	RPL4		CAMK1D
TNFSF10	CDH23		DIP2B
LOC507055	ALOX15		EXT1
LOC787099	RPS4X		GNL3L
EPSTI1	CD52		LOC100298723
FCHSD2	RPS27A		LSP1
IFI16	TMSB4X		SIK3
CD274	RPS25		ZFAND3
LOC514143	TMSB4		MGAT4A
TDRD7	CCDC72		TMEM163
BLNK	RPS20		PHF21A
SCFD2	RPL13		LOC782246
RUNX1T1	RPL32		PACS1
ZEB2	STMN1		TMEM164
EBF1	RAB5C		PRKCB
LOC100298723	LAPTM5		AKAP13
AVEN	TMED9
KDM6A	LDHB
C1H3orf70	RPS7
MARCH1	PRKAR2A
EXOC4	UQCRH
ZEB1
GTDC1
MGAT4A
CAMK2D
ZNRF2
SLC2A13
ATRN
TMEM163
CDH10
SMYD3
LOC782246
PDGFD
ATP8B4
