# Supplementary material for: Correlative Gene Expression to Protective Seroconversion in Rift Valley Fever Vaccinates
Source: PLoS One. 2016 Jan 19;11(1):e0147027. doi: 10.1371/journal.pone.0147027 (PMC4718665; doi:10.1371/journal.pone.0147027)
Supplement: S11 Table — (XLSX) [file pone.0147027.s011.xlsx]

## Sheet: Pathway_Bayesian_Scores (1).csv
Supplementary Table S11: List of significantly scored Pathways by time pre-serum neutralization using DBGGA with a |Z-score| > 2.24
Description	Category		Time –6	Time –5	Time –4	Time –3	Time –2	Time –1	Time 0	Time + 1	Max_Score
Phosphatidylinositol signaling system	Environmental Information Processing		2.9095	3.5096	-4.6288	4.2386	3.7888	2.5796	2.952	3.3735	-4.6288
Taste transduction	Cellular Processes		1.3769	-2.0227	2.5154	0	-0.9359	1.6114	2.169	1.3576	2.5154
Toll-like receptor signaling pathway	Organismal Systems		1.3196	-2.6382	-2.2958	-2.1052	-1.9749	-2.4768	-2.4585	-1.6678	-2.6382
Long-term potentiation	Cellular Processes		1.2198	-3.2807	-2.2714	2.8305	4.439	-2.6519	-3.9979	-2.4594	4.439
Cell cycle	Cellular Processes		0.6611	-1.4104	-1.7152	-1.8567	-2.6497	-1.5626	-2.5992	-1.5846	-2.6497
Neurotrophin signaling pathway	Organismal Systems		0.3499	1.3511	1.7207	-1.4229	-2.0528	1.9654	2.3646	0.9998	2.3646
Antigen processing and presentation	Cellular Processes		0.3064	-0.7254	-1.8714	-1.5253	-2.1864	-1.5759	-2.6586	-0.6725	-2.6586
RNA degradation	Genetic Information Processing		0.1769	-0.758	-1.8577	-2.348	-2.0793	-1.54	-2.0197	-0.8984	-2.348
B cell receptor signaling pathway	Cellular Processes		0.0765	1.4766	-2.1582	-2.1327	-2.1498	2.1891	2.5303	1.2965	2.5303
Non-small cell lung cancer	Human Diseases		0	-2.1465	1.5858	-1.3723	2.4426	1.975	2.2906	1.459	2.4426
Chronic myeloid leukemia	Human Diseases		0	1.7622	2.3753	-2.6944	2.7276	1.7571	2.7707	-1.3656	2.7707
Bladder cancer	Human Diseases		0	-1.7476	-1.7714	0	2.5176	-2.1133	-1.4115	-0.0509	2.5176
Endometrial cancer	Human Diseases		0	-1.7103	1.3296	1.6924	1.6831	2.1903	2.8504	1.1762	2.8504
Malaria	Human Diseases		0	-2.093	-0.5415	-1.0181	-1.3171	-2.2569	-1.7706	-0.3969	-2.2569
African trypanosomiasis	Human Diseases		0	1.414	-0.8318	1.483	1.4436	2.5877	-1.8888	1.5813	2.5877
Parkinson's disease	Human Diseases		0	-0.9074	-1.7919	-1.6715	-2.0213	-0.9954	-2.2933	-1.0697	-2.2933
Maturity onset diabetes of the young	Human Diseases		0	-1.843	-0.5283	-2.4182	-1.8361	-0.4215	-0.3404	0	-2.4182
Adipocytokine signaling pathway	Cellular Processes		0	1.8071	2.1143	-2.1711	2.2521	1.9798	-2.6362	1.7552	-2.6362
Melanogenesis	Organismal Systems		0	-1.928	-1.2525	1.6764	-1.696	2.3245	2.099	1.1633	2.3245
Progesterone-mediated oocyte maturation	Organismal Systems		0	-1.2893	-1.8773	-1.3976	-2.6562	1.9905	2.5458	-1.3829	-2.6562
Phototransduction	Organismal Systems		0	-1.4732	-1.4061	-2.2015	-2.7469	-1.9684	-1.9903	-0.487	-2.7469
mTOR signaling pathway	Human Diseases		0	-0.0722	2.2938	-1.1299	2.1956	2.5214	2.3002	1.0275	2.5214
Sulfur relay system	Genetic Information Processing		0	-1.5202	-0.6457	-0.2335	-2.2438	1.3884	-1.2981	0	-2.2438
DNA replication	Genetic Information Processing		0	-1.0797	-2.7552	-2.3653	-1.8828	-1.4508	-2.0489	-1.2088	-2.7552
Ribosome	Genetic Information Processing		0	-1.9526	-3.6161	-3.5812	-2.7553	-1.5051	-4.0536	-2.5781	-4.0536
Terpenoid backbone biosynthesis	Metabolism		0	-1.2688	-1.2545	-1.0762	-2.8147	-1.7339	-1.7477	-1.4284	-2.8147
Oxidative phosphorylation	Metabolism		0	-0.8631	-2.0398	-1.2267	-2.0844	-1.1064	-2.2692	-1.3978	-2.2692
Renal cell carcinoma	Human Diseases		-0.012	1.7938	1.8474	-0.5342	1.0441	2.4909	2.1758	-0.8469	2.4909
PPAR signaling pathway	Cellular Processes		-0.0752	2.0525	-2.4358	1.7655	-2.2945	-2.0263	-2.3998	-1.6236	-2.4358
Small cell lung cancer	Human Diseases		-0.2892	-1.08	0.8567	0.4036	-2.3844	-1.5327	-1.9863	-1.1898	-2.3844
VEGF signaling pathway	Environmental Information Processing		-0.349	-1.9277	-1.6438	-1.807	-2.3594	2.1197	2.2098	1.0926	-2.3594
Mismatch repair	Genetic Information Processing		-0.3509	-1.8455	-4.0989	-3.1252	2.2021	-1.6442	-2.3877	1.4499	-4.0989
ErbB signaling pathway	Environmental Information Processing		-0.4881	2.1568	2.082	2.3917	2.0328	2.0752	2.6252	1.8059	2.6252
Prostate cancer	Human Diseases		-0.5727	-1.9255	1.6253	2.5952	2.3405	1.8784	2.2471	-1.2876	2.5952
Axon guidance	Cellular Processes		-0.5811	-2.2669	-1.1956	1.3678	-1.5542	1.7035	-1.6332	-1.2707	-2.2669
Colorectal cancer	Human Diseases		-0.6102	-1.9929	1.8704	-2.0168	-2.0591	2.5087	2.7056	-1.8297	2.7056
Calcium signaling pathway	Environmental Information Processing		-0.6175	-2.0152	-2.37	2.4353	-2.3242	-2.3388	-2.2057	-1.8079	2.4353
Focal adhesion	Cellular Processes		-0.6406	-1.8327	-2.2013	-2.0933	-2.734	-2.3199	-3.2748	-1.9834	-3.2748
Fc gamma R-mediated phagocytosis	Cellular Processes		-0.6691	1.3478	-1.7599	-0.8043	-1.9888	1.9419	2.2738	0.971	2.2738
Insulin signaling pathway	Cellular Processes		-0.7072	-1.7377	-2.2611	-2.1816	-2.1724	2.1398	3.0398	-2.0335	3.0398
Regulation of actin cytoskeleton	Human Diseases		-0.8105	-1.606	-2.0126	1.3613	-2.6356	2.0453	-1.9379	-1.5658	-2.6356
Hedgehog signaling pathway	Environmental Information Processing		-0.8498	-2.4552	-1.7722	2.49	-2.6341	1.5021	0.9829	-2.4634	-2.6341
Glutamatergic synapse	Organismal Systems		-0.8793	-2.0349	-1.8142	1.2468	-2.6522	-2.2938	-2.5722	-1.763	-2.6522
Long-term depression	Cellular Processes		-0.9126	-1.7756	-1.3218	0.6387	-1.5525	-2.6267	-1.667	-0.9543	-2.6267
Cholinergic synapse	Organismal Systems		-0.9276	-2.0512	-2.258	2.4178	-3.2556	2.128	-3.0984	-2.2922	-3.2556
Chagas disease (American trypanosomiasis)	Human Diseases		-0.9425	-2.0652	-2.0066	-1.6111	-1.9	-2.7617	-1.9095	-1.3913	-2.7617
Glioma	Human Diseases		-0.9732	-2.3648	-2.2141	-3.2327	-2.801	1.9411	-2.7719	-1.5403	-3.2327
Glyoxylate and dicarboxylate metabolism	Metabolism		-0.9795	-0.4636	-2.3539	-0.8401	-1.5811	-1.8051	-1.7741	-1.8872	-2.3539
Pertussis	Human Diseases		-1.0298	-2.4954	-2.0735	-1.6028	-1.7487	-2.4842	-2.5238	-1.5598	-2.5238
Pantothenate and CoA biosynthesis	Metabolism		-1.0402	2.8847	1.5676	-1.7888	-1.9627	1.9849	-0.6606	-1.6288	2.8847
Pathways in cancer	Human Diseases		-1.1918	-2.5696	-1.708	-2.1589	-2.363	2.3593	-2.2448	-1.5647	-2.5696
Olfactory transduction	Cellular Processes		-1.2081	-2.3353	-1.8356	-1.5308	-1.3604	-2.1361	1.6454	-1.2295	-2.3353
MAPK signaling pathway	Environmental Information Processing		-1.2597	-2.3462	-2.1856	-2.1352	-2.5607	-2.5468	-2.482	-1.5629	-2.5607
Tuberculosis	Human Diseases		-1.4998	-2.6436	-2.0143	-1.9333	-1.9203	-2.1798	-2.8726	-1.4655	-2.8726
Basal cell carcinoma	Human Diseases		-1.6001	-3.3052	-1.6686	3.6999	2.2161	-1.8772	-2.5591	-1.4538	3.6999
Melanoma	Human Diseases		-1.6857	-2.0869	-2.3866	3.653	-2.6209	-2.2469	-2.7353	-1.5637	3.653
Gap junction	Cellular Processes		-1.7086	-3.4555	-3.3021	-2.8103	-2.7808	-2.5704	-3.22	-3.294	-3.4555
Complement and coagulation cascades	Cellular Processes		-2.3081	-1.9304	-1.7776	-1.7878	-2.3265	-1.7223	-0.88	-2.2979	-2.3265
Jak-STAT signaling pathway	Environmental Information Processing		-2.6081	3.5284	-2.8207	-3.5937	2.7533	2.4275	3.4283	-3.3344	-3.5937
Chemokine signaling pathway	Cellular Processes		-2.6558	-4.4389	-2.6591	-3.3862	-3.5677	-2.8099	-3.9194	-4.6138	-4.6138
Wnt signaling pathway	Environmental Information Processing		-2.7174	-3.3458	-2.9443	3.4584	3.9549	3.0219	4.4339	2.7972	4.4339
ECM-receptor interaction	Environmental Information Processing		-3.1599	-2.4366	-2.4668	2.7708	-2.4121	-2.6326	-4.0739	-3.4761	-4.0739
