# Supplementary material for: Correlative Gene Expression to Protective Seroconversion in Rift Valley Fever Vaccinates
Source: PLoS One. 2016 Jan 19;11(1):e0147027. doi: 10.1371/journal.pone.0147027 (PMC4718665; doi:10.1371/journal.pone.0147027)
Supplement: S12 Table — (XLSX) [file pone.0147027.s012.xlsx]

## Sheet: Pathway_Gene_Bayesian_Scores (2
Supplementary Table S12: List of genes from significantly scored Pathways by time pre-serum neutralization using DBGGA with a |Z-score| > 2.24
Symbol	Description	Time –6	Time –5	Time –4	Time –3	Time –2	Time –1	Time 0	Time +1	Max_Score	Pathway	Pathway_Description	Probes	Spot_Quality
GSK3B	glycogen synthase kinase 3 beta	1.73	2.43	1.84	1.7	5.35	2.12	3.15	2.84	5.35	bta05217	Basal cell carcinoma	NM_001101310.1-2
PIK3R3	phosphoinositide-3-kinase, regulatory subunit 3 (gamma)	0.76	1.06	2.91	5.3	2.62	2.27	2.9	3.31	5.3	bta04666	Fc gamma R-mediated phagocytosis	NM_174796.1
GSK3B	glycogen synthase kinase 3 beta	1.45	5.19	3.29	1.89	1.44	1.89	1.72	2.12	5.19	bta05215	Prostate cancer	NM_001101310.1-2
FCGR2C		-1.1	-2.37	2.4	-3.77	1.84	-2.66	4.91	0.31	4.91	bta05140	Leishmaniasis	NM_001109806.1
PIP4K2A	phosphatidylinositol-5-phosphate 4-kinase, type II, alpha (EC:2.7.1.149)	0	1.87	1.93	4.9	1.67	2.24	2.91	0.2	4.9	bta04070	Phosphatidylinositol signaling system	NM_001192769.1
PIK3R3	phosphoinositide-3-kinase, regulatory subunit 3 (gamma)	0.17	0	2.64	4.87	2.44	2.41	1.99	2.3	4.87	bta04012	ErbB signaling pathway	NM_174796.1
GSK3B	glycogen synthase kinase 3 beta	1.35	2.51	1.84	1.33	4.69	2.1	1.67	1.47	4.69	bta04310	Wnt signaling pathway	NM_001101310.1-2
PPP1R12A	protein phosphatase 1, regulatory (inhibitor) subunit 12A	1.78	3.68	2.32	1.72	1.36	2.21	4.65	1.96	4.65	bta04720	Long-term potentiation	NM_001102217.1
CSNK1D	casein kinase 1, delta	1.65	1.24	4.5	0.29	2.17	1.07	2.19	2.94	4.5	bta04540	Gap junction	XM_002687933.1
SHC3	SHC (Src homology 2 domain containing) transforming protein 3	0	0	0.77	4.49	-1.29	-1.7	0	-1.15	4.49	bta05220	Chronic myeloid leukemia	XM_002683679.1
PIK3R3	phosphoinositide-3-kinase, regulatory subunit 3 (gamma)	0	0	2.25	4.36	1.77	2.01	1.17	2.12	4.36	bta05164	Influenza A	NM_174796.1
FCGR3A	Fc fragment of IgG, low affinity IIIa, receptor (CD16a)	4.33	1.85	-2.16	-2.05	-2.19	-0.31	-1.15	1.49	4.33	bta04666	Fc gamma R-mediated phagocytosis	NM_174317.2
RASGRP3	RAS guanyl releasing protein 3 (calcium and DAG-regulated)	1.93	3.78	4.33	1.97	1.24	-1.27	2.49	2.55	4.33	bta04010	MAPK signaling pathway	NM_001075848.1
FZD5	frizzled homolog 5 (Drosophila)	-2.68	-1.81	3.25	-2.58	4.28	-1.95	-3.01	-1.52	4.28	bta04310	Wnt signaling pathway	XM_002685540.2
PIK3R3	phosphoinositide-3-kinase, regulatory subunit 3 (gamma)	0	0.26	4.24	3.07	1.43	1.88	1.89	2.26	4.24	bta05162	Measles	NM_174796.1
IL10RB	interleukin 10 receptor, beta	-1.54	4.22	0	-1.71	-0.96	1.73	1.73	3.07	4.22	bta04630	Jak-STAT signaling pathway	NM_001076975.1
PLCB4	phospholipase C, beta 4	4.22	-2.42	-4.01	2.98	2.37	-2.38	-1.95	-2.42	4.22	bta04310	Wnt signaling pathway	NM_001166510.1
TNFSF10	tumor necrosis factor (ligand) superfamily, member 10	4.2	3.49	3.28	2.56	2.56	0.5	0	1.23	4.2	bta04650	Natural killer cell mediated cytotoxicity	XM_002684917.1
IL28RA	interleukin 28 receptor, alpha (interferon, lambda receptor)	0	-1.51	-1.76	4.2	-1.89	-1.65	-2.1	2.11	4.2	bta04630	Jak-STAT signaling pathway	NM_001191497.1
PIK3R3	phosphoinositide-3-kinase, regulatory subunit 3 (gamma)	0.4	0.77	2.99	4.19	2.11	2.24	2.84	2.57	4.19	bta04620	Toll-like receptor signaling pathway	NM_174796.1
CBL	Cas-Br-M (murine) ecotropic retroviral transforming sequence	1.32	0	0.52	4.13	1.65	0.87	0.57	0.33	4.13	bta04630	Jak-STAT signaling pathway	XM_002693082.1
PIK3R1	phosphoinositide-3-kinase, regulatory subunit 1 (alpha)	1.78	2.39	2.7	4.13	2.12	1.08	2.59	1.68	4.13	bta04012	ErbB signaling pathway	NM_174575.1
UCKL1	uridine-cytidine kinase 1-like 1	4.11	0	0	0	0.45	-0.34	0	0.58	4.11	bta00983	Drug metabolism - other enzymes	XM_002692400.1
UST	uronyl-2-sulfotransferase	1.23	1.59	3.08	4.11	2.26	1.51	3.01	2.5	4.11	bta00532	Glycosaminoglycan biosynthesis - chondroitin sulfate	NM_001206826.1
UCKL1	uridine-cytidine kinase 1-like 1	4.11	0	0	0	0.45	-0.34	0	0.58	4.11	bta00240	Pyrimidine metabolism	XM_002692400.1
TNFSF10	tumor necrosis factor (ligand) superfamily, member 10	4.1	3.28	2.9	2.3	2.38	0.33	0	1.13	4.1	bta05164	Influenza A	XM_002684917.1
TNFSF10	tumor necrosis factor (ligand) superfamily, member 10	4.1	3.28	2.9	2.3	2.38	0.33	0	1.13	4.1	bta05162	Measles	XM_002684917.1
AKT1	v-akt murine thymoma viral oncogene homolog 1	-2.23	4.1	-2.17	-1.07	-0.89	-2.08	-1.12	-1.18	4.1	bta04722	Neurotrophin signaling pathway	NM_173986.2
TNFSF10	tumor necrosis factor (ligand) superfamily, member 10	4.1	3.28	2.9	2.3	2.38	0.33	0	1.13	4.1	bta04210	Apoptosis	XM_002684917.1
TNFSF10	tumor necrosis factor (ligand) superfamily, member 10	4.1	3.28	2.9	2.3	2.38	0.33	0	1.13	4.1	bta04060	Cytokine-cytokine receptor interaction	XM_002684917.1
SOS2	son of sevenless homolog 2 (Drosophila)	0.8	4.09	1.49	0.95	0.78	1.02	1.61	1.25	4.09	bta04810	Regulation of actin cytoskeleton	XM_002707711.1
RRAS2	related RAS viral (r-ras) oncogene homolog 2	1.03	1.58	1.66	4.08	2.8	1.13	0.23	0.67	4.08	bta04010	MAPK signaling pathway	NM_001099010.1
SMAD4	SMAD family member 4	0.87	0	2.97	0	4.07	-1.53	3.02	1.92	4.07	bta04350	TGF-beta signaling pathway	NM_001076209.1
PIK3R3	phosphoinositide-3-kinase, regulatory subunit 3 (gamma)	0	0	2.29	4.02	1.88	1.9	1.18	1.77	4.02	bta05223	Non-small cell lung cancer	NM_174796.1
PRKCB	protein kinase C, beta 1	4.02	0.75	2.11	1.04	1.94	1.37	1.86	1.36	4.02	bta04540	Gap junction	NM_174587.1
GNA15	guanine nucleotide binding protein (G protein), alpha 15 (Gq class)	-0.12	1.1	-2.08	0.76	1.74	1.53	4.01	2.26	4.01	bta05142	Chagas disease (American trypanosomiasis)	NM_001192714.1
EPN1	epsin 1	4.01	-1.94	-1.01	-1.96	-1.96	1.91	-2.76	-1.28	4.01	bta04144	Endocytosis	NM_001038670.1
WNT8B	wingless-type MMTV integration site family, member 8B	0	0	-0.64	4	2.27	1.39	0	1.05	4	bta05217	Basal cell carcinoma	XM_002698491.1
WNT8B	wingless-type MMTV integration site family, member 8B	0	0	-0.64	4	2.27	1.39	0	1.05	4	bta05200	Pathways in cancer	XM_002698491.1
LAMB2	laminin, gamma 1 (formerly LAMB2)	-2.27	-2.26	-2.2	4	-2.09	-1.35	-1.46	-1.44	4	bta04512	ECM-receptor interaction	NM_001046247.2
PIK3R3	phosphoinositide-3-kinase, regulatory subunit 3 (gamma)	1.09	1.5	3.98	3.03	2.48	2.2	2.69	3.3	3.98	bta04070	Phosphatidylinositol signaling system	NM_174796.1
PIK3R3	phosphoinositide-3-kinase, regulatory subunit 3 (gamma)	0	0	2.4	3.97	1.96	1.89	1.33	1.94	3.97	bta05210	Colorectal cancer	NM_174796.1
PIK3R3	phosphoinositide-3-kinase, regulatory subunit 3 (gamma)	0.39	0.61	2.28	3.97	2.45	2.32	2.03	2.25	3.97	bta04810	Regulation of actin cytoskeleton	NM_174796.1
PIK3R1	phosphoinositide-3-kinase, regulatory subunit 1 (alpha)	3.04	2.2	3.11	3.94	1.87	2.27	2.33	1.98	3.94	bta04910	Insulin signaling pathway	NM_174575.1
IL15RA	interleukin 15 receptor, alpha	3.31	3.94	2.16	1.86	2.71	2.12	2.29	0.83	3.94	bta04630	Jak-STAT signaling pathway	XM_002692067.1
PIK3R2	phosphoinositide-3-kinase, regulatory subunit 2 (beta)	-3.12	2.52	0.95	-1.54	3.89	2.47	1.89	0.78	3.89	bta04062	Chemokine signaling pathway	NM_174576.2
EGFR	epidermal growth factor receptor (erythroblastic leukemia viral (v-erb-b) oncogene homolog, avian)	-3.07	-2.81	-1.52	3.86	1.67	-1.7	-2.29	-1.39	3.86	bta05218	Melanoma	XM_002696890.1
ITGAV	integrin, alpha V (vitronectin receptor, alpha polypeptide, antigen CD51)	2.21	1.39	3.86	2.3	1.76	-1.84	1.41	-1.83	3.86	bta04512	ECM-receptor interaction	NM_174367.1
CSF2RB	colony stimulating factor 2 receptor, beta, low-affinity (granulocyte-macrophage)	-1.63	3.83	-2.82	-2.51	-1.04	1.52	1.73	-2.39	3.83	bta04630	Jak-STAT signaling pathway	NM_001192664.1
INPP1	inositol polyphosphate-1-phosphatase	0	2.1	1.93	3.82	1.48	1.69	2.12	1.79	3.82	bta04070	Phosphatidylinositol signaling system	NM_174364.2
PIK3R3	phosphoinositide-3-kinase, regulatory subunit 3 (gamma)	0	0	2.15	3.81	1.55	1.84	0.87	1.59	3.81	bta05142	Chagas disease (American trypanosomiasis)	NM_174796.1
PIK3R3	phosphoinositide-3-kinase, regulatory subunit 3 (gamma)	0	0	2.15	3.81	1.55	1.84	0.87	1.59	3.81	bta04973	Carbohydrate digestion and absorption	NM_174796.1
FCGR3A	Fc fragment of IgG, low affinity IIIa, receptor (CD16a)	3.81	0.13	-0.38	-0.35	-0.01	0	0	0.23	3.81	bta04650	Natural killer cell mediated cytotoxicity	NM_174317.2
PIK3R3	phosphoinositide-3-kinase, regulatory subunit 3 (gamma)	0	0	2.62	3.81	1.48	1.98	1.98	2.61	3.81	bta04370	VEGF signaling pathway	NM_174796.1
PIK3R1	phosphoinositide-3-kinase, regulatory subunit 1 (alpha)	1.73	2.06	2.49	3.8	2.15	1.22	1.68	1.78	3.8	bta05213	Endometrial cancer	NM_174575.1
SIL1		3.8	1.85	0	2.67	1.9	2.13	1.6	1.76	3.8	bta04141	Protein processing in endoplasmic reticulum	NM_001075808.1
PIK3R3	phosphoinositide-3-kinase, regulatory subunit 3 (gamma)	0.56	0.68	2.75	3.79	2.12	2.25	2.45	2.61	3.79	bta04150	mTOR signaling pathway	NM_174796.1
ASAH1	N-acylsphingosine amidohydrolase 1	2.12	3.79	2.61	1.63	1.57	0.92	0.22	1.13	3.79	bta04142	Lysosome	NM_001075459.1
ASAH1	N-acylsphingosine amidohydrolase 1	2.12	3.79	2.61	1.63	1.57	0.92	0.22	1.13	3.79	bta00600	Sphingolipid metabolism	NM_001075459.1
PIK3R3	phosphoinositide-3-kinase, regulatory subunit 3 (gamma)	0.2	0	2.66	3.78	1.79	2.54	2.53	2.94	3.78	bta05213	Endometrial cancer	NM_174796.1
TLR2	toll-like receptor 2	-0.14	3.72	-1.25	0	-1.11	-2.02	-1.73	-2.12	3.72	bta05146	Amoebiasis	NM_174197.2
TGFBR2	transforming growth factor, beta receptor II (70/80kDa)	2.6	3.72	1.26	2.7	1.75	2.09	1.36	1.72	3.72	bta04350	TGF-beta signaling pathway	NM_001159566.1
IL6ST	interleukin 6 signal transducer (gp130, oncostatin M receptor)	3.7	1.37	1.84	3.18	3.07	1.9	1.42	0.48	3.7	bta04630	Jak-STAT signaling pathway	XM_002696322.2
CAMK2D	calcium/calmodulin-dependent protein kinase (CaM kinase) II delta	1.18	1.92	1.93	3.7	2.38	1.65	2.63	1.03	3.7	bta04310	Wnt signaling pathway	NM_001046333.1
RAF1	v-raf-1 murine leukemia viral oncogene homolog 1	1.95	3.7	2.65	0.71	1.72	0.89	1.22	2.11	3.7	bta04010	MAPK signaling pathway	NM_001102505.1
PIK3CB	phosphoinositide-3-kinase, catalytic, beta polypeptide	1.64	3.69	2.24	1.91	1.63	1.68	1.46	1.48	3.69	bta04722	Neurotrophin signaling pathway	NM_001206047.1
PIK3R3	phosphoinositide-3-kinase, regulatory subunit 3 (gamma)	0	0	2.25	3.68	1.52	1.9	1.21	1.71	3.68	bta05160	Hepatitis C	NM_174796.1
PIK3R3	phosphoinositide-3-kinase, regulatory subunit 3 (gamma)	0.43	0.28	2.05	3.67	2.19	1.72	1.63	2.02	3.67	bta04960	Aldosterone-regulated sodium reabsorption	NM_174796.1
CTNNB1	catenin (cadherin-associated protein), beta 1, 88kDa	1.57	2.18	3.67	3.24	2.81	2.4	2.36	2.32	3.67	bta04520	Adherens junction	NM_001076141.1
LAMA1	laminin, alpha 1	-0.46	-0.87	0	3.65	1.54	0	0	0	3.65	bta05200	Pathways in cancer	XM_002697797.1
ADRBK2	adrenergic, beta, receptor kinase 2	1.7	2.08	3.65	2.19	1.78	2.1	2.85	3.02	3.65	bta04144	Endocytosis	NM_174500.2
PIK3R3	phosphoinositide-3-kinase, regulatory subunit 3 (gamma)	0	0	2.02	3.64	1.55	1.91	1.25	1.67	3.64	bta04914	Progesterone-mediated oocyte maturation	NM_174796.1
PDGFC	platelet derived growth factor C	-1.47	-1.51	3.64	0.05	1.73	-1.82	-1.85	-1.47	3.64	bta04510	Focal adhesion	XM_002694441.1
PRKX	protein kinase, X-linked	1.81	-2.87	2.42	0.69	1.69	3.61	2.55	1.93	3.61	bta04742	Taste transduction	XM_002700423.1
GSK3B	glycogen synthase kinase 3 beta	1.76	2.48	1.73	1.32	3.6	2.07	2.93	1.53	3.6	bta05200	Pathways in cancer	NM_001101310.1-2
GNB1	guanine nucleotide binding protein (G protein), beta polypeptide 1	1.32	1.25	0.54	3.6	1.31	1.92	1.87	1	3.6	bta04724	Glutamatergic synapse	NM_175777.3
NLRP3		2.86	3.6	1.86	2.06	1.96	1.92	1.4	1.93	3.6	bta04621	NOD-like receptor signaling pathway	NM_001102219.1
PIK3R1	phosphoinositide-3-kinase, regulatory subunit 1 (alpha)	2.51	1.91	3.59	2.95	1.95	1.63	2.22	2.28	3.59	bta04722	Neurotrophin signaling pathway	NM_174575.1
GAB2	growth factor receptor bound protein 2-associated protein 2	1.85	3.59	1.3	0	0	0.64	1.63	0.78	3.59	bta04380	Osteoclast differentiation	XM_002699070.1
PIK3R3	phosphoinositide-3-kinase, regulatory subunit 3 (gamma)	0	0	1.91	3.58	1.31	2.16	1.11	1.61	3.58	bta05211	Renal cell carcinoma	NM_174796.1
PTK2	PTK2 protein tyrosine kinase 2	1.99	-2.24	3.58	1.78	-2.42	2.73	1.38	2.23	3.58	bta04810	Regulation of actin cytoskeleton	NM_001075250.2
PTK2	PTK2 protein tyrosine kinase 2	2.34	-2.59	2.89	2.32	-2.4	3.57	2.01	2.71	3.57	bta05100	Bacterial invasion of epithelial cells	NM_001075250.2
PIK3R3	phosphoinositide-3-kinase, regulatory subunit 3 (gamma)	0	0	2.43	3.57	1.22	2.06	1.75	1.86	3.57	bta04630	Jak-STAT signaling pathway	NM_174796.1
CD47	CD47 antigen (Rh-related antigen, integrin-associated signal transducer)	2.03	2.64	2.11	3.57	1.45	-2.51	1.9	1.69	3.57	bta04512	ECM-receptor interaction	NM_174708.2
DPYD	dihydropyrimidine dehydrogenase	-0.06	3.57	1.85	0.58	1.08	1.95	1.93	1.45	3.57	bta00983	Drug metabolism - other enzymes	NM_174041.2
DPYD	dihydropyrimidine dehydrogenase	-0.06	3.57	1.85	0.58	1.08	1.95	1.93	1.45	3.57	bta00770	Pantothenate and CoA biosynthesis	NM_174041.2
DPYD	dihydropyrimidine dehydrogenase	-0.06	3.57	1.85	0.58	1.08	1.95	1.93	1.45	3.57	bta00410	beta-Alanine metabolism	NM_174041.2
DPYD	dihydropyrimidine dehydrogenase	-0.06	3.57	1.85	0.58	1.08	1.95	1.93	1.45	3.57	bta00240	Pyrimidine metabolism	NM_174041.2
PIK3R1	phosphoinositide-3-kinase, regulatory subunit 1 (alpha)	2.1	2.79	3.56	2.12	0	0.26	1.6	1.56	3.56	bta04660	T cell receptor signaling pathway	NM_174575.1
SHC3	SHC (Src homology 2 domain containing) transforming protein 3	-1.26	-1.5	3.55	2.13	-2.69	-1.6	-1.9	-1.83	3.55	bta04510	Focal adhesion	XM_002683679.1
PIK3R3	phosphoinositide-3-kinase, regulatory subunit 3 (gamma)	0	0.38	3	3.54	1.78	2.01	2.61	2.36	3.54	bta05146	Amoebiasis	NM_174796.1
PIK3R3	phosphoinositide-3-kinase, regulatory subunit 3 (gamma)	0	0	2.37	3.54	1.5	1.72	1.11	1.7	3.54	bta04210	Apoptosis	NM_174796.1
DUSP7	dual specificity phosphatase 7	1.53	-3.2	1.6	1.81	-2.1	3.53	1.86	1.39	3.53	bta04010	MAPK signaling pathway	NM_001101294.2
IQSEC1	IQ motif and Sec7 domain 1	1.64	2.06	0	0	0	3.52	1.37	1.87	3.52	bta04144	Endocytosis	NM_001206814.1-2
GNB4	guanine nucleotide binding protein (G protein), beta 4	-0.33	3.51	-1.29	-1.64	-1.29	-2	-1.11	-1.35	3.51	bta04062	Chemokine signaling pathway	NM_001099033.1
DDX58	ATP-dependent RNA helicase DDX58 [EC:3.6.1.-]	3.5	0.04	0.82	1.12	0.45	-2.1	-1.61	1.96	3.5	bta05164	Influenza A	XM_002689480.2
PIK3R3	phosphoinositide-3-kinase, regulatory subunit 3 (gamma)	0	0	3.42	3.5	1.76	1.99	1.54	2.85	3.5	bta04664	Fc epsilon RI signaling pathway	NM_174796.1
PIK3CB	phosphoinositide-3-kinase, catalytic, beta polypeptide	3.49	2.21	1.71	0.8	1.92	1.54	1.64	0.3	3.49	bta04062	Chemokine signaling pathway	NM_001206047.1
GYPC	glycophorin C (Gerbich blood group)	3.48	-2.46	-0.67	-0.25	-1.84	2.78	0	1.62	3.48	bta05144	Malaria	NM_001002886.1
PIK3R3	phosphoinositide-3-kinase, regulatory subunit 3 (gamma)	0	0	2.86	3.47	1.76	1.59	0.91	2.19	3.47	bta05222	Small cell lung cancer	NM_174796.1
KCNJ1	potassium inwardly-rectifying channel, subfamily J, member 1	3.47	-1.38	-2.66	0.89	0.68	-2.55	-1.89	2.49	3.47	bta04971	Gastric acid secretion	NM_001192207.1
PTK2	PTK2 protein tyrosine kinase 2	2.51	-2.63	1.81	1.9	-1.98	3.47	2.46	2.72	3.47	bta04062	Chemokine signaling pathway	NM_001075250.2
GSK3B	glycogen synthase kinase 3 beta	0.98	2.75	1.6	1.29	3.46	0.48	2.13	1.98	3.46	bta04916	Melanogenesis	NM_001101310.1-2
ELMO1	engulfment and cell motility 1, ced-12 homolog (C. elegans)	0	1.98	3.45	2.7	2.88	2.29	2.86	2.75	3.45	bta05100	Bacterial invasion of epithelial cells	NM_001113227.1
DGKD	diacylglycerol kinase, delta 130kDa	0.96	0.81	1.19	1.56	3.45	1.9	2.22	2.69	3.45	bta00564	Glycerophospholipid metabolism	NM_001035282.2
DGKD	diacylglycerol kinase, delta 130kDa	0.96	0.81	1.19	1.56	3.45	1.9	2.22	2.69	3.45	bta00561	Glycerolipid metabolism	NM_001035282.2
PYCARD	PYD and CARD domain containing	1.57	-1.47	3.44	-1.5	-2.59	2.06	1.42	1.68	3.44	bta05164	Influenza A	NM_174730.2
CFB		3.03	-1.32	1.42	3.44	2.82	0	0.2	0.72	3.44	bta05150	Staphylococcus aureus infection	NM_001040526.1
PIP4K2C	phosphatidylinositol-5-phosphate 4-kinase, type II, gamma	3.44	-1.56	-2.32	1.45	-1.27	1.42	1.96	1.48	3.44	bta04070	Phosphatidylinositol signaling system	NM_001076196.1
PIK3R3	phosphoinositide-3-kinase, regulatory subunit 3 (gamma)	0.2	0	3.42	2.98	1.51	1.73	1.86	2.6	3.42	bta05200	Pathways in cancer	NM_174796.1
RPS6KA5	ribosomal protein S6 kinase, 90kDa, polypeptide 5	3.42	0	2.45	2.74	1.4	1.43	2.64	1.87	3.42	bta04010	MAPK signaling pathway	NM_001192023.1
PIK3R3	phosphoinositide-3-kinase, regulatory subunit 3 (gamma)	0	0	1.94	3.41	1.36	1.65	0.39	1.31	3.41	bta04662	B cell receptor signaling pathway	NM_174796.1
CACNA2D4		-1.54	-1.84	-1.56	3.41	-1.53	-2.11	-2.1	-1.54	3.41	bta04010	MAPK signaling pathway	XM_002707821.1
RAF1	v-raf-1 murine leukemia viral oncogene homolog 1	1.59	3.4	2.82	0.87	1.11	1.27	1.47	1.75	3.4	bta04810	Regulation of actin cytoskeleton	NM_001102505.1
FZD3	frizzled homolog 3 (Drosophila)	1.4	3.4	1.84	1.74	1.58	2	2.77	1.49	3.4	bta04310	Wnt signaling pathway	NM_001192964.1
ICOS	inducible T-cell co-stimulator	0	0.45	1.48	3.39	0.11	0.49	1.37	1.93	3.39	bta04660	T cell receptor signaling pathway	NM_001034275.1
CADM1	cell adhesion molecule 1	-1.49	3.38	1.71	-1.33	-1.31	1.4	1.6	1.49	3.38	bta04514	Cell adhesion molecules (CAMs)	NM_001038558.1
C1R	complement component 1, r subcomponent	3.37	-1.6	-1.55	-1.68	-2.57	-1.36	-2.42	-2.14	3.37	bta04610	Complement and coagulation cascades	NM_001034407.1
ITPR2	inositol 1,4,5-triphosphate receptor, type 2	0	2.13	2.6	3.36	3.25	1.48	2.91	2.6	3.36	bta04724	Glutamatergic synapse	NM_174369.2-2
CCL25	chemokine (C-C motif) ligand 25	1.51	3.36	1.29	1.22	1.63	1.14	2	2.7	3.36	bta04062	Chemokine signaling pathway	NM_001046569.2
PRKX	protein kinase, X-linked	1.73	-2.33	1.11	0	0.77	3.34	1.87	1.93	3.34	bta04916	Melanogenesis	XM_002700423.1
PRKX	protein kinase, X-linked	1.88	-2.28	1.12	0	0.87	3.34	1.81	2.13	3.34	bta04720	Long-term potentiation	XM_002700423.1
CFB		3.34	-1.75	1.52	3.12	2.25	0	0.18	0.95	3.34	bta04610	Complement and coagulation cascades	NM_001040526.1
PIK3CA	phosphoinositide-3-kinase, catalytic, alpha polypeptide	3.34	0	1.57	-1.3	2.47	-2.94	-1.61	1.73	3.34	bta04510	Focal adhesion	NM_174574.1
SNF8	SNF8, ESCRT-II complex subunit, homolog (S. cerevisiae)	0.68	-1.82	-2.35	-1.71	-2	-0.68	-1.64	3.34	3.34	bta04144	Endocytosis	NM_001075211.1
PLCD4	phospholipase C, delta 4	2.28	-1.96	1.38	1.99	3.34	1.37	1.85	-2.78	3.34	bta04070	Phosphatidylinositol signaling system	NM_001046489.1
ABL2	v-abl Abelson murine leukemia viral oncogene homolog 2 (arg, Abelson-related gene) (EC:2.7.10.1)	1.68	2.36	2.65	3.33	2.02	1.25	1.12	1.67	3.33	bta04012	ErbB signaling pathway	NM_001143855.1
ROCK2	Rho-associated, coiled-coil containing protein kinase 2	0	0.7	0	0	0.36	3.32	1.58	0.06	3.32	bta04810	Regulation of actin cytoskeleton	NM_174452.2
MYH4	myosin, heavy chain 4, skeletal muscle	0	0	0	3.32	0.86	0	-0.49	0	3.32	bta04530	Tight junction	XM_002695806.1
PIK3CB	phosphoinositide-3-kinase, catalytic, beta polypeptide	0	3.3	0.94	0.1	1	0.44	0.51	0.16	3.3	bta05221	Acute myeloid leukemia	NM_001206047.1
PIK3R3	phosphoinositide-3-kinase, regulatory subunit 3 (gamma)	0	0	1.79	3.29	1.22	1.66	0.68	1.51	3.29	bta05220	Chronic myeloid leukemia	NM_174796.1
PRKX	protein kinase, X-linked	1.94	-2.39	1.39	0	1.11	3.29	1.89	2.05	3.29	bta05146	Amoebiasis	XM_002700423.1
PIK3R3	phosphoinositide-3-kinase, regulatory subunit 3 (gamma)	0	0.2	1.94	3.29	1.43	2.28	1.55	1.75	3.29	bta05100	Bacterial invasion of epithelial cells	NM_174796.1
PRKCB	protein kinase C, beta 1	2.19	0	0.27	1.76	3.29	1.8	1.58	2.12	3.29	bta04720	Long-term potentiation	NM_174587.1
PRKX	protein kinase, X-linked	1.81	-2.33	1.35	0	1	3.29	1.89	1.99	3.29	bta04340	Hedgehog signaling pathway	XM_002700423.1
PIK3CA	phosphoinositide-3-kinase, catalytic, alpha polypeptide	3.29	0	0	-0.86	2.91	-2.1	-1.36	0	3.29	bta04062	Chemokine signaling pathway	NM_174574.1
PRKX	protein kinase, X-linked	1.97	-2.43	1.43	0	1.14	3.29	1.9	2.07	3.29	bta04010	MAPK signaling pathway	XM_002700423.1
GNAO1	guanine nucleotide binding protein (G protein), alpha activating activity polypeptide O	0	1.58	-0.76	3.28	0	2.13	2.29	1.48	3.28	bta04725	Cholinergic synapse	NM_174325.1
ICAM1	intercellular adhesion molecule 1	3.28	-1.54	-2.83	-1.2	-1.36	-1.81	-3	-1.85	3.28	bta04670	Leukocyte transendothelial migration	NM_174348.2-1
PRKX	protein kinase, X-linked	1.96	-2.4	1.38	0	1.14	3.28	1.91	2.07	3.28	bta04310	Wnt signaling pathway	XM_002700423.1
PRKX	protein kinase, X-linked	1.93	-2.41	1.38	0	1.14	3.28	1.87	1.98	3.28	bta04210	Apoptosis	XM_002700423.1
IL2RB	interleukin 2 receptor, beta	-1.81	-2.96	-1.43	-1.22	-2.28	3.27	0	-2.57	3.27	bta05162	Measles	XM_002687690.2
MASP2	mannan-binding lectin serine peptidase 2	1.91	1.59	2.59	1.96	3.27	0.73	0.61	2.3	3.27	bta04610	Complement and coagulation cascades	NM_001192072.2
PRKCE	protein kinase C, epsilon	0	1.52	2	3.27	1.76	2.23	1.96	1.75	3.27	bta04270	Vascular smooth muscle contraction	NM_001111120.1
STAG3	stromal antigen 3	-1.38	-1.68	0.77	1.72	-0.58	3.27	1.12	0.83	3.27	bta04114	Oocyte meiosis	NM_001192411.2
SYNJ1	synaptojanin 1	1.44	3.06	2.9	3.27	2.62	0.54	1.2	2.33	3.27	bta04070	Phosphatidylinositol signaling system	NM_174468.3
PRKX	protein kinase, X-linked	2.16	-2.4	1.46	0	1.31	3.26	1.9	2.04	3.26	bta05020	Prion diseases	XM_002700423.1
ARPC3	actin related protein 2/3 complex, subunit 3, 21kDa	2.11	2.37	2	3.26	1.31	1.29	1.89	1.32	3.26	bta04666	Fc gamma R-mediated phagocytosis	NM_001034271.1
DGKZ	diacylglycerol kinase, zeta 104kDa	1.78	3.26	-1.92	-1.52	1.09	1.75	0.1	0.41	3.26	bta04070	Phosphatidylinositol signaling system	XM_002693565.1
PRKX	protein kinase, X-linked	2.01	-2.39	1.43	0	1.31	3.25	1.92	2.05	3.25	bta04961	Endocrine and other factor-regulated calcium reabsorption	XM_002700423.1
LAMA1	laminin, alpha 1	-2.21	-1.57	-0.74	2.96	3.23	-1.72	-1.29	-2.26	3.23	bta05222	Small cell lung cancer	XM_002697797.1
CREB3L2		-0.37	3.23	0.9	0.66	0.57	0.77	0.47	0.3	3.23	bta05215	Prostate cancer	NM_001102533.1
GAB2	growth factor receptor bound protein 2-associated protein 2	3.23	2.92	1.58	1.17	1.22	1.85	1.7	0.89	3.23	bta04666	Fc gamma R-mediated phagocytosis	XM_002699070.1
PAK4	p21(CDKN1A)-activated kinase 4	-0.41	2.12	-1.93	2.21	-1.34	3.23	2.32	-1.95	3.23	bta04510	Focal adhesion	NM_001076184.1
PRKCB	protein kinase C, beta 1	0.73	1.17	1.79	3.23	1.66	2.21	2.55	1.9	3.23	bta04062	Chemokine signaling pathway	NM_174587.1
PIK3CA	phosphoinositide-3-kinase, catalytic, alpha polypeptide	3.22	1.85	1.05	-0.97	1.95	-2.67	-1.86	0.91	3.22	bta05215	Prostate cancer	NM_174574.1
MAPK10	mitogen-activated protein kinase 10	0	-1.34	-2.49	1.74	3.22	-0.75	-0.63	-0.85	3.22	bta05152	Tuberculosis	NM_001083728.1
PRKCB	protein kinase C, beta 1	0.79	1.19	1.82	3.22	1.67	2.2	2.56	1.92	3.22	bta05146	Amoebiasis	NM_174587.1
PRKCB	protein kinase C, beta 1	0.79	1.19	1.82	3.22	1.67	2.2	2.56	1.92	3.22	bta05143	African trypanosomiasis	NM_174587.1
PRKCB	protein kinase C, beta 1	0.79	1.19	1.82	3.22	1.67	2.2	2.56	1.92	3.22	bta04972	Pancreatic secretion	NM_174587.1
PRKCB	protein kinase C, beta 1	0.79	1.19	1.82	3.22	1.67	2.2	2.56	1.92	3.22	bta04970	Salivary secretion	NM_174587.1
PRKCB	protein kinase C, beta 1	0.8	1.19	1.84	3.22	1.65	2.2	2.53	1.92	3.22	bta04961	Endocrine and other factor-regulated calcium reabsorption	NM_174587.1
PRKCB	protein kinase C, beta 1	0.79	1.19	1.82	3.22	1.67	2.2	2.56	1.92	3.22	bta04725	Cholinergic synapse	NM_174587.1
RIPK1	receptor (TNFRSF)-interacting serine-threonine kinase 1	1.71	1.32	2.72	1.59	1.78	1.31	3.22	1.82	3.22	bta04622	RIG-I-like receptor signaling pathway	NM_001035012.1
PRKCB	protein kinase C, beta 1	0.79	1.19	1.82	3.22	1.67	2.2	2.56	1.92	3.22	bta04310	Wnt signaling pathway	NM_174587.1
MCM2	minichromosome maintenance complex component 2	3.22	2.27	2.2	-2.29	1.91	2.09	-2.36	-1.7	3.22	bta04110	Cell cycle	XM_002707782.1
MAD1L1	MAD1 mitotic arrest deficient-like 1 (yeast)	0	0.6	0	0	-1.66	3.2	0.62	0	3.2	bta04110	Cell cycle	NM_001102044.1
GK	glycerol kinase	0	3.2	0.61	0	0.79	0.26	1.56	0	3.2	bta03320	PPAR signaling pathway	NM_001075236.1
RAF1	v-raf-1 murine leukemia viral oncogene homolog 1	1.01	3.19	1.79	0.83	1.09	1.9	1.57	1.54	3.19	bta05160	Hepatitis C	NM_001102505.1
NFKB1	nuclear factor of kappa light polypeptide gene enhancer in B-cells 1 (p105)	0	2.63	1.61	1.35	1.4	0.58	3.19	1.33	3.19	bta05146	Amoebiasis	NM_001076409.1
PRKCA	protein kinase C, alpha	0	1.39	1.68	3.19	2.11	2.74	1.74	1.83	3.19	bta04916	Melanogenesis	NM_174435.1
CREB3L2		-0.2	3.19	0.88	0.73	0.7	1.22	0.76	0.64	3.19	bta04725	Cholinergic synapse	NM_001102533.1
PDGFC	platelet derived growth factor C	-2.37	-2.7	1.54	0.95	3.19	-1.99	-2.24	-2.25	3.19	bta04540	Gap junction	XM_002694441.1
LSM1	LSM1 homolog, U6 small nuclear RNA associated (S. cerevisiae)	3.19	0	-2.66	0	-0.73	0.41	-1.4	-1.64	3.19	bta03018	RNA degradation	NM_001017952.1
JAK2	Janus kinase 2 (a protein tyrosine kinase)	2	3.18	1.17	0.36	1.91	2.35	1.48	0.98	3.18	bta04062	Chemokine signaling pathway	XM_002689603.2
GAB2	growth factor receptor bound protein 2-associated protein 2	3.02	3.17	1.57	0.72	0	0	1.57	1.03	3.17	bta05220	Chronic myeloid leukemia	XM_002699070.1
MAP2K4	mitogen-activated protein kinase kinase 4	2.33	1.2	0.15	1.77	0.03	3.17	1.69	0	3.17	bta04012	ErbB signaling pathway	NM_001099038.1
LHPP	phospholysine phosphohistidine inorganic pyrophosphate phosphatase (EC:3.6.1.1)	3.17	1.77	0.3	0.8	0.43	1.21	1.58	0	3.17	bta00190	Oxidative phosphorylation	NM_001080912.1
ADCY8	adenylate cyclase 8 (brain)	-1.33	-1.95	-2.09	3.08	3.16	-1.48	-2.54	-2.27	3.16	bta04725	Cholinergic synapse	NM_001192841.1
PRKX	protein kinase, X-linked	2.25	-2.67	2.53	0.67	2.21	2.12	3.16	1.76	3.16	bta04540	Gap junction	XM_002700423.1
GNA15	guanine nucleotide binding protein (G protein), alpha 15 (Gq class)	-2.06	1.83	-2.57	1.73	1.8	1.43	3.16	2.46	3.16	bta04020	Calcium signaling pathway	NM_001192714.1
C1R	complement component 1, r subcomponent	3.15	-1.52	-1.54	-1.45	-1.21	-1.6	-2.32	-2.14	3.15	bta05150	Staphylococcus aureus infection	NM_001034407.1
PHKB	phosphorylase kinase, beta	3.15	2.71	2.41	1.2	1.45	1.66	2.13	2.28	3.15	bta04910	Insulin signaling pathway	XM_002694773.2
PIK3R3	phosphoinositide-3-kinase, regulatory subunit 3 (gamma)	0	0	3.15	2.61	1.76	2.44	2.05	2.12	3.15	bta04722	Neurotrophin signaling pathway	NM_174796.1
PIK3R1	phosphoinositide-3-kinase, regulatory subunit 1 (alpha)	0.56	0.55	1.5	3.15	1.04	0	0.91	0.74	3.15	bta04150	mTOR signaling pathway	NM_174575.1
PRKX	protein kinase, X-linked	3.14	-2.8	1.55	1.16	2.16	2.82	2.05	1.95	3.14	bta05414	Dilated cardiomyopathy	XM_002700423.1
PIK3R3	phosphoinositide-3-kinase, regulatory subunit 3 (gamma)	0	0	2.09	3.14	1.18	1.41	0.47	1.07	3.14	bta04660	T cell receptor signaling pathway	NM_174796.1
ITGA1	integrin, alpha 1	3.14	-2.03	2	2.05	1.42	1.7	1.52	1.51	3.14	bta04512	ECM-receptor interaction	XM_002696339.1
NLK	nemo-like kinase	0.28	2.74	2.23	3.14	2.62	1.61	2.35	2.75	3.14	bta04310	Wnt signaling pathway	NM_001193253.1
ERCC4	excision repair cross-complementing rodent repair deficiency, complementation group 4	1.5	3.14	0.45	0.13	1.48	1.91	1.48	0	3.14	bta03420	Nucleotide excision repair	NM_001205360.1
PRKX	protein kinase, X-linked	2.53	-2.38	1.6	1.11	1.98	3.13	1.85	1.95	3.13	bta04912	GnRH signaling pathway	XM_002700423.1
PPP1R3A	protein phosphatase 1, regulatory (inhibitor) subunit 3A (EC:3.1.3.16)	-1.36	0	-1.56	3.13	1.83	-2.2	0	-1.7	3.13	bta04910	Insulin signaling pathway	NM_001205440.1
SETD1B	SET domain containing 1B	0	-2.38	-1.56	-0.71	-2.12	3.13	-2.15	-0.67	3.13	bta00310	Lysine degradation	XM_002694575.1
PRKX	protein kinase, X-linked	1.82	-2.48	1.45	0	0.59	3.12	2.25	2.06	3.12	bta04740	Olfactory transduction	XM_002700423.1
ACSL6	acyl-CoA synthetase long-chain family member 6	-1.75	3.12	-2.23	-0.18	0	1.22	0.93	-1.68	3.12	bta04146	Peroxisome	NM_001038042.1
PLCE1	phospholipase C, epsilon 1	-2.57	-1.81	-2.56	2.21	3.12	-1.44	-1.38	-1.31	3.12	bta04020	Calcium signaling pathway	NM_001205852.1
PTK2	PTK2 protein tyrosine kinase 2	2.25	-2.57	2.51	2.2	-2.24	3.12	1.83	2.44	3.12	bta04012	ErbB signaling pathway	NM_001075250.2
ACSL6	acyl-CoA synthetase long-chain family member 6	-1.75	3.12	-2.23	-0.18	0	1.22	0.93	-1.68	3.12	bta00071	Fatty acid metabolism	NM_001038042.1
PRKCA	protein kinase C, alpha	0.15	1.38	1.66	3.11	2.03	2.7	1.65	1.78	3.11	bta04270	Vascular smooth muscle contraction	NM_174435.1
STX2	syntaxin 2	0.57	3.11	0.69	0.35	0	0	0	0	3.11	bta04130	SNARE interactions in vesicular transport	XM_002694458.2
PRKCA	protein kinase C, alpha	0	1.36	1.59	3.1	2.05	2.71	1.65	1.79	3.1	bta05146	Amoebiasis	NM_174435.1
PRKCA	protein kinase C, alpha	0	1.36	1.59	3.1	2.05	2.71	1.65	1.79	3.1	bta05143	African trypanosomiasis	NM_174435.1
CREB3L2		-0.19	3.1	0.93	0.63	0.54	0.94	0.69	0.24	3.1	bta05016	Huntington's disease	NM_001102533.1
ADCY7	adenylate cyclase 7	0.75	1.24	0	0	-2.36	3.1	1.48	0	3.1	bta04972	Pancreatic secretion	NM_174230.2
PRKCA	protein kinase C, alpha	0	1.36	1.59	3.1	2.05	2.71	1.65	1.79	3.1	bta04972	Pancreatic secretion	NM_174435.1
PRKCA	protein kinase C, alpha	0	1.36	1.59	3.1	2.05	2.71	1.65	1.79	3.1	bta04970	Salivary secretion	NM_174435.1
PIK3R1	phosphoinositide-3-kinase, regulatory subunit 1 (alpha)	2.51	2.34	2.84	3.1	1.84	1.95	1.89	1.54	3.1	bta04930	Type II diabetes mellitus	NM_174575.1
CREB3L2		-0.19	3.1	0.93	0.63	0.54	0.94	0.69	0.24	3.1	bta04916	Melanogenesis	NM_001102533.1
GNG2	guanine nucleotide binding protein (G protein), gamma 2	0.53	1.26	2.09	3.1	2.56	1.39	1.75	1.93	3.1	bta04725	Cholinergic synapse	NM_174072.3
PRKCA	protein kinase C, alpha	0	1.36	1.59	3.1	2.05	2.71	1.65	1.79	3.1	bta04725	Cholinergic synapse	NM_174435.1
PRKCA	protein kinase C, alpha	0	1.36	1.59	3.1	2.05	2.71	1.65	1.79	3.1	bta04310	Wnt signaling pathway	NM_174435.1
MAP2K1	mitogen-activated protein kinase kinase 1	0	1.09	2.39	3.09	1.2	2.27	1.21	1.22	3.09	bta05212	Pancreatic cancer	NM_001130752.1
PRKX	protein kinase, X-linked	2.58	-2.56	1.52	1.31	2.09	3.09	1.82	1.92	3.09	bta04970	Salivary secretion	XM_002700423.1
PIK3R3	phosphoinositide-3-kinase, regulatory subunit 3 (gamma)	0.44	0	2.82	3.08	1.37	1.55	2.01	2.48	3.08	bta05214	Glioma	NM_174796.1
PIK3R3	phosphoinositide-3-kinase, regulatory subunit 3 (gamma)	0.45	0	2.75	3.08	1.73	2.06	1.83	2.83	3.08	bta05212	Pancreatic cancer	NM_174796.1
PRKX	protein kinase, X-linked	2.56	-2.55	1.51	1.3	2.13	3.08	1.83	1.91	3.08	bta04971	Gastric acid secretion	XM_002700423.1
ACSL6	acyl-CoA synthetase long-chain family member 6	-1.88	3.08	-1.88	-0.65	-0.59	1.31	0.85	-1.61	3.08	bta04920	Adipocytokine signaling pathway	NM_001038042.1
PAK4	p21(CDKN1A)-activated kinase 4	-2.03	2.16	-1.91	2.81	-1.27	2.84	3.08	-2.09	3.08	bta04810	Regulation of actin cytoskeleton	NM_001076184.1
PRKX	protein kinase, X-linked	2.67	-2.54	1.44	1.45	2.19	3.08	1.91	1.91	3.08	bta04725	Cholinergic synapse	XM_002700423.1
PRKX	protein kinase, X-linked	2.56	-2.55	1.51	1.3	2.14	3.08	1.83	1.91	3.08	bta04724	Glutamatergic synapse	XM_002700423.1
PIK3R1	phosphoinositide-3-kinase, regulatory subunit 1 (alpha)	2.42	1.43	2.28	3.08	1.61	0.67	1.85	1.69	3.08	bta04664	Fc epsilon RI signaling pathway	NM_174575.1
DCC	deleted in colorectal carcinoma	-0.06	-1.1	-2.07	3.08	-1.5	-0.85	-1.48	-0.91	3.08	bta04360	Axon guidance	XM_002697828.1
CHRNA7	cholinergic receptor, nicotinic, alpha 7	-1.33	-2.32	-1.48	3.08	-1.62	-1.55	-0.99	-1.95	3.08	bta04020	Calcium signaling pathway	NM_174515.2
SMG5	Smg-5 homolog, nonsense mediated mRNA decay factor (C. elegans)	0	-0.87	-1.32	-0.7	-1.09	3.08	1.37	-1.04	3.08	bta03015	mRNA surveillance pathway	NM_001083679.1
KRAS	v-Ki-ras2 Kirsten rat sarcoma viral oncogene homolog	3.07	1.17	2.51	2.06	1.18	2.28	1.02	2.21	3.07	bta05218	Melanoma	NM_001110001.1
PIK3R1	phosphoinositide-3-kinase, regulatory subunit 1 (alpha)	2.02	3.07	2.78	1.76	0	0	0.68	0.77	3.07	bta04725	Cholinergic synapse	NM_174575.1
LIFR	leukemia inhibitory factor receptor alpha	-2.53	-1.03	0	3.07	0.58	-1.05	-1.49	-0.54	3.07	bta04630	Jak-STAT signaling pathway	NM_001192263.1
PRKCB	protein kinase C, beta 1	1.28	1.17	1.63	3.07	1.5	2.31	2.38	1.54	3.07	bta04270	Vascular smooth muscle contraction	NM_174587.1
CSF2RB	colony stimulating factor 2 receptor, beta, low-affinity (granulocyte-macrophage)	0	3.07	-1.74	-2.24	-0.35	1.69	1.27	-0.95	3.07	bta04060	Cytokine-cytokine receptor interaction	NM_001192664.1
LPL	lipoprotein lipase	3.07	1.87	0.49	1.32	2.33	2.51	2.46	2.07	3.07	bta03320	PPAR signaling pathway	NM_001075120.1-1
PIK3R5	phosphoinositide-3-kinase, regulatory subunit 5	3.06	-2.08	1.97	1.88	1.02	1.98	1.89	1.95	3.06	bta05215	Prostate cancer	XM_002707761.2
PRKX	protein kinase, X-linked	2.49	-2.3	1.86	1.05	1.93	3.06	1.87	1.99	3.06	bta04914	Progesterone-mediated oocyte maturation	XM_002700423.1
PLCE1	phospholipase C, epsilon 1	-2.98	-1.76	-2.32	3.06	2.49	-2.51	-2.3	-2.15	3.06	bta04070	Phosphatidylinositol signaling system	NM_001205852.1
PRKX	protein kinase, X-linked	2.49	-2.3	1.86	1.05	1.93	3.06	1.87	1.99	3.06	bta04062	Chemokine signaling pathway	XM_002700423.1
DAPK1	death-associated protein kinase 1 (EC:2.7.1.-)	0	2.32	0.9	2.37	2.7	2.45	3.05	2.15	3.05	bta05219	Bladder cancer	NM_001206038.1-2
DAPK1	death-associated protein kinase 1 (EC:2.7.1.-)	0	2.32	0.9	2.37	2.7	2.45	3.05	2.15	3.05	bta05200	Pathways in cancer	NM_001206038.1-2
PRKX	protein kinase, X-linked	2.48	-2.52	1.49	1.33	2.22	3.05	1.78	1.9	3.05	bta04976	Bile secretion	XM_002700423.1
SOCS5	suppressor of cytokine signaling 5	1.39	0.36	2.54	3.05	1.95	1.86	1.92	2.83	3.05	bta04630	Jak-STAT signaling pathway	NM_001046182.1
RIPK1	receptor (TNFRSF)-interacting serine-threonine kinase 1	2.55	1.43	3.05	1.77	2.15	0.85	1.58	1.75	3.05	bta04620	Toll-like receptor signaling pathway	NM_001035012.1
DYNC1H1	dynein, cytoplasmic 1, heavy chain 1	0.94	1.65	3.05	0.69	-2.39	1.01	1.94	1.37	3.05	bta04145	Phagosome	NM_001206138.1
MAP2K4	mitogen-activated protein kinase kinase 4	2.36	1.88	1.29	1.62	0.58	3.04	1.99	1.64	3.04	bta05164	Influenza A	NM_001099038.1
PLCB4	phospholipase C, beta 4	0.13	-1.3	-1.57	3.04	1.88	-2.3	-2.47	-1.61	3.04	bta04725	Cholinergic synapse	NM_001166510.1
ADCY8	adenylate cyclase 8 (brain)	-1.46	-2.4	-2.82	3.04	1.86	-1.65	-1.29	-2.12	3.04	bta04724	Glutamatergic synapse	NM_001192841.1
DVL3	dishevelled, dsh homolog 3 (Drosophila)	2.42	1.41	1.84	1.99	1.32	2	1.63	3.04	3.04	bta04310	Wnt signaling pathway	XM_002684877.2
IKBKB	inhibitor of kappa light polypeptide gene enhancer in B-cells, kinase beta	3.03	2.05	2.45	0.8	0.9	1.97	1.47	1.74	3.03	bta05164	Influenza A	NM_174353.2
IL15RA	interleukin 15 receptor, alpha	2.79	3.03	1.42	0.81	1.41	1.72	1.42	0.37	3.03	bta04672	Intestinal immune network for IgA production	XM_002692067.1
STAM2	signal transducing adaptor molecule (SH3 domain and ITAM motif) 2	1.05	1.34	1.31	1.17	1.77	1.19	3.03	0	3.03	bta04630	Jak-STAT signaling pathway	NM_001076106.1
ORC4	origin recognition complex, subunit 4-like (S. cerevisiae)	1.87	2.42	3.03	3.01	1.52	0.01	2.58	2.9	3.03	bta04110	Cell cycle	NM_001046301.1
ITPKB	inositol 1,4,5-trisphosphate 3-kinase B	0.63	3.03	1.94	2.98	2.51	1.78	1.36	2	3.03	bta04070	Phosphatidylinositol signaling system	XM_002707735.1
IL15RA	interleukin 15 receptor, alpha	2.79	3.03	1.42	0.81	1.41	1.72	1.42	0.37	3.03	bta04060	Cytokine-cytokine receptor interaction	XM_002692067.1
CACNA1F	calcium channel, voltage-dependent, L type, alpha 1F subunit	-2.97	-2.57	-0.94	3.03	1.73	-1.67	-1.9	-2.17	3.03	bta04020	Calcium signaling pathway	NM_001205663.1
STK4	serine/threonine kinase 4	0.65	1.4	1.66	0	0.45	1.41	3.03	1.83	3.03	bta04010	MAPK signaling pathway	NM_001015602.1
ATF2	activating transcription factor 2	3	1.91	2.42	1.72	2.36	-2.25	3.02	1.6	3.02	bta05164	Influenza A	NM_001081584.2
GNB5	guanine nucleotide binding protein (G protein), beta 5	-2.58	-2.27	-2.26	0	3.02	-1.32	-1.67	-2.01	3.02	bta04062	Chemokine signaling pathway	NM_001099070.1
RASGRF2	Ras protein-specific guanine nucleotide-releasing factor 2	-1.59	-1.86	-1.65	3.02	-1.73	-1.44	-1.5	-1.4	3.02	bta04010	MAPK signaling pathway	XM_002689373.2
PLTP	phospholipid transfer protein	1.01	0.65	3.02	2.2	0.31	1.23	0.85	1.57	3.02	bta03320	PPAR signaling pathway	NM_001035027.2
PIK3R2	phosphoinositide-3-kinase, regulatory subunit 2 (beta)	-2.52	3.01	0	-2.61	1.97	2.09	0.6	0.44	3.01	bta05218	Melanoma	NM_174576.2
HGF	hepatocyte growth factor (hepapoietin A; scatter factor)	-1.78	3.01	-0.59	-1.55	0.79	-1.8	-1.27	-1.52	3.01	bta05211	Renal cell carcinoma	NM_001031751.1
HGF	hepatocyte growth factor (hepapoietin A; scatter factor)	-1.78	3.01	-0.59	-1.55	0.79	-1.8	-1.27	-1.52	3.01	bta05200	Pathways in cancer	NM_001031751.1
TLR3	toll-like receptor 3	3.01	1.85	0.76	0.59	0.5	-1.19	0.55	0.64	3.01	bta05164	Influenza A	NM_001008664.1
HGF	hepatocyte growth factor (hepapoietin A; scatter factor)	-1.78	3.01	-0.59	-1.55	0.79	-1.8	-1.27	-1.52	3.01	bta05144	Malaria	NM_001031751.1
ADCY7	adenylate cyclase 7	0.72	0.58	0	0	-1.25	3.01	1.18	0	3.01	bta04916	Melanogenesis	NM_174230.2
PIK3AP1	phosphoinositide-3-kinase adaptor protein 1	3.01	2.3	0.81	0.74	2.2	2.11	1.37	0.94	3.01	bta04662	B cell receptor signaling pathway	XM_002698411.2
HGF	hepatocyte growth factor (hepapoietin A; scatter factor)	-1.82	3.01	-0.9	-1.68	0.59	-1.63	-1.31	-1.26	3.01	bta04510	Focal adhesion	NM_001031751.1
PLCD1	phospholipase C, delta 1	2.83	-2.38	1.82	1.56	-2.9	1.67	3.01	-2.04	3.01	bta04070	Phosphatidylinositol signaling system	NM_001081576.1
PIK3R3	phosphoinositide-3-kinase, regulatory subunit 3 (gamma)	0.95	2.3	2.58	2.43	1.97	1.86	2.2	3.01	3.01	bta04062	Chemokine signaling pathway	NM_174796.1
HGF	hepatocyte growth factor (hepapoietin A; scatter factor)	-1.78	3.01	-0.59	-1.55	0.79	-1.8	-1.27	-1.52	3.01	bta04060	Cytokine-cytokine receptor interaction	NM_001031751.1
PRKCA	protein kinase C, alpha	0	1.37	1.47	3	2.11	2.67	1.67	1.83	3	bta04961	Endocrine and other factor-regulated calcium reabsorption	NM_174435.1
PIK3R3	phosphoinositide-3-kinase, regulatory subunit 3 (gamma)	1.1	1.26	1.98	3	1.67	1.99	2.52	2.46	3	bta04910	Insulin signaling pathway	NM_174796.1
PRKX	protein kinase, X-linked	2.8	-2.79	1.52	1.6	2.08	3	1.95	1.95	3	bta04270	Vascular smooth muscle contraction	XM_002700423.1
PIK3R3	phosphoinositide-3-kinase, regulatory subunit 3 (gamma)	0	0	2.06	2.99	1.23	1.41	0.76	1.42	2.99	bta05221	Acute myeloid leukemia	NM_174796.1
CAMK4	calcium/calmodulin-dependent protein kinase IV	0	0.74	1.1	2.99	1.87	0	0.73	0.85	2.99	bta04020	Calcium signaling pathway	XM_002691014.2
ITPR1	inositol 1,4,5-triphosphate receptor, type 1	0.31	2.06	2.4	1.64	2.39	2.34	1.94	2.99	2.99	bta04020	Calcium signaling pathway	NM_174841.2
JAK2	Janus kinase 2 (a protein tyrosine kinase)	0.3	2.98	0	0	0.59	0.62	0	0	2.98	bta04920	Adipocytokine signaling pathway	XM_002689603.2
PIK3R1	phosphoinositide-3-kinase, regulatory subunit 1 (alpha)	2.29	1.32	1.9	2.98	1.03	1.37	2.15	2.28	2.98	bta04070	Phosphatidylinositol signaling system	NM_174575.1
PLCD1	phospholipase C, delta 1	2.54	-1.74	1.98	2.98	-2.72	2.02	2	-2.1	2.98	bta04020	Calcium signaling pathway	NM_001081576.1
MASP2	mannan-binding lectin serine peptidase 2	2.2	1.66	2.55	1.82	2.97	1.29	1.47	2.18	2.97	bta05150	Staphylococcus aureus infection	NM_001192072.2
MAP2K4	mitogen-activated protein kinase kinase 4	1.74	0.73	0	0.42	0	2.97	1.39	0.05	2.97	bta04912	GnRH signaling pathway	NM_001099038.1
PRKCA	protein kinase C, alpha	1.72	1.17	1.21	0.99	2.97	2.21	1.39	2.02	2.97	bta04720	Long-term potentiation	NM_174435.1
CHMP1A		2.97	-2.05	-0.09	0	-1.93	1.39	-1.94	-1.67	2.97	bta04144	Endocytosis	NM_001191260.2
PPARA	peroxisome proliferator activated receptor alpha	0.28	1.77	1.35	2.96	1.53	1.97	1.41	1.79	2.96	bta04920	Adipocytokine signaling pathway	NM_001034036.1
GNB1	guanine nucleotide binding protein (G protein), beta polypeptide 1	1.61	0.97	2.96	2.87	2.57	1.58	1.98	2.48	2.96	bta04725	Cholinergic synapse	NM_175777.3
PLCB4	phospholipase C, beta 4	0.13	-1.24	-1.47	2.96	1.72	-2.35	-2.34	-1.53	2.96	bta04724	Glutamatergic synapse	NM_001166510.1
PRKCH	protein kinase C, eta	0.05	0.94	1.24	2.93	0.93	2.96	1.68	1.1	2.96	bta04270	Vascular smooth muscle contraction	NM_001076863.1
INPP5D	inositol polyphosphate-5-phosphatase, 145kDa	0	0.38	0.5	0	1.04	1.67	1.91	2.95	2.95	bta04910	Insulin signaling pathway	NM_001101882.1
PRKACB	protein kinase, cAMP-dependent, catalytic, beta	2.95	0	2.44	1.08	1.52	-0.73	2.24	1.45	2.95	bta04742	Taste transduction	NM_174585.2
INPP5D	inositol polyphosphate-5-phosphatase, 145kDa	0	0.38	0.5	0	1.04	1.67	1.91	2.95	2.95	bta04666	Fc gamma R-mediated phagocytosis	NM_001101882.1
INPP5D	inositol polyphosphate-5-phosphatase, 145kDa	0	0.38	0.5	0	1.04	1.67	1.91	2.95	2.95	bta04664	Fc epsilon RI signaling pathway	NM_001101882.1
INPP5D	inositol polyphosphate-5-phosphatase, 145kDa	0	0.38	0.5	0	1.04	1.67	1.91	2.95	2.95	bta04662	B cell receptor signaling pathway	NM_001101882.1
STAM2	signal transducing adaptor molecule (SH3 domain and ITAM motif) 2	1.16	1.48	1.23	0.72	1.91	1.09	2.95	0.24	2.95	bta04144	Endocytosis	NM_001076106.1
PRKX	protein kinase, X-linked	1.75	-2.42	1.64	0.05	1.12	2.94	1.94	1.99	2.94	bta04910	Insulin signaling pathway	XM_002700423.1
PIK3R2	phosphoinositide-3-kinase, regulatory subunit 2 (beta)	-2.55	2.94	0.25	-1.86	2.03	1.73	1.17	0.66	2.94	bta04722	Neurotrophin signaling pathway	NM_174576.2
SPHK2	sphingosine kinase 2	0.26	1.86	-1.06	-2.78	1.32	2.94	2.59	1.51	2.94	bta04370	VEGF signaling pathway	XM_002695198.2
DNAJC5	DnaJ (Hsp40) homolog, subfamily C, member 5	2.78	0.83	2.6	1.8	-0.74	2.94	1.71	1.07	2.94	bta04141	Protein processing in endoplasmic reticulum	NM_174533.3
PRKX	protein kinase, X-linked	2.36	-2.4	1.37	1.58	2.14	2.94	1.81	1.85	2.94	bta04114	Oocyte meiosis	XM_002700423.1
SEPSECS	SEPSECS	0.99	0	2.94	1.53	0.73	-0.43	0.84	0	2.94	bta00970	Aminoacyl-tRNA biosynthesis	XM_002688175.2
PIK3R3	phosphoinositide-3-kinase, regulatory subunit 3 (gamma)	0	0	1.6	2.93	1.23	1.16	0.01	0.87	2.93	bta04725	Cholinergic synapse	NM_174796.1
MAP2K4	mitogen-activated protein kinase kinase 4	2.67	1.6	0.61	0.95	0	2.93	1.69	0.56	2.93	bta04620	Toll-like receptor signaling pathway	NM_001099038.1
ITGB1	integrin, beta 1 (fibronectin receptor, beta polypeptide, antigen CD29 includes MDF2, MSK12)	2.66	2.93	1.28	1.93	2.58	1.59	1.83	2.28	2.93	bta04512	ECM-receptor interaction	NM_174368.2
PAK3	p21 (CDKN1A)-activated kinase 3	-0.69	-2.82	2.17	2.14	2.06	-2.37	-2.02	2.93	2.93	bta04510	Focal adhesion	NM_001205536.1
PAK2	p21 (CDKN1A)-activated kinase 2	1.65	2.93	1.36	1.27	1.25	1.59	1.69	1.54	2.93	bta04360	Axon guidance	NM_001206727.1
PLCB2	phospholipase C, beta 2	0.4	1.34	1.5	2.93	-1.68	2.23	1.91	1.68	2.93	bta04270	Vascular smooth muscle contraction	NM_001191401.1
WDR3	WD repeat domain 3	0	2.93	1.03	1.04	1.28	1.22	1.27	1.84	2.93	bta03008	Ribosome biogenesis in eukaryotes	NM_001192388.1
ECI1	Dodecenoyl-Coenzyme A delta isomerase (3,2 trans-enoyl-Coenzyme A isomerase)	1.67	-0.68	-1.89	0	-1.91	1.02	2.93	-0.31	2.93	bta00071	Fatty acid metabolism	NM_001046396.1
FZD5	frizzled homolog 5 (Drosophila)	-2.28	-1.37	1.44	-1.56	2.92	-1.19	-1.85	-0.97	2.92	bta05217	Basal cell carcinoma	XM_002685540.2
CASP1	caspase 1, apoptosis-related cysteine peptidase (interleukin 1, beta, convertase)	0.74	2.92	1.44	2.29	2.27	0	0	0	2.92	bta05133	Pertussis	XM_002692921.1
PLCB4	phospholipase C, beta 4	1.88	-2.19	-1.85	2.92	2.77	-2.24	-2.04	-2.26	2.92	bta04916	Melanogenesis	NM_001166510.1
LIPE	lipase, hormone sensitive	-1.46	2.92	2.01	-0.77	-1.24	1.41	1.8	2.08	2.92	bta04910	Insulin signaling pathway	NM_001080220.1
PIK3R2	phosphoinositide-3-kinase, regulatory subunit 2 (beta)	0	2.92	0.46	-1.16	0.38	1.64	1.68	0	2.92	bta04650	Natural killer cell mediated cytotoxicity	NM_174576.2
PIK3CB	phosphoinositide-3-kinase, catalytic, beta polypeptide	0.65	2.91	2.44	2.02	2.12	2.53	1.57	1.84	2.91	bta05200	Pathways in cancer	NM_001206047.1
GNAT3	guanine nucleotide binding protein, alpha transducing 3	0	-1.4	-0.78	2.48	2.91	0	-1.38	-1.44	2.91	bta04744	Phototransduction	NM_001109982.1
GNG2	guanine nucleotide binding protein (G protein), gamma 2	0	0.98	1.58	2.91	1.48	1.12	2.47	2.08	2.91	bta04724	Glutamatergic synapse	NM_174072.3
PLCB4	phospholipase C, beta 4	0.44	-1.39	-1.65	2.91	2.01	-2.13	-2.47	-1.53	2.91	bta04540	Gap junction	NM_001166510.1
HGF	hepatocyte growth factor (hepapoietin A; scatter factor)	-1.69	2.9	-0.55	-1.32	0.88	-1.82	-1.3	-1.47	2.9	bta05218	Melanoma	NM_001031751.1
PRKCA	protein kinase C, alpha	2.9	1.72	1.2	2.4	0.83	2.81	2.27	1.27	2.9	bta04540	Gap junction	NM_174435.1
ITGA4	integrin, alpha 4 (antigen CD49D, alpha 4 subunit of VLA-4 receptor)	2.07	2.9	2.28	2.19	2.71	2.43	1.59	2.66	2.9	bta04514	Cell adhesion molecules (CAMs)	NM_174748.1
CSNK1G3	casein kinase 1, gamma 3	0	1.59	1.12	2.9	1.36	0	0	0.6	2.9	bta04340	Hedgehog signaling pathway	NM_001105329.2
TGFBR1	transforming growth factor, beta receptor I (activin A receptor type II-like kinase, 53kDa)	0	2.06	2.32	1.08	2.9	0.53	2.37	1.65	2.9	bta04144	Endocytosis	NM_174621.2
PIK3R2	phosphoinositide-3-kinase, regulatory subunit 2 (beta)	-0.89	2.9	0.24	-1.55	0.89	2.31	1.24	0.71	2.9	bta04012	ErbB signaling pathway	NM_174576.2
MAPK3	mitogen-activated protein kinase 3	2.89	-2.65	-2.74	-1.99	-1.62	2.77	-2.78	-1.71	2.89	bta05142	Chagas disease (American trypanosomiasis)	NM_001110018.1
PDGFB	platelet-derived growth factor beta polypeptide (simian sarcoma viral (v-sis) oncogene homolog)	1.3	2.32	2.89	-1.86	-2.16	2.38	2.36	-2.65	2.89	bta04510	Focal adhesion	NM_001017953.2
EIF2S2	eukaryotic translation initiation factor 2, subunit 2 beta, 38kDa	-2	-2.64	-2.34	-1.6	2.89	-2.25	-1.26	-1.05	2.89	bta03013	RNA transport	NM_001015621.1
RB1	retinoblastoma 1 (including osteosarcoma)	2.44	2.88	1.79	0.97	2.26	2.02	1.62	0.66	2.88	bta05220	Chronic myeloid leukemia	NM_001076907.1
RB1	retinoblastoma 1 (including osteosarcoma)	2.44	2.88	1.79	0.97	2.26	2.02	1.62	0.66	2.88	bta05219	Bladder cancer	NM_001076907.1
PRKCA	protein kinase C, alpha	2.24	1.74	2.57	2.88	1.68	2.55	1.45	2.06	2.88	bta04730	Long-term depression	NM_174435.1
CAMK2D	calcium/calmodulin-dependent protein kinase (CaM kinase) II delta	1.57	2.6	2.37	1.78	2.88	2.49	2.32	2.28	2.88	bta04725	Cholinergic synapse	NM_001046333.1
MAPK14	mitogen-activated protein kinase 14	0	2.88	-2.12	0.77	0	0.78	1.14	0.59	2.88	bta04722	Neurotrophin signaling pathway	NM_001102174.1
CD247		2.88	-2.29	2.29	2.51	-1.47	2.61	0.84	1.02	2.88	bta04650	Natural killer cell mediated cytotoxicity	NM_174012.2
DDX3Y	DEAD (Asp-Glu-Ala-Asp) box polypeptide 3, Y-linked	2.88	-1.75	-2.18	0.63	-1.17	-2.52	-1.89	-1.68	2.88	bta04622	RIG-I-like receptor signaling pathway	NM_001172595.1
CR2	complement component (3d/Epstein Barr virus) receptor 2	0	2.88	1.35	0.1	1.08	0.24	0.08	1.43	2.88	bta04610	Complement and coagulation cascades	NM_001198991.1
SMAP1	stromal membrane-associated protein 1	1.56	0.87	1.89	2.34	1.99	2.66	2.88	1.95	2.88	bta04144	Endocytosis	XM_002690008.2
CNOT6L	CCR4-NOT transcription complex, subunit 6-like	2.88	0	1.32	1.81	0	0.99	0	0.34	2.88	bta03018	RNA degradation	NM_001191523.1
PRKCA	protein kinase C, alpha	2.86	2.08	2.35	2.29	2.6	2.13	1.51	2.7	2.86	bta04724	Glutamatergic synapse	NM_174435.1
PTEN	phosphatase and tensin homolog (mutated in multiple advanced cancers 1)	1.63	0	1.49	1.82	2.86	2.69	2.46	0.77	2.86	bta04070	Phosphatidylinositol signaling system	XM_002698370.2
ABL1	c-abl oncogene 1, receptor tyrosine kinase	0	1.58	0	0.46	0.02	2.86	0.63	0.24	2.86	bta04012	ErbB signaling pathway	NM_001206860.1
PPP2R2B	protein phosphatase 2 (formerly 2A), regulatory subunit B, beta isoform	0	0	0	2.86	-0.72	0	-0.11	0	2.86	bta03015	mRNA surveillance pathway	NM_001014879.2
SMG6	smg-6 homolog, nonsense mediated mRNA decay factor (C. elegans)	0.88	1.65	1.65	2.44	1.78	2.86	1.58	1.86	2.86	bta03015	mRNA surveillance pathway	NM_001205827.1
IKBKE	inhibitor of kappa light polypeptide gene enhancer in B-cells, kinase epsilon	2.64	1.14	2.01	0	0	2.85	1.44	1.43	2.85	bta04622	RIG-I-like receptor signaling pathway	NM_001046345.1
PIK3R1	phosphoinositide-3-kinase, regulatory subunit 1 (alpha)	1.83	2.43	2.85	1.4	0.21	0	1.28	1.32	2.85	bta04380	Osteoclast differentiation	NM_174575.1
INPP5D	inositol polyphosphate-5-phosphatase, 145kDa	1.68	0.71	1.14	0	2.42	1.59	2.26	2.85	2.85	bta04070	Phosphatidylinositol signaling system	NM_001101882.1
PIK3R1	phosphoinositide-3-kinase, regulatory subunit 1 (alpha)	1.76	2.84	2.75	2.46	0.37	1.18	1.96	2.06	2.84	bta05212	Pancreatic cancer	NM_174575.1
PIK3R3	phosphoinositide-3-kinase, regulatory subunit 3 (gamma)	0	0	2.01	2.84	0.99	2.1	2.1	1.71	2.84	bta05145	Toxoplasmosis	NM_174796.1
IMPA2	inositol(myo)-1(or 4)-monophosphatase 2	2.4	2.84	1.41	2.4	2.55	1.76	2.18	1.78	2.84	bta04070	Phosphatidylinositol signaling system	NM_001192282.1
ST3GAL5	ST3 beta-galactoside alpha-2,3-sialyltransferase 5 (EC:2.4.99.9)	1.77	1.97	2.29	2.04	2.48	2.84	2.59	2.16	2.84	bta00604	Glycosphingolipid biosynthesis - ganglio series	NM_205807.2
EXT2	exostoses (multiple) 2	0	1.02	1.02	1.75	1.37	2.84	2.19	1.53	2.84	bta00534	Glycosaminoglycan biosynthesis - heparan sulfate	NM_177496.3
PIP4K2A	phosphatidylinositol-5-phosphate 4-kinase, type II, alpha (EC:2.7.1.149)	0	0.83	0.3	1.21	0.37	1.5	2.83	0.54	2.83	bta04810	Regulation of actin cytoskeleton	NM_001192769.1
IKBKG	inhibitor of kappa light polypeptide gene enhancer in B-cells, kinase gamma	0.83	0.43	-1.07	-2.55	-1.08	0.57	2.83	-1.15	2.83	bta04621	NOD-like receptor signaling pathway	NM_174354.3
KDR	kinase insert domain receptor (a type III receptor tyrosine kinase)	0	-2	-2.24	2.83	-1.97	-2.7	-1.31	-0.78	2.83	bta04370	VEGF signaling pathway	NM_001110000.1
STAT5B	signal transducer and activator of transcription 5B	0.94	1.83	1.66	2.83	1.46	1.68	1.78	2.45	2.83	bta04012	ErbB signaling pathway	NM_174617.3
SMN1	survival of motor neuron 1, telomeric	1.03	1.49	1.53	1.48	1.43	0.91	2.83	0	2.83	bta03013	RNA transport	NM_175701.1
FUT8	fucosyltransferase 8	1.28	1.67	1.87	0.78	2.83	0	0.97	1.42	2.83	bta00533	Glycosaminoglycan biosynthesis - keratan sulfate	NM_177501.2
PLCB4	phospholipase C, beta 4	0.52	-1.05	-1.03	2.82	1.86	-2.2	-2.32	-1.32	2.82	bta05146	Amoebiasis	NM_001166510.1
PIK3R2	phosphoinositide-3-kinase, regulatory subunit 2 (beta)	-1.22	2.82	0.38	-2.15	0	1.57	2.69	0.32	2.82	bta04664	Fc epsilon RI signaling pathway	NM_174576.2
MAPK3	mitogen-activated protein kinase 3	2.82	-2.38	-2.51	-1.38	0	2.37	-2.48	-1.6	2.82	bta04620	Toll-like receptor signaling pathway	NM_001110018.1
PIP5K1C	phosphatidylinositol-4-phosphate 5-kinase, type I, gamma	-1.95	0	-2.03	1.38	2.82	2.45	1.87	1.02	2.82	bta04070	Phosphatidylinositol signaling system	NM_001205645.1
PRKCA	protein kinase C, alpha	0.33	1.48	1.9	1.82	2.18	2.82	1.69	1.91	2.82	bta04020	Calcium signaling pathway	NM_174435.1
MAPKAPK5	mitogen-activated protein kinase-activated protein kinase 5	2.79	1.12	0.87	0.15	0.82	2.23	2.82	1.25	2.82	bta04010	MAPK signaling pathway	NM_001206858.1
NBN	nibrin	1.62	2.61	1.28	0.85	2.82	-0.19	0	0.28	2.82	bta03440	Homologous recombination	NM_001075837.2
GK	glycerol kinase	0	2.82	0.08	0	0.09	0.51	1.07	0.17	2.82	bta00561	Glycerolipid metabolism	NM_001075236.1
GK	glycerol kinase	0	2.82	0.08	0	0.09	0.51	1.07	0.17	2.82	bta00030	Pentose phosphate pathway	NM_001075236.1
PIK3R1	phosphoinositide-3-kinase, regulatory subunit 1 (alpha)	2.03	2.36	2.38	2.54	1.03	0.76	2.81	2.07	2.81	bta05214	Glioma	NM_174575.1
FCGR3A	Fc fragment of IgG, low affinity IIIa, receptor (CD16a)	2.81	1.27	-1.03	-0.92	-0.58	-0.23	-0.51	1.04	2.81	bta05140	Leishmaniasis	NM_174317.2
CXCL10	chemokine (C-X-C motif) ligand 10	2.81	0	0	-0.06	-0.16	-0.1	0	0	2.81	bta04620	Toll-like receptor signaling pathway	NM_001046551.1
PIK3CB	phosphoinositide-3-kinase, catalytic, beta polypeptide	1.53	2.55	1.87	2.81	2.22	2.44	1.78	1.64	2.81	bta04510	Focal adhesion	NM_001206047.1
DUSP22	dual specificity phosphatase 22	-2.01	1.64	1.51	1.76	1.57	1.78	2.81	1.23	2.81	bta04010	MAPK signaling pathway	XM_002697612.1
CACNA1S	calcium channel, voltage-dependent, L type, alpha 1S subunit	1.96	1.77	-1.57	2.81	1.52	1.91	1.5	1.2	2.81	bta04010	MAPK signaling pathway	XM_002694242.1
PIK3R3	phosphoinositide-3-kinase, regulatory subunit 3 (gamma)	0	0	2.7	2.69	1.63	1.97	2.45	2.8	2.8	bta05218	Melanoma	NM_174796.1
CXCL10	chemokine (C-X-C motif) ligand 10	2.8	0.04	0	0	0	-0.46	-0.15	0	2.8	bta05164	Influenza A	NM_001046551.1
TRAF6	TNF receptor-associated factor 6	-1.73	-0.54	2.8	-1.06	0	-1.36	-1.68	-2.04	2.8	bta05142	Chagas disease (American trypanosomiasis)	NM_001034661.1
PRKX	protein kinase, X-linked	2.09	-2.38	1.53	1.07	1.24	2.8	2.26	2.04	2.8	bta04962	Vasopressin-regulated water reabsorption	XM_002700423.1
FYN	FYN oncogene related to SRC, FGR, YES	0	0.85	1.51	1.95	0.74	2.8	1.61	0.3	2.8	bta04660	T cell receptor signaling pathway	NM_001077972.1
CXCL10	chemokine (C-X-C motif) ligand 10	2.8	0.04	0	0	0	-0.46	-0.15	0	2.8	bta04623	Cytosolic DNA-sensing pathway	NM_001046551.1
CXCL10	chemokine (C-X-C motif) ligand 10	2.8	0.04	0	0	0	-0.46	-0.15	0	2.8	bta04622	RIG-I-like receptor signaling pathway	NM_001046551.1
CXCL10	chemokine (C-X-C motif) ligand 10	2.8	0.04	0	0	0	-0.46	-0.15	0	2.8	bta04060	Cytokine-cytokine receptor interaction	NM_001046551.1
SLC8A1	solute carrier family 8 (sodium/calcium exchanger), member 1	0	2.79	1	0	0	0.09	0.55	0.39	2.79	bta04974	Protein digestion and absorption	NM_176632.2
SEC23B	Sec23 homolog B (S. cerevisiae)	1.05	1.81	0.78	1.26	0.88	1.67	1.4	2.79	2.79	bta04141	Protein processing in endoplasmic reticulum	NM_001034626.1
FGFR2	fibroblast growth factor receptor 2 (bacteria-expressed kinase, keratinocyte growth factor receptor,	0	-1.46	-1.41	2.78	-1.77	-0.55	0	-1.73	2.78	bta04810	Regulation of actin cytoskeleton	NM_001205310.1
CUL5	cullin 5	1.61	1.23	1.82	2.22	1.58	0	1.28	2.78	2.78	bta04120	Ubiquitin mediated proteolysis	XM_002692966.2
IL12B	interleukin 12B (natural killer cell stimulatory factor 2, cytotoxic lymphocyte maturation factor 2,	-1.43	2.49	1.42	1.19	1.39	1.82	2.77	1.67	2.77	bta05152	Tuberculosis	NM_174356.1
ADAM10	ADAM metallopeptidase domain 10	0.52	1.43	2.15	0.3	2.77	0	1.04	1.43	2.77	bta05010	Alzheimer's disease	NM_174496.2
ABL1	c-abl oncogene 1, receptor tyrosine kinase	1.13	1.69	2.03	1.7	1.6	2.77	1.58	2.29	2.77	bta04360	Axon guidance	NM_001206860.1
PRKACA	protein kinase, cAMP-dependent, catalytic, alpha	2.7	1.32	-1.57	-2.11	-1.98	1.48	2.77	2	2.77	bta04270	Vascular smooth muscle contraction	NM_174584.2
DGKD	diacylglycerol kinase, delta 130kDa	0.89	0.86	0.96	1.31	2.77	1.87	1.92	1.94	2.77	bta04070	Phosphatidylinositol signaling system	NM_001035282.2
PRKCB	protein kinase C, beta 1	1.14	1.54	2.06	2.44	1.64	2.53	2.2	2.77	2.77	bta04020	Calcium signaling pathway	NM_174587.1
ACSL6	acyl-CoA synthetase long-chain family member 6	-1.87	2.77	-2.17	0	0	1.44	0.8	-1.8	2.77	bta03320	PPAR signaling pathway	NM_001038042.1
ITGB1	integrin, beta 1 (fibronectin receptor, beta polypeptide, antigen CD29 includes MDF2, MSK12)	0.13	1.39	0.77	2.76	1.34	1.31	0	0	2.76	bta05200	Pathways in cancer	NM_174368.2
PRKCB	protein kinase C, beta 1	2.46	1.91	1.13	2.11	1.92	2.02	2.12	2.76	2.76	bta05140	Leishmaniasis	NM_174587.1
ADCY9	adenylate cyclase 9	0.26	2.76	1.41	1.71	0.79	1.25	1.08	1.33	2.76	bta04971	Gastric acid secretion	NM_001205917.1
FOXO1	forkhead box O1	1.42	1.99	1.61	1.76	2.37	2.76	1.47	1.81	2.76	bta04910	Insulin signaling pathway	XM_002691748.2
ITGA4	integrin, alpha 4 (antigen CD49D, alpha 4 subunit of VLA-4 receptor)	1.68	2.55	2.43	2.3	2.76	2.47	1.59	2.37	2.76	bta04670	Leukocyte transendothelial migration	NM_174748.1
ERBB4	v-erb-a erythroblastic leukemia viral oncogene homolog 4 (avian)	-0.24	-2.21	-1.84	2.76	-1.75	-1.41	-1.89	-1.27	2.76	bta04144	Endocytosis	XM_002685558.2
UBE2E3	ubiquitin-conjugating enzyme E2E 3, UBC4/5 homolog (yeast)	0.34	0.65	1.35	1.38	1.45	1.11	1.5	2.76	2.76	bta04141	Protein processing in endoplasmic reticulum	NM_001079783.1
EXTL3	exostoses (multiple)-like 3	1.27	1.25	0.97	1.67	2.76	1.14	0.57	1.44	2.76	bta00534	Glycosaminoglycan biosynthesis - heparan sulfate	NM_001082473.1
RB1	retinoblastoma 1 (including osteosarcoma)	2.28	2.75	1.59	1.14	1.61	2.23	1.51	1.12	2.75	bta05200	Pathways in cancer	NM_001076907.1
RPS6KA2	ribosomal protein S6 kinase, 90kDa, polypeptide 2 (EC:2.7.11.1)	0	2.75	2.03	1.51	2.11	1.64	1.39	1.87	2.75	bta04722	Neurotrophin signaling pathway	NM_001192478.1
F2	coagulation factor II (thrombin)	2.34	-1.1	-1.19	2.01	2.22	1.2	-0.81	2.75	2.75	bta04610	Complement and coagulation cascades	NM_173877.1
PIK3R3	phosphoinositide-3-kinase, regulatory subunit 3 (gamma)	0.22	0.32	2.75	2.46	1.99	2.15	1.73	2.46	2.75	bta04510	Focal adhesion	NM_174796.1
SEC31B	SEC31 homolog B (S. cerevisiae)	1.38	1.09	0	1.41	0.86	1.88	0.79	2.75	2.75	bta04141	Protein processing in endoplasmic reticulum	NM_001192161.1
ARHGEF6	Rac/Cdc42 guanine nucleotide exchange factor (GEF) 6	0	0.34	1.21	2.74	1.23	2.06	1.42	1.24	2.74	bta04810	Regulation of actin cytoskeleton	NM_001193000.1
PTK2	PTK2 protein tyrosine kinase 2	2.56	-2.08	2.36	1.57	-1.7	2.74	2.08	1.74	2.74	bta04510	Focal adhesion	NM_001075250.2
IGF1R	insulin-like growth factor 1 receptor	-1.75	1.96	1.98	1.28	1.91	2.28	2.74	1.55	2.74	bta04144	Endocytosis	NM_001244612.1
ULK2	Unc-51 like kinase 2 (C. elegans)	0.78	0	0	0	1.15	2.74	2.58	0.88	2.74	bta04140	Regulation of autophagy	NM_001102321.1
ITGB1	integrin, beta 1 (fibronectin receptor, beta polypeptide, antigen CD29 includes MDF2, MSK12)	0.21	1.57	0.81	2.73	1.35	1.34	0	0	2.73	bta05222	Small cell lung cancer	NM_174368.2
PIK3CA	phosphoinositide-3-kinase, catalytic, alpha polypeptide	2.73	0	0	-0.47	1.83	-2.48	-1.39	0	2.73	bta05220	Chronic myeloid leukemia	NM_174574.1
WNT2B	wingless-type MMTV integration site family, member 2B	1.58	2.73	-1.88	2.27	-1.43	1.68	1.46	1.86	2.73	bta05217	Basal cell carcinoma	NM_001099363.1
CUL2	cullin 2	0.31	1.46	2.32	1.38	2.73	2.07	2.32	0.73	2.73	bta05211	Renal cell carcinoma	NM_001076909.1
WNT2B	wingless-type MMTV integration site family, member 2B	1.58	2.73	-1.88	2.27	-1.43	1.68	1.46	1.86	2.73	bta05200	Pathways in cancer	NM_001099363.1
TLR5	toll-like receptor 5	0	0.79	0	2.73	0.74	-0.13	-0.62	-1.2	2.73	bta04620	Toll-like receptor signaling pathway	NM_001040501.1
WNT2B	wingless-type MMTV integration site family, member 2B	2.73	2.28	-2.48	1.33	-0.31	2.02	1.69	1.82	2.73	bta04310	Wnt signaling pathway	NM_001099363.1
SEC24A		0.87	0.5	1.88	1.92	2.73	0.93	0.84	0.49	2.73	bta04141	Protein processing in endoplasmic reticulum	NM_001101849.1
CUL2	cullin 2	0.31	1.46	2.32	1.38	2.73	2.07	2.32	0.73	2.73	bta04120	Ubiquitin mediated proteolysis	NM_001076909.1
PIK3R1	phosphoinositide-3-kinase, regulatory subunit 1 (alpha)	1.21	1.89	2.34	2.52	1.33	1.71	2.72	1.55	2.72	bta05221	Acute myeloid leukemia	NM_174575.1
PIK3R3	phosphoinositide-3-kinase, regulatory subunit 3 (gamma)	0	0.93	2.19	2.72	1.93	2.45	1.99	2.64	2.72	bta05215	Prostate cancer	NM_174796.1
PIK3CB	phosphoinositide-3-kinase, catalytic, beta polypeptide	0.25	2.35	1.93	1.37	1.82	2.72	2.23	0.9	2.72	bta05214	Glioma	NM_001206047.1
PIK3R1	phosphoinositide-3-kinase, regulatory subunit 1 (alpha)	0.89	2.03	2.72	1.43	0	0.94	1.05	0.9	2.72	bta05164	Influenza A	NM_174575.1
CCL25	chemokine (C-C motif) ligand 25	2.28	2.72	1.39	1.84	1.28	1.73	2.02	1.84	2.72	bta04672	Intestinal immune network for IgA production	NM_001046569.2
RAF1	v-raf-1 murine leukemia viral oncogene homolog 1	0.43	2.38	1.39	1.79	1.71	2.72	2.22	2.34	2.72	bta04510	Focal adhesion	NM_001102505.1
CCL25	chemokine (C-C motif) ligand 25	2.28	2.72	1.39	1.84	1.28	1.73	2.02	1.84	2.72	bta04060	Cytokine-cytokine receptor interaction	NM_001046569.2
SLC8A3	solute carrier family 8 (sodium-calcium exchanger), member 3	-1.43	-2.25	-1.61	2.72	-1.58	-2.57	-1.9	-2.29	2.72	bta04020	Calcium signaling pathway	NM_001191199.1
SOAT1	sterol O-acyltransferase (acyl-Coenzyme A: cholesterol acyltransferase) 1	0.01	2.72	1.76	0.43	1.37	1.3	2.62	1.64	2.72	bta00100	Steroid biosynthesis	NM_001034206.1
CTNNB1	catenin (cadherin-associated protein), beta 1, 88kDa	0.3	0.31	1.81	2.71	1.74	1.9	1.36	0.7	2.71	bta05200	Pathways in cancer	NM_001076141.1
FZD5	frizzled homolog 5 (Drosophila)	-2.25	-1.35	1.36	-1.47	2.71	-1.22	-1.81	-0.93	2.71	bta05200	Pathways in cancer	XM_002685540.2
PIK3R1	phosphoinositide-3-kinase, regulatory subunit 1 (alpha)	2.46	1.81	2.27	2.71	1.37	1.84	2.05	1.71	2.71	bta05200	Pathways in cancer	NM_174575.1
PLCB4	phospholipase C, beta 4	0.28	-0.93	-1.02	2.71	1.66	-2.34	-2.38	-1.41	2.71	bta05143	African trypanosomiasis	NM_001166510.1
PLCB4	phospholipase C, beta 4	0.28	-0.93	-1.02	2.71	1.66	-2.34	-2.38	-1.41	2.71	bta04972	Pancreatic secretion	NM_001166510.1
PLCB4	phospholipase C, beta 4	0.28	-0.93	-1.02	2.71	1.66	-2.34	-2.38	-1.41	2.71	bta04970	Salivary secretion	NM_001166510.1
PLCB4	phospholipase C, beta 4	0.28	-0.93	-1.02	2.71	1.66	-2.34	-2.38	-1.41	2.71	bta04961	Endocrine and other factor-regulated calcium reabsorption	NM_001166510.1
PIK3R3	phosphoinositide-3-kinase, regulatory subunit 3 (gamma)	1.27	2.6	2.59	2.71	1.91	2.14	2.59	2.03	2.71	bta04930	Type II diabetes mellitus	NM_174796.1
PIK3R1	phosphoinositide-3-kinase, regulatory subunit 1 (alpha)	0.13	0.99	2.71	2.63	0.01	1.48	1.12	1.71	2.71	bta04810	Regulation of actin cytoskeleton	NM_174575.1
PIK3R1	phosphoinositide-3-kinase, regulatory subunit 1 (alpha)	1.16	2.69	2.36	2.71	1.8	0.73	1.44	0.74	2.71	bta04510	Focal adhesion	NM_174575.1
PIK3R1	phosphoinositide-3-kinase, regulatory subunit 1 (alpha)	1.77	2.25	2.7	2.17	0.47	1.53	2.28	1.6	2.7	bta05222	Small cell lung cancer	NM_174575.1
EIF2AK4	eukaryotic translation initiation factor 2 alpha kinase 4	1.34	2.7	0.64	1.37	2.32	0.64	2.21	1.57	2.7	bta05164	Influenza A	XM_002690785.1
GRIN2B	glutamate receptor, ionotropic, N-methyl D-aspartate 2B	0	0	-0.13	2.7	1.14	0	-0.03	0	2.7	bta05016	Huntington's disease	NM_001192921.1
WNT2B	wingless-type MMTV integration site family, member 2B	2.7	0	-1.5	2.01	-0.55	1.94	0.48	1.13	2.7	bta04916	Melanogenesis	NM_001099363.1
STAT1	signal transducer and activator of transcription 1, 91kDa	2.24	1.49	2.62	1.8	2.7	-2.28	-2.5	1.87	2.7	bta04380	Osteoclast differentiation	NM_001077900.1
TGFBR1	transforming growth factor, beta receptor I (activin A receptor type II-like kinase, 53kDa)	0	2.15	2.7	1.97	2.49	0.95	2.11	1.4	2.7	bta04380	Osteoclast differentiation	NM_174621.2
CDC25C	cell division cycle 25 homolog C (S. pombe)	2.7	-1.08	1.48	0.81	1.36	0	-1.47	1.65	2.7	bta04110	Cell cycle	NM_001097996.1
PIGN	phosphatidylinositol glycan anchor biosynthesis, class N	0	1.55	1.57	2.09	1.62	2.06	2.7	1.52	2.7	bta00563	Glycosylphosphatidylinositol(GPI)-anchor biosynthesis	NM_001192606.1
XYLT1	xylosyltransferase I	0	0.86	0	0	1.51	2.7	1.65	1.74	2.7	bta00532	Glycosaminoglycan biosynthesis - chondroitin sulfate	XM_002698037.1
NFKB1	nuclear factor of kappa light polypeptide gene enhancer in B-cells 1 (p105)	0	2.69	2.28	1.01	0	0	1.57	0	2.69	bta05212	Pancreatic cancer	NM_001076409.1
CASP1	caspase 1, apoptosis-related cysteine peptidase (interleukin 1, beta, convertase)	1.56	2.69	1.74	2.61	2.32	-1.3	1.29	-0.6	2.69	bta05164	Influenza A	XM_002692921.1
NLRP3		2.26	2.52	2.26	2.64	1.78	1.29	2.03	2.69	2.69	bta05164	Influenza A	NM_001102219.1
AP2A1	adaptor protein complex AP-2, alpha 1 subunit	-0.54	0	0	-0.71	0	2.69	1.58	0	2.69	bta05016	Huntington's disease	NM_001191440.1
CYCT	cytochrome c, testis	-1.27	2.69	-2.41	-2.38	-1.11	-1.35	-1.69	-0.24	2.69	bta05012	Parkinson's disease	NM_001077963.1
ITPR3	inositol 1,4,5-triphosphate receptor, type 3	0	-1.87	0	0	-0.61	2.69	1.35	0	2.69	bta05010	Alzheimer's disease	NM_174370.2
AP2A1	adaptor protein complex AP-2, alpha 1 subunit	-0.54	0	0	-0.71	0	2.69	1.58	0	2.69	bta04961	Endocrine and other factor-regulated calcium reabsorption	NM_001191440.1
ITPR3	inositol 1,4,5-triphosphate receptor, type 3	0	-1.87	0	0	-0.61	2.69	1.35	0	2.69	bta04730	Long-term depression	NM_174370.2
ITPR3	inositol 1,4,5-triphosphate receptor, type 3	0	-1.87	0	0	-0.61	2.69	1.35	0	2.69	bta04725	Cholinergic synapse	NM_174370.2
PLCB2	phospholipase C, beta 2	0.36	1.04	1.48	2.22	-1.34	1.86	1.97	2.69	2.69	bta04724	Glutamatergic synapse	NM_001191401.1
PAK2	p21 (CDKN1A)-activated kinase 2	1.27	2.69	1.24	0	1.95	2.27	1.44	1.33	2.69	bta04510	Focal adhesion	NM_001206727.1
WNT2	wingless-type MMTV integration site family member 2	-2.22	2.37	1.44	1.67	2.69	-0.59	-1.61	-0.09	2.69	bta04310	Wnt signaling pathway	NM_001013001.1
AP2A1	adaptor protein complex AP-2, alpha 1 subunit	-0.54	0	0	-0.71	0	2.69	1.58	0	2.69	bta04144	Endocytosis	NM_001191440.1
CHEK1	CHK1 checkpoint homolog (S. pombe)	0.94	1.07	1.81	0.48	1.12	2.69	0.45	1.1	2.69	bta04110	Cell cycle	NM_001098023.1
ITPR2	inositol 1,4,5-triphosphate receptor, type 2	0.35	2.21	1.85	2.33	1.54	2.48	2.69	1.94	2.69	bta04020	Calcium signaling pathway	NM_174369.2-2
PAPSS2	3'-phosphoadenosine 5'-phosphosulfate synthase 2	-1.96	2.69	1.38	1.11	0	1.29	1.67	1.68	2.69	bta00920	Sulfur metabolism	NM_001076075.1
PAPSS2	3'-phosphoadenosine 5'-phosphosulfate synthase 2	-1.96	2.69	1.38	1.11	0	1.29	1.67	1.68	2.69	bta00450	Selenocompound metabolism	NM_001076075.1
PAPSS2	3'-phosphoadenosine 5'-phosphosulfate synthase 2	-1.96	2.69	1.38	1.11	0	1.29	1.67	1.68	2.69	bta00230	Purine metabolism	NM_001076075.1
GSK3B	glycogen synthase kinase 3 beta	0	1.81	0	0	0.98	1.19	2.68	0.5	2.68	bta05164	Influenza A	NM_001101310.1-2
PIK3R1	phosphoinositide-3-kinase, regulatory subunit 1 (alpha)	1.22	2.17	2.68	1.64	0	0.42	1.51	1.13	2.68	bta05142	Chagas disease (American trypanosomiasis)	NM_174575.1
PIK3R1	phosphoinositide-3-kinase, regulatory subunit 1 (alpha)	1.22	2.17	2.68	1.64	0	0.42	1.51	1.13	2.68	bta04973	Carbohydrate digestion and absorption	NM_174575.1
MAP2K4	mitogen-activated protein kinase kinase 4	2.05	0.58	0	0	0.35	2.68	1.02	0.04	2.68	bta04664	Fc epsilon RI signaling pathway	NM_001099038.1
TBK1	TANK-binding kinase 1	0	2.68	0	0	0.15	0.43	0	0.18	2.68	bta04623	Cytosolic DNA-sensing pathway	NM_001192755.1
ITPR2	inositol 1,4,5-triphosphate receptor, type 2	0	1	1.97	2.67	1.86	1.75	2.45	1.5	2.67	bta05010	Alzheimer's disease	NM_174369.2-2
PRKAR2B	protein kinase, cAMP-dependent, regulatory, type II, beta	-0.78	0	1.01	0.6	0.18	0.64	2.67	1.52	2.67	bta04910	Insulin signaling pathway	NM_174649.2
ITPR2	inositol 1,4,5-triphosphate receptor, type 2	0	1	1.97	2.67	1.86	1.75	2.45	1.5	2.67	bta04730	Long-term depression	NM_174369.2-2
ITPR2	inositol 1,4,5-triphosphate receptor, type 2	0	1	1.97	2.67	1.86	1.75	2.45	1.5	2.67	bta04725	Cholinergic synapse	NM_174369.2-2
PLCB4	phospholipase C, beta 4	0.34	-0.93	-0.99	2.67	1.93	-2.3	-2.14	-1.58	2.67	bta04720	Long-term potentiation	NM_001166510.1
GRB2	growth factor receptor-bound protein 2	1.71	2.54	1.23	0.86	0	1.46	2.66	1.27	2.66	bta05220	Chronic myeloid leukemia	NM_001034630.1
RB1	retinoblastoma 1 (including osteosarcoma)	2.58	2.66	2.06	0.99	2.2	1.8	1.62	0.8	2.66	bta05218	Melanoma	NM_001076907.1
FGFR2	fibroblast growth factor receptor 2 (bacteria-expressed kinase, keratinocyte growth factor receptor,	-0.7	-1.66	-1.68	2.66	-1.89	-2.45	-1.24	-2.18	2.66	bta05215	Prostate cancer	NM_001205310.1
PHKG2	phosphorylase kinase, gamma 2 (testis)	-1.68	-2.33	-1.79	-1.54	-1.76	2.66	1.87	-1.43	2.66	bta04910	Insulin signaling pathway	NM_001046128.1
PIK3R2	phosphoinositide-3-kinase, regulatory subunit 2 (beta)	-2.25	2.66	0.71	-1.77	1.42	2	1.14	0	2.66	bta04666	Fc gamma R-mediated phagocytosis	NM_174576.2
PARD3	par-3 partitioning defective 3 homolog (C. elegans)	-2.44	0	0	2.66	-1.84	-2.37	-1.98	-1.25	2.66	bta04530	Tight junction	XM_002692115.2
MAP2K1	mitogen-activated protein kinase kinase 1	0	1.5	2.27	2.52	1.74	2.66	1.92	1.32	2.66	bta04510	Focal adhesion	NM_001130752.1
UBE2E2	ubiquitin-conjugating enzyme E2E 2 (UBC4/5 homolog, yeast)	0	2.66	1.41	0.61	1.38	1.29	1.7	1.94	2.66	bta04141	Protein processing in endoplasmic reticulum	NM_001191190.1
ITPR3	inositol 1,4,5-triphosphate receptor, type 3	0	-1.82	0	0	-0.74	2.65	1.41	0	2.65	bta04724	Glutamatergic synapse	NM_174370.2
PIK3R3	phosphoinositide-3-kinase, regulatory subunit 3 (gamma)	0	0	2.65	2.53	1.38	1.63	2.13	1.98	2.65	bta04650	Natural killer cell mediated cytotoxicity	NM_174796.1
GHR	growth hormone receptor	-0.66	0	0	2.65	-1.36	0	0	0	2.65	bta04630	Jak-STAT signaling pathway	NM_176608.1
PLCB2	phospholipase C, beta 2	0.63	0.76	1.21	2.17	-1.22	1.69	2.08	2.65	2.65	bta04540	Gap junction	NM_001191401.1
SEMA3D	sema domain, immunoglobulin domain (Ig), short basic domain, secreted, (semaphorin) 3D	-1.39	-1.5	-0.96	2.65	1.11	-0.92	-0.56	0	2.65	bta04360	Axon guidance	NM_001206096.1
UBE2F	NEDD8-conjugating enzyme (NCE2)	0.5	2.59	1.94	0	2.65	1.84	1.49	0.14	2.65	bta04120	Ubiquitin mediated proteolysis	NM_001076443.1
RFWD2		0	2.65	0.81	0	1.15	0.13	1.59	0.81	2.65	bta04120	Ubiquitin mediated proteolysis	NM_001103256.1
RFWD2		0	2.65	0.81	0	1.15	0.13	1.59	0.81	2.65	bta04115	p53 signaling pathway	NM_001103256.1
MAPK14	mitogen-activated protein kinase 14	2.1	2.65	-2.27	2.06	-0.84	1.1	2.17	2.6	2.65	bta04010	MAPK signaling pathway	NM_001102174.1
PRKACA	protein kinase, cAMP-dependent, catalytic, alpha	2.12	1.18	-1.61	-1.62	-1.72	1.46	2.64	1.54	2.64	bta05414	Dilated cardiomyopathy	NM_174584.2
RUNX1	runt-related transcription factor 1 (acute myeloid leukemia 1; aml1 oncogene)	0	0.63	0.66	0.44	1.34	2.16	2.64	1.91	2.64	bta05221	Acute myeloid leukemia	XM_002685147.2
PIK3R5	phosphoinositide-3-kinase, regulatory subunit 5	2.1	-1.67	1.38	0.88	1.32	1.8	2.64	1.31	2.64	bta05200	Pathways in cancer	XM_002707761.2
STK36	serine/threonine kinase 36, fused homolog (Drosophila)	-1.69	2.04	2.64	0.75	-2.5	1.3	-1.43	-1.24	2.64	bta05200	Pathways in cancer	NM_001205636.1
LSP1	lymphocyte-specific protein 1	1.23	1.67	2.29	1.25	2.56	2.64	2.4	1.88	2.64	bta05152	Tuberculosis	NM_001075374.1
RAF1	v-raf-1 murine leukemia viral oncogene homolog 1	1.13	2.49	2.64	0	1.78	0.69	1.09	1.06	2.64	bta04370	VEGF signaling pathway	NM_001102505.1
RAB4A	RAB4A, member RAS oncogene family	0	0.32	1.44	2.13	2.64	1.58	2.26	1.32	2.64	bta04144	Endocytosis	NM_001038685.1
WNT2	wingless-type MMTV integration site family member 2	-2.01	2.63	0.91	2.21	1.38	-1.54	-1.68	-1.58	2.63	bta05217	Basal cell carcinoma	NM_001013001.1
GRB2	growth factor receptor-bound protein 2	1.5	1.28	2.63	1.92	1.58	2.61	2.03	1.75	2.63	bta05215	Prostate cancer	NM_001034630.1
PIK3R1	phosphoinositide-3-kinase, regulatory subunit 1 (alpha)	1.24	2.06	2.63	1.75	0	0.56	1.43	1.14	2.63	bta05210	Colorectal cancer	NM_174575.1
TCEB2	transcription elongation factor B (SIII), polypeptide 2 (18kDa, elongin B)	-1.38	2.63	-2.41	0	-2.07	1.31	1.69	0.36	2.63	bta05200	Pathways in cancer	NM_001034800.1
WNT2	wingless-type MMTV integration site family member 2	-2.01	2.63	0.91	2.21	1.38	-1.54	-1.68	-1.58	2.63	bta05200	Pathways in cancer	NM_001013001.1
PDGFD	platelet-derived growth factor, D polypeptide	1.68	1.44	0.82	0.73	2.63	1.74	1.83	1.34	2.63	bta04510	Focal adhesion	NM_001083706.1
PTCH1	patched homolog 1	1.12	0.55	0	1.5	1.54	2.24	0.75	2.63	2.63	bta04340	Hedgehog signaling pathway	NM_001205879.1
DNAJC3	clone IMAGE:1542282	0	2.63	1.83	1.47	1.85	0	2.17	0.83	2.63	bta04141	Protein processing in endoplasmic reticulum	NM_174756.2
ATP6V0A4	ATPase, H+ transporting, lysosomal V0 subunit a4	-1.67	2.63	0	-0.94	0.17	0	1.27	0.34	2.63	bta00190	Oxidative phosphorylation	NM_001205851.1
RUNX1T1		1.49	0	1.7	1.32	1.95	1.39	2.62	1.38	2.62	bta05200	Pathways in cancer	NM_001099385.1
CREB3L2		-0.49	2.62	0.82	0.95	0.81	1.37	1.1	0	2.62	bta04962	Vasopressin-regulated water reabsorption	NM_001102533.1
SOCS7	suppressor of cytokine signaling 7	1.99	1.18	1.89	2.62	1.86	1.59	1.46	0	2.62	bta04630	Jak-STAT signaling pathway	NM_001206013.1
CTNNB1	catenin (cadherin-associated protein), beta 1, 88kDa	0	2.11	0	2.62	2.17	2.07	1.65	2.04	2.62	bta04510	Focal adhesion	NM_001076141.1
PIK3R3	phosphoinositide-3-kinase, regulatory subunit 3 (gamma)	0	0	2.3	2.62	1.51	1.11	0.1	0.55	2.62	bta04380	Osteoclast differentiation	NM_174796.1
PLCB2	phospholipase C, beta 2	1.09	1.44	1.59	2.62	-1.07	1.72	2.08	2.13	2.62	bta04310	Wnt signaling pathway	NM_001191401.1
ITPR3	inositol 1,4,5-triphosphate receptor, type 3	0	-1.47	0	0	-0.15	2.62	1.36	0	2.62	bta04270	Vascular smooth muscle contraction	NM_174370.2
IGF1R	insulin-like growth factor 1 receptor	-1.44	0	1.32	0	0	0.31	2.61	0.6	2.61	bta05215	Prostate cancer	NM_001244612.1
PDGFB	platelet-derived growth factor beta polypeptide (simian sarcoma viral (v-sis) oncogene homolog)	0	0	0.45	-2.35	-1.86	2.61	1.29	-1.63	2.61	bta05214	Glioma	NM_001017953.2
MAP2K4	mitogen-activated protein kinase kinase 4	2.42	1.56	0.67	0.57	0	2.61	1.61	0.3	2.61	bta05142	Chagas disease (American trypanosomiasis)	NM_001099038.1
UBE2D2	ubiquitin-conjugating enzyme E2D 2 (UBC4/5 homolog, yeast)	1.37	0	2.58	1.7	1.45	2.61	2.53	1.76	2.61	bta04141	Protein processing in endoplasmic reticulum	NM_001046496.1
NFE2L2	nuclear factor (erythroid-derived 2)-like 2	0.48	2.61	1.14	0	1.13	1.04	2.16	2.15	2.61	bta04141	Protein processing in endoplasmic reticulum	NM_001011678.2
IGF1R	insulin-like growth factor 1 receptor	-1.65	1.63	1.7	1.66	2.6	1.03	0.95	1.29	2.6	bta05214	Glioma	NM_001244612.1
STAT5A	signal transducer and activator of transcription 5A	0.44	0.83	0	0	0	2.6	1.36	0	2.6	bta05162	Measles	NM_001012673.1
BTRC	beta-transducin repeat containing	0	1.19	1.78	0.82	1.74	0.96	2.6	1.8	2.6	bta04710	Circadian rhythm - mammal	NM_001083475.1
MYH15		0	0	0	2.6	0	0	0	0	2.6	bta04530	Tight junction	XM_002684737.2
GNA13	guanine nucleotide binding protein (G protein), alpha 13	0	2.6	1.81	0.75	1.97	1.54	0	0.77	2.6	bta04270	Vascular smooth muscle contraction	XM_002696232.1
PEX13	peroxisomal biogenesis factor 13	1.21	1.07	1.38	-0.03	2.6	-1.68	1.15	0	2.6	bta04146	Peroxisome	NM_001076212.1
DDX20	DEAD (Asp-Glu-Ala-Asp) box polypeptide 20	1.03	1.48	1.12	1.63	1.91	0.11	2.6	0	2.6	bta03013	RNA transport	NM_001102118.1
STAT5A	signal transducer and activator of transcription 5A	0.47	1.31	0.27	0	0	2.59	1.52	0	2.59	bta05200	Pathways in cancer	NM_001012673.1
PAX6	paired box 6	0	-2.45	-1.14	1.2	2.59	-1.53	-1.74	0	2.59	bta04950	Maturity onset diabetes of the young	NM_001040645.1
GNB1	guanine nucleotide binding protein (G protein), beta polypeptide 1	1.37	0	0	2.59	0.42	1.91	1.85	0	2.59	bta04744	Phototransduction	NM_175777.3
PIK3R1	phosphoinositide-3-kinase, regulatory subunit 1 (alpha)	1.84	2.33	2.11	2.59	0.77	0.67	1.55	1.52	2.59	bta04666	Fc gamma R-mediated phagocytosis	NM_174575.1
COL11A1	collagen, type XI, alpha 1	-1.59	-0.17	-1.5	2.59	0	0	-1.62	-1.98	2.59	bta04512	ECM-receptor interaction	NM_001166509.1
NEDD4L	neural precursor cell expressed, developmentally down-regulated gene 4-like	0	-0.14	0	2.59	0.11	0.95	0.68	0	2.59	bta04144	Endocytosis	XM_002697776.2
PPP3CB	protein phosphatase 3 (formerly 2B), catalytic subunit, beta isoform	0	1.59	1.06	2.59	1.07	1.17	0.73	0	2.59	bta04020	Calcium signaling pathway	NM_001099214.1
GNAQ	guanine nucleotide binding protein (G protein), q polypeptide	0	2.59	2.11	1.94	1.6	1.33	1.36	1.93	2.59	bta04020	Calcium signaling pathway	NM_001110002.1
PRKACB	protein kinase, cAMP-dependent, catalytic, beta	2.59	0	1.42	0.48	1.86	0	1.41	0.99	2.59	bta04020	Calcium signaling pathway	NM_174585.2
PIK3R1	phosphoinositide-3-kinase, regulatory subunit 1 (alpha)	1.36	2.08	2.58	2.11	0	0.78	1.4	1.2	2.58	bta05223	Non-small cell lung cancer	NM_174575.1
NFKB1	nuclear factor of kappa light polypeptide gene enhancer in B-cells 1 (p105)	0	2	1.87	1.52	2.47	0.31	2.1	2.58	2.58	bta05220	Chronic myeloid leukemia	NM_001076409.1
NFKB2	nuclear factor of kappa light polypeptide gene enhancer in B-cells 2 (p49/p100)	-0.32	0	-0.18	-0.43	-1.12	2.58	-0.36	-1.03	2.58	bta05200	Pathways in cancer	NM_001102101.1
PIK3R2	phosphoinositide-3-kinase, regulatory subunit 2 (beta)	-0.01	2.58	0	-1.13	0.34	1.99	1.18	0	2.58	bta05162	Measles	NM_174576.2
PAK2	p21 (CDKN1A)-activated kinase 2	1.45	2.58	1.49	2.32	1.89	1.96	2.03	1.8	2.58	bta04810	Regulation of actin cytoskeleton	NM_001206727.1
BRAF	v-raf murine sarcoma viral oncogene homolog B1	0.45	0	0.13	0	0	1.03	2.58	2.02	2.58	bta04722	Neurotrophin signaling pathway	XM_002687002.2
PRKCA	protein kinase C, alpha	0	1.09	1.43	2.22	2.03	2.58	1.56	1.3	2.58	bta04370	VEGF signaling pathway	NM_174435.1
CTBP1	C-terminal binding protein 1	1.74	-1.1	-1.21	-1.18	-0.33	2.58	-1.54	-0.99	2.58	bta04310	Wnt signaling pathway	XM_002688450.1
HSD17B4	hydroxysteroid (17-beta) dehydrogenase 4	1.71	2.28	1	0.81	2.58	0	0.44	0.51	2.58	bta04146	Peroxisome	NM_001007809.1
HSPA4L		0	0.07	2.58	2.16	1.26	0	1.42	0.91	2.58	bta04141	Protein processing in endoplasmic reticulum	XM_002707745.2
IGF1R	insulin-like growth factor 1 receptor	-0.37	0.71	0.19	0	0.26	0.39	2.58	0.72	2.58	bta04114	Oocyte meiosis	NM_001244612.1
HSD17B4	hydroxysteroid (17-beta) dehydrogenase 4	1.71	2.28	1	0.81	2.58	0	0.44	0.51	2.58	bta00120	Primary bile acid biosynthesis	NM_001007809.1
CUL2	cullin 2	0.57	1.41	2.37	1.42	2.57	2.41	2.55	0.77	2.57	bta05200	Pathways in cancer	NM_001076909.1
RIPK1	receptor (TNFRSF)-interacting serine-threonine kinase 1	2.57	1.72	1.15	0.93	0.67	1.78	1.86	0	2.57	bta05160	Hepatitis C	NM_001035012.1
NDUFA10	NADH dehydrogenase (ubiquinone) 1 alpha subcomplex, 10, 42kDa	0.28	1.15	0.94	1.65	1.21	2.57	2.03	2.07	2.57	bta05016	Huntington's disease	NM_176655.2
NDUFA10	NADH dehydrogenase (ubiquinone) 1 alpha subcomplex, 10, 42kDa	0.28	1.15	0.94	1.65	1.21	2.57	2.03	2.07	2.57	bta05012	Parkinson's disease	NM_176655.2
NDUFA10	NADH dehydrogenase (ubiquinone) 1 alpha subcomplex, 10, 42kDa	0.28	1.15	0.94	1.65	1.21	2.57	2.03	2.07	2.57	bta05010	Alzheimer's disease	NM_176655.2
PFN2	profilin 2	0.62	0.96	2.57	0	0	-0.81	-0.89	-0.53	2.57	bta04810	Regulation of actin cytoskeleton	NM_001128197.1
SOS1	son of sevenless homolog 1 (Drosophila)	1.41	2.57	2.28	0.68	1.2	0	1.62	0.73	2.57	bta04660	T cell receptor signaling pathway	XM_002691241.2
IL12RB1	interleukin 12 receptor, beta 1	0.27	-2.01	-1.26	0.15	0	2.57	1.81	1.16	2.57	bta04630	Jak-STAT signaling pathway	XM_002688570.1
LRP5	low density lipoprotein receptor-related protein 5	-1.83	-1.44	-0.83	2.57	-1.71	1.28	-2.28	-1.18	2.57	bta04310	Wnt signaling pathway	XM_002699405.1
CXCR5		-0.36	2.39	-0.48	-1.61	-0.56	1.78	1.32	2.57	2.57	bta04062	Chemokine signaling pathway	NM_001011675.1
DUSP3	dual specificity phosphatase 3	-2.27	-2.56	-2.07	2.57	-2.04	-1.49	-1.7	1.98	2.57	bta04010	MAPK signaling pathway	NM_001076374.1
NDUFA10	NADH dehydrogenase (ubiquinone) 1 alpha subcomplex, 10, 42kDa	0.28	1.15	0.94	1.65	1.21	2.57	2.03	2.07	2.57	bta00190	Oxidative phosphorylation	NM_176655.2
RB1	retinoblastoma 1 (including osteosarcoma)	2.26	2.56	1.71	0.94	1.85	2.04	1.34	0	2.56	bta05214	Glioma	NM_001076907.1
TLR6	toll-like receptor 6	0	1.53	1.76	0.31	0.43	1.37	1.4	2.56	2.56	bta05152	Tuberculosis	NM_001001159.1
PPARGC1A	peroxisome proliferative activated receptor, gamma, coactivator 1 alpha	0	0	0	2.56	-0.59	0	0	0	2.56	bta04910	Insulin signaling pathway	NM_177945.3
CRK	v-crk sarcoma virus CT10 oncogene homolog (avian)	2.56	1.51	0	0.19	0.4	0.78	0.22	1	2.56	bta04666	Fc gamma R-mediated phagocytosis	NM_001192334.1
CFL2	cofilin 2 (muscle)	0.44	2.56	1.63	0.63	0.31	-1.21	1.89	2.02	2.56	bta04666	Fc gamma R-mediated phagocytosis	NM_001076154.1
CFL2	cofilin 2 (muscle)	0.44	2.56	1.63	0.63	0.31	-1.21	1.89	2.02	2.56	bta04360	Axon guidance	NM_001076154.1
SUMF1	sulfatase modifying factor 1	1.44	2.33	1.69	2.24	1.65	1.02	2.56	1.83	2.56	bta04142	Lysosome	NM_001076076.1
PLCB4	phospholipase C, beta 4	1.68	-1.84	-1.72	2.55	1.82	-1.64	-1.6	-1.51	2.55	bta04730	Long-term depression	NM_001166510.1
JAM2	junction adhesion molecule 2	-1.98	2.45	2.29	2.03	2.55	-2.55	-1.47	-1.85	2.55	bta04670	Leukocyte transendothelial migration	NM_001083736.1
PIK3R1	phosphoinositide-3-kinase, regulatory subunit 1 (alpha)	2.27	2.54	2.49	2.55	0	2.01	1.52	1.68	2.55	bta04630	Jak-STAT signaling pathway	NM_174575.1
IL6R	interleukin 6 receptor	-0.87	-2.46	-1.53	-1.19	-2.03	0.72	2.55	1.83	2.55	bta04630	Jak-STAT signaling pathway	NM_001110785.1
ITGB1	integrin, beta 1 (fibronectin receptor, beta polypeptide, antigen CD29 includes MDF2, MSK12)	1.22	2.55	0	0	1.05	1.45	1.26	1.14	2.55	bta04510	Focal adhesion	NM_174368.2
PIK3R1	phosphoinositide-3-kinase, regulatory subunit 1 (alpha)	1.42	2.5	2.55	2.22	0.67	0.46	1.32	1.51	2.55	bta04370	VEGF signaling pathway	NM_174575.1
ITPR2	inositol 1,4,5-triphosphate receptor, type 2	0	0.32	2.55	2.33	1.69	1.18	1.46	0.33	2.55	bta04270	Vascular smooth muscle contraction	NM_174369.2-2
ULK2	Unc-51 like kinase 2 (C. elegans)	0.69	0	0	0	0.64	2.55	2.39	0.02	2.55	bta04150	mTOR signaling pathway	NM_001102321.1
PDCD6IP	programmed cell death 6 interacting protein	0	0	0	2.55	0	0	0	0	2.55	bta04144	Endocytosis	XM_002696926.2
MAP2K2	mitogen-activated protein kinase kinase 2	1.21	-1.64	-2.15	-1.4	-2.02	2.55	0.28	-1.59	2.55	bta04010	MAPK signaling pathway	NM_001038071.2
C1R	complement component 1, r subcomponent	2.54	-1.44	-1.57	-1.38	-0.94	-1.45	-2.09	-1.9	2.54	bta05322	Systemic lupus erythematosus	NM_001034407.1
PIK3CB	phosphoinositide-3-kinase, catalytic, beta polypeptide	1.38	2.49	2.05	2.54	1.82	1.85	1.82	1.71	2.54	bta05218	Melanoma	NM_001206047.1
ADCY7	adenylate cyclase 7	0.63	0.82	0	0	-1.3	2.54	1.38	0	2.54	bta04540	Gap junction	NM_174230.2
STAG1	stromal antigen 1	0	1.37	2.39	1.3	2.54	0	1.71	1.7	2.54	bta04110	Cell cycle	XM_002685052.2
HTR2B	5-hydroxytryptamine (serotonin) receptor 2B	0.67	0.8	2.54	1.16	1.38	0	1.39	0.99	2.54	bta04080	Neuroactive ligand-receptor interaction	NM_001205448.1
GRK5	G protein-coupled receptor kinase 5 (EC:2.7.1.-)	0.29	0	0.55	0	1.05	1.82	2.54	1.37	2.54	bta04062	Chemokine signaling pathway	NM_174331.2
PLCB4	phospholipase C, beta 4	1.98	-0.91	-1.99	2.54	1.32	-1.84	-1.34	-1.66	2.54	bta04062	Chemokine signaling pathway	NM_001166510.1
ADCY7	adenylate cyclase 7	0.19	0.18	0	0	-1.08	2.54	0.67	0	2.54	bta00230	Purine metabolism	NM_174230.2
PIK3R2	phosphoinositide-3-kinase, regulatory subunit 2 (beta)	-1.29	2.53	0	-1.62	0.82	2.11	1.29	0	2.53	bta05220	Chronic myeloid leukemia	NM_174576.2
KRAS	v-Ki-ras2 Kirsten rat sarcoma viral oncogene homolog	2.53	0	1.46	1.96	0.19	2.01	0.94	0	2.53	bta05200	Pathways in cancer	NM_001110001.1
DDX58	ATP-dependent RNA helicase DDX58 [EC:3.6.1.-]	2.53	0	0	0.51	0	-0.27	-0.17	0.76	2.53	bta05162	Measles	XM_002689480.2
DDX58	ATP-dependent RNA helicase DDX58 [EC:3.6.1.-]	2.53	0	0	0.51	0	-0.27	-0.17	0.76	2.53	bta05160	Hepatitis C	XM_002689480.2
DDX58	ATP-dependent RNA helicase DDX58 [EC:3.6.1.-]	2.53	0	0	0.51	0	-0.27	-0.17	0.76	2.53	bta04623	Cytosolic DNA-sensing pathway	XM_002689480.2
THBD	thrombomodulin	2.53	1.53	2.06	1.35	2.03	1.38	1.21	1.31	2.53	bta04610	Complement and coagulation cascades	NM_001166522.1
GRB2	growth factor receptor-bound protein 2	0	0.95	1.75	1.34	1.88	2.1	2.51	2.53	2.53	bta04540	Gap junction	NM_001034630.1
IGF1R	insulin-like growth factor 1 receptor	-1.5	1.44	1.65	1.42	2.47	1.99	2.53	1.29	2.53	bta04510	Focal adhesion	NM_001244612.1
NFATC2	nuclear factor of activated T-cells, cytoplasmic, calcineurin-dependent 2	0.35	1.45	0	0	1.38	2.53	1.09	0.75	2.53	bta04310	Wnt signaling pathway	XM_002692357.1
HTR2B	5-hydroxytryptamine (serotonin) receptor 2B	0.42	0.96	2.53	0.97	1.06	0	1.25	0.8	2.53	bta04020	Calcium signaling pathway	NM_001205448.1
HTR7	5-hydroxytryptamine (serotonin) receptor 7 (adenylate cyclase-coupled)	-0.83	-1.33	-1.15	2.53	-2.28	-0.36	-1.37	0	2.53	bta04020	Calcium signaling pathway	XM_002698382.2
PPA2	pyrophosphatase (inorganic) 2	0.04	0	2.18	2.53	0.85	1.54	0	0.26	2.53	bta00190	Oxidative phosphorylation	NM_001076396.1
STAT5A	signal transducer and activator of transcription 5A	0.82	1.35	0.22	0	0	2.52	1.62	0	2.52	bta05220	Chronic myeloid leukemia	NM_001012673.1
PRKCA	protein kinase C, alpha	0	0.79	0.31	1.13	1.79	2.52	1.44	1.08	2.52	bta04971	Gastric acid secretion	NM_174435.1
ACSL1	acyl-CoA synthetase long-chain family member 1	0	2.47	2.52	1.36	1.63	0.56	1.46	1.66	2.52	bta04920	Adipocytokine signaling pathway	NM_001076085.1
TAS2R42	taste receptor, type 2, member 42	1.5	2.47	2.52	0	0	0	1.59	1.14	2.52	bta04742	Taste transduction	XM_002687787.1
SMAD4	SMAD family member 4	0	0	1.28	0	0.13	-1.01	2.52	0.04	2.52	bta04520	Adherens junction	NM_001076209.1
WNT8B	wingless-type MMTV integration site family, member 8B	0	-0.51	-0.03	2.52	2.33	1.38	0	0.98	2.52	bta04340	Hedgehog signaling pathway	XM_002698491.1
SHISA5	scotin gene	1.94	2.52	1.15	0	0	0.3	0.87	0	2.52	bta04115	p53 signaling pathway	NM_001035486.1
PRKCA	protein kinase C, alpha	0	0.82	0.25	0.77	1.65	2.51	1.41	0.99	2.51	bta05223	Non-small cell lung cancer	NM_174435.1
MX1	myxovirus (influenza virus) resistance 1, interferon-inducible protein p78 (mouse)	2.51	0	0	0	0	-1.36	-1.01	-0.35	2.51	bta05164	Influenza A	NM_173940.2
MX1	myxovirus (influenza virus) resistance 1, interferon-inducible protein p78 (mouse)	2.51	0	0	0	0	-1.36	-1.01	-0.35	2.51	bta05162	Measles	NM_173940.2
PIK3CA	phosphoinositide-3-kinase, catalytic, alpha polypeptide	2.51	0	0.59	-0.48	2.06	-2.09	-1.43	0	2.51	bta05162	Measles	NM_174574.1
CYBB	cytochrome b-245, beta polypeptide (chronic granulomatous disease)	0.65	2.51	0	0	0.95	-1.51	-0.39	-0.26	2.51	bta04670	Leukocyte transendothelial migration	NM_174035.3
ITK	IL2-inducible T-cell kinase	0	-1.49	0.55	0	0.6	2.51	1.61	1.31	2.51	bta04660	T cell receptor signaling pathway	NM_001105388.1
PPP2CB	protein phosphatase 2 (formerly 2A), catalytic subunit, beta isoform	2.51	2.34	1.49	1.65	1.7	1.25	1.66	1.27	2.51	bta04530	Tight junction	NM_001075857.1
RUVBL1	RuvB-like 1 (E. coli)	-2.38	-1.7	-1.46	-2.18	-2.16	2.51	-1.81	-0.24	2.51	bta04310	Wnt signaling pathway	NM_001101076.1
PPARA	peroxisome proliferator activated receptor alpha	0	1.74	2.51	1.51	0.64	2.05	0.6	0.01	2.51	bta03320	PPAR signaling pathway	NM_001034036.1
RB1	retinoblastoma 1 (including osteosarcoma)	2.5	1.33	2.49	1.18	1.09	1.76	1.67	0.81	2.5	bta05223	Non-small cell lung cancer	NM_001076907.1
GRB2	growth factor receptor-bound protein 2	1.12	0.56	1.66	1.93	1.67	2.5	1.51	0.63	2.5	bta05200	Pathways in cancer	NM_001034630.1
ITPR3	inositol 1,4,5-triphosphate receptor, type 3	0	-1.01	0	0	0	2.5	1.25	0	2.5	bta04972	Pancreatic secretion	NM_174370.2
ITPR3	inositol 1,4,5-triphosphate receptor, type 3	0	-1.01	0	0	0	2.5	1.25	0	2.5	bta04971	Gastric acid secretion	NM_174370.2
ITPR3	inositol 1,4,5-triphosphate receptor, type 3	0	-1.01	0	0	0	2.5	1.25	0	2.5	bta04970	Salivary secretion	NM_174370.2
PIK3R1	phosphoinositide-3-kinase, regulatory subunit 1 (alpha)	0.98	0.99	2.16	2.5	0.17	1.38	1.85	1.58	2.5	bta04960	Aldosterone-regulated sodium reabsorption	NM_174575.1
PRKACA	protein kinase, cAMP-dependent, catalytic, alpha	1.09	2.05	-1.53	-2.01	-2.32	1.26	2.5	1.43	2.5	bta04914	Progesterone-mediated oocyte maturation	NM_174584.2
NFATC2	nuclear factor of activated T-cells, cytoplasmic, calcineurin-dependent 2	0	0.59	0	0	1.23	2.5	1.49	0.21	2.5	bta04650	Natural killer cell mediated cytotoxicity	XM_002692357.1
PRKCA	protein kinase C, alpha	0	0.77	0.27	0.98	1.68	2.5	1.43	1.08	2.5	bta04650	Natural killer cell mediated cytotoxicity	NM_174435.1
JAK2	Janus kinase 2 (a protein tyrosine kinase)	1.92	2.5	1.52	1.85	1.93	1.66	1.15	1.94	2.5	bta04630	Jak-STAT signaling pathway	XM_002689603.2
IL12B	interleukin 12B (natural killer cell stimulatory factor 2, cytotoxic lymphocyte maturation factor 2,	0	2.31	1.3	0.94	0.93	1.53	1.79	2.5	2.5	bta04620	Toll-like receptor signaling pathway	NM_174356.1
PPP2R1B	protein phosphatase 2 (formerly 2A), regulatory subunit A, beta isoform	2.27	2.5	-0.06	-1.53	-0.05	-1.13	0	-1.21	2.5	bta04530	Tight junction	XM_002693009.2
NFATC3	nuclear factor of activated T-cells, cytoplasmic, calcineurin-dependent 3	0	0	1.66	2.5	1.36	1.34	1.92	1.46	2.5	bta04360	Axon guidance	NM_001192831.1
WNT8B	wingless-type MMTV integration site family, member 8B	0	0	-0.01	1.4	2.5	1.98	-0.93	1.14	2.5	bta04310	Wnt signaling pathway	XM_002698491.1
CDK7	cyclin-dependent kinase 7	1.71	1.39	0.72	2.5	1.81	0	1.6	0.65	2.5	bta04110	Cell cycle	NM_001075715.1
PRKACA	protein kinase, cAMP-dependent, catalytic, alpha	1.09	2.05	-1.53	-2.01	-2.32	1.26	2.5	1.43	2.5	bta04062	Chemokine signaling pathway	NM_174584.2
GNG7	guanine nucleotide binding protein (G protein), gamma 7	-1.87	-2.43	-1.4	0	-1.77	1.76	2.5	2.01	2.5	bta04062	Chemokine signaling pathway	NM_001113314.1
PRKCA	protein kinase C, alpha	0	0.77	0.27	0.98	1.68	2.5	1.43	1.08	2.5	bta04012	ErbB signaling pathway	NM_174435.1
PDSS2	prenyl (decaprenyl) diphosphate synthase, subunit 2	1.61	1.09	1.7	2.5	2.44	1.14	1.07	1.78	2.5	bta00900	Terpenoid backbone biosynthesis	NM_001100385.1
GNPNAT1	glucosamine-phosphate N-acetyltransferase 1 (EC:2.3.1.4)	1.43	1.06	2.5	0	-1.12	-2.48	-2.14	0.63	2.5	bta00520	Amino sugar and nucleotide sugar metabolism	NM_001075559.1
RAF1	v-raf-1 murine leukemia viral oncogene homolog 1	0	0.24	0.06	2.49	1.09	0.89	1.46	1.14	2.49	bta05218	Melanoma	NM_001102505.1
FGFR1	fibroblast growth factor receptor 1 (fms-related tyrosine kinase 2, Pfeiffer syndrome)	-0.22	-0.89	0	2.49	-1.79	-1.35	0	0	2.49	bta05218	Melanoma	NM_001110207.1
PIK3CB	phosphoinositide-3-kinase, catalytic, beta polypeptide	1.41	2.25	1.94	2.49	1.92	1.76	1.43	1.66	2.49	bta05215	Prostate cancer	NM_001206047.1
PRKCA	protein kinase C, alpha	0	0.76	0.24	0.96	1.73	2.49	1.43	1.07	2.49	bta04960	Aldosterone-regulated sodium reabsorption	NM_174435.1
PRKAG2	protein kinase, AMP-activated, gamma 2 non-catalytic subunit	0.68	1.76	1.64	1.85	2.17	1.79	2.25	2.49	2.49	bta04920	Adipocytokine signaling pathway	XM_002686979.2
ITPR3	inositol 1,4,5-triphosphate receptor, type 3	0	-1.54	0	0	-0.03	2.49	1.34	0	2.49	bta04742	Taste transduction	NM_174370.2
DLG4	discs, large homolog 4 (Drosophila)	0	0	0	0	0	2.49	-1.33	0	2.49	bta04724	Glutamatergic synapse	NM_001191307.1
PPP3CC	protein phosphatase 3 (formerly 2B), catalytic subunit, gamma isoform	1.1	1.8	1.51	2.49	1.65	1.9	1.01	1.39	2.49	bta04310	Wnt signaling pathway	NM_001098076.1
PIK3CA	phosphoinositide-3-kinase, catalytic, alpha polypeptide	2.49	0	0.29	0	2.34	-2.44	-1.57	0.03	2.49	bta04070	Phosphatidylinositol signaling system	NM_174574.1
PRKCA	protein kinase C, alpha	0	0.76	0.24	0.96	1.73	2.49	1.43	1.07	2.49	bta04070	Phosphatidylinositol signaling system	NM_174435.1
MTHFD1L	methylenetetrahydrofolate dehydrogenase (NADP+ dependent) 1-like (EC:6.3.4.3)	1.92	1.19	0.65	2.49	1.2	1.12	0.58	0.67	2.49	bta00670	One carbon pool by folate	NM_001076018.1
RXRA	retinoid X receptor, alpha	0.09	0	0	0	0.65	2.48	0.91	0.51	2.48	bta05216	Thyroid cancer	XM_002691687.2
RXRA	retinoid X receptor, alpha	0.09	0	0	0	0.65	2.48	0.91	0.51	2.48	bta05200	Pathways in cancer	XM_002691687.2
PIK3R1	phosphoinositide-3-kinase, regulatory subunit 1 (alpha)	1.72	2.15	2.48	0.91	0	1.73	1.35	0.17	2.48	bta05162	Measles	NM_174575.1
PIK3R1	phosphoinositide-3-kinase, regulatory subunit 1 (alpha)	2.01	2.01	2.02	2.48	1.41	0.58	1.42	1.49	2.48	bta05146	Amoebiasis	NM_174575.1
NLRP3		2.41	2.48	1.66	1.84	1.45	1.35	1.5	2.27	2.48	bta05133	Pertussis	NM_001102219.1
NFKB1	nuclear factor of kappa light polypeptide gene enhancer in B-cells 1 (p105)	0	1.86	1.95	1.53	2.17	0.07	1.92	2.48	2.48	bta05133	Pertussis	NM_001076409.1
GAB1	GRB2-associated binding protein 1	1.58	2.48	2.31	1.45	1.17	2.22	0.83	0.17	2.48	bta04722	Neurotrophin signaling pathway	NM_001101201.1
NOTCH2	Notch homolog 2 (Drosophila)	0	2.48	2.27	1.72	1.71	1.65	2.16	1.66	2.48	bta04330	Notch signaling pathway	XM_002686114.2
PRKACB	protein kinase, cAMP-dependent, catalytic, beta	2.48	0.48	1.61	0.87	1.84	-0.53	0.68	0.86	2.48	bta04270	Vascular smooth muscle contraction	NM_174585.2
BUB1	BUB1 budding uninhibited by benzimidazoles 1 homolog (yeast)	2.3	2.48	1.59	1.64	2.31	-1.55	-1.94	-2.14	2.48	bta04110	Cell cycle	NM_001102011.1
ITPR3	inositol 1,4,5-triphosphate receptor, type 3	0	-1.65	1.94	0	-0.24	2.48	1.72	-1.98	2.48	bta04020	Calcium signaling pathway	NM_174370.2
NFATC2	nuclear factor of activated T-cells, cytoplasmic, calcineurin-dependent 2	0.01	0.72	0	0	1.25	2.48	1.31	0.16	2.48	bta04010	MAPK signaling pathway	XM_002692357.1
OR10AD1	olfactory receptor, family 10, subfamily AD, member 1	1.09	2.47	-1.24	1.42	0	0.94	-0.53	1.25	2.47	bta04740	Olfactory transduction	XM_002687352.1
STAT4	signal transducer and activator of transcription 4	0.35	2.47	1.67	0	1.35	1.74	1.1	2.13	2.47	bta04630	Jak-STAT signaling pathway	XM_002685461.1
RRAS2	related RAS viral (r-ras) oncogene homolog 2	0	1.27	1.43	1.01	2.47	0.5	1.28	1.38	2.47	bta04530	Tight junction	NM_001099010.1
PIK3CA	phosphoinositide-3-kinase, catalytic, alpha polypeptide	2.47	0	0	0	1.94	-1.8	-0.94	0	2.47	bta04380	Osteoclast differentiation	NM_174574.1
PAK4	p21(CDKN1A)-activated kinase 4	-1.55	1.93	-1.9	1.72	-1.61	2.16	2.47	-2.09	2.47	bta04360	Axon guidance	NM_001076184.1
BMP8B	bone morphogenetic protein 8b (osteogenic protein 2)	0	2.07	-1.97	-1.46	2.47	0	-0.24	-0.79	2.47	bta04340	Hedgehog signaling pathway	NM_001206869.1
RB1	retinoblastoma 1 (including osteosarcoma)	2.32	2.05	1.57	1.15	1.43	2.47	1.25	0.76	2.47	bta04110	Cell cycle	NM_001076907.1
PIK3R1	phosphoinositide-3-kinase, regulatory subunit 1 (alpha)	1.11	2.31	2.47	1.61	0.64	1.46	0.79	0.61	2.47	bta04062	Chemokine signaling pathway	NM_174575.1
RB1	retinoblastoma 1 (including osteosarcoma)	2.46	0.56	1	0.89	0.72	0	1.44	0	2.46	bta05215	Prostate cancer	NM_001076907.1
PRKCB	protein kinase C, beta 1	1.76	0.97	0	0	1.49	2.46	1.47	1.02	2.46	bta05200	Pathways in cancer	NM_174587.1
EIF2AK4	eukaryotic translation initiation factor 2 alpha kinase 4	1.63	1.79	1.92	0	0	1.93	1.87	2.46	2.46	bta05160	Hepatitis C	XM_002690785.1
PLCB2	phospholipase C, beta 2	0.41	0.95	1.42	2.21	-1.25	1.91	2.18	2.46	2.46	bta04725	Cholinergic synapse	NM_001191401.1
TLR2	toll-like receptor 2	0	2.46	-0.28	0	-0.37	-2.34	-1.19	-1.77	2.46	bta04620	Toll-like receptor signaling pathway	NM_174197.2
PRKACA	protein kinase, cAMP-dependent, catalytic, alpha	0	1.47	-1.28	-1.89	-2.26	1.25	2.46	1.21	2.46	bta04114	Oocyte meiosis	NM_174584.2
STAT5B	signal transducer and activator of transcription 5B	0.05	1.24	2.45	1.6	1.83	1.86	1.37	0	2.45	bta05200	Pathways in cancer	NM_174617.3
GNAO1	guanine nucleotide binding protein (G protein), alpha activating activity polypeptide O	-0.29	0.9	0	2.45	0	1	0	0.9	2.45	bta05145	Toxoplasmosis	NM_174325.1
CAMKK2	calcium/calmodulin-dependent protein kinase kinase 2, beta	2.45	0.96	0.99	2.42	2.06	1.62	1.89	1.71	2.45	bta04920	Adipocytokine signaling pathway	NM_001075390.1
PLCB2	phospholipase C, beta 2	2	1.98	2.29	2.45	-1.01	2.14	2.07	2.3	2.45	bta04916	Melanogenesis	NM_001191401.1
PRKCZ	protein kinase C, zeta	0	2.05	2.13	1.06	1.32	2.41	2.45	2.24	2.45	bta04910	Insulin signaling pathway	NM_001077833.1
MAP2K1	mitogen-activated protein kinase kinase 1	0	0.52	2.45	1.58	1.12	1.8	1.28	1.14	2.45	bta04730	Long-term depression	NM_001130752.1
PIK3CA	phosphoinositide-3-kinase, catalytic, alpha polypeptide	2.45	0	0.29	-1.24	1.63	-2.36	-1.6	0	2.45	bta04722	Neurotrophin signaling pathway	NM_174574.1
SERPINC1	serpin peptidase inhibitor, clade C (antithrombin), member 1	2.15	1.44	1.46	1.25	1.48	1.4	1.19	2.45	2.45	bta04610	Complement and coagulation cascades	NM_001034698.1
NRP1	neuropilin 1	1.62	1.6	1.09	2.45	1.09	1.45	0.75	0	2.45	bta04360	Axon guidance	NM_001205660.1
PPP3CA	protein phosphatase 3 (formerly 2B), catalytic subunit, alpha isoform	0.41	2.17	2.03	2.43	2.45	1.59	2.27	1.06	2.45	bta04310	Wnt signaling pathway	NM_174787.2
PIK3R5	phosphoinositide-3-kinase, regulatory subunit 5	0	-0.33	1.99	0.23	0.85	2.45	1.48	1.51	2.45	bta04210	Apoptosis	XM_002707761.2
ATR	ataxia telangiectasia and Rad3 related	1.68	2.35	2.31	2.08	2.45	0.05	0.84	0.94	2.45	bta04110	Cell cycle	XM_002685057.2
MAPK9	mitogen-activated protein kinase 9	-1.66	2.01	1.88	2.04	0	1.08	2.05	2.45	2.45	bta04010	MAPK signaling pathway	NM_001046369.1
DUSP14	dual specificity phosphatase 14	2.11	-0.48	1.1	0.46	0	1.12	2.45	1.84	2.45	bta04010	MAPK signaling pathway	NM_001075308.1
PDE6D	phosphodiesterase 6D, cGMP-specific, rod, delta	0.9	1.06	1.38	1.58	0	0.82	0.28	2.45	2.45	bta00230	Purine metabolism	NM_174420.2
GRB2	growth factor receptor-bound protein 2	1.12	2.14	2.44	0.94	1.04	1.49	1.43	0.49	2.44	bta05221	Acute myeloid leukemia	NM_001034630.1
DVL3	dishevelled, dsh homolog 3 (Drosophila)	1.03	0	2.16	1.94	2.44	1.39	2.22	0.81	2.44	bta05217	Basal cell carcinoma	XM_002684877.2
PIK3R1	phosphoinositide-3-kinase, regulatory subunit 1 (alpha)	1.64	1.71	1.88	2.3	1.43	1.85	1.91	2.44	2.44	bta05215	Prostate cancer	NM_174575.1
RSAD2		2.44	0	-1.1	-1.7	-0.54	-2.23	-1.7	-1.71	2.44	bta05164	Influenza A	NM_001045941.1
PIK3CA	phosphoinositide-3-kinase, catalytic, alpha polypeptide	2.44	0.23	0	0	1.81	-2.44	-1.35	0	2.44	bta05160	Hepatitis C	NM_174574.1
GNAI3	guanine nucleotide binding protein (G protein), alpha inhibiting activity polypeptide 3	0	1.34	-1.55	-1.5	-0.77	-1.41	-2.35	2.44	2.44	bta04725	Cholinergic synapse	NM_001034677.1
PRKACA	protein kinase, cAMP-dependent, catalytic, alpha	0.29	1.2	-1.49	-1.56	-1.98	1.36	2.44	2.09	2.44	bta04725	Cholinergic synapse	NM_174584.2
PRKCA	protein kinase C, alpha	0	0.58	0	0.29	1.69	2.44	1.52	1.07	2.44	bta04666	Fc gamma R-mediated phagocytosis	NM_174435.1
ADRBK2	adrenergic, beta, receptor kinase 2	0.99	1.36	0	1.43	0	1.23	1.38	2.44	2.44	bta04062	Chemokine signaling pathway	NM_174500.2
ADCY8	adenylate cyclase 8 (brain)	0	-1.55	-1.69	2.44	1.56	-1.74	-1.12	0	2.44	bta04020	Calcium signaling pathway	NM_001192841.1
SUCLG2	succinate-CoA ligase, GDP-forming, beta subunit	0	2.01	2.16	1.23	2.44	0.11	2.13	0.92	2.44	bta00640	Propanoate metabolism	NM_001034639.1
EXT1	exostoses (multiple) 1	0.56	0.92	1.45	1.9	1.31	2.03	2.44	1.59	2.44	bta00534	Glycosaminoglycan biosynthesis - heparan sulfate	NM_001098095.1
SUCLG2	succinate-CoA ligase, GDP-forming, beta subunit	0	2.01	2.16	1.23	2.44	0.11	2.13	0.92	2.44	bta00020	Citrate cycle (TCA cycle)	NM_001034639.1
PIK3R1	phosphoinositide-3-kinase, regulatory subunit 1 (alpha)	1.17	1.97	2.43	1.37	0	0.48	1.31	1.12	2.43	bta05211	Renal cell carcinoma	NM_174575.1
IGF1R	insulin-like growth factor 1 receptor	-1.88	1.58	2.28	2.43	1.94	2.12	1.36	1.58	2.43	bta04730	Long-term depression	NM_001244612.1
CYBB	cytochrome b-245, beta polypeptide (chronic granulomatous disease)	0.7	2.43	0	0	0.93	-1.44	-0.33	-0.32	2.43	bta04380	Osteoclast differentiation	NM_174035.3
CCL1	chemokine (C-C motif) ligand 1	1.65	2.43	-1.33	2.31	1.31	1.89	1.35	1.21	2.43	bta04062	Chemokine signaling pathway	XM_002695632.1
ERBB3	v-erb-b2 erythroblastic leukemia viral oncogene homolog 3 (avian)	1.33	0	-2.41	1.85	-1.79	2.3	2.43	-2.2	2.43	bta04012	ErbB signaling pathway	NM_001103105.1
CAMK2D	calcium/calmodulin-dependent protein kinase (CaM kinase) II delta	1.5	1.64	2.36	1.45	1.04	1.55	2.43	1.9	2.43	bta04012	ErbB signaling pathway	NM_001046333.1
MAPK10	mitogen-activated protein kinase 10	-0.02	0	0	2.43	1.14	-1.48	-1.39	0	2.43	bta04010	MAPK signaling pathway	NM_001083728.1
CACNA2D1	calcium channel, voltage-dependent, alpha 2/delta subunit 1	-2.27	-1.63	-2.03	2.43	-0.96	-2.33	-1.09	-1.76	2.43	bta04010	MAPK signaling pathway	NM_001205987.1
UPF2	UPF2 regulator of nonsense transcripts homolog (yeast)	0.75	1.82	0.4	0.8	2.43	0	0	0	2.43	bta03013	RNA transport	XM_003586747.1
XYLT1	xylosyltransferase I	0	0.59	0	0	1.08	2.43	1.74	1.65	2.43	bta00534	Glycosaminoglycan biosynthesis - heparan sulfate	XM_002698037.1
CD55		0	2.42	-1.72	-0.91	-0.08	-1.8	-0.21	-2.06	2.42	bta05416	Viral myocarditis	NM_001030303.1
ABL1	c-abl oncogene 1, receptor tyrosine kinase	0	1.53	2.42	1.16	2.21	0.74	1.8	0	2.42	bta05220	Chronic myeloid leukemia	NM_001206860.1
AKT3	v-akt murine thymoma viral oncogene homolog 3 (protein kinase B, gamma)	0	-1	0.24	1.12	0.86	0	2.42	1.24	2.42	bta05213	Endometrial cancer	NM_001191309.1
BRCA2	breast cancer 2, early onset	0	0.97	0.49	2.42	0.03	0	0.84	1.27	2.42	bta05212	Pancreatic cancer	XM_002691807.1
IL12B	interleukin 12B (natural killer cell stimulatory factor 2, cytotoxic lymphocyte maturation factor 2,	0	2.42	0.89	0.74	1.17	1.55	2.15	1.43	2.42	bta05133	Pertussis	NM_174356.1
NFKB1	nuclear factor of kappa light polypeptide gene enhancer in B-cells 1 (p105)	1.23	1.62	2.27	2.42	2.38	1.2	1.79	2.36	2.42	bta04920	Adipocytokine signaling pathway	NM_001076409.1
CAMK2G	calcium/calmodulin-dependent protein kinase (CaM kinase) II gamma	2.11	1.39	0	0.35	1.27	2.42	0.61	0.69	2.42	bta04720	Long-term potentiation	NM_001097564.1
JAM2	junction adhesion molecule 2	-1.77	2.42	0.84	0	1.53	-1.59	-2.33	-1.42	2.42	bta04530	Tight junction	NM_001083736.1
PRKCA	protein kinase C, alpha	0	0.87	0.56	0.93	1.77	2.42	1.42	1.09	2.42	bta04510	Focal adhesion	NM_174435.1
PPP3CA	protein phosphatase 3 (formerly 2B), catalytic subunit, alpha isoform	0	1.67	1.41	2.21	2.42	1.06	2.02	1.43	2.42	bta04360	Axon guidance	NM_174787.2
PPP3R1	protein phosphatase 3 (formerly 2B), regulatory subunit B, alpha isoform	0.38	0.73	1.32	2.42	1.8	0	0.57	0.41	2.42	bta04310	Wnt signaling pathway	NM_174583.2
PSMF1	proteasome (prosome, macropain) inhibitor subunit 1 (PI31)	2.41	0.58	2.42	1.92	1.88	0.94	0.41	1.51	2.42	bta03050	Proteasome	NM_001076478.1
IARS	isoleucyl-tRNA synthetase	1.32	2.42	1.88	1.93	2.2	1.79	1.38	1.35	2.42	bta00970	Aminoacyl-tRNA biosynthesis	NM_001101069.1
IARS	isoleucyl-tRNA synthetase	1.32	2.42	1.88	1.93	2.2	1.79	1.38	1.35	2.42	bta00290	Valine, leucine and isoleucine biosynthesis	NM_001101069.1
RXRA	retinoid X receptor, alpha	0	0	0	0	0.09	2.41	1.45	0.75	2.41	bta05223	Non-small cell lung cancer	XM_002691687.2
RXRA	retinoid X receptor, alpha	0	0	0	0	0.09	2.41	1.45	0.75	2.41	bta05222	Small cell lung cancer	XM_002691687.2
RXRA	retinoid X receptor, alpha	0	0	0	0	0.09	2.41	1.45	0.75	2.41	bta05160	Hepatitis C	XM_002691687.2
RXRA	retinoid X receptor, alpha	0	0	0	0	0.09	2.41	1.45	0.75	2.41	bta04920	Adipocytokine signaling pathway	XM_002691687.2
RPS6KA5	ribosomal protein S6 kinase, 90kDa, polypeptide 5	0.6	0.69	1.91	1.69	1.61	1.59	2.41	1.68	2.41	bta04722	Neurotrophin signaling pathway	NM_001192023.1
PLCB2	phospholipase C, beta 2	0	0.71	0.79	1.78	-0.96	1.44	1.79	2.41	2.41	bta04720	Long-term potentiation	NM_001191401.1
CD22	CD22 molecule	1.23	1.45	-1.04	0	2.26	2.41	1.33	2.07	2.41	bta04662	B cell receptor signaling pathway	XM_002695015.2
ELMO1	engulfment and cell motility 1, ced-12 homolog (C. elegans)	0	0	2.41	0.21	0.88	0.87	0.33	0.49	2.41	bta04062	Chemokine signaling pathway	NM_001113227.1
RXRA	retinoid X receptor, alpha	0	0	0	0	0.09	2.41	1.45	0.75	2.41	bta03320	PPAR signaling pathway	XM_002691687.2
STAT5B	signal transducer and activator of transcription 5B	0.07	1.3	2.4	1.67	1.88	1.85	1.38	0	2.4	bta05220	Chronic myeloid leukemia	NM_174617.3
TLR2	toll-like receptor 2	0	2.4	0	-0.22	-0.08	-2.21	-1.45	-1.18	2.4	bta05162	Measles	NM_174197.2
PIK3R1	phosphoinositide-3-kinase, regulatory subunit 1 (alpha)	1.06	1.38	2.4	2.04	0.24	0	1.57	1.33	2.4	bta05160	Hepatitis C	NM_174575.1
PRKCA	protein kinase C, alpha	0	0.87	0.5	0.78	2.06	2.4	1.4	1.1	2.4	bta04670	Leukocyte transendothelial migration	NM_174435.1
MAP3K1	mitogen-activated protein kinase kinase kinase 1	1.51	0.62	2.4	2.08	1.02	0	0	0	2.4	bta04622	RIG-I-like receptor signaling pathway	NM_001205906.1
TAP2	transporter 2, ATP-binding cassette, sub-family B (MDR/TAP)	2.4	0	-0.97	0	0	1.45	0	0	2.4	bta04612	Antigen processing and presentation	NM_001046622.1
PPP3CB	protein phosphatase 3 (formerly 2B), catalytic subunit, beta isoform	2.24	2.4	1.85	1.3	1.37	1.27	1.87	1.06	2.4	bta04370	VEGF signaling pathway	NM_001099214.1
SMAD3	SMAD family member 3	0	0	0	0.26	0.6	2.4	1.23	0	2.4	bta04350	TGF-beta signaling pathway	NM_001205805.1
IL15	interleukin 15	1.29	1.32	2.4	0.7	0.8	0.75	0.18	1	2.4	bta04060	Cytokine-cytokine receptor interaction	NM_174090.1
MAPKAPK2	mitogen-activated protein kinase-activated protein kinase 2	2.4	0.43	2.01	1.3	0.28	1.62	1.57	0.79	2.4	bta04010	MAPK signaling pathway	XM_002693890.2
TRPM7	transient receptor potential cation channel, subfamily M, member 7	2.3	0.95	1.28	0.35	2.39	0	0.18	0.55	2.39	bta04978	Mineral absorption	NM_001206166.1
PRKACB	protein kinase, cAMP-dependent, catalytic, beta	2.39	0	1.39	0.33	2.21	0	1.87	0.64	2.39	bta04914	Progesterone-mediated oocyte maturation	NM_174585.2
SHANK3	SH3/ankyrin domain gene 3	0.61	0	0.08	0.36	1.54	2.39	0.71	0.29	2.39	bta04724	Glutamatergic synapse	XM_002687990.2
NFATC2	nuclear factor of activated T-cells, cytoplasmic, calcineurin-dependent 2	0	0.87	0	0	1.18	2.39	1.36	0.22	2.39	bta04662	B cell receptor signaling pathway	XM_002692357.1
PRKACB	protein kinase, cAMP-dependent, catalytic, beta	2.39	0	1.39	0.33	2.21	0	1.87	0.64	2.39	bta04062	Chemokine signaling pathway	NM_174585.2
TAP2	transporter 2, ATP-binding cassette, sub-family B (MDR/TAP)	2.38	0	-0.98	0	0	1.46	0	0	2.38	bta05340	Primary immunodeficiency	NM_001046622.1
HDAC2	histone deacetylase 2	1.21	0.19	-1.01	-1.71	2.38	-1.5	-1.23	-1.01	2.38	bta05220	Chronic myeloid leukemia	NM_001075146.1
IGF1R	insulin-like growth factor 1 receptor	-1.58	1.49	1.83	1.13	1.88	1.98	2.38	1.92	2.38	bta05218	Melanoma	NM_001244612.1
CDKN2A	cyclin-dependent kinase inhibitor 2A (melanoma, p16, inhibits CDK4)	1.49	-2.32	1.22	1.27	2.38	-1.37	-1.98	0.85	2.38	bta05214	Glioma	XM_002689547.2
HDAC2	histone deacetylase 2	1.21	0.19	-1.01	-1.71	2.38	-1.5	-1.23	-1.01	2.38	bta05200	Pathways in cancer	NM_001075146.1
STAT2	signal transducer and activator of transcription 2, 113kDa	2.38	0	-0.89	-0.69	-0.18	0	-0.94	0	2.38	bta05162	Measles	NM_001205689.1
HDAC2	histone deacetylase 2	1.21	0.19	-1.01	-1.71	2.38	-1.5	-1.23	-1.01	2.38	bta05016	Huntington's disease	NM_001075146.1
ABCC1	ATP-binding cassette, sub-family C (CFTR/MRP), member 1	0	0.26	0	0	0	2.38	1.18	0.41	2.38	bta04977	Vitamin digestion and absorption	NM_174223.1
HDAC2	histone deacetylase 2	1.21	0.19	-1.01	-1.71	2.38	-1.5	-1.23	-1.01	2.38	bta04330	Notch signaling pathway	NM_001075146.1
ARHGEF1	Rho guanine nucleotide exchange factor (GEF) 1	0	0	0.02	0	0	2.38	1.57	0	2.38	bta04270	Vascular smooth muscle contraction	XM_002695075.2
TAP2	transporter 2, ATP-binding cassette, sub-family B (MDR/TAP)	2.38	0	-0.98	0	0	1.46	0	0	2.38	bta04145	Phagosome	NM_001046622.1
HDAC2	histone deacetylase 2	1.21	0.19	-1.01	-1.73	2.38	-1.5	-1.23	-1.02	2.38	bta04110	Cell cycle	NM_001075146.1
ABCC1	ATP-binding cassette, sub-family C (CFTR/MRP), member 1	0	0.26	0	0	0	2.38	1.18	0.41	2.38	bta02010	ABC transporters	NM_174223.1
TAP2	transporter 2, ATP-binding cassette, sub-family B (MDR/TAP)	2.38	0	-0.98	0	0	1.46	0	0	2.38	bta02010	ABC transporters	NM_001046622.1
SGPP1	sphingosine-1-phosphate phosphatase 1	0	2.07	1.36	0	1.18	1.26	2.38	1.32	2.38	bta00600	Sphingolipid metabolism	NM_001077931.1
ATP5G1	ATP synthase, H+ transporting, mitochondrial F0 complex, subunit C1 (subunit 9)	2.38	-1.76	0	0	0	0.66	1.46	0	2.38	bta00190	Oxidative phosphorylation	NM_176649.2
DCLRE1C	DNA cross-link repair 1C protein [EC:3.1.-.-]	0.38	2.37	1.97	0.9	1.26	0.19	0.61	1.03	2.37	bta05340	Primary immunodeficiency	NM_001100377.1
TGFBR2	transforming growth factor, beta receptor II (70/80kDa)	2.32	2.37	0.89	1.98	0.99	2.04	1.37	1.76	2.37	bta05212	Pancreatic cancer	NM_001159566.1
OAS2	2'-5'-oligoadenylate synthetase 2, 69/71kDa	2.37	0	0	0.43	0	-0.36	-1.87	-0.87	2.37	bta05162	Measles	NM_001024557.1
STAT1	signal transducer and activator of transcription 1, 91kDa	2.37	1.42	0.28	1.6	1.03	-1.5	-2.33	1.44	2.37	bta05162	Measles	NM_001077900.1
OAS2	2'-5'-oligoadenylate synthetase 2, 69/71kDa	2.37	0	0	0.43	0	-0.36	-1.87	-0.87	2.37	bta05160	Hepatitis C	NM_001024557.1
BRAF	v-raf murine sarcoma viral oncogene homolog B1	1.06	0	0.23	0	0.29	0	2.37	1.9	2.37	bta05160	Hepatitis C	XM_002687002.2
PRKACA	protein kinase, cAMP-dependent, catalytic, alpha	0.12	1.7	-1.4	-1.94	-2.28	1.29	2.37	1.25	2.37	bta04971	Gastric acid secretion	NM_174584.2
PRKACA	protein kinase, cAMP-dependent, catalytic, alpha	0.13	1.47	-1.35	-1.83	-2.16	1.29	2.37	1.32	2.37	bta04912	GnRH signaling pathway	NM_174584.2
MAP2K5	mitogen-activated protein kinase kinase 5	0	0.28	2.37	1.86	1.33	1.64	1.75	0.97	2.37	bta04722	Neurotrophin signaling pathway	NM_001206770.1
PIK3R3	phosphoinositide-3-kinase, regulatory subunit 3 (gamma)	0	0	1.68	2.3	1.02	2.37	1.6	1.72	2.37	bta04670	Leukocyte transendothelial migration	NM_174796.1
TRIM25	tripartite motif-containing 25	2.37	0	0	0	0	0	0	0	2.37	bta04622	RIG-I-like receptor signaling pathway	NM_001100336.1
MAP2K5	mitogen-activated protein kinase kinase 5	0	0.28	2.37	1.86	1.33	1.64	1.75	0.97	2.37	bta04010	MAPK signaling pathway	NM_001206770.1
DCLRE1C	DNA cross-link repair 1C protein [EC:3.1.-.-]	0.38	2.37	1.97	0.9	1.26	0.19	0.61	1.03	2.37	bta03450	Non-homologous end-joining	NM_001100377.1
ZCCHC7	UI-H-BI2-ahp-e-05-0-UIs1 NCI_CGAP_Sub4 cDNA clone IMAGE:2727633 3'	0.23	1.35	1.02	0.37	2.37	0	0	0.48	2.37	bta03018	RNA degradation	NM_001046100.1
HNMT	histamine N-methyltransferase	0	2.37	0	0.01	0.6	-0.51	0	0	2.37	bta00340	Histidine metabolism	NM_001035434.1
CDKN2B	cyclin-dependent kinase inhibitor 2B (p15, inhibits CDK4)	0.93	1.91	1.57	0	2.36	-0.97	1.86	0.41	2.36	bta05222	Small cell lung cancer	NM_001075894.1
PDGFB	platelet-derived growth factor beta polypeptide (simian sarcoma viral (v-sis) oncogene homolog)	1.12	1.91	1.77	-1.15	0	2.36	1.7	-1.46	2.36	bta05215	Prostate cancer	NM_001017953.2
CTNNB1	catenin (cadherin-associated protein), beta 1, 88kDa	0.21	0	1.67	2.36	1.58	0	1.58	0.12	2.36	bta05213	Endometrial cancer	NM_001076141.1
CAMK2D	calcium/calmodulin-dependent protein kinase (CaM kinase) II delta	1.73	1.96	1.61	2.36	1.77	1.22	2.12	0.94	2.36	bta04916	Melanogenesis	NM_001046333.1
ADCY7	adenylate cyclase 7	0.58	0.82	0	0	-1.27	2.36	1.28	0	2.36	bta04914	Progesterone-mediated oocyte maturation	NM_174230.2
NFATC2	nuclear factor of activated T-cells, cytoplasmic, calcineurin-dependent 2	0.25	1.14	0	0	1.21	2.36	1.36	0.35	2.36	bta04660	T cell receptor signaling pathway	XM_002692357.1
TYK2	tyrosine kinase 2	-1.71	-0.66	-1.05	-1.74	-1.79	2.36	1.72	-1.58	2.36	bta04630	Jak-STAT signaling pathway	NM_001113764.1
STAT5A	signal transducer and activator of transcription 5A	2.36	1.53	2.14	1.87	1.28	1.28	1.75	1.23	2.36	bta04630	Jak-STAT signaling pathway	NM_001012673.1
CYLD	cylindromatosis (turban tumor syndrome)	2.36	1	1.88	0.95	1	1.82	1.21	0.55	2.36	bta04380	Osteoclast differentiation	NM_001046417.1
MINOS1	mitochondrial inner membrane organizing system 1	0	1.2	2.36	0	1.4	2.07	1.99	2.12	2.36	bta04144	Endocytosis	XM_003585800.1
PIP5K1B	phosphatidylinositol-4-phosphate 5-kinase, type I, beta	-2.09	2.36	-1.54	2.02	1.17	2.16	1.55	1.38	2.36	bta04070	Phosphatidylinositol signaling system	XM_002689633.2
ADCY7	adenylate cyclase 7	0.58	0.82	0	0	-1.27	2.36	1.28	0	2.36	bta04062	Chemokine signaling pathway	NM_174230.2
PIK3R1	phosphoinositide-3-kinase, regulatory subunit 1 (alpha)	1.59	2.35	2.33	2.15	1.23	1.37	2.14	1.7	2.35	bta05218	Melanoma	NM_174575.1
PRKACB	protein kinase, cAMP-dependent, catalytic, beta	2.35	0	1.19	0.22	1.97	0	1.41	0.66	2.35	bta04971	Gastric acid secretion	NM_174585.2
IKBKG	inhibitor of kappa light polypeptide gene enhancer in B-cells, kinase gamma	0	1.24	-0.72	-1.55	-0.45	2.35	2.35	-0.42	2.35	bta04920	Adipocytokine signaling pathway	NM_174354.3
PRKCB	protein kinase C, beta 1	0.88	1.92	2.33	2.34	2.18	2.35	2.08	2.07	2.35	bta04916	Melanogenesis	NM_174587.1
ADRBK2	adrenergic, beta, receptor kinase 2	0.22	2.35	2.13	1.61	1.36	0.94	1.28	1.71	2.35	bta04740	Olfactory transduction	NM_174500.2
TGFBR1	transforming growth factor, beta receptor I (activin A receptor type II-like kinase, 53kDa)	0	2.24	2.35	1.36	2.07	1.42	2.07	1.62	2.35	bta04520	Adherens junction	NM_174621.2
VAV1	vav 1 guanine nucleotide exchange factor	-1.38	-1.48	-1.23	0	-1.9	2.35	1.59	1.96	2.35	bta04510	Focal adhesion	NM_001078074.1
BCL2	B-cell CLL/lymphoma 2	0.53	0.02	0	0	0	2.35	0.89	0.89	2.35	bta04141	Protein processing in endoplasmic reticulum	NM_001166486.1
ATR	ataxia telangiectasia and Rad3 related	1.41	2	2.34	1.83	2.35	0	0.78	0.2	2.35	bta04115	p53 signaling pathway	XM_002685057.2
PIK3C2B	phosphoinositide-3-kinase, class 2, beta polypeptide	0	1.88	0.25	1.72	0.89	2.17	1.59	2.35	2.35	bta04070	Phosphatidylinositol signaling system	XM_002693882.2
AK3	adenylate kinase 3-like 1	-0.85	2.27	0	0	-0.55	0.91	2.35	1.47	2.35	bta00240	Pyrimidine metabolism	NM_174237.2
PIK3R5	phosphoinositide-3-kinase, regulatory subunit 5	1.63	-1.49	1.44	0.68	1.39	1.76	2.34	1.21	2.34	bta05214	Glioma	XM_002707761.2
TIRAP	toll-interleukin 1 receptor (TIR) domain containing adaptor protein	1.3	2.34	-1.08	0	-1.25	-1.83	-1.09	-1.88	2.34	bta05133	Pertussis	NM_001039962.1
MAP3K4	mitogen-activated protein kinase kinase kinase 4	0.72	0.67	2.05	0	0.14	2.34	1.44	1.08	2.34	bta04912	GnRH signaling pathway	XM_002690377.2
GRB2	growth factor receptor-bound protein 2	0.77	0	2.34	0.99	1.44	1.7	1.27	0	2.34	bta04910	Insulin signaling pathway	NM_001034630.1
ACACA	acetyl-Coenzyme A carboxylase alpha	1.54	0.86	0.74	1.59	1.19	2.34	0	-0.28	2.34	bta04910	Insulin signaling pathway	NM_174224.2
PRKACA	protein kinase, cAMP-dependent, catalytic, alpha	0.13	1.52	-1.34	-1.86	-2.22	1.29	2.34	1.27	2.34	bta04724	Glutamatergic synapse	NM_174584.2
CBLB	Cas-Br-M (murine) ecotropic retroviral transforming sequence b	0.38	1.42	1.58	0.53	2.34	0	1.12	1.07	2.34	bta04660	T cell receptor signaling pathway	NM_001205923.1
MAPK10	mitogen-activated protein kinase 10	-0.54	0	0	2.34	1.81	-1.62	-1.4	-1.07	2.34	bta04310	Wnt signaling pathway	NM_001083728.1
CTNNB1	catenin (cadherin-associated protein), beta 1, 88kDa	0	0	1.44	1.8	2.34	1.34	1.8	0.9	2.34	bta04310	Wnt signaling pathway	NM_001076141.1
CPSF3	cleavage and polyadenylation specificity factor 3	0	2.3	0	2.34	1.36	-0.74	0	0	2.34	bta03015	mRNA surveillance pathway	NM_174284.2
GNAO1	guanine nucleotide binding protein (G protein), alpha activating activity polypeptide O	0	0.84	0	0	1.91	2.33	1.06	0.88	2.33	bta05142	Chagas disease (American trypanosomiasis)	NM_174325.1
FZR1	fizzy/cell division cycle 20 related 1 (Drosophila)	0.16	1.64	1.52	1.09	-2.18	2.33	0.68	-1.34	2.33	bta04914	Progesterone-mediated oocyte maturation	NM_001037609.1
FYN	FYN oncogene related to SRC, FGR, YES	0	1.11	1.3	0.7	0.68	2.33	0.93	0.48	2.33	bta04664	Fc epsilon RI signaling pathway	NM_001077972.1
DDX58	ATP-dependent RNA helicase DDX58 [EC:3.6.1.-]	2.33	0.62	1.04	0.49	1.4	-1.01	-1.51	0.73	2.33	bta04622	RIG-I-like receptor signaling pathway	XM_002689480.2
EXOC4	exocyst complex component 4	0.35	1.62	1.8	2.3	2.07	1.51	2.33	1.52	2.33	bta04530	Tight junction	NM_001102207.1
RNF41	ring finger protein 41	0	0.67	0.75	0	0.74	2.33	1.56	0	2.33	bta04144	Endocytosis	NM_001046525.1
NFKB1	nuclear factor of kappa light polypeptide gene enhancer in B-cells 1 (p105)	0	1.89	1.83	1.45	2.33	0	1.75	1.73	2.33	bta04010	MAPK signaling pathway	NM_001076409.1
SPTLC2	serine palmitoyltransferase, long chain base subunit 2	1.34	2.33	1.1	0.3	0.78	0.32	0.6	0	2.33	bta00600	Sphingolipid metabolism	NM_001099081.1
KYNU	kynureninase (L-kynurenine hydrolase)	2.18	1.72	1.53	1.82	2.33	0	0	0.65	2.33	bta00380	Tryptophan metabolism	NM_001191308.1
PIK3R1	phosphoinositide-3-kinase, regulatory subunit 1 (alpha)	1.73	2.08	2.32	2.28	0	0.89	1.21	1.45	2.32	bta05220	Chronic myeloid leukemia	NM_174575.1
PRKACA	protein kinase, cAMP-dependent, catalytic, alpha	0.2	1.59	-1.34	-1.9	-2.23	1.29	2.32	1.24	2.32	bta04970	Salivary secretion	NM_174584.2
PIK3CA	phosphoinositide-3-kinase, catalytic, alpha polypeptide	2.32	0.29	0	-0.05	1.9	-2.22	-1	0	2.32	bta04660	T cell receptor signaling pathway	NM_174574.1
RNF125		0.62	0.28	1.92	2.32	0.74	0.21	1.87	0.75	2.32	bta04622	RIG-I-like receptor signaling pathway	NM_001205859.1
NFATC2	nuclear factor of activated T-cells, cytoplasmic, calcineurin-dependent 2	0	0.47	0	0	1.12	2.32	1.23	0	2.32	bta04360	Axon guidance	XM_002692357.1
NFAT5	nuclear factor of activated T-cells 5, tonicity-responsive	0	0	2.32	1.55	0.15	0	2.1	0.78	2.32	bta04360	Axon guidance	XM_002694839.2
CCND2	cyclin D2	0	-1.47	0	0	-0.22	2.32	0.59	0	2.32	bta04310	Wnt signaling pathway	NM_001076372.1
SH3GL1	SH3-domain GRB2-like 1	2.32	1.53	0	1.93	-1.12	2.09	1.69	1.5	2.32	bta04144	Endocytosis	NM_001046130.1
EIF2AK2		2.32	0	0	0.06	0	-0.72	-1.37	-1.37	2.32	bta04141	Protein processing in endoplasmic reticulum	NM_178109.2
GRB2	growth factor receptor-bound protein 2	0.52	0	0.89	0	0.61	2.31	0.97	0	2.31	bta05223	Non-small cell lung cancer	NM_001034630.1
GRB2	growth factor receptor-bound protein 2	0.52	0	0.89	0	0.61	2.31	0.97	0	2.31	bta05213	Endometrial cancer	NM_001034630.1
DVL3	dishevelled, dsh homolog 3 (Drosophila)	1.03	0	2.07	1.94	2.31	1.37	2.16	0.81	2.31	bta05200	Pathways in cancer	XM_002684877.2
STAT2	signal transducer and activator of transcription 2, 113kDa	2.31	-1.12	-1.2	-0.82	-1.75	0	-1.63	0	2.31	bta05164	Influenza A	NM_001205689.1
GRB2	growth factor receptor-bound protein 2	0.52	0	0.89	0	0.61	2.31	0.97	0	2.31	bta05160	Hepatitis C	NM_001034630.1
IL23A	interleukin 23, alpha subunit p19	2.31	0	-1.21	-1.6	-0.78	-0.96	-0.77	-1.35	2.31	bta05152	Tuberculosis	NM_001205688.1
STAT3	signal transducer and activator of transcription 3 (acute-phase response factor)	2.31	0	0	0	0	0.01	0.93	0	2.31	bta05145	Toxoplasmosis	NM_001012671.2
SMAD3	SMAD family member 3	0	0.95	0	0	0.84	2.31	1.32	0	2.31	bta05142	Chagas disease (American trypanosomiasis)	NM_001205805.1
MAPK10	mitogen-activated protein kinase 10	-0.72	0	0	1.41	2.31	-0.39	-0.88	-1.26	2.31	bta05133	Pertussis	NM_001083728.1
GRB2	growth factor receptor-bound protein 2	0.52	0	0.89	0	0.61	2.31	0.97	0	2.31	bta04912	GnRH signaling pathway	NM_001034630.1
GRB2	growth factor receptor-bound protein 2	0.92	0	1.45	0.05	0.45	2.31	1.23	0	2.31	bta04664	Fc epsilon RI signaling pathway	NM_001034630.1
PIK3R1	phosphoinositide-3-kinase, regulatory subunit 1 (alpha)	0.32	2.05	2.31	1.1	0	0	0.61	0.57	2.31	bta04662	B cell receptor signaling pathway	NM_174575.1
PRKCE	protein kinase C, epsilon	0	0	0	0	0	2.31	1.07	0.33	2.31	bta04530	Tight junction	NM_001111120.1
SMAD3	SMAD family member 3	0	0.95	0	0	0.84	2.31	1.32	0	2.31	bta04520	Adherens junction	NM_001205805.1
STAT2	signal transducer and activator of transcription 2, 113kDa	2.31	-1.12	-1.2	-0.82	-1.75	0	-1.63	0	2.31	bta04380	Osteoclast differentiation	NM_001205689.1
PRKCB	protein kinase C, beta 1	0.95	1.21	0.97	1.85	0.98	2.31	1.73	0.98	2.31	bta04370	VEGF signaling pathway	NM_174587.1
BTRC	beta-transducin repeat containing	0	0.65	1.08	0.65	0.62	0.87	2.31	1.16	2.31	bta04340	Hedgehog signaling pathway	NM_001083475.1
NFAT5	nuclear factor of activated T-cells 5, tonicity-responsive	0	1.01	2.03	1.5	1.21	1.84	2.31	0.52	2.31	bta04310	Wnt signaling pathway	XM_002694839.2
CDS2	CDP-diacylglycerol synthase (phosphatidate cytidylyltransferase) 2	2.22	2.24	2.31	0.67	1.78	1.1	1.84	1.59	2.31	bta04070	Phosphatidylinositol signaling system	NM_001078046.1
PIK3R2	phosphoinositide-3-kinase, regulatory subunit 2 (beta)	0	2.06	1.65	-1.73	2.31	2.3	1.78	0.78	2.31	bta04070	Phosphatidylinositol signaling system	NM_174576.2
PI4KA	phosphatidylinositol 4-kinase, catalytic, alpha (EC:2.7.1.68 2.7.1.67)	-1.14	2.01	0.74	-1.37	0.07	1.19	2.31	0	2.31	bta04070	Phosphatidylinositol signaling system	NM_174577.2
CXCL10	chemokine (C-X-C motif) ligand 10	1.71	1.61	2.31	-1.71	-1.64	-1.05	-1.25	-1.71	2.31	bta04062	Chemokine signaling pathway	NM_001046551.1
RUNX1	runt-related transcription factor 1 (acute myeloid leukemia 1; aml1 oncogene)	0	0	0	0	0.1	2.3	2.29	1.15	2.3	bta05220	Chronic myeloid leukemia	XM_002685147.2
SMAD3	SMAD family member 3	0	0.93	0	0	0.83	2.3	1.32	0	2.3	bta05212	Pancreatic cancer	NM_001205805.1
SMAD3	SMAD family member 3	0	0.93	0	0	0.83	2.3	1.32	0	2.3	bta05210	Colorectal cancer	NM_001205805.1
ARNT	aryl hydrocarbon receptor nuclear translocator	0.06	1.03	2.27	0.85	0	0.6	2.3	0.12	2.3	bta05200	Pathways in cancer	NM_173993.1
SMAD3	SMAD family member 3	0	0.93	0	0	0.83	2.3	1.32	0	2.3	bta05200	Pathways in cancer	NM_001205805.1
PAK3	p21 (CDKN1A)-activated kinase 3	-1.6	-1.24	1.18	2.3	2.08	-1.19	-1.34	2.08	2.3	bta04810	Regulation of actin cytoskeleton	NM_001205536.1
ARHGEF1	Rho guanine nucleotide exchange factor (GEF) 1	0	-0.22	0.84	0	-0.84	2.3	1.72	0	2.3	bta04810	Regulation of actin cytoskeleton	XM_002695075.2
STAT5B	signal transducer and activator of transcription 5B	0.21	0	0.64	2.3	1.94	2.06	1.69	1.52	2.3	bta04630	Jak-STAT signaling pathway	NM_174617.3
NFAT5	nuclear factor of activated T-cells 5, tonicity-responsive	0	0	2.3	0.3	0	0	1.98	0.98	2.3	bta04370	VEGF signaling pathway	XM_002694839.2
PIK3R1	phosphoinositide-3-kinase, regulatory subunit 1 (alpha)	1.54	2.3	2.28	2.26	0.81	0.68	1.28	1.52	2.3	bta04210	Apoptosis	NM_174575.1
IL12RB1	interleukin 12 receptor, beta 1	0	-0.05	0	0	0	2.3	1.05	0	2.3	bta04060	Cytokine-cytokine receptor interaction	XM_002688570.1
NOS1	nitric oxide synthase 1, neuronal	-0.3	-1.64	-1.37	2.3	-1.25	-1.18	-0.59	0	2.3	bta04020	Calcium signaling pathway	XM_002694585.2
ATP2B4	ATPase, Ca++ transporting, plasma membrane 4	0.15	0.29	0.72	0.11	1.84	2.3	1.97	1.7	2.3	bta04020	Calcium signaling pathway	NM_001172594.1
PAK4	p21(CDKN1A)-activated kinase 4	0	0.03	0	0	0	2.3	0.95	0	2.3	bta04012	ErbB signaling pathway	NM_001076184.1
GBE1	glucan (1,4-alpha-), branching enzyme 1 (glycogen branching enzyme, Andersen disease, glycogen stora	0.92	2.24	2.3	0.1	2.19	0	1.46	1.15	2.3	bta00500	Starch and sucrose metabolism	NM_001122729.1
RXRA	retinoid X receptor, alpha	0	0	0	0	0.34	2.29	1.22	0.64	2.29	bta04976	Bile secretion	XM_002691687.2
LNPEP	leucyl/cystinyl aminopeptidase	0.54	0	1.79	0.98	0	0	2.16	2.29	2.29	bta04614	Renin-angiotensin system	XM_002689410.1
HTR2B	5-hydroxytryptamine (serotonin) receptor 2B	0.46	0.73	2.29	1.08	1.19	0	1.11	0.88	2.29	bta04540	Gap junction	NM_001205448.1
ASH1L	ash1 (absent, small, or homeotic)-like (Drosophila)	0.9	0.98	1.92	1.18	1.35	0	1.24	2.29	2.29	bta04530	Tight junction	NM_001192743.1
CHUK	conserved helix-loop-helix ubiquitous kinase	0	0.85	0	0	2.29	1.37	0	0	2.29	bta04380	Osteoclast differentiation	NM_174021.2
AXIN1	axin 1	0.4	1.73	2.23	2.29	1.76	1.54	2.24	1.43	2.29	bta04310	Wnt signaling pathway	NM_001191398.1
GRK5	G protein-coupled receptor kinase 5 (EC:2.7.1.-)	0.36	0	1.27	0	0.9	1.83	2.29	1.59	2.29	bta04144	Endocytosis	NM_174331.2
PRKCB	protein kinase C, beta 1	2.29	0.59	0.97	0	0.73	1.9	1.98	1.38	2.29	bta04010	MAPK signaling pathway	NM_174587.1
ASH1L	ash1 (absent, small, or homeotic)-like (Drosophila)	0.9	0.98	1.92	1.18	1.35	0	1.24	2.29	2.29	bta00310	Lysine degradation	NM_001192743.1
PIK3R2	phosphoinositide-3-kinase, regulatory subunit 2 (beta)	-1.12	1.92	0	-1.7	1.34	2.28	1.32	1.33	2.28	bta05212	Pancreatic cancer	NM_174576.2
KCNQ5	potassium voltage-gated channel, subfamily Q, member 5	1.01	0.31	1.9	1.86	1.33	2.28	1.96	1.48	2.28	bta04725	Cholinergic synapse	XM_002690016.2
MAP3K5	mitogen-activated protein kinase kinase kinase 5	0	2.28	1.52	0.89	1.68	1.1	1.28	1.09	2.28	bta04722	Neurotrophin signaling pathway	NM_001144081.1
ARHGAP35	Rho GTPase activating protein 35	0	0.11	0	0	-0.71	2.28	0.9	0.35	2.28	bta04510	Focal adhesion	NM_001192398.1
BTRC	beta-transducin repeat containing	0	0.68	1.11	0.7	0.84	0.86	2.28	1.18	2.28	bta04120	Ubiquitin mediated proteolysis	NM_001083475.1
BTRC	beta-transducin repeat containing	0	0.68	1.11	0.7	0.84	0.86	2.28	1.18	2.28	bta00524	Butirosin and neomycin biosynthesis	NM_001083475.1
ITGB2	integrin, beta 2 (complement component 3 receptor 3 and 4 subunit)	-0.94	-1.38	-0.85	0	-1.21	1.53	2.27	-1.33	2.27	bta05323	Rheumatoid arthritis	NM_175781.1
FOXO1	forkhead box O1	0	1.3	0.96	0	0	2.27	0.65	0.46	2.27	bta05215	Prostate cancer	XM_002691748.2
FOXO1	forkhead box O1	0	1.3	0.96	0	0	2.27	0.65	0.46	2.27	bta05200	Pathways in cancer	XM_002691748.2
OAS2	2'-5'-oligoadenylate synthetase 2, 69/71kDa	2.27	0	0	0.84	0.75	-1.15	-1.48	-1.16	2.27	bta05164	Influenza A	NM_001024557.1
MAPK14	mitogen-activated protein kinase 14	0	2.27	0	0.37	-0.31	1.44	0	0.21	2.27	bta05160	Hepatitis C	NM_001102174.1
TIRAP	toll-interleukin 1 receptor (TIR) domain containing adaptor protein	1.96	2.27	-1.66	-1.22	-1.19	-1.21	-1.83	-2	2.27	bta05152	Tuberculosis	NM_001039962.1
ITGB2	integrin, beta 2 (complement component 3 receptor 3 and 4 subunit)	-0.94	-1.38	-0.85	0	-1.21	1.53	2.27	-1.33	2.27	bta05144	Malaria	NM_175781.1
LEPR	leptin receptor	-0.94	0	1.29	2.27	1.78	-1.77	-0.2	-0.5	2.27	bta04920	Adipocytokine signaling pathway	NM_001012285.2
PIK3CA	phosphoinositide-3-kinase, catalytic, alpha polypeptide	2.27	0	0	-0.03	1.94	-2.1	-1.09	0	2.27	bta04725	Cholinergic synapse	NM_174574.1
MALT1	mucosa associated lymphoid tissue lymphoma translocation gene 1 (EC:3.4.22.-)	0	0	0.11	0.33	0	2.27	1.37	0	2.27	bta04660	T cell receptor signaling pathway	XM_002697836.2
PIK3R5	phosphoinositide-3-kinase, regulatory subunit 5	0	-0.3	1.65	0	0.58	2.27	1.53	1.34	2.27	bta04630	Jak-STAT signaling pathway	XM_002707761.2
MAP2K5	mitogen-activated protein kinase kinase 5	0	0.24	2.27	1.93	1.23	1.78	1.63	0.9	2.27	bta04540	Gap junction	NM_001206770.1
PRKCZ	protein kinase C, zeta	0	1.5	1.6	0.64	1.43	2.13	2.27	1.72	2.27	bta04530	Tight junction	NM_001077833.1
PLCG1	phospholipase C, gamma 1	0.8	-0.7	-0.86	-0.71	-1.55	2.27	-1.17	-0.67	2.27	bta04370	VEGF signaling pathway	NM_174425.2
GRB2	growth factor receptor-bound protein 2	0	0.19	0.32	0.35	0.57	2.27	1.39	0.25	2.27	bta04320	Dorso-ventral axis formation	NM_001034630.1
GRK4	G protein-coupled receptor kinase 4	2.27	0.89	0.41	1.44	0.48	1.8	0	1.81	2.27	bta04144	Endocytosis	XM_002688435.2
LPL	lipoprotein lipase	1.92	1.87	0	0.39	2.26	2.04	1.93	1.03	2.26	bta05010	Alzheimer's disease	NM_001075120.1-1
ATP2B4	ATPase, Ca++ transporting, plasma membrane 4	0.35	0.18	0.77	0.27	1.76	2.26	1.98	1.55	2.26	bta04972	Pancreatic secretion	NM_001172594.1
ATP2B4	ATPase, Ca++ transporting, plasma membrane 4	0.35	0.18	0.77	0.27	1.76	2.26	1.98	1.55	2.26	bta04970	Salivary secretion	NM_001172594.1
RPS6KA2	ribosomal protein S6 kinase, 90kDa, polypeptide 2 (EC:2.7.11.1)	0	2.25	2.25	1.44	2.26	1.6	0.98	1.91	2.26	bta04914	Progesterone-mediated oocyte maturation	NM_001192478.1
CHUK	conserved helix-loop-helix ubiquitous kinase	0	0.71	1.4	2.19	1.56	2.26	1.23	1.03	2.26	bta04660	T cell receptor signaling pathway	NM_174021.2
DVL3	dishevelled, dsh homolog 3 (Drosophila)	0	2.26	1.48	1.13	0.86	1.5	1.9	1.51	2.26	bta04330	Notch signaling pathway	XM_002684877.2
DNAJC5B	DnaJ (Hsp40) homolog, subfamily C, member 5 beta	-1.41	2.26	-1.82	1.55	-1.33	-1.14	-1.85	0	2.26	bta04141	Protein processing in endoplasmic reticulum	NM_001075866.1
RPS6KA2	ribosomal protein S6 kinase, 90kDa, polypeptide 2 (EC:2.7.11.1)	0	2.25	2.25	1.44	2.26	1.6	0.98	1.91	2.26	bta04114	Oocyte meiosis	NM_001192478.1
YWHAZ	tyrosine 3-monooxygenase/tryptophan 5-monooxygenase activation protein, zeta polypeptide	0.65	0.47	0.92	0.44	2.26	0.23	0.78	1.26	2.26	bta04110	Cell cycle	NM_174814.2
NR3C1	nuclear receptor subfamily 3, group C, member 1 (glucocorticoid receptor)	0	0.99	0.43	0	0.03	0	1.27	2.26	2.26	bta04080	Neuroactive ligand-receptor interaction	NM_001206634.1
INPP5B	inositol polyphosphate-5-phosphatase, 75kDa	1.26	2.26	1.65	0.87	1.24	0.97	1.51	1.11	2.26	bta04070	Phosphatidylinositol signaling system	XM_002686466.1
CACNA1E	calcium channel, voltage-dependent, R type, alpha 1E subunit	-2.19	-1.47	-1.95	2.26	-1.93	-1.75	-0.74	-1.2	2.26	bta04010	MAPK signaling pathway	NM_001191123.1
FGF14	fibroblast growth factor 14	-1.15	-0.33	-0.43	2.26	-1.99	-1.74	-1.82	-2.25	2.26	bta04010	MAPK signaling pathway	NM_001206832.1
FIP1L1	FIP1 like 1 (S. cerevisiae)	0.67	1.2	0.34	0	0.62	2.26	1.57	0.33	2.26	bta03015	mRNA surveillance pathway	NM_001206690.1
LPL	lipoprotein lipase	1.92	1.87	0	0.39	2.26	2.04	1.93	1.03	2.26	bta00561	Glycerolipid metabolism	NM_001075120.1-1
CRK	v-crk sarcoma virus CT10 oncogene homolog (avian)	0	0.8	0.96	1.63	0.23	2.25	0.65	0	2.25	bta05220	Chronic myeloid leukemia	NM_001192334.1
MAP3K5	mitogen-activated protein kinase kinase kinase 5	0	2.25	1.34	0	1.01	1.15	1.24	0.91	2.25	bta05014	Amyotrophic lateral sclerosis (ALS)	NM_001144081.1
CDC23	cell division cycle 23 homolog (S. cerevisiae)	0	1.44	0.49	1.04	0.8	2.25	1.6	1.29	2.25	bta04914	Progesterone-mediated oocyte maturation	NM_001080266.1
BDKRB2	bradykinin receptor B2	-0.62	1.22	1.39	0.99	0.62	2.24	0.58	2.25	2.25	bta04810	Regulation of actin cytoskeleton	NM_001192126.1
ITGB1	integrin, beta 1 (fibronectin receptor, beta polypeptide, antigen CD29 includes MDF2, MSK12)	0	2.25	0.03	0	0.83	1.4	0	0.39	2.25	bta04670	Leukocyte transendothelial migration	NM_174368.2
HCK	hemopoietic cell kinase	0.84	1.58	-0.93	-1.19	0.74	2.25	1.63	1.09	2.25	bta04666	Fc gamma R-mediated phagocytosis	NM_001037141.2
CD28	CD28 antigen	0	0	2.25	1.92	1.11	0.3	1.35	0	2.25	bta04660	T cell receptor signaling pathway	NM_181004.1
PIK3R5	phosphoinositide-3-kinase, regulatory subunit 5	2.19	-0.98	1.17	1.04	0	1.8	2.25	1.91	2.25	bta04510	Focal adhesion	XM_002707761.2
MAPK8	mitogen-activated protein kinase 8	2.09	0.89	0.7	1.33	1.76	1.33	2.25	0	2.25	bta04510	Focal adhesion	NM_001192974.1
NFATC2	nuclear factor of activated T-cells, cytoplasmic, calcineurin-dependent 2	0	0.35	0	0	1.14	2.25	1.46	0	2.25	bta04370	VEGF signaling pathway	XM_002692357.1
RPS6KA2	ribosomal protein S6 kinase, 90kDa, polypeptide 2 (EC:2.7.11.1)	0	0.27	2.21	0	2.25	1.35	1.3	1.43	2.25	bta04150	mTOR signaling pathway	NM_001192478.1
GMDS	GDP-mannose 4,6-dehydratase	0	0.42	0.91	0.34	1.38	2.25	1.34	1.78	2.25	bta00520	Amino sugar and nucleotide sugar metabolism	NM_001080331.1
GMDS	GDP-mannose 4,6-dehydratase	0	0.42	0.91	0.34	1.38	2.25	1.34	1.78	2.25	bta00051	Fructose and mannose metabolism	NM_001080331.1
PIK3R5	phosphoinositide-3-kinase, regulatory subunit 5	0	-0.04	1.68	0	0.44	2.24	1.57	1.48	2.24	bta05223	Non-small cell lung cancer	XM_002707761.2
EIF2AK2		2.24	0.09	0.76	0	0.37	-1.17	-1.41	-1.04	2.24	bta05164	Influenza A	NM_178109.2
PRKACA	protein kinase, cAMP-dependent, catalytic, alpha	0.5	1.54	-1.28	-1.91	-2.17	1.28	2.24	1.25	2.24	bta04976	Bile secretion	NM_174584.2
KIT	v-kit Hardy-Zuckerman 4 feline sarcoma viral oncogene homolog	-0.65	2.24	-0.49	1.91	0.18	1.75	0.05	-0.83	2.24	bta04916	Melanogenesis	NM_001166484.1
PEX1		0	0.53	1.79	0.99	1.76	1.37	2.24	0.37	2.24	bta04146	Peroxisome	NM_001192071.1-1
RBL1	retinoblastoma-like 1 (p107)	0.03	0	2.24	0.19	0.59	0	0.81	1.09	2.24	bta04110	Cell cycle	NM_001192602.1
PIKFYVE	phosphoinositide kinase, FYVE finger containing	2.24	1.82	0.73	1.08	0	0	0	0.47	2.24	bta04070	Phosphatidylinositol signaling system	NM_001205467.1
MAP3K5	mitogen-activated protein kinase kinase kinase 5	-0.28	1.86	1.71	0.66	1.04	2.24	1.51	1.31	2.24	bta04010	MAPK signaling pathway	NM_001144081.1
PIK3R5	phosphoinositide-3-kinase, regulatory subunit 5	0	-0.38	1.29	0	0.43	2.23	1.5	1.4	2.23	bta05220	Chronic myeloid leukemia	XM_002707761.2
PIK3R5	phosphoinositide-3-kinase, regulatory subunit 5	0	0	1.72	0	0.45	2.23	1.6	1.51	2.23	bta05210	Colorectal cancer	XM_002707761.2
PML	promyelocytic leukemia	2.23	0.89	1.06	1.2	2.18	1.56	0.65	0.55	2.23	bta05164	Influenza A	NM_001206503.1
PIK3R5	phosphoinositide-3-kinase, regulatory subunit 5	0	-0.26	1.2	0	1.17	2.23	1.55	1.22	2.23	bta05146	Amoebiasis	XM_002707761.2
GNAT2	guanine nucleotide binding protein (G protein), alpha transducing activity polypeptide 2	0.98	1.38	0.69	1	2.23	1.42	1.14	0.25	2.23	bta04744	Phototransduction	NM_174326.2
PRKCB	protein kinase C, beta 1	1.48	1.42	0.36	2.23	0.93	2.1	1.63	1.3	2.23	bta04730	Long-term depression	NM_174587.1
PIK3R1	phosphoinositide-3-kinase, regulatory subunit 1 (alpha)	1.35	1.6	2.23	2.09	0.7	0.01	1.56	1.52	2.23	bta04620	Toll-like receptor signaling pathway	NM_174575.1
ACVR2A		0.33	-1.8	2.23	1.43	1.3	-1.39	1.99	0.82	2.23	bta04350	TGF-beta signaling pathway	NM_174227.3
CAMK2G	calcium/calmodulin-dependent protein kinase (CaM kinase) II gamma	0	0	0	0.68	0	2.23	1.21	1.06	2.23	bta04310	Wnt signaling pathway	NM_001097564.1
PML	promyelocytic leukemia	2.23	0.89	1.06	1.2	2.18	1.56	0.65	0.55	2.23	bta04144	Endocytosis	NM_001206503.1
ATG5	ATG5 autophagy related 5 homolog (S. cerevisiae)	0.44	1.22	0.67	1.41	2.23	0	1.63	0.06	2.23	bta04140	Regulation of autophagy	NM_001034579.2
PML	promyelocytic leukemia	2.23	0.89	1.06	1.2	2.18	1.56	0.65	0.55	2.23	bta04120	Ubiquitin mediated proteolysis	NM_001206503.1
INPP5A	inositol polyphosphate-5-phosphatase, 40kDa	0.72	2.23	0.68	0.62	1.17	0.51	2.21	1.38	2.23	bta04070	Phosphatidylinositol signaling system	XM_002698602.2
STAT1	signal transducer and activator of transcription 1, 91kDa	2.23	1.32	0.36	1.55	0.95	0	-2.01	0.53	2.23	bta04062	Chemokine signaling pathway	NM_001077900.1
WASL	Wiskott-Aldrich syndrome-like	0.4	1.31	1.17	1.48	2.23	0	1.09	1.45	2.23	bta04062	Chemokine signaling pathway	NM_174219.2
CNOT6	CCR4-NOT transcription complex subunit 6 [EC:3.1.-.-]	0	0	2.23	1.13	1.54	1.26	1.83	1.08	2.23	bta03018	RNA degradation	NM_001101161.1
ABCB10	ATP-binding cassette, sub-family B (MDR/TAP), member 10	0	0.83	1.68	0.13	0	0.1	2.23	0.93	2.23	bta02010	ABC transporters	XM_002698768.2
PIK3CA	phosphoinositide-3-kinase, catalytic, alpha polypeptide	1.76	0	0	0	2.22	-1.89	-0.84	0	2.22	bta05222	Small cell lung cancer	NM_174574.1
PML	promyelocytic leukemia	2.22	0.87	1.02	1.19	2.17	1.54	0.65	0.55	2.22	bta05221	Acute myeloid leukemia	NM_001206503.1
PIK3CA	phosphoinositide-3-kinase, catalytic, alpha polypeptide	2.22	0	0	-0.02	1.73	-2.09	-1.06	0	2.22	bta05212	Pancreatic cancer	NM_174574.1
PIK3R5	phosphoinositide-3-kinase, regulatory subunit 5	0	0	1.74	0	0.35	2.22	1.53	1.46	2.22	bta05164	Influenza A	XM_002707761.2
CREB1	cAMP responsive element binding protein 1	1.87	2.11	2.22	0.68	1.74	0.88	1.93	1.61	2.22	bta05152	Tuberculosis	NM_174285.1
PRKACB	protein kinase, cAMP-dependent, catalytic, beta	2.22	0	1.25	0.47	1.53	0	1.33	0.57	2.22	bta04976	Bile secretion	NM_174585.2
ZBP1	Z-DNA binding protein 1	2.22	0	0	0	0	0	-1.66	-0.89	2.22	bta04623	Cytosolic DNA-sensing pathway	XM_002692270.1
TANK	TRAF family member-associated NFKB activator	0	2.22	0.63	0	0	0.72	1.41	1.06	2.22	bta04622	RIG-I-like receptor signaling pathway	NM_001192264.1
BLNK	B-cell linker	0	2.22	1.36	0	1.23	1.28	0.4	1.3	2.22	bta04380	Osteoclast differentiation	NM_001046054.1
SEMA3A	sema domain, immunoglobulin domain (Ig), short basic domain, secreted, (semaphorin) 3A	-1.74	-1.59	1.03	2.22	1.05	-1.63	-0.8	0	2.22	bta04360	Axon guidance	XM_002686736.2
CDC34	cell division cycle 34 homolog (S. cerevisiae)	0	2.22	-0.33	0	0	-0.21	-0.3	0	2.22	bta04120	Ubiquitin mediated proteolysis	NM_001206236.1
ERBB4	v-erb-a erythroblastic leukemia viral oncogene homolog 4 (avian)	-1.62	-1.82	-1.28	2.22	-1.95	-0.9	-1.27	-0.98	2.22	bta04012	ErbB signaling pathway	XM_002685558.2
SGMS1	sphingomyelin synthase 1	0	2.22	0.49	0.52	0.95	1.15	1.79	1.34	2.22	bta00600	Sphingolipid metabolism	NM_001206135.1
TLR2	toll-like receptor 2	0	2.21	-1.2	0	-0.43	-1.18	-1.21	-1.27	2.21	bta05323	Rheumatoid arthritis	NM_174197.2
PRKCB	protein kinase C, beta 1	1.45	0.89	0	0.25	1.03	2.21	1.84	0.87	2.21	bta05214	Glioma	NM_174587.1
PIK3R5	phosphoinositide-3-kinase, regulatory subunit 5	0	0	1.76	0	0.51	2.21	1.62	1.51	2.21	bta05211	Renal cell carcinoma	XM_002707761.2
CCND2	cyclin D2	0.13	-1.54	0	0	-0.35	2.21	0.79	0	2.21	bta05162	Measles	NM_001076372.1
PIK3R5	phosphoinositide-3-kinase, regulatory subunit 5	0	0	1.76	0	0.51	2.21	1.62	1.51	2.21	bta05142	Chagas disease (American trypanosomiasis)	XM_002707761.2
PIK3R5	phosphoinositide-3-kinase, regulatory subunit 5	0	0	1.76	0	0.51	2.21	1.62	1.51	2.21	bta04973	Carbohydrate digestion and absorption	XM_002707761.2
PRKACA	protein kinase, cAMP-dependent, catalytic, alpha	1.85	1.48	-1.84	-1.65	-1.96	1.19	2.16	2.21	2.21	bta04916	Melanogenesis	NM_174584.2
JAK1	Janus kinase 1 (a protein tyrosine kinase)	2.09	1.7	1.8	0.82	0.9	2.21	1.54	0.17	2.21	bta04630	Jak-STAT signaling pathway	NM_001206534.1
IRF3	interferon regulatory factor 3	2.03	1.2	0	0	0	2.21	1.03	0.8	2.21	bta04620	Toll-like receptor signaling pathway	NM_001029845.2
NFKB1	nuclear factor of kappa light polypeptide gene enhancer in B-cells 1 (p105)	0	1.13	1.69	1.89	1.61	0	1.59	2.21	2.21	bta04210	Apoptosis	NM_001076409.1
FZR1	fizzy/cell division cycle 20 related 1 (Drosophila)	0	0.87	1.78	0.89	-1.08	2.21	0.28	-0.15	2.21	bta04110	Cell cycle	NM_001037609.1
ITPKB	inositol 1,4,5-trisphosphate 3-kinase B	0.24	0.8	0.77	0.09	0.48	2.21	1.56	1.06	2.21	bta04020	Calcium signaling pathway	XM_002707735.1
DGKA	diacylglycerol kinase, alpha 80kDa	0	0	0	0	0	2.21	1.03	0.59	2.21	bta00564	Glycerophospholipid metabolism	NM_001077860.1
PIGB	phosphatidylinositol glycan anchor biosynthesis, class B	0	2.21	0.89	-0.16	0.07	1.39	1.75	1.04	2.21	bta00563	Glycosylphosphatidylinositol(GPI)-anchor biosynthesis	NM_001078055.1
PIGV	phosphatidylinositol glycan anchor biosynthesis, class V	0	0.51	-1.24	1.06	0	2.21	0.56	-1.72	2.21	bta00563	Glycosylphosphatidylinositol(GPI)-anchor biosynthesis	NM_001192505.1
DGKA	diacylglycerol kinase, alpha 80kDa	0	0	0	0	0	2.21	1.03	0.59	2.21	bta00561	Glycerolipid metabolism	NM_001077860.1
EHMT1	euchromatic histone-lysine N-methyltransferase 1	0	0	0.09	0.67	0.28	2.21	1.58	0.57	2.21	bta00310	Lysine degradation	NM_001099041.1
ARNT	aryl hydrocarbon receptor nuclear translocator	0.2	0.95	2.2	0.69	0.16	0.02	2.19	0.05	2.2	bta05211	Renal cell carcinoma	NM_173993.1
PPP2R2A	protein phosphatase 2 (formerly 2A), regulatory subunit B, alpha isoform	1.04	1.51	2.2	0	0.58	0.14	1.38	1.07	2.2	bta05142	Chagas disease (American trypanosomiasis)	NM_001191533.1
PFN4	profilin family, member 4	1.5	1.23	1.8	1.3	1.42	2.14	1.61	2.2	2.2	bta04810	Regulation of actin cytoskeleton	NM_001075377.1
IL13RA1	interleukin 13 receptor, alpha 1	-1.15	-1.81	-1.12	-0.02	0	2.2	0.86	0.73	2.2	bta04630	Jak-STAT signaling pathway	NM_001206677.1
DYNC1LI1	dynein, cytoplasmic 1, light intermediate chain 1	0	0.84	2.2	0.94	2.01	0	1.04	1.51	2.2	bta04145	Phagosome	NM_001046052.1
BTRC	beta-transducin repeat containing	0	0.75	1.22	0.59	0.29	0.79	2.2	1.15	2.2	bta04114	Oocyte meiosis	NM_001083475.1
MAPK8	mitogen-activated protein kinase 8	2.03	2.08	0.5	1.65	1.43	2.2	2.03	1.7	2.2	bta04010	MAPK signaling pathway	NM_001192974.1
GAB1	GRB2-associated binding protein 1	0	0	0.74	0	0	2.19	1.05	0.69	2.19	bta05100	Bacterial invasion of epithelial cells	NM_001101201.1
ITGB7	integrin, beta 7	0	-0.28	0	0	0	2.19	1.26	0	2.19	bta04512	ECM-receptor interaction	NM_001105365.1
KCNMB3		0	2.19	0.24	0.61	1.42	0.42	1.2	1.12	2.19	bta04270	Vascular smooth muscle contraction	NM_001191284.1
PIK3R5	phosphoinositide-3-kinase, regulatory subunit 5	1.84	-1.39	1.08	0.55	1.02	0.75	2.19	1.54	2.19	bta04062	Chemokine signaling pathway	XM_002707761.2
MAP2K4	mitogen-activated protein kinase kinase 4	1.23	2.19	0	0.12	0	1.92	0.12	0.95	2.19	bta04010	MAPK signaling pathway	NM_001099038.1
PRKCA	protein kinase C, alpha	0	1.01	1.11	0.23	1.46	2.19	1.4	1.18	2.19	bta04010	MAPK signaling pathway	NM_174435.1
GNPDA2	glucosamine-6-phosphate deaminase 2	2.18	0	2.17	0	2.19	0	-2.17	0.17	2.19	bta00520	Amino sugar and nucleotide sugar metabolism	NM_001075356.1
ITGB7	integrin, beta 7	0	0	0	0	0	2.18	1.29	0	2.18	bta05414	Dilated cardiomyopathy	NM_001105365.1
ITGB7	integrin, beta 7	0	0	0	0	0	2.18	1.29	0	2.18	bta05412	Arrhythmogenic right ventricular cardiomyopathy (ARVC)	NM_001105365.1
NFKB1	nuclear factor of kappa light polypeptide gene enhancer in B-cells 1 (p105)	0.11	2.18	1.73	1.14	1.35	0	1.97	1.71	2.18	bta05221	Acute myeloid leukemia	NM_001076409.1
SYK	spleen tyrosine kinase	0.19	0.83	2.18	1.63	0.79	1.88	0.77	0	2.18	bta05152	Tuberculosis	NM_001037465.1
PRKACA	protein kinase, cAMP-dependent, catalytic, alpha	0	2.18	-1.67	-1.31	-2.08	1.3	1.45	0.43	2.18	bta05146	Amoebiasis	NM_174584.2
WASF2	WAS protein family, member 2	0	1	1.11	0.03	0	1.06	2.18	1.6	2.18	bta05100	Bacterial invasion of epithelial cells	NM_001081511.1
AKT1	v-akt murine thymoma viral oncogene homolog 1	-1.67	2.18	-1.67	0	-0.25	-1.35	-0.43	-1.37	2.18	bta04910	Insulin signaling pathway	NM_173986.2
ITPR1	inositol 1,4,5-triphosphate receptor, type 1	0.69	0.87	1.7	0.83	1.72	2.18	1.14	1	2.18	bta04720	Long-term potentiation	NM_174841.2
ITGB7	integrin, beta 7	0	0	0	0	0	2.18	1.29	0	2.18	bta04672	Intestinal immune network for IgA production	NM_001105365.1
PIK3R5	phosphoinositide-3-kinase, regulatory subunit 5	0	0	1.3	0.44	1.12	2.18	1.63	1.63	2.18	bta04664	Fc epsilon RI signaling pathway	XM_002707761.2
NFAT5	nuclear factor of activated T-cells 5, tonicity-responsive	0	0	2.18	0.5	0	0	2.08	0.75	2.18	bta04662	B cell receptor signaling pathway	XM_002694839.2
ITGB7	integrin, beta 7	0	0	0	0	0	2.18	1.29	0	2.18	bta04510	Focal adhesion	NM_001105365.1
CASP7	caspase 7, apoptosis-related cysteine peptidase	2.18	1.07	0	0	0.39	1.33	1.03	0	2.18	bta04210	Apoptosis	XM_002698509.1
CHMP4C	chromatin modifying protein 4C	0	0	0	2.18	0	0	0	0	2.18	bta04144	Endocytosis	NM_001045976.1
IL12B	interleukin 12B (natural killer cell stimulatory factor 2, cytotoxic lymphocyte maturation factor 2,	0	2.18	0.36	0.21	1.03	1.46	1.58	1.42	2.18	bta04060	Cytokine-cytokine receptor interaction	NM_174356.1
STAT5A	signal transducer and activator of transcription 5A	0.33	0.72	0.09	1.12	0	2.18	1.23	0.16	2.18	bta04012	ErbB signaling pathway	NM_001012673.1
PIK3CB	phosphoinositide-3-kinase, catalytic, beta polypeptide	0	1.94	2.18	1.83	2.15	0.84	1.19	1.69	2.18	bta04012	ErbB signaling pathway	NM_001206047.1
ABCC10	ATP-binding cassette, sub-family C (CFTR/MRP), member 10	0	0	0	0	0	2.18	1.21	0	2.18	bta02010	ABC transporters	XM_002697300.2
RUNX1T1		0	2.17	1.9	1.16	1.27	0.82	0.15	0.51	2.17	bta05221	Acute myeloid leukemia	NM_001099385.1
FLT3LG	fms-related tyrosine kinase 3 ligand	0	-0.6	0	0	-0.34	2.17	0.02	0	2.17	bta05200	Pathways in cancer	NM_181030.2
CLEC4E		0	2.17	1.06	1.71	1.59	1.49	0	-0.62	2.17	bta05152	Tuberculosis	XM_002687823.1
CCS	copper chaperone for superoxide dismutase	0	-1.06	0	0	-0.95	2.17	1.41	0	2.17	bta05014	Amyotrophic lateral sclerosis (ALS)	NM_001046187.1
ITPR1	inositol 1,4,5-triphosphate receptor, type 1	0.21	1.54	1.81	1.33	1.39	2.17	1.87	1.37	2.17	bta05010	Alzheimer's disease	NM_174841.2
CREBBP	CREB binding protein (Rubinstein-Taybi syndrome)	0.41	0.26	1.49	0.74	0.99	1.64	2.17	1.42	2.17	bta04916	Melanogenesis	NM_001164022.1
BRAF	v-raf murine sarcoma viral oncogene homolog B1	0	0.69	1.43	1.08	1.98	0.22	2.09	2.17	2.17	bta04914	Progesterone-mediated oocyte maturation	XM_002687002.2
ITPR1	inositol 1,4,5-triphosphate receptor, type 1	0.21	1.54	1.81	1.33	1.39	2.17	1.87	1.37	2.17	bta04730	Long-term depression	NM_174841.2
ITPR1	inositol 1,4,5-triphosphate receptor, type 1	0.21	1.54	1.81	1.33	1.39	2.17	1.87	1.37	2.17	bta04725	Cholinergic synapse	NM_174841.2
NFKBIE	nuclear factor of kappa light polypeptide gene enhancer in B-cells inhibitor, epsilon	2.17	-1.69	-1.19	-1	-1.73	-1.69	-1.99	-1.51	2.17	bta04722	Neurotrophin signaling pathway	NM_001130746.1
PRKCB	protein kinase C, beta 1	0	0.77	1.11	0.82	0.98	2.1	2.17	2.1	2.17	bta04666	Fc gamma R-mediated phagocytosis	NM_174587.1
NFAT5	nuclear factor of activated T-cells 5, tonicity-responsive	0	0	2.17	0.23	0	0	2.13	0.84	2.17	bta04650	Natural killer cell mediated cytotoxicity	XM_002694839.2
PRKCB	protein kinase C, beta 1	0.55	0.84	1.12	1.11	0.88	2.17	2.1	2.03	2.17	bta04650	Natural killer cell mediated cytotoxicity	NM_174587.1
SEMA3C	sema domain, immunoglobulin domain (Ig), short basic domain, secreted, (semaphorin) 3C	-2.12	2.17	1.78	0.45	0	-1.32	-0.59	-0.97	2.17	bta04360	Axon guidance	NM_001101082.1
RASA1	RAS p21 protein activator (GTPase activating protein) 1	1.99	2.17	1.94	1.52	2.02	1.28	1.84	0.69	2.17	bta04360	Axon guidance	NM_174449.2
ARSG	arylsulfatase G	-1.53	-1.34	-1.87	-1.62	-1.04	1.02	2.03	2.17	2.17	bta04142	Lysosome	NM_001101967.1
STX19	syntaxin 19	0.67	2.17	1.02	0	0	0	0.31	0	2.17	bta04130	SNARE interactions in vesicular transport	NM_001075672.1
FLT3LG	fms-related tyrosine kinase 3 ligand	0	-0.6	0	0	-0.34	2.17	0.02	0	2.17	bta04060	Cytokine-cytokine receptor interaction	NM_181030.2
PRKCB	protein kinase C, beta 1	0.55	0.84	1.12	1.11	0.88	2.17	2.1	2.03	2.17	bta04012	ErbB signaling pathway	NM_174587.1
NUP210	nucleoporin 210	0	-0.07	0	0	0	2.17	1.35	0	2.17	bta03013	RNA transport	NM_001191461.1
IPMK	inositol polyphosphate multikinase	0	2.17	0	0	0.8	-1.52	2.02	0.18	2.17	bta00562	Inositol phosphate metabolism	NM_001035462.1
GDA	guanine deaminase	0	1.86	0.96	2.17	1.69	0.39	0.55	0.17	2.17	bta00230	Purine metabolism	NM_001192620.1
PRKCB	protein kinase C, beta 1	1.28	0.84	1.16	1.29	1.01	2.16	1.54	1.02	2.16	bta05223	Non-small cell lung cancer	NM_174587.1
BRAF	v-raf murine sarcoma viral oncogene homolog B1	0.21	0.58	0.97	0.64	1.79	0.29	1.9	2.16	2.16	bta05212	Pancreatic cancer	XM_002687002.2
BRAF	v-raf murine sarcoma viral oncogene homolog B1	0.21	0.58	0.97	0.64	1.79	0.29	1.9	2.16	2.16	bta05210	Colorectal cancer	XM_002687002.2
TGFBR1	transforming growth factor, beta receptor I (activin A receptor type II-like kinase, 53kDa)	0	2.16	2.06	1.04	1.98	1.5	1.96	1.75	2.16	bta05210	Colorectal cancer	NM_174621.2
PML	promyelocytic leukemia	2.13	0.59	1.74	1.51	2.16	1.46	0.89	0.66	2.16	bta05200	Pathways in cancer	NM_001206503.1
FGF14	fibroblast growth factor 14	-1.14	-0.86	-1.32	2.16	-1.94	-1.65	-1.86	-2.05	2.16	bta05200	Pathways in cancer	NM_001206832.1
TGFBR1	transforming growth factor, beta receptor I (activin A receptor type II-like kinase, 53kDa)	0	2.16	2.06	1.04	1.98	1.5	1.96	1.75	2.16	bta05142	Chagas disease (American trypanosomiasis)	NM_174621.2
CCKAR	cholecystokinin A receptor	1.59	-1.18	-0.35	0	0.17	0.04	2.16	-1.86	2.16	bta04972	Pancreatic secretion	NM_001101865.2
RPS6KA6	ribosomal protein S6 kinase, 90kDa, polypeptide 6	1.59	0.03	1.61	2.16	0.73	0.48	0.95	0.49	2.16	bta04914	Progesterone-mediated oocyte maturation	NM_001205926.1
ADCY7	adenylate cyclase 7	0.78	0.76	0	0	-0.95	2.16	1.15	0	2.16	bta04912	GnRH signaling pathway	NM_174230.2
ITPR1	inositol 1,4,5-triphosphate receptor, type 1	0	0.67	0.57	0	0.22	2.16	1.31	0.41	2.16	bta04912	GnRH signaling pathway	NM_174841.2
STAT1	signal transducer and activator of transcription 1, 91kDa	2.16	1.38	1.12	1.82	2.01	0	-2.13	0.78	2.16	bta04620	Toll-like receptor signaling pathway	NM_001077900.1
PIK3R5	phosphoinositide-3-kinase, regulatory subunit 5	0	-0.33	1.04	0.53	0.61	2.16	1.41	1.23	2.16	bta04150	mTOR signaling pathway	XM_002707761.2
RPS6KA6	ribosomal protein S6 kinase, 90kDa, polypeptide 6	1.59	0.03	1.61	2.16	0.73	0.48	0.95	0.49	2.16	bta04114	Oocyte meiosis	NM_001205926.1
SKP2	S-phase kinase-associated protein 2 (p45)	2.16	0.63	0.33	0.25	0.47	1.34	1.38	1.07	2.16	bta04110	Cell cycle	NM_001102052.1
RASGRP1	RAS guanyl releasing protein 1 (calcium and DAG-regulated)	0.78	1.74	1.91	1.75	2.16	1.99	1.58	1.34	2.16	bta04010	MAPK signaling pathway	NM_001144078.1
PIP4K2A	phosphatidylinositol-5-phosphate 4-kinase, type II, alpha (EC:2.7.1.149)	0	0.06	1.13	0.68	0.86	1.18	2.16	1.21	2.16	bta00562	Inositol phosphate metabolism	NM_001192769.1
BDKRB2	bradykinin receptor B2	-0.38	0	1.95	0.84	2.14	1.87	2.15	1.6	2.15	bta05142	Chagas disease (American trypanosomiasis)	NM_001192126.1
PRKCB	protein kinase C, beta 1	0	0.79	1.17	0.9	1	2.11	2.15	2.09	2.15	bta04960	Aldosterone-regulated sodium reabsorption	NM_174587.1
ADCY2	adenylate cyclase 2 (brain)	0	-1.17	-1.24	1.76	2.15	-1.28	-1.01	-0.99	2.15	bta04725	Cholinergic synapse	XM_002696432.1
GRB2	growth factor receptor-bound protein 2	0.83	1.63	1.1	0.69	1.39	2.15	1.31	0.7	2.15	bta04650	Natural killer cell mediated cytotoxicity	NM_001034630.1
ACTN4	actinin, alpha 4	0	-0.76	-0.02	0	-1.21	2.15	0.81	-0.71	2.15	bta04530	Tight junction	NM_001098052.1
SRGAP3	SLIT-ROBO Rho GTPase activating protein 3	0	-1.58	1.89	0	1.01	2.15	1.89	1.04	2.15	bta04360	Axon guidance	NM_001192966.1
RAC1	ras-related C3 botulinum toxin substrate 1 (rho family, small GTP binding protein Rac1)	2.15	-1.37	-1.77	0	-0.3	0.87	0.43	-0.99	2.15	bta04360	Axon guidance	NM_174163.2
PRKCB	protein kinase C, beta 1	0	0.79	1.17	0.9	1	2.11	2.15	2.09	2.15	bta04070	Phosphatidylinositol signaling system	NM_174587.1
PIK3R5	phosphoinositide-3-kinase, regulatory subunit 5	0	0	1.31	0	0.8	2.14	1.47	1.36	2.14	bta05213	Endometrial cancer	XM_002707761.2
EIF2AK3	eukaryotic translation initiation factor 2 alpha kinase 3	2.14	1.37	0.98	0.01	0.49	0.82	0	0.43	2.14	bta05164	Influenza A	NM_001098086.1
PIK3R5	phosphoinositide-3-kinase, regulatory subunit 5	0	0	1.39	0	0.82	2.14	1.54	1.4	2.14	bta05160	Hepatitis C	XM_002707761.2
PIK3R5	phosphoinositide-3-kinase, regulatory subunit 5	0	0	1.26	0	1	2.14	1.52	1.38	2.14	bta05100	Bacterial invasion of epithelial cells	XM_002707761.2
PRKCB	protein kinase C, beta 1	0	0.75	1.08	0.74	0.96	2.12	2.14	2.08	2.14	bta04971	Gastric acid secretion	NM_174587.1
PIK3R5	phosphoinositide-3-kinase, regulatory subunit 5	0	0	1.26	0	0.98	2.14	1.52	1.38	2.14	bta04914	Progesterone-mediated oocyte maturation	XM_002707761.2
ADCY9	adenylate cyclase 9	0	2.11	1.42	2.14	1.07	1.08	1.15	1.34	2.14	bta04724	Glutamatergic synapse	NM_001205917.1
NCK1	NCK adaptor protein 1	0	1.06	1.17	1.46	2.14	0.13	1.75	1.47	2.14	bta04660	T cell receptor signaling pathway	NM_001076072.1
MLLT4	myeloid/lymphoid or mixed-lineage leukemia (trithorax homolog, Drosophila); translocated to, 4	0.22	-1.67	0	0	-1.19	2.14	0.93	0.76	2.14	bta04520	Adherens junction	XM_002690394.2
ACTN4	actinin, alpha 4	0	0	0	0	-1.22	2.14	1.33	0	2.14	bta04510	Focal adhesion	NM_001098052.1
DKK4	dickkopf homolog 4 (Xenopus laevis)	0	1.12	1.39	1.54	2.14	1.04	1.54	1.29	2.14	bta04310	Wnt signaling pathway	XM_002698709.2
NFATC3	nuclear factor of activated T-cells, cytoplasmic, calcineurin-dependent 3	0	0	0.77	1.87	0.81	1.63	2.14	0.57	2.14	bta04310	Wnt signaling pathway	NM_001192831.1
GRK4	G protein-coupled receptor kinase 4	1.17	1.61	2.14	1.14	1.36	1.78	1.87	1.93	2.14	bta04062	Chemokine signaling pathway	XM_002688435.2
CPSF7	transcript variant 1	0	0	0	0	0	2.14	0.45	0.23	2.14	bta03015	mRNA surveillance pathway	XM_002699281.2
NNT	nicotinamide nucleotide transhydrogenase	0.29	0	0.58	0.29	2.14	0.86	0.36	0.83	2.14	bta00760	Nicotinate and nicotinamide metabolism	NM_173943.2
ITGB7	integrin, beta 7	0	-0.1	0	0	0	2.13	0.12	0	2.13	bta05410	Hypertrophic cardiomyopathy (HCM)	NM_001105365.1
APPL1	adaptor protein, phosphotyrosine interaction, PH domain and leucine zipper containing 1	-1.36	1.24	2.13	1.63	2.05	0.35	1.72	1.7	2.13	bta05210	Colorectal cancer	NM_001099003.1
FZD3	frizzled homolog 3 (Drosophila)	1.33	1.58	2.13	1.59	0.93	0.37	1.79	0.9	2.13	bta05200	Pathways in cancer	NM_001192964.1
APPL1	adaptor protein, phosphotyrosine interaction, PH domain and leucine zipper containing 1	-1.36	1.24	2.13	1.63	2.05	0.35	1.72	1.7	2.13	bta05200	Pathways in cancer	NM_001099003.1
EIF2AK4	eukaryotic translation initiation factor 2 alpha kinase 4	0.77	1.41	2.13	0.42	0.73	1.79	1.51	2.13	2.13	bta05162	Measles	XM_002690785.1
ITPR1	inositol 1,4,5-triphosphate receptor, type 1	0	0.95	1.3	0.08	1.07	2.13	1.55	0.55	2.13	bta05016	Huntington's disease	NM_174841.2
PLCB4	phospholipase C, beta 4	0	-0.74	-1.31	2.13	1.3	-2.1	-1.98	-0.75	2.13	bta05010	Alzheimer's disease	NM_001166510.1
PIK3CB	phosphoinositide-3-kinase, catalytic, beta polypeptide	0	0.92	2.13	1.98	1.79	1.35	1.27	0.9	2.13	bta04930	Type II diabetes mellitus	NM_001206047.1
ADCY9	adenylate cyclase 9	0	2.13	1.35	2.1	1.15	1.08	1.13	1.26	2.13	bta04725	Cholinergic synapse	NM_001205917.1
CREB1	cAMP responsive element binding protein 1	2.13	0	2	0.41	0.75	1.02	1.52	1.6	2.13	bta04725	Cholinergic synapse	NM_174285.1
ITPR1	inositol 1,4,5-triphosphate receptor, type 1	0.42	1.62	1.87	1.44	1.53	2.13	1.91	1.53	2.13	bta04724	Glutamatergic synapse	NM_174841.2
NCF1	neutrophil cytosolic factor 1	2.13	1.62	-1.16	-1.28	-1.43	1.75	1.74	1.45	2.13	bta04670	Leukocyte transendothelial migration	NM_174119.3
PIK3R5	phosphoinositide-3-kinase, regulatory subunit 5	0	0	1.19	0	1.09	2.13	1.54	1.38	2.13	bta04620	Toll-like receptor signaling pathway	XM_002707761.2
MAP2K2	mitogen-activated protein kinase kinase 2	0.36	-0.19	0	0	0	2.13	0.58	0	2.13	bta04620	Toll-like receptor signaling pathway	NM_001038071.2
EFNA1	ephrin-A1	1.3	0.52	-0.99	2.13	-1.17	1.59	1.27	1.38	2.13	bta04360	Axon guidance	NM_001034292.1
TRIM37	tripartite motif-containing 37	0.33	1.47	1.14	1.34	2.13	0.85	1.6	0.67	2.13	bta04120	Ubiquitin mediated proteolysis	NM_001110182.1
UBE4B	ubiquitination factor E4B, UFD2 homolog (S. cerevisiae)	0	1.83	1.06	0.51	0.24	1.38	2.13	0	2.13	bta04120	Ubiquitin mediated proteolysis	NM_001102504.1
YWHAG	tyrosine 3-monooxygenase/tryptophan 5-monooxygenase activation protein, gamma polypeptide	0	2.13	0	0	1.44	0	0.09	0.77	2.13	bta04110	Cell cycle	NM_174793.2
RASGRP2	RAS guanyl releasing protein 2 (calcium and DAG-regulated)	0	-1.15	0	0	0	2.13	1.45	0	2.13	bta04062	Chemokine signaling pathway	NM_001099946.1
CMPK2	cytidine monophosphate (UMP-CMP) kinase 2, mitochondrial (EC:2.7.4.14)	2.13	0	-0.07	-1.21	0	0	-1.39	-0.82	2.13	bta00240	Pyrimidine metabolism	XM_002691489.2
DHODH	dihydroorotate dehydrogenase	2.13	0	1.33	-1.26	-0.88	1.42	-1.61	-1.21	2.13	bta00240	Pyrimidine metabolism	XM_003587216.1-2
PFKFB4	6-phosphofructo-2-kinase/fructose-2,6-biphosphatase 4	-1.13	2.13	-1.22	0	0	-1.5	0.69	0	2.13	bta00051	Fructose and mannose metabolism	NM_001192835.1
ADCY7	adenylate cyclase 7	0.82	0.71	0	0	-0.98	2.12	1.15	0	2.12	bta05414	Dilated cardiomyopathy	NM_174230.2
STAT5B	signal transducer and activator of transcription 5B	0	1.95	1.34	0	0.96	2.12	1.57	0.79	2.12	bta05221	Acute myeloid leukemia	NM_174617.3
IRAK4	interleukin-1 receptor-associated kinase 4	0.95	1.76	1.76	0	1.59	-1.77	1.2	2.12	2.12	bta05133	Pertussis	NM_001075998.1
ADCY7	adenylate cyclase 7	0.82	0.71	0	0	-0.98	2.12	1.15	0	2.12	bta04976	Bile secretion	NM_174230.2
ADCY7	adenylate cyclase 7	0.82	0.71	0	0	-0.98	2.12	1.15	0	2.12	bta04970	Salivary secretion	NM_174230.2
INSR	insulin receptor	-1.4	0	-1.68	0.13	0	2.12	1.31	1.38	2.12	bta04960	Aldosterone-regulated sodium reabsorption	XM_002688832.2
PRKACB	protein kinase, cAMP-dependent, catalytic, beta	2.12	0	1.27	0.34	1.59	0	1.38	0.65	2.12	bta04724	Glutamatergic synapse	NM_174585.2
IL10RA	interleukin 10 receptor, alpha	-1.44	2.08	1.45	0.86	2.12	1.22	1.28	0.92	2.12	bta04630	Jak-STAT signaling pathway	NM_001205757.1
CSNK2A1	casein kinase 2, alpha 1 polypeptide	1.32	0.81	1.26	2.12	0.25	1.8	1.49	1.04	2.12	bta04310	Wnt signaling pathway	NM_174635.2
ADCY7	adenylate cyclase 7	0.82	0.71	0	0	-0.98	2.12	1.15	0	2.12	bta04270	Vascular smooth muscle contraction	NM_174230.2
ITPR1	inositol 1,4,5-triphosphate receptor, type 1	0	1.3	1.96	0.89	1.36	2.12	1.5	1.06	2.12	bta04270	Vascular smooth muscle contraction	NM_174841.2
PIK3R2	phosphoinositide-3-kinase, regulatory subunit 2 (beta)	-0.29	1.12	0	-1.44	1.01	2.12	1.2	1.06	2.12	bta04210	Apoptosis	NM_174576.2
DYNC2H1	dynein, cytoplasmic 2, heavy chain 1	-1.24	-1.44	-1.97	0	2.12	-0.49	-1.38	-1.2	2.12	bta04145	Phagosome	XM_002707727.2
UBE2D1	ubiquitin-conjugating enzyme E2D 1 (UBC4/5 homolog, yeast)	2.12	0.73	1.28	1.27	1.76	1.26	0.43	0.78	2.12	bta04141	Protein processing in endoplasmic reticulum	NM_001038167.1
PIK3R5	phosphoinositide-3-kinase, regulatory subunit 5	0.8	-1.62	0.94	0	0.22	2.12	2.02	1.19	2.12	bta04070	Phosphatidylinositol signaling system	XM_002707761.2
CRK	v-crk sarcoma virus CT10 oncogene homolog (avian)	0.1	2.03	1.07	1.77	0.99	2.12	0.9	1.04	2.12	bta04012	ErbB signaling pathway	NM_001192334.1
FZD3	frizzled homolog 3 (Drosophila)	1.34	1.66	2.11	1.63	0.93	0.47	1.76	0.87	2.11	bta05217	Basal cell carcinoma	NM_001192964.1
CHUK	conserved helix-loop-helix ubiquitous kinase	0.68	0.88	2.11	1.96	1.63	1.27	0	1.61	2.11	bta05160	Hepatitis C	NM_174021.2
DPP4	dipeptidyl-peptidase 4 (CD26, adenosine deaminase complexing protein 2)	0	1.62	0.57	0.79	1.27	2.11	0.07	0.46	2.11	bta04974	Protein digestion and absorption	NM_174039.2
PRKACB	protein kinase, cAMP-dependent, catalytic, beta	2.11	0	1.28	0.34	1.71	0	1.38	0.63	2.11	bta04970	Salivary secretion	NM_174585.2
ADCY5	adenylate cyclase 5	0	0	-1.37	2.11	-0.49	-1.33	-0.97	-1.1	2.11	bta04725	Cholinergic synapse	NM_001192069.1
RPS6KA2	ribosomal protein S6 kinase, 90kDa, polypeptide 2 (EC:2.7.11.1)	0	2.11	1.51	1.21	1.92	1.61	0.48	1.88	2.11	bta04720	Long-term potentiation	NM_001192478.1
GAB2	growth factor receptor bound protein 2-associated protein 2	1.95	2.11	1.39	0	0	0	1.31	1.03	2.11	bta04664	Fc epsilon RI signaling pathway	XM_002699070.1
PRKCH	protein kinase C, eta	1.33	2.11	0	0	0	1.63	0.91	0	2.11	bta04530	Tight junction	NM_001076863.1
FST	follistatin	-1.89	-1.79	1.05	0	1.6	2.11	1.24	2.04	2.11	bta04350	TGF-beta signaling pathway	NM_175801.2
F2RL2	coagulation factor II (thrombin) receptor-like 2	0	1.99	1.81	1.58	0	1.24	2.11	1.41	2.11	bta04080	Neuroactive ligand-receptor interaction	NM_001038533.2
DGKA	diacylglycerol kinase, alpha 80kDa	0	0	0	0	0.13	2.11	1.35	0.8	2.11	bta04070	Phosphatidylinositol signaling system	NM_001077860.1
PIP5K1A	phosphatidylinositol-4-phosphate 5-kinase, type I, alpha	0	0.92	0.99	2.11	0.26	1.78	1.49	0	2.11	bta04070	Phosphatidylinositol signaling system	NM_001103109.2
PIK3R5	phosphoinositide-3-kinase, regulatory subunit 5	0	0	1.62	1.55	0	2.11	1.59	1.44	2.11	bta04012	ErbB signaling pathway	XM_002707761.2
RPS6KA2	ribosomal protein S6 kinase, 90kDa, polypeptide 2 (EC:2.7.11.1)	0	2.11	1.75	1.22	1.96	1.56	0.74	1.86	2.11	bta04010	MAPK signaling pathway	NM_001192478.1
EDC4	enhancer of mRNA decapping 4	0	0	0	-0.75	0.18	2.11	0.66	0	2.11	bta03018	RNA degradation	XM_002694902.2
WIBG		0.88	0	1.25	0.41	2.11	1.9	0.67	2.03	2.11	bta03015	mRNA surveillance pathway	NM_001102344.1
UPF3B		0	0	2.11	-1.29	1.48	1.21	-1.4	0.37	2.11	bta03015	mRNA surveillance pathway	NM_001076411.1
EIF2S3	eukaryotic translation initiation factor 2, subunit 3 gamma, 52kDa	-0.93	2.11	-1.72	-1.09	1.64	-1.27	-0.65	-1.51	2.11	bta03013	RNA transport	NM_001046117.1
RARB	retinoic acid receptor, beta	0.95	2.07	2.1	0	0	0.16	1.54	1.07	2.1	bta05223	Non-small cell lung cancer	XM_002698748.1
RARB	retinoic acid receptor, beta	0.95	2.07	2.1	0	0	0.16	1.54	1.07	2.1	bta05222	Small cell lung cancer	XM_002698748.1
PIK3R5	phosphoinositide-3-kinase, regulatory subunit 5	1.65	-0.44	1.45	1.25	0	1.97	2.1	1.45	2.1	bta05218	Melanoma	XM_002707761.2
RXRG	retinoid X receptor, gamma	-0.58	0	0	2.1	0	-1.11	0	0	2.1	bta05216	Thyroid cancer	NM_001075408.1
MLH1	mutL homolog 1, colon cancer, nonpolyposis type 2 (E. coli)	0	1.11	0	0	1.2	1.97	2.1	1.94	2.1	bta05213	Endometrial cancer	NM_001075994.2
MLH1	mutL homolog 1, colon cancer, nonpolyposis type 2 (E. coli)	0	1.11	0	0	1.2	1.97	2.1	1.94	2.1	bta05210	Colorectal cancer	NM_001075994.2
MLH1	mutL homolog 1, colon cancer, nonpolyposis type 2 (E. coli)	0	1.11	0	0	1.2	1.97	2.1	1.94	2.1	bta05200	Pathways in cancer	NM_001075994.2
RXRG	retinoid X receptor, gamma	-0.58	0	0	2.1	0	-1.11	0	0	2.1	bta05200	Pathways in cancer	NM_001075408.1
RARB	retinoic acid receptor, beta	0.95	2.07	2.1	0	0	0.16	1.54	1.07	2.1	bta05200	Pathways in cancer	XM_002698748.1
FGFR1	fibroblast growth factor receptor 1 (fms-related tyrosine kinase 2, Pfeiffer syndrome)	-0.15	-0.84	0	2.1	-1.78	-1.12	-1.17	-0.83	2.1	bta05200	Pathways in cancer	NM_001110207.1
DLG4	discs, large homolog 4 (Drosophila)	0	0	0	0	-0.23	2.1	-0.95	0	2.1	bta05016	Huntington's disease	NM_001191307.1
MTOR	mechanistic target of rapamycin (serine/threonine kinase)	0	0.37	0.38	0	0	1.52	2.1	1.16	2.1	bta04920	Adipocytokine signaling pathway	XM_002694043.2
PLCB2	phospholipase C, beta 2	0.77	0.8	1.64	1.97	-0.34	1.73	2.1	1.56	2.1	bta04912	GnRH signaling pathway	NM_001191401.1
RPTOR		0	0.66	1.66	1.1	0.73	2.1	2.07	1.35	2.1	bta04910	Insulin signaling pathway	NM_001192130.1
NFAT5	nuclear factor of activated T-cells 5, tonicity-responsive	0	0	1.84	0.49	0	0	2.1	0.7	2.1	bta04660	T cell receptor signaling pathway	XM_002694839.2
LAT	linker for activation of T cells	0	-0.52	0	-0.28	-1.18	2.1	1.53	1.47	2.1	bta04650	Natural killer cell mediated cytotoxicity	NM_001104978.1
PRKCB	protein kinase C, beta 1	0.61	0.38	0.52	2.02	1.43	2.1	2.04	1.58	2.1	bta04510	Focal adhesion	NM_174587.1
BMP5	bone morphogenetic protein 5	0	1.78	1.68	0.95	0.24	2.1	-0.02	1.03	2.1	bta04350	TGF-beta signaling pathway	XM_002697170.2
RPTOR		0	0.66	1.66	1.1	0.73	2.1	2.07	1.35	2.1	bta04150	mTOR signaling pathway	NM_001192130.1
EHD4	EH-domain containing 4	0	1.95	0.85	0.19	2.1	0.38	1.34	0	2.1	bta04144	Endocytosis	NM_001192053.1
PREX1		0	0	0	-1.76	-1.47	1.93	2.1	-1.96	2.1	bta04062	Chemokine signaling pathway	XM_002692351.2
MLH1	mutL homolog 1, colon cancer, nonpolyposis type 2 (E. coli)	0	1.11	0	0	1.2	1.97	2.1	1.94	2.1	bta03430	Mismatch repair	NM_001075994.2
NUP85	nucleoporin 85kDa	0.88	1.08	0.56	0	-1.31	1.8	1.9	2.1	2.1	bta03013	RNA transport	NM_001034387.1
IL12B	interleukin 12B (natural killer cell stimulatory factor 2, cytotoxic lymphocyte maturation factor 2,	0	2.09	0.24	0.25	0.99	1.39	1.49	1.44	2.09	bta05330	Allograft rejection	NM_174356.1
IL12B	interleukin 12B (natural killer cell stimulatory factor 2, cytotoxic lymphocyte maturation factor 2,	0	2.09	0.24	0.25	0.99	1.39	1.49	1.44	2.09	bta05164	Influenza A	NM_174356.1
IL12B	interleukin 12B (natural killer cell stimulatory factor 2, cytotoxic lymphocyte maturation factor 2,	0	2.09	0.24	0.25	0.99	1.39	1.49	1.44	2.09	bta05162	Measles	NM_174356.1
IL12B	interleukin 12B (natural killer cell stimulatory factor 2, cytotoxic lymphocyte maturation factor 2,	0	2.09	0.24	0.25	0.99	1.39	1.49	1.44	2.09	bta05146	Amoebiasis	NM_174356.1
IL12B	interleukin 12B (natural killer cell stimulatory factor 2, cytotoxic lymphocyte maturation factor 2,	0	2.09	0.24	0.25	0.99	1.39	1.49	1.44	2.09	bta05145	Toxoplasmosis	NM_174356.1
IL12B	interleukin 12B (natural killer cell stimulatory factor 2, cytotoxic lymphocyte maturation factor 2,	0	2.09	0.24	0.25	0.99	1.39	1.49	1.44	2.09	bta05143	African trypanosomiasis	NM_174356.1
IL12B	interleukin 12B (natural killer cell stimulatory factor 2, cytotoxic lymphocyte maturation factor 2,	0	2.09	0.24	0.25	0.99	1.39	1.49	1.44	2.09	bta05142	Chagas disease (American trypanosomiasis)	NM_174356.1
IL12B	interleukin 12B (natural killer cell stimulatory factor 2, cytotoxic lymphocyte maturation factor 2,	0	2.09	0.24	0.25	0.99	1.39	1.49	1.44	2.09	bta05140	Leishmaniasis	NM_174356.1
DCTN2	dynactin 2 (p50)	0.41	1.2	0	0.24	0	2.09	1.35	0.85	2.09	bta05016	Huntington's disease	NM_001034558.1
DCTN2	dynactin 2 (p50)	0.41	1.2	0	0.24	0	2.09	1.35	0.85	2.09	bta04962	Vasopressin-regulated water reabsorption	NM_001034558.1
PIK3R5	phosphoinositide-3-kinase, regulatory subunit 5	0	0	1.25	0	0.82	2.09	1.43	1.34	2.09	bta04960	Aldosterone-regulated sodium reabsorption	XM_002707761.2
IL12B	interleukin 12B (natural killer cell stimulatory factor 2, cytotoxic lymphocyte maturation factor 2,	0	2.09	0.24	0.25	0.99	1.39	1.49	1.44	2.09	bta04940	Type I diabetes mellitus	NM_174356.1
PLCB4	phospholipase C, beta 4	0	-0.73	-1.3	2.09	1.25	-2.09	-1.92	-0.71	2.09	bta04912	GnRH signaling pathway	NM_001166510.1
ARHGAP35	Rho GTPase activating protein 35	0	0	0	0	-0.51	2.09	0.65	0	2.09	bta04670	Leukocyte transendothelial migration	NM_001192398.1
PIK3R5	phosphoinositide-3-kinase, regulatory subunit 5	0	0	1.4	0	0	2.09	1.59	1.63	2.09	bta04662	B cell receptor signaling pathway	XM_002707761.2
PIK3R5	phosphoinositide-3-kinase, regulatory subunit 5	0	-0.02	1.49	0	0.5	2.09	1.55	1.26	2.09	bta04660	T cell receptor signaling pathway	XM_002707761.2
IL12B	interleukin 12B (natural killer cell stimulatory factor 2, cytotoxic lymphocyte maturation factor 2,	0	2.09	0.24	0.25	0.99	1.39	1.49	1.44	2.09	bta04630	Jak-STAT signaling pathway	NM_174356.1
IL12B	interleukin 12B (natural killer cell stimulatory factor 2, cytotoxic lymphocyte maturation factor 2,	0	2.09	0.24	0.25	0.99	1.39	1.49	1.44	2.09	bta04622	RIG-I-like receptor signaling pathway	NM_174356.1
IRAK4	interleukin-1 receptor-associated kinase 4	0.78	1.54	2.09	0	1.37	-1.6	1.14	1.72	2.09	bta04620	Toll-like receptor signaling pathway	NM_001075998.1
CD46	CD46 molecule, complement regulatory protein	0	1.94	1.69	0	2.09	0	1.58	0	2.09	bta04610	Complement and coagulation cascades	NM_001242564.1
ASAP1	ArfGAP with SH3 domain, ankyrin repeat and PH domain 1	0	0.83	0.14	0.57	1.01	2.09	1.72	1.04	2.09	bta04144	Endocytosis	NM_175821.2
EIF2AK4	eukaryotic translation initiation factor 2 alpha kinase 4	0.79	1.42	2.09	0.36	0.52	1.69	1.26	1.87	2.09	bta04141	Protein processing in endoplasmic reticulum	XM_002690785.1
UBE2E3	ubiquitin-conjugating enzyme E2E 3, UBC4/5 homolog (yeast)	0.27	0.87	1.18	1.36	2.09	0	0.86	1.27	2.09	bta04120	Ubiquitin mediated proteolysis	NM_001079783.1
P2RX7	purinergic receptor P2X, ligand-gated ion channel, 7	-0.49	1.98	0.49	0.59	1.85	2.09	1.24	1.22	2.09	bta04020	Calcium signaling pathway	NM_001206516.1
RPS6KA1	ribosomal protein S6 kinase, 90kDa, polypeptide 1 (EC:2.7.11.1)	-1.3	-1.03	-1.12	-1.17	-1.74	2.09	-1.42	-0.94	2.09	bta04010	MAPK signaling pathway	NM_001083722.1
MEF2C	myocyte enhancer factor 2C	0.67	1.43	1.64	0	0.9	1.46	2.09	1.77	2.09	bta04010	MAPK signaling pathway	NM_001046113.1
FGFR1	fibroblast growth factor receptor 1 (fms-related tyrosine kinase 2, Pfeiffer syndrome)	-0.17	-0.75	0	2.09	-1.77	-1.12	-1.21	-0.78	2.09	bta04010	MAPK signaling pathway	NM_001110207.1
CHKA	choline kinase alpha	0	1.25	0.39	0	0.52	2.09	0.99	0	2.09	bta00564	Glycerophospholipid metabolism	XM_002699402.2
PIK3R2	phosphoinositide-3-kinase, regulatory subunit 2 (beta)	-0.06	1.65	0	-1.6	1.07	2.08	1.43	1.29	2.08	bta05222	Small cell lung cancer	NM_174576.2
PIK3R5	phosphoinositide-3-kinase, regulatory subunit 5	0	-0.19	0.52	0	0.28	2.08	1.58	1.05	2.08	bta05212	Pancreatic cancer	XM_002707761.2
CDKN2A	cyclin-dependent kinase inhibitor 2A (melanoma, p16, inhibits CDK4)	0.98	-1.4	0.5	0	2.08	-1.44	-1.91	0	2.08	bta05212	Pancreatic cancer	XM_002689547.2
SOS1	son of sevenless homolog 1 (Drosophila)	1.41	1.69	2.08	1.09	1.19	0	1.03	0.99	2.08	bta05211	Renal cell carcinoma	XM_002691241.2
PPAP2A	phosphatidic acid phosphatase 2a	0	0.07	0	0	0.09	2.08	0.45	0	2.08	bta04975	Fat digestion and absorption	NM_001080329.1
GNAI3	guanine nucleotide binding protein (G protein), alpha inhibiting activity polypeptide 3	0	2.08	-0.81	-0.58	0	-1.5	0	0.18	2.08	bta04914	Progesterone-mediated oocyte maturation	NM_001034677.1
PIK3CB	phosphoinositide-3-kinase, catalytic, beta polypeptide	1.55	2.07	1.08	0	1.26	2.08	0	0.89	2.08	bta04810	Regulation of actin cytoskeleton	NM_001206047.1
ADCY7	adenylate cyclase 7	1.05	0.97	0.95	0	-1.6	2.08	1.93	0	2.08	bta04725	Cholinergic synapse	NM_174230.2
ABL1	c-abl oncogene 1, receptor tyrosine kinase	0	0.28	0	0	0	2.08	1.06	0	2.08	bta04722	Neurotrophin signaling pathway	NM_001206860.1
MAPK10	mitogen-activated protein kinase 10	-0.17	0	-0.28	0	2.08	-1.59	-0.91	-1.2	2.08	bta04620	Toll-like receptor signaling pathway	NM_001083728.1
DGKE	diacylglycerol kinase, epsilon 64kDa	0	0.35	2.08	1.41	0	0	0	0	2.08	bta04070	Phosphatidylinositol signaling system	NM_001192930.1
RPS6KA4	ribosomal protein S6 kinase, 90kDa, polypeptide 4	0	1.19	2.08	0	0	0.94	1.28	0.59	2.08	bta04010	MAPK signaling pathway	NM_001191400.1
UPF2	UPF2 regulator of nonsense transcripts homolog (yeast)	1.85	1.16	0.29	0.88	2.08	1.29	0	0	2.08	bta03015	mRNA surveillance pathway	XM_003586747.1
GNA15	guanine nucleotide binding protein (G protein), alpha 15 (Gq class)	-1.78	1.21	-1.6	0.08	2.07	1.22	1.73	1.52	2.07	bta05146	Amoebiasis	NM_001192714.1
ITGB7	integrin, beta 7	0	0	0	0	0	2.07	1.41	0	2.07	bta04810	Regulation of actin cytoskeleton	NM_001105365.1
ROCK1	Rho-associated, coiled-coil containing protein kinase 1	1.4	2.07	1.15	0.94	1.04	-1.01	1.02	0	2.07	bta04810	Regulation of actin cytoskeleton	XM_002697789.2
RPS6KA1	ribosomal protein S6 kinase, 90kDa, polypeptide 1 (EC:2.7.11.1)	-1.26	-1.28	-0.51	-0.92	-1.57	2.07	-1.45	-0.97	2.07	bta04720	Long-term potentiation	NM_001083722.1
ITGB2	integrin, beta 2 (complement component 3 receptor 3 and 4 subunit)	-0.32	-1.17	-0.87	0	-0.33	2.03	2.07	-0.68	2.07	bta04670	Leukocyte transendothelial migration	NM_175781.1
IL20RB	interleukin 20 receptor beta	0.85	0.01	1.39	0	1.86	0	0.12	2.07	2.07	bta04630	Jak-STAT signaling pathway	NM_001102175.1
TAP1	transporter 1, ATP-binding cassette, sub-family B (MDR/TAP)	1.27	0	0	0	-1.15	2.07	1.36	0	2.07	bta04612	Antigen processing and presentation	NM_001098058.1
SOS1	son of sevenless homolog 1 (Drosophila)	1.47	1.56	2.07	1.33	1.15	0	0.75	0.69	2.07	bta04540	Gap junction	XM_002691241.2
ITPR2	inositol 1,4,5-triphosphate receptor, type 2	0	1.07	2	2.07	1.21	1.37	1.39	0.37	2.07	bta04540	Gap junction	NM_174369.2-2
AP3B1	adaptor-related protein complex 3, beta 1 subunit	0.56	1.2	1.71	0.54	2.07	0	0.96	0.58	2.07	bta04142	Lysosome	NM_001076534.1
PHKB	phosphorylase kinase, beta	1.86	2.07	1.97	0.91	1.75	0	1.62	1.42	2.07	bta04020	Calcium signaling pathway	XM_002694773.2
FGF12	fibroblast growth factor 12	-1.88	-0.91	0	2.07	-1.91	-1.62	-1.66	-1.51	2.07	bta04010	MAPK signaling pathway	NM_001079789.1
ACSL1	acyl-CoA synthetase long-chain family member 1	0	2.07	1.78	1.17	0.87	1.32	1.31	1.68	2.07	bta03320	PPAR signaling pathway	NM_001076085.1
CPSF6		1.7	0.15	1.4	0	2.07	0	0.23	0.07	2.07	bta03015	mRNA surveillance pathway	NM_001078106.1
LCK	lymphocyte-specific protein tyrosine kinase	0	-0.12	0	0	0	2.06	0.76	0	2.06	bta05340	Primary immunodeficiency	NM_001034334.1
PIK3R5	phosphoinositide-3-kinase, regulatory subunit 5	0	-1.74	1.08	0	0	2.06	1.63	1.31	2.06	bta05221	Acute myeloid leukemia	XM_002707761.2
PDGFD	platelet-derived growth factor, D polypeptide	0.83	0	0.46	0	2.06	1.65	1.89	0.28	2.06	bta05215	Prostate cancer	NM_001083706.1
KRAS	v-Ki-ras2 Kirsten rat sarcoma viral oncogene homolog	1.72	0.05	1.98	1.26	1.31	2.06	0	1.35	2.06	bta05210	Colorectal cancer	NM_001110001.1
IKBKB	inhibitor of kappa light polypeptide gene enhancer in B-cells, kinase beta	0.57	1.91	1.74	1.35	0.4	2.06	1.56	1.53	2.06	bta04910	Insulin signaling pathway	NM_174353.2
GNAO1	guanine nucleotide binding protein (G protein), alpha activating activity polypeptide O	-0.65	2.06	-1.33	1.52	1.53	1.84	1.71	1.18	2.06	bta04724	Glutamatergic synapse	NM_174325.1
PPP3CB	protein phosphatase 3 (formerly 2B), catalytic subunit, beta isoform	1.84	0	0.43	1.56	1.5	1.4	2.06	0.99	2.06	bta04650	Natural killer cell mediated cytotoxicity	NM_001099214.1
MPP5	membrane protein, palmitoylated 5 (MAGUK p55 subfamily member 5)	0.72	0.59	1.8	0	1.73	0	2.06	0	2.06	bta04530	Tight junction	NM_001205951.1
COL4A1	collagen, type IV, alpha 1	-0.29	-1.66	-1.5	2.06	-1.38	-1.47	-1.71	-1.97	2.06	bta04512	ECM-receptor interaction	NM_001166511.1
GNAQ	guanine nucleotide binding protein (G protein), q polypeptide	0	2.06	0.58	1.4	1.29	0	1.84	0.18	2.06	bta04270	Vascular smooth muscle contraction	NM_001110002.1
CAMK2G	calcium/calmodulin-dependent protein kinase (CaM kinase) II gamma	0	0	0	0	0	2.06	0.93	0.56	2.06	bta04012	ErbB signaling pathway	NM_001097564.1
ACSS1	acyl-CoA synthetase short-chain family member 1	0	1.71	0.74	0	-0.69	2.06	1.3	0	2.06	bta00640	Propanoate metabolism	NM_174746.2
ACO2	aconitase 2, mitochondrial	0.44	0.66	0	0	-0.16	2.06	1.04	0	2.06	bta00630	Glyoxylate and dicarboxylate metabolism	NM_173977.2
ACSS1	acyl-CoA synthetase short-chain family member 1	0	1.71	0.74	0	-0.69	2.06	1.3	0	2.06	bta00620	Pyruvate metabolism	NM_174746.2
ACO2	aconitase 2, mitochondrial	0.44	0.66	0	0	-0.16	2.06	1.04	0	2.06	bta00020	Citrate cycle (TCA cycle)	NM_173977.2
ACSS1	acyl-CoA synthetase short-chain family member 1	0	1.71	0.74	0	-0.69	2.06	1.3	0	2.06	bta00010	Glycolysis / Gluconeogenesis	NM_174746.2
RAPGEF1	Rap guanine nucleotide exchange factor (GEF) 1	0	0.83	0.16	0	0	2.05	1.08	0.94	2.05	bta05211	Renal cell carcinoma	NM_001205872.1
CD46	CD46 molecule, complement regulatory protein	0	1.9	1.56	0	2.05	0	1.61	0	2.05	bta05162	Measles	NM_001242564.1
PSEN1	presenilin 1 (Alzheimer disease 3)	0	1.81	1.23	0.97	1.76	0.74	2.05	1.11	2.05	bta05010	Alzheimer's disease	NM_174721.2
PIK3R2	phosphoinositide-3-kinase, regulatory subunit 2 (beta)	-0.04	1.22	0	-1.18	0.84	2.05	1.19	0.96	2.05	bta04725	Cholinergic synapse	NM_174576.2
RAPGEF1	Rap guanine nucleotide exchange factor (GEF) 1	0	0.83	0.16	0	0	2.05	1.08	0.94	2.05	bta04722	Neurotrophin signaling pathway	NM_001205872.1
LCK	lymphocyte-specific protein tyrosine kinase	0	-0.11	0	0	0	2.05	0.75	0	2.05	bta04650	Natural killer cell mediated cytotoxicity	NM_001034334.1
NLK	nemo-like kinase	0.72	1.08	1.7	1.15	0.93	0.8	2.05	1.16	2.05	bta04520	Adherens junction	NM_001193253.1
RAPGEF1	Rap guanine nucleotide exchange factor (GEF) 1	0	0.83	0.16	0	0	2.05	1.08	0.94	2.05	bta04510	Focal adhesion	NM_001205872.1
CALCRL	calcitonin receptor-like	0	2.05	1.1	0.67	1.09	1.5	1.44	1.29	2.05	bta04270	Vascular smooth muscle contraction	NM_001102107.1
P2RX7	purinergic receptor P2X, ligand-gated ion channel, 7	-0.5	1.98	0.46	0.64	1.87	2.05	1.24	1.26	2.05	bta04080	Neuroactive ligand-receptor interaction	NM_001206516.1
ADCY7	adenylate cyclase 7	0.79	0.76	0	0	-0.71	2.05	1.22	0	2.05	bta04020	Calcium signaling pathway	NM_174230.2
NLK	nemo-like kinase	0.72	1.08	1.7	1.15	0.93	0.8	2.05	1.16	2.05	bta04010	MAPK signaling pathway	NM_001193253.1
POLD3	polymerase (DNA-directed), delta 3, accessory subunit	2.05	0.51	0.83	1.72	1.21	1.93	0	1.15	2.05	bta03440	Homologous recombination	NM_001167904.1
POLD3	polymerase (DNA-directed), delta 3, accessory subunit	2.05	0.51	0.83	1.72	1.21	1.93	0	1.15	2.05	bta03430	Mismatch repair	NM_001167904.1
POLD3	polymerase (DNA-directed), delta 3, accessory subunit	2.05	0.51	0.83	1.72	1.21	1.93	0	1.15	2.05	bta03420	Nucleotide excision repair	NM_001167904.1
POLD3	polymerase (DNA-directed), delta 3, accessory subunit	2.05	0.51	0.83	1.72	1.21	1.93	0	1.15	2.05	bta03410	Base excision repair	NM_001167904.1
POLD3	polymerase (DNA-directed), delta 3, accessory subunit	2.05	0.51	0.83	1.72	1.21	1.93	0	1.15	2.05	bta03030	DNA replication	NM_001167904.1
POLD3	polymerase (DNA-directed), delta 3, accessory subunit	2.05	0.51	0.83	1.72	1.21	1.93	0	1.15	2.05	bta00240	Pyrimidine metabolism	NM_001167904.1
POLD3	polymerase (DNA-directed), delta 3, accessory subunit	2.05	0.51	0.83	1.72	1.21	1.93	0	1.15	2.05	bta00230	Purine metabolism	NM_001167904.1
NFKB1	nuclear factor of kappa light polypeptide gene enhancer in B-cells 1 (p105)	0	1.53	1.73	1.38	2.04	0	1.71	1.99	2.04	bta05215	Prostate cancer	NM_001076409.1
PDGFRA	platelet-derived growth factor receptor, alpha polypeptide	-1.58	0	-1.4	2.04	-0.69	-0.82	-1.52	0	2.04	bta05214	Glioma	NM_001192345.1
JAK2	Janus kinase 2 (a protein tyrosine kinase)	0	2.04	0	0	0	0	1.36	0	2.04	bta05164	Influenza A	XM_002689603.2
PIK3R5	phosphoinositide-3-kinase, regulatory subunit 5	0	-0.4	0.06	0	0.5	2.04	1.33	0.87	2.04	bta05145	Toxoplasmosis	XM_002707761.2
CD38	CD38 molecule	0.03	0.25	0	0.05	1.4	2.04	0.87	1.27	2.04	bta04970	Salivary secretion	NM_175798.3
CFL2	cofilin 2 (muscle)	0.43	1.91	1.4	0.57	0	-1.17	2.04	1.68	2.04	bta04810	Regulation of actin cytoskeleton	NM_001076154.1
MAPK8	mitogen-activated protein kinase 8	0.8	0.21	0.88	0.34	2.04	0	1.02	0	2.04	bta04141	Protein processing in endoplasmic reticulum	NM_001192974.1
UBA6	Ubiquitin-like modifier activating enzyme 6	2.04	0.84	1.98	0.57	1.95	0	1.23	0.75	2.04	bta04120	Ubiquitin mediated proteolysis	NM_001083438.1
DDIT3	DNA-damage-inducible transcript 3	0	0	-1.82	-1.25	-0.56	2.04	-1.76	-1.65	2.04	bta04010	MAPK signaling pathway	NM_001078163.1
MSI2		0	0	0	0	0	2.04	0.99	0	2.04	bta03015	mRNA surveillance pathway	NM_001206656.1
SMAD4	SMAD family member 4	0	0	1.22	-0.18	0.24	-0.98	2.03	0.64	2.03	bta05212	Pancreatic cancer	NM_001076209.1
PIK3R2	phosphoinositide-3-kinase, regulatory subunit 2 (beta)	-0.08	0.89	0	-0.93	0.36	2.03	0.81	0.34	2.03	bta05211	Renal cell carcinoma	NM_174576.2
SMAD4	SMAD family member 4	0	0	1.22	-0.18	0.24	-0.98	2.03	0.64	2.03	bta05210	Colorectal cancer	NM_001076209.1
SMAD4	SMAD family member 4	0	0	1.22	-0.18	0.24	-0.98	2.03	0.64	2.03	bta05200	Pathways in cancer	NM_001076209.1
PSEN1	presenilin 1 (Alzheimer disease 3)	0	1.7	1.14	0.85	1.71	0.52	2.03	0.99	2.03	bta04722	Neurotrophin signaling pathway	NM_174721.2
PIK3R2	phosphoinositide-3-kinase, regulatory subunit 2 (beta)	-0.11	0.64	0	-1.21	0.95	2.03	1.25	1.01	2.03	bta04662	B cell receptor signaling pathway	NM_174576.2
PIK3R2	phosphoinositide-3-kinase, regulatory subunit 2 (beta)	-0.44	1.04	0	-1.56	1.12	2.03	1.42	1.31	2.03	bta04380	Osteoclast differentiation	NM_174576.2
PSEN1	presenilin 1 (Alzheimer disease 3)	0	1.7	1.14	0.85	1.71	0.52	2.03	0.99	2.03	bta04330	Notch signaling pathway	NM_174721.2
SNAP47	synaptosomal-associated protein, 47kDa	0	1.2	1.36	1.52	1.68	2.03	1.84	1.69	2.03	bta04130	SNARE interactions in vesicular transport	NM_001102320.1
PIK3R5	phosphoinositide-3-kinase, regulatory subunit 5	0	0	1.85	0	0	2.02	1.65	1.6	2.02	bta05222	Small cell lung cancer	XM_002707761.2
RAF1	v-raf-1 murine leukemia viral oncogene homolog 1	0	2.02	0.2	0	0	0.52	1.34	1.23	2.02	bta05219	Bladder cancer	NM_001102505.1
SUFU	suppressor of fused homolog (Drosophila)	0	-1.48	-0.2	0.31	-1.32	2.02	-1.46	0	2.02	bta05200	Pathways in cancer	NM_001098083.1
IRAK4	interleukin-1 receptor-associated kinase 4	0.98	1.71	2.02	0.28	1.51	-1.62	1.26	1.82	2.02	bta05152	Tuberculosis	NM_001075998.1
GNB1	guanine nucleotide binding protein (G protein), beta polypeptide 1	1.13	1.92	1.94	1.41	2.02	1.94	1.71	1.47	2.02	bta04742	Taste transduction	NM_175777.3
RAF1	v-raf-1 murine leukemia viral oncogene homolog 1	0	2.02	0.47	0	0.38	0.42	1.26	1.22	2.02	bta04720	Long-term potentiation	NM_001102505.1
ASAP1	ArfGAP with SH3 domain, ankyrin repeat and PH domain 1	0	0.83	0.42	0.31	1.11	2.02	1.72	1.19	2.02	bta04666	Fc gamma R-mediated phagocytosis	NM_175821.2
XIAP	X-linked inhibitor of apoptosis	0.94	1.81	1.51	1.18	0.69	0	2.02	0.4	2.02	bta04510	Focal adhesion	NM_001205592.1
MAP4K1	mitogen-activated protein kinase kinase kinase kinase 1	0	0	-0.78	0	-0.98	2.02	1.74	0.04	2.02	bta04010	MAPK signaling pathway	NM_001075825.2
PSTK	O-phosphoseryl-tRNA(Sec) kinase [EC:2.7.1.-]	-0.53	2.02	1.22	1.52	0	1.22	0.76	0	2.02	bta00970	Aminoacyl-tRNA biosynthesis	NM_001206440.1
LAP3	leucine aminopeptidase 3	2.02	0.62	0	-0.11	0	0	-1.21	0	2.02	bta00480	Glutathione metabolism	NM_174098.3
LAP3	leucine aminopeptidase 3	2.02	0.62	0	-0.11	0	0	-1.21	0	2.02	bta00330	Arginine and proline metabolism	NM_174098.3
FGF12	fibroblast growth factor 12	-1.86	-1.1	-0.29	2.01	-1.79	-1.53	-1.66	-1.44	2.01	bta05200	Pathways in cancer	NM_001079789.1
PTK2	PTK2 protein tyrosine kinase 2	1.11	-1.8	0.16	0	-1.3	2.01	0	0.19	2.01	bta05146	Amoebiasis	NM_001075250.2
PLCB2	phospholipase C, beta 2	0.27	0.99	0.87	1.05	-0.97	1.87	1.6	2.01	2.01	bta05143	African trypanosomiasis	NM_001191401.1
PIK3R2	phosphoinositide-3-kinase, regulatory subunit 2 (beta)	-0.11	0.51	0	-1.16	0.88	2.01	1.15	0.92	2.01	bta05142	Chagas disease (American trypanosomiasis)	NM_174576.2
PIK3R2	phosphoinositide-3-kinase, regulatory subunit 2 (beta)	-0.11	0.51	0	-1.16	0.88	2.01	1.15	0.92	2.01	bta04973	Carbohydrate digestion and absorption	NM_174576.2
PLCB2	phospholipase C, beta 2	0.27	0.99	0.87	1.05	-0.97	1.87	1.6	2.01	2.01	bta04972	Pancreatic secretion	NM_001191401.1
PLCB2	phospholipase C, beta 2	0.27	0.99	0.87	1.05	-0.97	1.87	1.6	2.01	2.01	bta04970	Salivary secretion	NM_001191401.1
PLCB2	phospholipase C, beta 2	0.27	0.99	0.87	1.05	-0.97	1.87	1.6	2.01	2.01	bta04961	Endocrine and other factor-regulated calcium reabsorption	NM_001191401.1
PIK3R5	phosphoinositide-3-kinase, regulatory subunit 5	0.36	-1.68	1.54	0	0.73	2.01	1.45	1.17	2.01	bta04930	Type II diabetes mellitus	XM_002707761.2
PIK3R5	phosphoinositide-3-kinase, regulatory subunit 5	0	-0.63	1.16	0	0.2	2.01	1.3	1.15	2.01	bta04910	Insulin signaling pathway	XM_002707761.2
CAMK4	calcium/calmodulin-dependent protein kinase IV	0	0	1.18	1.15	1.95	0.75	0.59	2.01	2.01	bta04725	Cholinergic synapse	XM_002691014.2
GNG7	guanine nucleotide binding protein (G protein), gamma 7	0	0	-1.16	-0.21	0	1.05	0.29	2.01	2.01	bta04725	Cholinergic synapse	NM_001113314.1
PIK3R2	phosphoinositide-3-kinase, regulatory subunit 2 (beta)	-0.06	1	0	-1.14	0.7	2.01	1.08	0.66	2.01	bta04630	Jak-STAT signaling pathway	NM_174576.2
POLR3E	polymerase (RNA) III (DNA directed) polypeptide E	2.01	0.93	0.55	0.47	0	1.63	1.39	0.76	2.01	bta04623	Cytosolic DNA-sensing pathway	XM_002698019.2
PLG	plasminogen	-0.07	-1.51	-1.62	2.01	-1.43	0	0	-1.19	2.01	bta04610	Complement and coagulation cascades	NM_173951.2
PRKACB	protein kinase, cAMP-dependent, catalytic, beta	2	1.21	2.01	0.45	1.98	-1.39	1.89	1.73	2.01	bta04540	Gap junction	NM_174585.2
TGFBR1	transforming growth factor, beta receptor I (activin A receptor type II-like kinase, 53kDa)	0.38	1.8	0.58	0	2.01	1.69	0	1.19	2.01	bta04350	TGF-beta signaling pathway	NM_174621.2
MAP3K12	mitogen-activated protein kinase kinase kinase 12	1.67	0	-0.8	1.22	1.93	2.01	1.86	1.03	2.01	bta04010	MAPK signaling pathway	NM_001205291.1
CACNG4		-1.75	2.01	-0.41	-0.81	0	-1.54	-1.31	-1.84	2.01	bta04010	MAPK signaling pathway	XM_002696227.2
MCM2	minichromosome maintenance complex component 2	2.01	0.29	0	-1.24	0.24	0	-0.52	-0.41	2.01	bta03030	DNA replication	XM_002707782.1
POLR3E	polymerase (RNA) III (DNA directed) polypeptide E	2.01	0.93	0.55	0.47	0	1.63	1.39	0.76	2.01	bta03020	RNA polymerase	XM_002698019.2
POLR3E	polymerase (RNA) III (DNA directed) polypeptide E	2.01	0.93	0.55	0.47	0	1.63	1.39	0.76	2.01	bta00240	Pyrimidine metabolism	XM_002698019.2
POLR3E	polymerase (RNA) III (DNA directed) polypeptide E	2.01	0.93	0.55	0.47	0	1.63	1.39	0.76	2.01	bta00230	Purine metabolism	XM_002698019.2
CD86	CD86 molecule	0	2	0.64	0.51	1.09	0.99	0.55	0.12	2	bta05416	Viral myocarditis	NM_001038017.1
CD86	CD86 molecule	0	2	0.64	0.51	1.09	0.99	0.55	0.12	2	bta05332	Graft-versus-host disease	NM_001038017.1
CD86	CD86 molecule	0	2	0.64	0.51	1.09	0.99	0.55	0.12	2	bta05330	Allograft rejection	NM_001038017.1
CD86	CD86 molecule	0	2	0.74	0.6	1.25	1.19	0.54	0.41	2	bta05323	Rheumatoid arthritis	NM_001038017.1
CD86	CD86 molecule	0	2	0.64	0.51	1.09	0.99	0.55	0.12	2	bta05322	Systemic lupus erythematosus	NM_001038017.1
FCGR3A	Fc fragment of IgG, low affinity IIIa, receptor (CD16a)	2	0	-0.15	0	0	0	0	0	2	bta05322	Systemic lupus erythematosus	NM_174317.2
CD86	CD86 molecule	0	2	0.64	0.51	1.09	0.99	0.55	0.12	2	bta05320	Autoimmune thyroid disease	NM_001038017.1
TGFBR1	transforming growth factor, beta receptor I (activin A receptor type II-like kinase, 53kDa)	0	1.44	1.7	0.39	2	0.83	0.93	0.96	2	bta05220	Chronic myeloid leukemia	NM_174621.2
EGF	epidermal growth factor (beta-urogastrone)	-1.52	-0.38	0.75	1.05	2	-1.95	-1.69	-0.35	2	bta05215	Prostate cancer	XM_002688103.1
FCGR3A	Fc fragment of IgG, low affinity IIIa, receptor (CD16a)	2	0	-0.15	0	0	0	0	0	2	bta05152	Tuberculosis	NM_174317.2
FCGR3A	Fc fragment of IgG, low affinity IIIa, receptor (CD16a)	2	0	-0.15	0	0	0	0	0	2	bta05150	Staphylococcus aureus infection	NM_174317.2
CD86	CD86 molecule	0	2	0.64	0.51	1.09	0.99	0.55	0.12	2	bta04940	Type I diabetes mellitus	NM_001038017.1
WASF2	WAS protein family, member 2	0	0.31	0	0	0	0.3	2	0.43	2	bta04810	Regulation of actin cytoskeleton	NM_001081511.1
PIK3R5	phosphoinositide-3-kinase, regulatory subunit 5	0	0	1.39	0	0	2	1.6	1.25	2	bta04725	Cholinergic synapse	XM_002707761.2
CD86	CD86 molecule	0	2	0.64	0.51	1.09	0.99	0.55	0.12	2	bta04672	Intestinal immune network for IgA production	NM_001038017.1
PRKCB	protein kinase C, beta 1	0.32	0.34	0.06	0.37	0.7	1.96	2	1.38	2	bta04670	Leukocyte transendothelial migration	NM_174587.1
PIK3R5	phosphoinositide-3-kinase, regulatory subunit 5	0	0	1.82	0	0.25	2	1.54	1.29	2	bta04666	Fc gamma R-mediated phagocytosis	XM_002707761.2
CARD11	caspase recruitment domain family, member 11	0	0	0	0	0.34	2	1.69	0	2	bta04662	B cell receptor signaling pathway	NM_001109796.1
AKT3	v-akt murine thymoma viral oncogene homolog 3 (protein kinase B, gamma)	0	-1.66	0.28	0	0.72	0	2	0.31	2	bta04660	T cell receptor signaling pathway	NM_001191309.1
IL9R	interleukin 9 receptor	0	0.15	0	1.37	2	1.86	-0.99	-1.13	2	bta04630	Jak-STAT signaling pathway	XM_002683814.1
ITPR1	inositol 1,4,5-triphosphate receptor, type 1	0.19	0.89	2	0	0.15	2	1.29	0	2	bta04540	Gap junction	NM_174841.2
CD86	CD86 molecule	0	2	0.74	0.6	1.25	1.19	0.54	0.41	2	bta04514	Cell adhesion molecules (CAMs)	NM_001038017.1
MTOR	mechanistic target of rapamycin (serine/threonine kinase)	0	0	0	0	0.08	2	1.01	0	2	bta04150	mTOR signaling pathway	XM_002694043.2
FCGR3A	Fc fragment of IgG, low affinity IIIa, receptor (CD16a)	2	0	-0.15	0	0	0	0	0	2	bta04145	Phagosome	NM_174317.2
TGFBR1	transforming growth factor, beta receptor I (activin A receptor type II-like kinase, 53kDa)	0	1.44	1.7	0.39	2	0.83	0.93	0.96	2	bta04060	Cytokine-cytokine receptor interaction	NM_174621.2
ACSL5	acyl-CoA synthetase long-chain family member 5	0.99	2	0.76	1.05	1.29	1.11	0.85	0.07	2	bta03320	PPAR signaling pathway	NM_001075650.1
TRAF5	TNF receptor-associated factor 5	0	1.3	0.56	0	0.84	1.99	0.68	0.63	1.99	bta05222	Small cell lung cancer	NM_001105340.1
PIK3R2	phosphoinositide-3-kinase, regulatory subunit 2 (beta)	-0.14	0.44	0	-1.13	0.88	1.99	1.15	0.9	1.99	bta05210	Colorectal cancer	NM_174576.2
PRKCA	protein kinase C, alpha	0.45	0.92	0.47	0	1.27	1.99	1.36	0.92	1.99	bta05200	Pathways in cancer	NM_174435.1
CSNK2A1	casein kinase 2, alpha 1 polypeptide	0.3	0.37	0.94	0.56	1.13	1.47	1.99	0.68	1.99	bta05162	Measles	NM_174635.2
IL10RA	interleukin 10 receptor, alpha	-1.2	0	0.36	0	1.99	0.46	0.97	0	1.99	bta05145	Toxoplasmosis	NM_001205757.1
PIK3R5	phosphoinositide-3-kinase, regulatory subunit 5	0.91	-0.88	1.45	0.66	0	1.99	1.63	1.34	1.99	bta04722	Neurotrophin signaling pathway	XM_002707761.2
SOS1	son of sevenless homolog 1 (Drosophila)	1.37	1.55	1.99	1.16	1.15	0	0.92	0.89	1.99	bta04662	B cell receptor signaling pathway	XM_002691241.2
CSNK2A1	casein kinase 2, alpha 1 polypeptide	0.3	0.37	0.94	0.56	1.13	1.47	1.99	0.68	1.99	bta04530	Tight junction	NM_174635.2
CSNK2A1	casein kinase 2, alpha 1 polypeptide	0.3	0.37	0.94	0.56	1.13	1.47	1.99	0.68	1.99	bta04520	Adherens junction	NM_174635.2
CREBBP	CREB binding protein (Rubinstein-Taybi syndrome)	0	0.98	0.71	0	0.07	1.99	1.79	1.02	1.99	bta04310	Wnt signaling pathway	NM_001164022.1
ORC2	origin recognition complex subunit 2	1.99	0	0.68	1.49	0.49	-1.12	0.64	0.07	1.99	bta04110	Cell cycle	NM_001101942.1
PIK3CB	phosphoinositide-3-kinase, catalytic, beta polypeptide	0	1.49	1.55	1.08	1.99	0.51	1.03	1.62	1.99	bta04070	Phosphatidylinositol signaling system	NM_001206047.1
BRAF	v-raf murine sarcoma viral oncogene homolog B1	1.75	0	0	0	0.57	0.46	1.99	1.37	1.99	bta04062	Chemokine signaling pathway	XM_002687002.2
PPP3CC	protein phosphatase 3 (formerly 2B), catalytic subunit, gamma isoform	0.31	1.96	0.66	1.99	1.13	0	0.94	1.13	1.99	bta04020	Calcium signaling pathway	NM_001098076.1
CHST11	carbohydrate (chondroitin 4) sulfotransferase 11	0	0	0	0	0	1.29	1.99	1.31	1.99	bta00920	Sulfur metabolism	NM_001192668.1
CHST11	carbohydrate (chondroitin 4) sulfotransferase 11	0	0	0	0	0	1.29	1.99	1.31	1.99	bta00532	Glycosaminoglycan biosynthesis - chondroitin sulfate	NM_001192668.1
CDKN2A	cyclin-dependent kinase inhibitor 2A (melanoma, p16, inhibits CDK4)	0	-1.39	0.12	0	1.98	-1.56	-1.63	0	1.98	bta05223	Non-small cell lung cancer	XM_002689547.2
GRB2	growth factor receptor-bound protein 2	0	0	1.98	1.29	1.28	0.91	1.16	0	1.98	bta05214	Glioma	NM_001034630.1
PIK3R1	phosphoinositide-3-kinase, regulatory subunit 1 (alpha)	0.83	1	0.99	1.81	0	0.79	1.19	1.98	1.98	bta05145	Toxoplasmosis	NM_174575.1
TLR2	toll-like receptor 2	0	1.98	0	0	0	-1.94	-1.47	-1.04	1.98	bta05142	Chagas disease (American trypanosomiasis)	NM_174197.2
FYN	FYN oncogene related to SRC, FGR, YES	0	0.05	0.37	0.25	0.11	1.98	0.75	0.45	1.98	bta05020	Prion diseases	NM_001077972.1
RPS6KA1	ribosomal protein S6 kinase, 90kDa, polypeptide 1 (EC:2.7.11.1)	-1.43	-1.45	-1.56	-1.34	-1.91	1.98	-1.69	-1.01	1.98	bta04914	Progesterone-mediated oocyte maturation	NM_001083722.1
MKNK1	MAP kinase interacting serine/threonine kinase 1	0.14	1.98	0.42	0	0	1.45	1.35	0	1.98	bta04910	Insulin signaling pathway	NM_001035358.1
PIK3R2	phosphoinositide-3-kinase, regulatory subunit 2 (beta)	-0.15	1.25	0	-1.06	0.86	1.98	1.12	0.79	1.98	bta04660	T cell receptor signaling pathway	NM_174576.2
PIAS2	protein inhibitor of activated STAT, 2	0	1.98	0	0	1.02	0.2	0.26	0	1.98	bta04630	Jak-STAT signaling pathway	XM_002697814.2
PRKCA	protein kinase C, alpha	1.42	1.89	1.42	0.73	0	1.98	1.22	0.31	1.98	bta04530	Tight junction	NM_174435.1
ACTN4	actinin, alpha 4	0	0	0	0	-1.07	1.98	1.19	0	1.98	bta04520	Adherens junction	NM_001098052.1
ALCAM	activated leukocyte cell adhesion molecule	0	1.98	0	0	0.95	-0.81	0.68	0.14	1.98	bta04514	Cell adhesion molecules (CAMs)	NM_174238.1
GRB2	growth factor receptor-bound protein 2	0	0	1.98	1.16	1.44	1.26	1.11	0.13	1.98	bta04510	Focal adhesion	NM_001034630.1
PLCB3	phospholipase C, beta 3 (phosphatidylinositol-specific)	-1.85	-1.4	-1.17	-1.84	-1.71	1.98	-1.92	-1.76	1.98	bta04270	Vascular smooth muscle contraction	NM_001192423.1
RPS6KA1	ribosomal protein S6 kinase, 90kDa, polypeptide 1 (EC:2.7.11.1)	-1.43	-1.45	-1.56	-1.34	-1.91	1.98	-1.69	-1.01	1.98	bta04114	Oocyte meiosis	NM_001083722.1
PIP4K2B	phosphatidylinositol-5-phosphate 4-kinase, type II, beta	1.98	1.36	1.54	1.48	-1.08	-1.53	1.38	1.56	1.98	bta04070	Phosphatidylinositol signaling system	NM_001192196.1
EFTUD1		0.13	0.75	0.78	0.07	1.28	1.98	0.29	0.82	1.98	bta03008	Ribosome biogenesis in eukaryotes	XM_002696606.2
TGFBR2	transforming growth factor, beta receptor II (70/80kDa)	1.97	1.9	0.33	1.44	0.71	1.76	1.01	1.8	1.97	bta05200	Pathways in cancer	NM_001159566.1
PIK3R5	phosphoinositide-3-kinase, regulatory subunit 5	0	0	1.36	0	0.63	1.97	1.78	1.45	1.97	bta05162	Measles	XM_002707761.2
MAP2K6	mitogen-activated protein kinase kinase 6	0	-1.57	0	0	0	1.51	1.97	-0.78	1.97	bta05145	Toxoplasmosis	NM_001034045.1
IRF3	interferon regulatory factor 3	0.85	0	0	0	0	1.97	0.9	0	1.97	bta05133	Pertussis	NM_001029845.2
PLCB2	phospholipase C, beta 2	0.71	0.73	1.56	1.85	-0.27	1.7	1.97	1.42	1.97	bta05010	Alzheimer's disease	NM_001191401.1
PLCG1	phospholipase C, gamma 1	0.68	-0.29	0	0	-0.65	1.97	-0.52	-0.24	1.97	bta04722	Neurotrophin signaling pathway	NM_174425.2
PIK3CA	phosphoinositide-3-kinase, catalytic, alpha polypeptide	1.84	0	0	-0.55	1.97	-1.75	-1.28	0	1.97	bta04666	Fc gamma R-mediated phagocytosis	NM_174574.1
PIK3R1	phosphoinositide-3-kinase, regulatory subunit 1 (alpha)	0.72	1.09	1.5	1.97	0.54	0.4	0.93	1.36	1.97	bta04650	Natural killer cell mediated cytotoxicity	NM_174575.1
CD22	CD22 molecule	0	0	0	0	0	1.97	0	0	1.97	bta04640	Hematopoietic cell lineage	XM_002695015.2
MAP3K7	mitogen-activated protein kinase kinase kinase 7	1.97	0	1.3	-0.8	1.29	0	-1.76	1.61	1.97	bta04620	Toll-like receptor signaling pathway	NM_001081595.1
BTK	Bruton agammaglobulinemia tyrosine kinase (EC:2.7.10.1)	0	1.97	0.82	0	-1.17	0.25	0.47	0	1.97	bta04380	Osteoclast differentiation	NM_001034589.1
CHEK1	CHK1 checkpoint homolog (S. pombe)	0.55	0.91	1.13	0.29	1.18	1.97	0.1	0.68	1.97	bta04115	p53 signaling pathway	NM_001098023.1
GNG2	guanine nucleotide binding protein (G protein), gamma 2	0	0.22	0	0	0.08	0.74	1.97	1.07	1.97	bta04062	Chemokine signaling pathway	NM_174072.3
XRN2	5'-3' exoribonuclease 2	1.97	0.54	0	0.16	0.7	0.31	0.31	0	1.97	bta03018	RNA degradation	NM_001192472.1
NUDT21		1.97	0	0.85	0.4	1.78	0	1.41	0.6	1.97	bta03015	mRNA surveillance pathway	NM_001035331.1
DDX39B	Spliceosome RNA helicase BAT1 (EC 3.6.1.-)(DEAD box protein UAP56)(56 kDa U2AF65-associated protein)	1.97	0.81	0	0	-0.52	1.37	0.89	0	1.97	bta03015	mRNA surveillance pathway	NM_001033629.1
XRN2	5'-3' exoribonuclease 2	1.97	0.54	0	0.16	0.7	0.31	0.31	0	1.97	bta03008	Ribosome biogenesis in eukaryotes	NM_001192472.1
PRODH	proline dehydrogenase (oxidase) 1	-0.65	0	-0.2	-0.36	-0.96	1.97	1.47	0	1.97	bta00330	Arginine and proline metabolism	NM_001075185.1
KRAS	v-Ki-ras2 Kirsten rat sarcoma viral oncogene homolog	1.96	0	1.88	1.53	1.16	1.88	0.14	1.67	1.96	bta05212	Pancreatic cancer	NM_001110001.1
BRAF	v-raf murine sarcoma viral oncogene homolog B1	0.33	0.56	1.05	0.29	1.75	0.31	1.88	1.96	1.96	bta05211	Renal cell carcinoma	XM_002687002.2
BIRC3	baculoviral IAP repeat-containing 3	1.96	0	0.89	0.27	0.43	-0.75	-1.81	0.94	1.96	bta05200	Pathways in cancer	NM_001035293.1
EIF2AK2		1.96	0	0	0.02	0	-0.23	-0.72	-0.12	1.96	bta05162	Measles	NM_178109.2
EIF2AK2		1.96	0	0	0.62	0	-0.8	-0.73	-0.49	1.96	bta05160	Hepatitis C	NM_178109.2
SLC25A31	solute carrier family 25 (mitochondrial carrier; adenine nucleotide translocator), member 31	-1.08	-1.06	-1.88	1.96	-1.85	-0.6	-1.02	-0.71	1.96	bta05012	Parkinson's disease	NM_001046500.1
PIK3R5	phosphoinositide-3-kinase, regulatory subunit 5	0.08	-1.06	0.8	0	0.57	1.96	1.48	1.55	1.96	bta04810	Regulation of actin cytoskeleton	XM_002707761.2
ARHGEF7	Rho guanine nucleotide exchange factor (GEF) 7	1.79	1.73	1.12	0.91	1.58	1.96	1.6	1.25	1.96	bta04810	Regulation of actin cytoskeleton	XM_002691992.1
GRB2	growth factor receptor-bound protein 2	1.06	0.1	1.96	0.73	1.53	0.58	0.89	0	1.96	bta04722	Neurotrophin signaling pathway	NM_001034630.1
LCK	lymphocyte-specific protein tyrosine kinase	0	-0.74	0.34	0	-0.17	1.96	1.21	0.87	1.96	bta04660	T cell receptor signaling pathway	NM_001034334.1
ARHGAP5	Rho GTPase activating protein 5	0.19	1.21	0.52	1.96	1.44	0	0	0	1.96	bta04510	Focal adhesion	XM_002696718.1
VEGFB	vascular endothelial growth factor B	0.41	0.9	1.28	0.92	1.28	1.78	1.96	1.68	1.96	bta04510	Focal adhesion	XM_003588051.1
PTK2	PTK2 protein tyrosine kinase 2	1.09	-1.77	0.16	0	-1.27	1.96	0	0.15	1.96	bta04370	VEGF signaling pathway	NM_001075250.2
EFNA5	ephrin-A5	0	0	-1.22	1.96	-1.04	-1.29	0	-1.69	1.96	bta04360	Axon guidance	NM_001076432.1
PPP2R5E	protein phosphatase 2, regulatory subunit B', epsilon isoform	0	0.36	1.78	1.96	1.59	0	0.57	1.45	1.96	bta04310	Wnt signaling pathway	NM_001083468.1
SMAD3	SMAD family member 3	0	0	0	0	0.45	1.96	1.46	0.31	1.96	bta04310	Wnt signaling pathway	NM_001205805.1
PIP5K1C	phosphatidylinositol-4-phosphate 5-kinase, type I, gamma	0	0	-0.18	0	0.7	1.96	1.38	0	1.96	bta04144	Endocytosis	NM_001205645.1
SMAD3	SMAD family member 3	0	0	0	0	0.45	1.96	1.46	0.31	1.96	bta04144	Endocytosis	NM_001205805.1
ABCA2	ATP-binding cassette, sub-family A (ABC1), member 2	0	0	0	1.41	0.9	1.96	0.08	0.74	1.96	bta04142	Lysosome	XM_002691713.1
TXNDC5	thioredoxin domain containing 5	0	0	0	1.14	0	1.96	0.89	0.03	1.96	bta04141	Protein processing in endoplasmic reticulum	NM_001206732.1-2
ARRB1	arrestin, beta 1	0	1.23	0	0	0.96	1.96	1.79	1.15	1.96	bta04062	Chemokine signaling pathway	NM_174243.2
ABCA2	ATP-binding cassette, sub-family A (ABC1), member 2	0	0	0	1.41	0.9	1.96	0.08	0.74	1.96	bta02010	ABC transporters	XM_002691713.1
PIP5K1C	phosphatidylinositol-4-phosphate 5-kinase, type I, gamma	0	0	-0.18	0	0.7	1.96	1.38	0	1.96	bta00562	Inositol phosphate metabolism	NM_001205645.1
PIK3CB	phosphoinositide-3-kinase, catalytic, beta polypeptide	0	0.36	1.95	0.85	1.53	0.37	0.46	0	1.95	bta05220	Chronic myeloid leukemia	NM_001206047.1
AKT1	v-akt murine thymoma viral oncogene homolog 1	-0.34	1.95	-1.15	0	0	-1.75	-0.34	-0.32	1.95	bta05215	Prostate cancer	NM_173986.2
GAB1	GRB2-associated binding protein 1	0	0	0.53	0	0	1.95	0.78	0.48	1.95	bta05211	Renal cell carcinoma	NM_001101201.1
MASP1	mannan-binding lectin serine peptidase 1 (C4/C2 activating component of Ra-reactive factor)	0	-0.85	0	1.95	1.93	0	-0.16	-0.27	1.95	bta05150	Staphylococcus aureus infection	NM_001076968.1
CARD11	caspase recruitment domain family, member 11	0	0.05	0	0	0.3	1.95	1.65	0	1.95	bta04660	T cell receptor signaling pathway	NM_001109796.1
SERPING1	serpin peptidase inhibitor, clade G (C1 inhibitor), member 1, (angioedema, hereditary)	0	0	-0.03	1.81	1.95	0	-1.57	-0.39	1.95	bta04610	Complement and coagulation cascades	NM_174821.2
PPP2R2A	protein phosphatase 2 (formerly 2A), regulatory subunit B, alpha isoform	0.95	1.51	1.95	0.35	1.07	0.47	1.52	1.29	1.95	bta04530	Tight junction	NM_001191533.1
ATM	ataxia telangiectasia mutated	1.22	1.28	1.68	1.42	1.95	0	0.98	1.5	1.95	bta04115	p53 signaling pathway	NM_001205935.1
SHC3	SHC (Src homology 2 domain containing) transforming protein 3	-0.61	-0.76	1.87	1.95	-1.92	-0.72	0	-1.32	1.95	bta04012	ErbB signaling pathway	XM_002683679.1
TGFBR1	transforming growth factor, beta receptor I (activin A receptor type II-like kinase, 53kDa)	0	1.53	1.38	0.12	1.95	1.04	0.99	1.01	1.95	bta04010	MAPK signaling pathway	NM_174621.2
CDK7	cyclin-dependent kinase 7	1.08	1.23	0.52	1.95	1.35	0	1.78	0.63	1.95	bta03420	Nucleotide excision repair	NM_001075715.1
TAF12	TAF12 RNA polymerase II, TATA box binding protein (TBP)-associated factor, 20kDa	1.12	0	0.38	0	0.06	1.18	1.95	0	1.95	bta03022	Basal transcription factors	NM_001034754.1
CDK7	cyclin-dependent kinase 7	1.08	1.23	0.52	1.95	1.35	0	1.78	0.63	1.95	bta03022	Basal transcription factors	NM_001075715.1
CERK	ceramide kinase	0	-1.91	0	0	-0.28	1.95	0	0	1.95	bta00600	Sphingolipid metabolism	XM_002688017.1
TGFBR1	transforming growth factor, beta receptor I (activin A receptor type II-like kinase, 53kDa)	0	1.73	1.63	0.57	1.94	1.33	0.01	0.97	1.94	bta05212	Pancreatic cancer	NM_174621.2
TGFB1	transforming growth factor, beta 1	0	0	0	0	-0.77	1.94	0.66	0	1.94	bta05200	Pathways in cancer	NM_001166068.1
FYN	FYN oncogene related to SRC, FGR, YES	0	1.11	0.29	0	0.12	1.94	0.39	0.12	1.94	bta05162	Measles	NM_001077972.1
TBK1	TANK-binding kinase 1	0	1.94	0	0	0.57	0.7	0	0	1.94	bta05162	Measles	NM_001192755.1
JAK1	Janus kinase 1 (a protein tyrosine kinase)	0	0	0	0	0	0	1.81	1.94	1.94	bta05145	Toxoplasmosis	NM_001206534.1
CD38	CD38 molecule	0	0.58	0.17	0	0.9	1.94	1.26	1.14	1.94	bta04972	Pancreatic secretion	NM_175798.3
PDGFD	platelet-derived growth factor, D polypeptide	0.05	0.53	1.46	1.41	1.94	1.03	1.11	1.61	1.94	bta04810	Regulation of actin cytoskeleton	NM_001083706.1
CRY1	cryptochrome 1 (photolyase-like)	0.9	0.41	1.54	1.62	1.94	0	1.17	0.79	1.94	bta04710	Circadian rhythm - mammal	NM_001105415.1
RAF1	v-raf-1 murine leukemia viral oncogene homolog 1	0	1.94	0.51	0	0.15	0.07	1.15	1.01	1.94	bta04660	T cell receptor signaling pathway	NM_001102505.1
ATG5	ATG5 autophagy related 5 homolog (S. cerevisiae)	0.49	1.12	0.53	1.42	1.94	0	1.85	0.06	1.94	bta04622	RIG-I-like receptor signaling pathway	NM_001034579.2
PRKCQ	protein kinase C, theta	0	0.01	1.94	0.25	1.92	1.69	1.07	1.39	1.94	bta04530	Tight junction	NM_001192077.1
DAAM1	dishevelled associated activator of morphogenesis 1	1.6	1.16	0	0.2	0	1.94	1.34	0.75	1.94	bta04310	Wnt signaling pathway	NM_001081588.1
PRKCZ	protein kinase C, zeta	0	0	1.39	0	0.99	1.94	1.36	1.34	1.94	bta04062	Chemokine signaling pathway	NM_001077833.1
SLC8A1	solute carrier family 8 (sodium/calcium exchanger), member 1	0	1.94	1.4	0	0	0.97	0.42	1.39	1.94	bta04020	Calcium signaling pathway	NM_176632.2
CAMK2D	calcium/calmodulin-dependent protein kinase (CaM kinase) II delta	0.18	1.14	0.73	1.94	1.43	0	0.87	1.06	1.94	bta04020	Calcium signaling pathway	NM_001046333.1
TGFBR2	transforming growth factor, beta receptor II (70/80kDa)	1.94	1.79	0.16	1.42	0.47	1.31	0.55	1.67	1.94	bta04010	MAPK signaling pathway	NM_001159566.1
SHC3	SHC (Src homology 2 domain containing) transforming protein 3	0	-1	1.21	1.93	-1.38	-0.71	0	-1.35	1.93	bta05214	Glioma	XM_002683679.1
MAPK9	mitogen-activated protein kinase 9	-1.48	1.76	1.93	1.07	0.34	1.09	0	0.12	1.93	bta05152	Tuberculosis	NM_001046369.1
IKBKB	inhibitor of kappa light polypeptide gene enhancer in B-cells, kinase beta	0.17	1.65	1.72	0.74	1.48	1.93	0.78	0.62	1.93	bta04920	Adipocytokine signaling pathway	NM_174353.2
CPT1C	carnitine palmitoyltransferase 1C	0	1.83	0	0	1.93	1.14	0	0.59	1.93	bta04920	Adipocytokine signaling pathway	XM_002695120.1
PPP1CC	protein phosphatase 1, catalytic subunit, gamma isoform	1.93	1.53	0.01	0.74	1.36	1.9	1.27	1.83	1.93	bta04910	Insulin signaling pathway	NM_174581.3
PIK3R2	phosphoinositide-3-kinase, regulatory subunit 2 (beta)	-1.09	1.27	1.5	-1.82	1.33	1.93	1.59	0.57	1.93	bta04910	Insulin signaling pathway	NM_174576.2
PIP5K1A	phosphatidylinositol-4-phosphate 5-kinase, type I, alpha	0	0	1.39	1.08	0	1.93	1.19	0	1.93	bta04666	Fc gamma R-mediated phagocytosis	NM_001103109.2
IL21R	interleukin 21 receptor	0.48	1.09	1.93	0	0.66	0.8	1.57	0.94	1.93	bta04630	Jak-STAT signaling pathway	NM_001193179.1
PIK3R2	phosphoinositide-3-kinase, regulatory subunit 2 (beta)	-1.13	1.13	0	-1.59	1.25	1.93	1.22	0.7	1.93	bta04370	VEGF signaling pathway	NM_174576.2
SH3GLB2		1.67	1.61	0	0.59	1.48	1.93	1.68	1.72	1.93	bta04144	Endocytosis	NM_001076802.1
ERBB3	v-erb-b2 erythroblastic leukemia viral oncogene homolog 3 (avian)	1.93	-0.63	-0.51	1.68	-1.78	0.97	0.91	-1.29	1.93	bta04144	Endocytosis	NM_001103105.1
CDC25A	cell division cycle 25 homolog A (S. pombe)	0.36	0	1.04	1.1	0.59	1.93	0.49	-0.64	1.93	bta04110	Cell cycle	NM_001101100.1
CDKN2B	cyclin-dependent kinase inhibitor 2B (p15, inhibits CDK4)	0	0	0.38	0	1.93	0	0.28	0	1.93	bta04110	Cell cycle	NM_001075894.1
ATM	ataxia telangiectasia mutated	0.67	0.87	1.93	1.07	0.26	1.26	0.9	1.05	1.93	bta04110	Cell cycle	NM_001205935.1
PPP3CA	protein phosphatase 3 (formerly 2B), catalytic subunit, alpha isoform	0	1.04	0.61	0.31	1.55	0.58	1.93	0.97	1.93	bta04010	MAPK signaling pathway	NM_174787.2
RFC4	replication factor C (activator 1) 4	0	0.41	1.56	-0.95	1.93	-1.13	-0.67	0	1.93	bta03430	Mismatch repair	NM_001045894.1
RFC4	replication factor C (activator 1) 4	0	0.41	1.56	-0.95	1.93	-1.13	-0.67	0	1.93	bta03420	Nucleotide excision repair	NM_001045894.1
RFC4	replication factor C (activator 1) 4	0	0.41	1.56	-0.95	1.93	-1.13	-0.67	0	1.93	bta03030	DNA replication	NM_001045894.1
ITPKB	inositol 1,4,5-trisphosphate 3-kinase B	0	0	0	0	0.41	1.93	1.69	0.78	1.93	bta00562	Inositol phosphate metabolism	XM_002707735.1
PIK3R2	phosphoinositide-3-kinase, regulatory subunit 2 (beta)	-0.18	0.82	0	-1.3	0.62	1.92	1.01	0.89	1.92	bta05164	Influenza A	NM_174576.2
PIK3R2	phosphoinositide-3-kinase, regulatory subunit 2 (beta)	-1.49	0	0.1	-1.21	0.15	1.92	0.27	0	1.92	bta05145	Toxoplasmosis	NM_174576.2
NFKB1	nuclear factor of kappa light polypeptide gene enhancer in B-cells 1 (p105)	0.75	0.63	1.83	1.38	0	1.92	1.67	1.18	1.92	bta04722	Neurotrophin signaling pathway	NM_001076409.1
PIK3R5	phosphoinositide-3-kinase, regulatory subunit 5	1.3	-0.98	0.9	0	0.4	1.92	1.53	1.25	1.92	bta04670	Leukocyte transendothelial migration	XM_002707761.2
NFKB1	nuclear factor of kappa light polypeptide gene enhancer in B-cells 1 (p105)	0.75	0.63	1.83	1.38	0	1.92	1.67	1.18	1.92	bta04662	B cell receptor signaling pathway	NM_001076409.1
NFKB1	nuclear factor of kappa light polypeptide gene enhancer in B-cells 1 (p105)	0.75	0.63	1.83	1.38	0	1.92	1.67	1.18	1.92	bta04660	T cell receptor signaling pathway	NM_001076409.1
SOS1	son of sevenless homolog 1 (Drosophila)	1.39	1.44	1.92	0	1.17	0.83	0.94	0	1.92	bta04630	Jak-STAT signaling pathway	XM_002691241.2
LEF1	lymphoid enhancer-binding factor 1	0	1.92	0.32	0	0.79	1.81	1.15	0.18	1.92	bta04310	Wnt signaling pathway	NM_001192856.1
RAF1	v-raf-1 murine leukemia viral oncogene homolog 1	0	1.92	0.86	0	0.68	0	1.02	0.41	1.92	bta04270	Vascular smooth muscle contraction	NM_001102505.1
STAT5B	signal transducer and activator of transcription 5B	0	0.35	0.38	0	0.57	1.92	1.31	0.39	1.92	bta04062	Chemokine signaling pathway	NM_174617.3
PSMD1	proteasome (prosome, macropain) 26S subunit, non-ATPase, 1	0.4	0.88	1.92	1.5	1.49	0.42	0.23	0.64	1.92	bta03050	Proteasome	NM_001101077.1
WARS	tryptophanyl-tRNA synthetase (EC:6.1.1.2)	1.92	0	-1.54	-1.08	-1.3	0.54	-0.16	0	1.92	bta00970	Aminoacyl-tRNA biosynthesis	NM_174218.1
WARS	tryptophanyl-tRNA synthetase (EC:6.1.1.2)	1.92	0	-1.54	-1.08	-1.3	0.54	-0.16	0	1.92	bta00380	Tryptophan metabolism	NM_174218.1
PPAT	phosphoribosyl pyrophosphate amidotransferase	-1.56	0	1.44	0.31	1.92	0.8	1.76	0	1.92	bta00250	Alanine, aspartate and glutamate metabolism	NM_001102375.1
PPAT	phosphoribosyl pyrophosphate amidotransferase	-1.56	0	1.44	0.31	1.92	0.8	1.76	0	1.92	bta00230	Purine metabolism	NM_001102375.1
RAF1	v-raf-1 murine leukemia viral oncogene homolog 1	0	1.91	0.6	0	0.14	0.57	1.14	0.87	1.91	bta05221	Acute myeloid leukemia	NM_001102505.1
RAF1	v-raf-1 murine leukemia viral oncogene homolog 1	0	1.91	0.6	0	0.14	0.57	1.14	0.87	1.91	bta05220	Chronic myeloid leukemia	NM_001102505.1
RAF1	v-raf-1 murine leukemia viral oncogene homolog 1	0	1.91	0.6	0	0.14	0.57	1.14	0.87	1.91	bta05215	Prostate cancer	NM_001102505.1
RAF1	v-raf-1 murine leukemia viral oncogene homolog 1	0	1.91	0.6	0	0.14	0.57	1.14	0.87	1.91	bta05213	Endometrial cancer	NM_001102505.1
CDC25C	cell division cycle 25 homolog C (S. pombe)	1.39	-0.06	1.91	1.5	1.15	-1.46	-1.59	1.56	1.91	bta04914	Progesterone-mediated oocyte maturation	NM_001097996.1
MAP3K3	mitogen-activated protein kinase kinase kinase 3	0	0	0	0	0	1.64	1.91	0.58	1.91	bta04912	GnRH signaling pathway	XM_002696094.2
SLC38A1	solute carrier family 38, member 1	1	0.13	0.97	0.87	1.91	1.8	1.22	0.86	1.91	bta04724	Glutamatergic synapse	XM_002687321.1
MAPK8	mitogen-activated protein kinase 8	0.7	0	0.72	0.11	1.91	0	1.09	0	1.91	bta04664	Fc epsilon RI signaling pathway	NM_001192974.1
MPDZ	multiple PDZ domain protein	-0.03	0	0	1.91	0.67	0	-1.05	0	1.91	bta04530	Tight junction	NM_001192891.2
ITGB7	integrin, beta 7	0.31	-0.76	0	0	0	1.91	0.75	0	1.91	bta04514	Cell adhesion molecules (CAMs)	NM_001105365.1
MAP3K5	mitogen-activated protein kinase kinase kinase 5	0	1.91	1.14	1.01	1.81	0.22	1.62	1.26	1.91	bta04141	Protein processing in endoplasmic reticulum	NM_001144081.1
RAF1	v-raf-1 murine leukemia viral oncogene homolog 1	0	1.91	0.6	0	0.14	0.57	1.14	0.87	1.91	bta04012	ErbB signaling pathway	NM_001102505.1
ABL2	v-abl Abelson murine leukemia viral oncogene homolog 2 (arg, Abelson-related gene) (EC:2.7.10.1)	0.21	1.03	1.9	0.87	0.21	0	1.22	0.53	1.9	bta05416	Viral myocarditis	NM_001143855.1
GSK3B	glycogen synthase kinase 3 beta	0	1.9	0.59	0	0.96	0.76	1.27	0	1.9	bta05210	Colorectal cancer	NM_001101310.1-2
MAP2K1	mitogen-activated protein kinase kinase 1	0	0.64	1.71	1.9	0.95	1.71	1.11	0.97	1.9	bta05210	Colorectal cancer	NM_001130752.1
TGFBR1	transforming growth factor, beta receptor I (activin A receptor type II-like kinase, 53kDa)	0	1.66	1.44	0.09	1.9	1.22	0.05	1.02	1.9	bta05200	Pathways in cancer	NM_174621.2
ADCY5	adenylate cyclase 5	-1.61	-0.37	0	1.9	-1.38	-0.91	-0.84	-1.28	1.9	bta04914	Progesterone-mediated oocyte maturation	NM_001192069.1
MAP2K1	mitogen-activated protein kinase kinase 1	0	0.64	1.71	1.9	0.95	1.71	1.11	0.97	1.9	bta04910	Insulin signaling pathway	NM_001130752.1
PRKCB	protein kinase C, beta 1	1.1	0	0	1.59	0	1.9	1.58	0.81	1.9	bta04724	Glutamatergic synapse	NM_174587.1
NFKB1	nuclear factor of kappa light polypeptide gene enhancer in B-cells 1 (p105)	0	0.71	1.2	1.13	0	0.83	1.9	1.1	1.9	bta04622	RIG-I-like receptor signaling pathway	NM_001076409.1
GSK3B	glycogen synthase kinase 3 beta	0	1.9	0.59	0	0.96	0.76	1.27	0	1.9	bta04510	Focal adhesion	NM_001101310.1-2
FCGR3A	Fc fragment of IgG, low affinity IIIa, receptor (CD16a)	1.9	0	-0.19	0	0	0	-0.01	0	1.9	bta04380	Osteoclast differentiation	NM_174317.2
ETS1	v-ets erythroblastosis virus E26 oncogene homolog 1 (avian)	0	0	0	0	0.01	1.9	0.81	0.52	1.9	bta04320	Dorso-ventral axis formation	NM_001099106.1
SH3KBP1	SH3-domain kinase binding protein 1	0	0	0.01	1.9	0.33	1.19	0.82	1.28	1.9	bta04144	Endocytosis	NM_001128500.1-1
ADCY5	adenylate cyclase 5	-1.61	-0.37	0	1.9	-1.38	-0.91	-0.84	-1.28	1.9	bta04062	Chemokine signaling pathway	NM_001192069.1
PLCG1	phospholipase C, gamma 1	0.38	-0.99	0	0	-1.02	1.9	-0.79	0	1.9	bta04012	ErbB signaling pathway	NM_174425.2
DHDH	dihydrodiol dehydrogenase (dimeric)	0	-0.93	0	-1.6	-0.6	1.9	0.55	1.45	1.9	bta00980	Metabolism of xenobiotics by cytochrome P450	NM_001076469.1
CEPT1	choline/ethanolaminephosphotransferase 1	1.85	0	1.9	0	1.58	0	0.14	0	1.9	bta00565	Ether lipid metabolism	NM_001193130.1
CEPT1	choline/ethanolaminephosphotransferase 1	1.85	0	1.9	0	1.58	0	0.14	0	1.9	bta00564	Glycerophospholipid metabolism	NM_001193130.1
DHDH	dihydrodiol dehydrogenase (dimeric)	0	-0.93	0	-1.6	-0.6	1.9	0.55	1.45	1.9	bta00040	Pentose and glucuronate interconversions	NM_001076469.1
PRKCA	protein kinase C, alpha	0	1.04	0	0.41	1.32	1.89	1.5	0.82	1.89	bta05214	Glioma	NM_174435.1
TCF7L2	transcription factor 7-like 2 (T-cell specific, HMG-box)	1.62	0.25	0.51	0.78	0	1.49	1.89	1.07	1.89	bta05200	Pathways in cancer	NM_001143739.1
CAMK2D	calcium/calmodulin-dependent protein kinase (CaM kinase) II delta	1.89	1.32	0.59	0	1.06	0.82	0.87	0.94	1.89	bta04722	Neurotrophin signaling pathway	NM_001046333.1
PLAU	plasminogen activator, urokinase	1.89	0	0	-1.78	-0.38	1.27	0	0	1.89	bta04610	Complement and coagulation cascades	NM_174147.2
CD22	CD22 molecule	0	0	0	0	0	1.89	0	0	1.89	bta04514	Cell adhesion molecules (CAMs)	XM_002695015.2
TGFB1	transforming growth factor, beta 1	0	1.11	0.44	0	-1.72	1.89	0.73	0.25	1.89	bta04380	Osteoclast differentiation	NM_001166068.1
GLI1	GLI-Kruppel family member GLI1	-1.28	-1.64	0	-1.57	-0.95	1.89	-0.21	0	1.89	bta04340	Hedgehog signaling pathway	NM_001099000.1
CBLB	Cas-Br-M (murine) ecotropic retroviral transforming sequence b	1.22	1.69	1.74	0.83	1.89	1.22	1.28	1.46	1.89	bta04144	Endocytosis	NM_001205923.1
PLCB3	phospholipase C, beta 3 (phosphatidylinositol-specific)	-0.4	0	-0.46	-0.85	-1.04	1.89	-1.09	0	1.89	bta04020	Calcium signaling pathway	NM_001192423.1
PDE1C	phosphodiesterase 1C, calmodulin-dependent 70kDa	0	-0.96	0	1.89	-0.42	-1.1	-0.2	0	1.89	bta04020	Calcium signaling pathway	XM_002686835.2
FECH	ferrochelatase (protoporphyria) (EC:4.99.1.1)	0	1.89	0	0	0	0.52	1.09	0	1.89	bta00860	Porphyrin and chlorophyll metabolism	NM_174054.2
GCLC	glutamate-cysteine ligase, catalytic subunit	-1.14	0	0	0	0.1	1.89	1.56	0	1.89	bta00480	Glutathione metabolism	NM_001083674.1
BLNK	B-cell linker	0	1.88	0.96	0	1.09	0.75	0.96	1.32	1.88	bta05340	Primary immunodeficiency	NM_001046054.1
PIAS3	protein inhibitor of activated STAT, 3	0.65	-0.29	-0.58	0	0	1.88	-0.72	-1.55	1.88	bta05222	Small cell lung cancer	NM_001102185.1
GLI3	GLI-Kruppel family member GLI3 (Greig cephalopolysyndactyly syndrome)	-0.65	0	-0.41	1.88	-1.35	-1.35	0	-0.56	1.88	bta05217	Basal cell carcinoma	XM_002686896.1
PIAS3	protein inhibitor of activated STAT, 3	0.65	-0.29	-0.58	0	0	1.88	-0.72	-1.55	1.88	bta05200	Pathways in cancer	NM_001102185.1
ADIPOR2	adiponectin receptor 2	0	0.24	0.75	1.88	0	0	0	0.48	1.88	bta04920	Adipocytokine signaling pathway	NM_001040499.1
RRAS2	related RAS viral (r-ras) oncogene homolog 2	1.88	1.13	0.83	1.83	1.55	1.5	0.26	0	1.88	bta04810	Regulation of actin cytoskeleton	NM_001099010.1
GNB4	guanine nucleotide binding protein (G protein), beta 4	0	1.88	-1.48	-0.43	-1.16	-1.86	-1.03	-1.82	1.88	bta04725	Cholinergic synapse	NM_001099033.1
ADCY7	adenylate cyclase 7	0.95	1.03	1	-0.47	-1.3	1.86	1.88	0	1.88	bta04724	Glutamatergic synapse	NM_174230.2
GRB2	growth factor receptor-bound protein 2	0	0	0	0	0	1.88	1.3	0	1.88	bta04630	Jak-STAT signaling pathway	NM_001034630.1
IL20RA	interleukin 20 receptor, alpha	0	1.16	0	1.88	0.68	0	0	0	1.88	bta04630	Jak-STAT signaling pathway	NM_001206342.1
PIK3R5	phosphoinositide-3-kinase, regulatory subunit 5	0	0	1.48	0	0.07	1.88	1.81	1.26	1.88	bta04380	Osteoclast differentiation	XM_002707761.2
RICTOR	RPTOR independent companion of MTOR, complex 2	1.07	0.15	1.02	0.17	1.88	0	1.15	1	1.88	bta04150	mTOR signaling pathway	NM_001144096.1
PPP3CA	protein phosphatase 3 (formerly 2B), catalytic subunit, alpha isoform	0	0.93	0	0	1.88	0	0.93	0.26	1.88	bta04114	Oocyte meiosis	NM_174787.2
CDKN2A	cyclin-dependent kinase inhibitor 2A (melanoma, p16, inhibits CDK4)	1.02	-0.35	0.95	1.88	0	0	-1.32	0.84	1.88	bta04110	Cell cycle	XM_002689547.2
PIK3C2A	phosphoinositide-3-kinase, class 2, alpha polypeptide	0.38	1.74	0.75	1.71	1.34	1.88	0	1.15	1.88	bta04070	Phosphatidylinositol signaling system	XM_002693094.1
FAS	fatty acid synthase, bacteria type [EC:2.3.1.-]	1.88	1.19	-1.4	-1.26	1.39	1.66	0.7	0	1.88	bta04010	MAPK signaling pathway	NM_174662.2
PIAS2	protein inhibitor of activated STAT, 2	0	1.87	0.54	0.33	1.37	0.74	1.18	0	1.87	bta05222	Small cell lung cancer	XM_002697814.2
PIK3R2	phosphoinositide-3-kinase, regulatory subunit 2 (beta)	-0.96	0	0	-0.79	0.2	1.87	0.56	0	1.87	bta05221	Acute myeloid leukemia	NM_174576.2
BRAF	v-raf murine sarcoma viral oncogene homolog B1	1.3	0	1.64	1.36	0.94	1.03	1.87	1.34	1.87	bta05218	Melanoma	XM_002687002.2
PIAS2	protein inhibitor of activated STAT, 2	0	1.87	0.54	0.33	1.37	0.74	1.18	0	1.87	bta05200	Pathways in cancer	XM_002697814.2
CD28	CD28 antigen	0	1.55	1.41	1.85	0	1.87	1.14	0	1.87	bta05162	Measles	NM_181004.1
IKBKB	inhibitor of kappa light polypeptide gene enhancer in B-cells, kinase beta	1.78	1.3	1.84	0	0.79	1.87	1.26	1.69	1.87	bta04930	Type II diabetes mellitus	NM_174353.2
MAPK8	mitogen-activated protein kinase 8	0.68	0.07	0.71	0.14	1.87	0	0.88	0	1.87	bta04914	Progesterone-mediated oocyte maturation	NM_001192974.1
FLT3LG	fms-related tyrosine kinase 3 ligand	0	0	0	0	0	1.87	0.07	0	1.87	bta04640	Hematopoietic cell lineage	NM_181030.2
CD86	CD86 molecule	0	1.87	0.37	0	0.66	1.46	0.49	0.18	1.87	bta04620	Toll-like receptor signaling pathway	NM_001038017.1
INSR	insulin receptor	-0.28	0	0	0	0	1.87	0	0	1.87	bta04520	Adherens junction	XM_002688832.2
SMAD4	SMAD family member 4	0	0	1.67	0	0.89	-0.54	1.87	0.67	1.87	bta04310	Wnt signaling pathway	NM_001076209.1
PLCB4	phospholipase C, beta 4	1.72	-1.84	-1.71	1.31	1.87	-1.44	-1.52	-1.33	1.87	bta04070	Phosphatidylinositol signaling system	NM_001166510.1
PI4K2A		0.7	1.87	0.98	0.69	0.41	0	0.67	1.72	1.87	bta04070	Phosphatidylinositol signaling system	NM_001100316.1
H2AFY	H2A histone family, member Y	0	0	0	0	0	0.27	1.86	1.14	1.86	bta05322	Systemic lupus erythematosus	NM_001046340.1
TGFB1	transforming growth factor, beta 1	0	0	0.52	0	-0.82	1.86	1.05	0	1.86	bta05211	Renal cell carcinoma	NM_001166068.1
NFKB1	nuclear factor of kappa light polypeptide gene enhancer in B-cells 1 (p105)	0.09	0.73	1.1	1.11	0	1.09	1.86	1.14	1.86	bta05164	Influenza A	NM_001076409.1
NFKB1	nuclear factor of kappa light polypeptide gene enhancer in B-cells 1 (p105)	0.08	0.76	1.13	1.11	0	1.04	1.86	1.18	1.86	bta05162	Measles	NM_001076409.1
NFKB1	nuclear factor of kappa light polypeptide gene enhancer in B-cells 1 (p105)	0.09	0.73	1.1	1.11	0	1.09	1.86	1.14	1.86	bta05145	Toxoplasmosis	NM_001076409.1
NFKB1	nuclear factor of kappa light polypeptide gene enhancer in B-cells 1 (p105)	0.09	0.73	1.1	1.11	0	1.09	1.86	1.14	1.86	bta05140	Leishmaniasis	NM_001076409.1
GNAQ	guanine nucleotide binding protein (G protein), q polypeptide	0	1.37	0	0.55	0.33	0.33	0.85	1.86	1.86	bta04916	Melanogenesis	NM_001110002.1
IKBKB	inhibitor of kappa light polypeptide gene enhancer in B-cells, kinase beta	0.01	0.75	0.14	0	0.22	1.86	1.1	1.31	1.86	bta04722	Neurotrophin signaling pathway	NM_174353.2
SOS1	son of sevenless homolog 1 (Drosophila)	1.41	1.28	1.86	0.98	1.03	0	0.27	0.22	1.86	bta04664	Fc epsilon RI signaling pathway	XM_002691241.2
IKBKG	inhibitor of kappa light polypeptide gene enhancer in B-cells, kinase gamma	0.07	0.94	0	-0.19	-0.17	1.86	1.54	0	1.86	bta04662	B cell receptor signaling pathway	NM_174354.3
NFKB1	nuclear factor of kappa light polypeptide gene enhancer in B-cells 1 (p105)	0.08	0.76	1.13	1.11	0	1.04	1.86	1.18	1.86	bta04623	Cytosolic DNA-sensing pathway	NM_001076409.1
NFKB1	nuclear factor of kappa light polypeptide gene enhancer in B-cells 1 (p105)	0.09	0.73	1.1	1.11	0	1.09	1.86	1.14	1.86	bta04621	NOD-like receptor signaling pathway	NM_001076409.1
BOLA-DQB	major histocompatibility complex, class II, DQ beta	1.86	1.54	1.55	-1.58	-1.58	1.21	1.15	0.9	1.86	bta04612	Antigen processing and presentation	NM_001012676.2
PIK3R5	phosphoinositide-3-kinase, regulatory subunit 5	0	0	1.24	0.17	0	1.86	1.42	1.11	1.86	bta04370	VEGF signaling pathway	XM_002707761.2
CTU2	Cytoplasmic tRNA 2-thiolation protein 2	0	0.72	-0.45	1.14	-1.05	1.86	1.02	-0.99	1.86	bta04122	Sulfur relay system	NM_001035444.1
NFKB1	nuclear factor of kappa light polypeptide gene enhancer in B-cells 1 (p105)	0.09	0.73	1.1	1.11	0	1.09	1.86	1.14	1.86	bta04062	Chemokine signaling pathway	NM_001076409.1
BCR	breakpoint cluster region	0	0	-1.13	-1.48	-1.26	1.85	-0.9	0	1.85	bta05200	Pathways in cancer	XM_002694695.2
ACTN4	actinin, alpha 4	-0.06	0	0	0	-0.86	1.85	1.01	0	1.85	bta04810	Regulation of actin cytoskeleton	NM_001098052.1
AKT3	v-akt murine thymoma viral oncogene homolog 3 (protein kinase B, gamma)	0	-1.74	0.16	0	0.43	0	1.85	0.31	1.85	bta04722	Neurotrophin signaling pathway	NM_001191309.1
PRKCQ	protein kinase C, theta	0	0.51	0.39	0	0.82	1.85	0.96	0.95	1.85	bta04666	Fc gamma R-mediated phagocytosis	NM_001192077.1
CSNK1G1	casein kinase 1, gamma 1	0	0.52	1.32	1.85	0.96	0.41	0.75	0.21	1.85	bta04340	Hedgehog signaling pathway	NM_001038146.1
SMURF1	SMAD specific E3 ubiquitin protein ligase 1	1.85	1.4	1.64	1.7	0.23	1.53	1.04	1.62	1.85	bta04144	Endocytosis	XM_002698145.2
UBE4B	ubiquitination factor E4B, UFD2 homolog (S. cerevisiae)	0	1.85	0.84	0.06	0	1.43	1.54	0	1.85	bta04141	Protein processing in endoplasmic reticulum	NM_001102504.1
HSPH1		1.85	1.23	0.3	0	0.68	0.51	0	0	1.85	bta04141	Protein processing in endoplasmic reticulum	NM_001075302.1
MBTPS1	membrane-bound transcription factor peptidase, site 1	0	0	0	-0.03	0	1.85	0.23	0.27	1.85	bta04141	Protein processing in endoplasmic reticulum	NM_001025330.2
NCK1	NCK adaptor protein 1	0	0.36	0.5	1.23	1.85	0.39	1.03	1.47	1.85	bta04012	ErbB signaling pathway	NM_001076072.1
GRB2	growth factor receptor-bound protein 2	0	0	0	0.98	0.72	1.85	1.23	0	1.85	bta04010	MAPK signaling pathway	NM_001034630.1
EDC3	enhancer of mRNA-decapping protein 3	0	1.62	0	0.29	0.76	1.85	1.56	0.48	1.85	bta03018	RNA degradation	NM_001031758.1
BRAF	v-raf murine sarcoma viral oncogene homolog B1	0	0	0.41	0	0.06	0.41	1.84	1.64	1.84	bta05219	Bladder cancer	XM_002687002.2
ADCY7	adenylate cyclase 7	0.38	0.84	0	0	-1.19	1.84	1.47	0.4	1.84	bta04971	Gastric acid secretion	NM_174230.2
NSF	N-ethylmaleimide-sensitive factor	0	0.53	1.84	1.3	1.44	0.64	1.52	1.7	1.84	bta04962	Vasopressin-regulated water reabsorption	XM_002696057.2
GNA13	guanine nucleotide binding protein (G protein), alpha 13	0.73	1.84	0.71	0	0.58	0	0	0.28	1.84	bta04810	Regulation of actin cytoskeleton	XM_002696232.1
PTPN11	protein tyrosine phosphatase, non-receptor type 11 (Noonan syndrome 1)	0	0	0	0	0	1.84	0.6	0	1.84	bta04722	Neurotrophin signaling pathway	XM_002694590.2
GNPTG		0	0	0	0	0.05	1.84	1.39	1.23	1.84	bta04142	Lysosome	NM_001017428.1
MAN1A2	mannosidase, alpha, class 1A, member 2	-1.76	1.84	0	0	0.31	0	0	0	1.84	bta04141	Protein processing in endoplasmic reticulum	NM_001206877.1
XRCC3	X-ray repair complementing defective repair in Chinese hamster cells 3	1.84	1.25	0.45	0	0	0.15	-0.43	0	1.84	bta03440	Homologous recombination	NM_001078117.1
JAK2	Janus kinase 2 (a protein tyrosine kinase)	0	1.83	0	0	0	0	1.5	0.07	1.83	bta05162	Measles	XM_002689603.2
ITGAM	integrin, alpha M (complement component 3 receptor 3 subunit)	-1.35	1.1	1.05	1.09	1.44	1.83	0.77	1.05	1.83	bta05146	Amoebiasis	NM_001039957.1
JAK2	Janus kinase 2 (a protein tyrosine kinase)	0	1.83	0	0	0	0	1.28	0	1.83	bta05145	Toxoplasmosis	XM_002689603.2
ITGAD	integrin alpha D	1.75	-1.57	-1.61	0	-1.26	1.82	0.75	1.83	1.83	bta04810	Regulation of actin cytoskeleton	NM_001102496.1
RDX	radixin	0	1.83	0	0	1.23	0	0.3	0.33	1.83	bta04810	Regulation of actin cytoskeleton	NM_001075749.1
RAF1	v-raf-1 murine leukemia viral oncogene homolog 1	0	1.83	0.38	0	0.17	0.16	1.18	1.3	1.83	bta04722	Neurotrophin signaling pathway	NM_001102505.1
CREBBP	CREB binding protein (Rubinstein-Taybi syndrome)	0.68	1.83	0.45	0.55	0.88	1.2	1.22	0.33	1.83	bta04630	Jak-STAT signaling pathway	NM_001164022.1
ITGA6	integrin, alpha 6	0	-1.62	1.83	1.13	1.31	1.08	0.95	1.4	1.83	bta04512	ECM-receptor interaction	NM_001109981.1
FLNB	filamin B, beta (actin binding protein 278)	0	0.72	0	0	-0.37	1.83	0.33	0	1.83	bta04510	Focal adhesion	NM_001191460.1
NUP107	nucleoporin 107	1.27	1.83	1.61	0.96	1.83	0.39	0	1.01	1.83	bta03013	RNA transport	XM_002687393.2
PWP2		0.77	-1.12	0	0	0	1.83	0	0	1.83	bta03008	Ribosome biogenesis in eukaryotes	XM_002685144.2
PANK1	pantothenate kinase 1	0.55	1.83	1.09	0.12	0	1.48	0	0	1.83	bta00770	Pantothenate and CoA biosynthesis	XM_002698345.1
ITGB2	integrin, beta 2 (complement component 3 receptor 3 and 4 subunit)	-0.17	-0.92	0	0	-0.11	1.04	1.82	0	1.82	bta05416	Viral myocarditis	NM_175781.1
PLCG1	phospholipase C, gamma 1	0.19	-0.82	-0.68	0	-1.36	1.82	-0.85	0	1.82	bta05214	Glioma	NM_174425.2
BCL2	B-cell CLL/lymphoma 2	0.11	0.1	0	0.08	0	1.82	0.98	0.42	1.82	bta05210	Colorectal cancer	NM_001166486.1
PLCG1	phospholipase C, gamma 1	0.19	-0.82	-0.68	0	-1.36	1.82	-0.85	0	1.82	bta05200	Pathways in cancer	NM_174425.2
ITGB2	integrin, beta 2 (complement component 3 receptor 3 and 4 subunit)	-0.17	-0.92	0	0	-0.11	1.04	1.82	0	1.82	bta05150	Staphylococcus aureus infection	NM_175781.1
SLC19A2	solute carrier family 19 (thiamine transporter), member 2	0	0.95	1.82	0	0.42	0	0.52	0.63	1.82	bta04977	Vitamin digestion and absorption	NM_001206010.1
CAMK4	calcium/calmodulin-dependent protein kinase IV	1.35	0	0	1.35	1.82	1.08	0	1.1	1.82	bta04720	Long-term potentiation	XM_002691014.2
PIK3R5	phosphoinositide-3-kinase, regulatory subunit 5	0	-0.62	0.87	0.33	0	1.82	1.37	1.48	1.82	bta04650	Natural killer cell mediated cytotoxicity	XM_002707761.2
PARD6B	par-6 partitioning defective 6 homolog beta (C. elegans)	0	0.81	0	0	0	1.82	0.19	0.23	1.82	bta04530	Tight junction	NM_001098104.1
PIK3CB	phosphoinositide-3-kinase, catalytic, beta polypeptide	0	1.74	1.82	0.1	1.35	0.45	0.71	0	1.82	bta04370	VEGF signaling pathway	NM_001206047.1
F2R	coagulation factor II (thrombin) receptor	1.82	-0.95	0.66	0	0	0	0	0	1.82	bta04144	Endocytosis	NM_001103097.1
PPP2R5E	protein phosphatase 2, regulatory subunit B', epsilon isoform	0	0.74	1.82	1.47	1.4	0.58	1.14	1.76	1.82	bta04114	Oocyte meiosis	NM_001083468.1
CALCRL	calcitonin receptor-like	0	1.82	0.35	0.71	1.15	0	0.73	0.32	1.82	bta04080	Neuroactive ligand-receptor interaction	NM_001102107.1
PPP3CA	protein phosphatase 3 (formerly 2B), catalytic subunit, alpha isoform	0.34	1.82	0.34	0.38	1.75	0	1.09	1.09	1.82	bta04020	Calcium signaling pathway	NM_174787.2
MAPK8IP3	mitogen-activated protein kinase 8 interacting protein 3	0.4	0.71	0.77	1.82	1.15	0	0	0.23	1.82	bta04010	MAPK signaling pathway	NM_001076096.2
MAP2K1	mitogen-activated protein kinase kinase 1	1.38	0.25	0	0.73	0	1.82	1.18	0.71	1.82	bta04010	MAPK signaling pathway	NM_001130752.1
CCDC12		0	0	0	0	0	1.82	1.08	0.63	1.82	bta03040	Spliceosome	NM_001076466.1
MCCC1	methylcrotonoyl-Coenzyme A carboxylase 1 (alpha)	0.52	0	1.82	0.03	0.54	0.4	0.52	0.37	1.82	bta00280	Valine, leucine and isoleucine degradation	NM_001205758.1
TRAF5	TNF receptor-associated factor 5	0	0.9	0.61	0	0.55	1.81	0.52	0.11	1.81	bta05200	Pathways in cancer	NM_001105340.1
MAPK8	mitogen-activated protein kinase 8	0.68	0	0.44	0	1.81	0	1	0	1.81	bta05164	Influenza A	NM_001192974.1
BOLA-DQB	major histocompatibility complex, class II, DQ beta	1.04	1.81	0.81	-0.72	-0.77	1.55	0.41	0.62	1.81	bta05152	Tuberculosis	NM_001012676.2
NFKB1	nuclear factor of kappa light polypeptide gene enhancer in B-cells 1 (p105)	0.69	1.11	1.49	1.53	1.61	0.16	1.45	1.81	1.81	bta05152	Tuberculosis	NM_001076409.1
NCF2	neutrophil cytosolic factor 2	0.04	0.93	0.66	1.13	0	0.83	1.81	0.47	1.81	bta05140	Leishmaniasis	NM_174120.2
PRKACB	protein kinase, cAMP-dependent, catalytic, beta	1.17	0	1.81	0.28	0.77	0	1.44	0.08	1.81	bta04740	Olfactory transduction	NM_174585.2
JAM3	junction adhesion molecule 3	0	1.42	0.49	0.37	0	-1.65	1.81	-0.99	1.81	bta04670	Leukocyte transendothelial migration	NM_001105364.1
NCF1	neutrophil cytosolic factor 1	1.81	0.6	-1.42	-1.26	-0.89	1.64	1.59	0.45	1.81	bta04666	Fc gamma R-mediated phagocytosis	NM_174119.3
BRAF	v-raf murine sarcoma viral oncogene homolog B1	0.9	0	0.35	0	0.86	0.1	1.81	1.74	1.81	bta04650	Natural killer cell mediated cytotoxicity	XM_002687002.2
IGF1R	insulin-like growth factor 1 receptor	-0.79	1.81	1.02	0	0	0.57	1.63	0	1.81	bta04520	Adherens junction	NM_001244612.1
ADCY2	adenylate cyclase 2 (brain)	-0.97	-1.79	-1.24	1.21	1.81	-1.27	-1.64	-1.57	1.81	bta04020	Calcium signaling pathway	XM_002696432.1
H2B	histone H2B-like	1	1.65	1.48	0	1.46	0	1.8	-0.46	1.8	bta05322	Systemic lupus erythematosus	NM_001037469.2
STK4	serine/threonine kinase 4	0.03	0.46	0.88	0	0	1.13	1.8	0.77	1.8	bta05223	Non-small cell lung cancer	NM_001015602.1
TGFBR2	transforming growth factor, beta receptor II (70/80kDa)	0	1.34	0.03	0	0	1.11	0.97	1.8	1.8	bta05210	Colorectal cancer	NM_001159566.1
ADAR	adenosine deaminase, RNA-specific	1.8	0	0	0	0	0	0.03	0	1.8	bta05164	Influenza A	XM_002686013.2
ADAR	adenosine deaminase, RNA-specific	1.8	0	0	0	0	0	0.03	0	1.8	bta05162	Measles	XM_002686013.2
TGFBR2	transforming growth factor, beta receptor II (70/80kDa)	0	1.34	0.03	0	0	1.11	0.97	1.8	1.8	bta05142	Chagas disease (American trypanosomiasis)	NM_001159566.1
PIK3R2	phosphoinositide-3-kinase, regulatory subunit 2 (beta)	0	0	0	-0.42	0	1.8	0.56	0	1.8	bta05100	Bacterial invasion of epithelial cells	NM_174576.2
MAD1L1	MAD1 mitotic arrest deficient-like 1 (yeast)	0	0.89	0.24	0	-1.65	1.8	0.59	0	1.8	bta04914	Progesterone-mediated oocyte maturation	NM_001102044.1
PRKACA	protein kinase, cAMP-dependent, catalytic, alpha	0	0.65	-1.2	-1.15	-1.53	0.98	1.8	0.61	1.8	bta04910	Insulin signaling pathway	NM_174584.2
IKBKG	inhibitor of kappa light polypeptide gene enhancer in B-cells, kinase gamma	0.02	1.15	-0.45	-0.99	-0.21	1.66	1.8	-0.52	1.8	bta04660	T cell receptor signaling pathway	NM_174354.3
ADAR	adenosine deaminase, RNA-specific	1.8	0	0	0	0	0	0.03	0	1.8	bta04623	Cytosolic DNA-sensing pathway	XM_002686013.2
CTNND1	catenin (cadherin-associated protein), delta 1	0	1.8	0	0	-0.56	-1.38	-0.27	-1.17	1.8	bta04520	Adherens junction	NM_001192402.1
ROBO2	roundabout, axon guidance receptor, homolog 2 (Drosophila)	-0.26	-0.98	-0.87	1.8	-1.47	-1.2	-1.12	0	1.8	bta04360	Axon guidance	XM_002684652.2
HERC2	hect (homologous to the E6-AP (UBE3A) carboxyl terminus) domain and RCC1 (CHC1)-like domain (RLD) 2	0	0.87	1.35	1.8	1.24	0.84	1.78	1.04	1.8	bta04120	Ubiquitin mediated proteolysis	NM_001206081.1
HERC3	hect domain and RLD 3	0	0	0	0.05	0.62	0	1.8	1.55	1.8	bta04120	Ubiquitin mediated proteolysis	NM_001083663.1
PTGDR	prostaglandin D2 receptor (DP)	1.8	-1.48	0	0	-1.2	-1.41	-0.15	-0.88	1.8	bta04080	Neuroactive ligand-receptor interaction	NM_001098034.1
MNAT1	menage a trois homolog 1, cyclin H assembly factor (Xenopus laevis)	0	0.81	1.06	1.79	1.8	0	0.46	0	1.8	bta03420	Nucleotide excision repair	NM_001105409.1
MNAT1	menage a trois homolog 1, cyclin H assembly factor (Xenopus laevis)	0	0.81	1.06	1.79	1.8	0	0.46	0	1.8	bta03022	Basal transcription factors	NM_001105409.1
SOS1	son of sevenless homolog 1 (Drosophila)	1.48	1.33	1.79	0.67	1.02	0	0.02	0.13	1.79	bta05223	Non-small cell lung cancer	XM_002691241.2
KIT	v-kit Hardy-Zuckerman 4 feline sarcoma viral oncogene homolog	-1.04	0	-1.69	1.79	1.58	0.65	0.57	-0.04	1.79	bta05221	Acute myeloid leukemia	NM_001166484.1
RUNX1	runt-related transcription factor 1 (acute myeloid leukemia 1; aml1 oncogene)	0	0	0	0	0	1.79	1.74	1.05	1.79	bta05200	Pathways in cancer	XM_002685147.2
PDK1	pyruvate dehydrogenase kinase, isozyme 1 (EC:2.7.1.99)	0.44	0.95	1.04	1.79	0	0.28	1.13	0.09	1.79	bta05160	Hepatitis C	NM_001205957.1
PDK1	pyruvate dehydrogenase kinase, isozyme 1 (EC:2.7.1.99)	0.44	0.95	1.04	1.79	0	0.28	1.13	0.09	1.79	bta05145	Toxoplasmosis	NM_001205957.1
CHUK	conserved helix-loop-helix ubiquitous kinase	0	0	0.89	1.11	1.11	0	0.78	1.79	1.79	bta04920	Adipocytokine signaling pathway	NM_174021.2
GYS1	glycogen synthase 1 (muscle)	0	0.07	-0.5	0	0	1.79	1.56	1.07	1.79	bta04910	Insulin signaling pathway	NM_001101299.1
PRKACA	protein kinase, cAMP-dependent, catalytic, alpha	0.54	0.93	-1.37	-1.5	-1.62	1.25	1.79	1.3	1.79	bta04742	Taste transduction	NM_174584.2
CAMK2G	calcium/calmodulin-dependent protein kinase (CaM kinase) II gamma	0	0	0	0.28	0.2	1.79	1.04	1.13	1.79	bta04725	Cholinergic synapse	NM_001097564.1
CSNK1D	casein kinase 1, delta	0	1.67	1.02	0.02	0.01	0.63	0.61	1.79	1.79	bta04710	Circadian rhythm - mammal	XM_002687933.1
PLCG1	phospholipase C, gamma 1	0	-0.93	0	0	-1.09	1.79	-0.37	0	1.79	bta04670	Leukocyte transendothelial migration	NM_174425.2
PDK1	pyruvate dehydrogenase kinase, isozyme 1 (EC:2.7.1.99)	0.44	0.95	1.04	1.79	0	0.28	1.13	0.09	1.79	bta04664	Fc epsilon RI signaling pathway	NM_001205957.1
SOS1	son of sevenless homolog 1 (Drosophila)	1.36	1.54	1.79	0	0.95	0	0.53	0.64	1.79	bta04320	Dorso-ventral axis formation	XM_002691241.2
NUDT12	nudix (nucleoside diphosphate linked moiety X)-type motif 12	1.02	0	0	0	0.97	0	1.79	0	1.79	bta04146	Peroxisome	NM_001046608.1
ORC5	origin recognition complex, subunit 5-like (S. cerevisiae)	0	0	0	0.86	1.79	-0.28	0.73	0.39	1.79	bta04110	Cell cycle	NM_001099704.1
VAV1	vav 1 guanine nucleotide exchange factor	-1.43	0	-0.51	-0.65	-1.14	1.62	1.79	1.27	1.79	bta04062	Chemokine signaling pathway	NM_001078074.1
ACIN1	apoptotic chromatin condensation inducer 1	0	0	0	0	0	1.79	0.04	0	1.79	bta03040	Spliceosome	XM_003586513.1
ACIN1	apoptotic chromatin condensation inducer 1	0	0	0	0	0	1.79	0.04	0	1.79	bta03015	mRNA surveillance pathway	XM_003586513.1
ACIN1	apoptotic chromatin condensation inducer 1	0	0	0	0	0	1.79	0.04	0	1.79	bta03013	RNA transport	XM_003586513.1
CD38	CD38 molecule	0	1.26	0.7	0	0.91	1.79	1.28	1.29	1.79	bta00760	Nicotinate and nicotinamide metabolism	NM_175798.3
NUDT12	nudix (nucleoside diphosphate linked moiety X)-type motif 12	1.02	0	0	0	0.97	0	1.79	0	1.79	bta00760	Nicotinate and nicotinamide metabolism	NM_001046608.1
AGPAT4	1-acylglycerol-3-phosphate O-acyltransferase 4 (lysophosphatidic acid acyltransferase, delta)	0	-0.72	0	0	-0.47	1.79	0.01	0.81	1.79	bta00564	Glycerophospholipid metabolism	NM_001015537.1
AGPAT4	1-acylglycerol-3-phosphate O-acyltransferase 4 (lysophosphatidic acid acyltransferase, delta)	0	-0.72	0	0	-0.47	1.79	0.01	0.81	1.79	bta00561	Glycerolipid metabolism	NM_001015537.1
MAN2C1	mannosidase, alpha, class 2C, member 1 (EC:3.2.1.24)	0	1.02	-0.16	0	0	1.79	1.09	-0.08	1.79	bta00511	Other glycan degradation	NM_001110085.1
GSK3B	glycogen synthase kinase 3 beta	0	1.78	0.23	0	1.53	0	1.55	0.29	1.78	bta05213	Endometrial cancer	NM_001101310.1-2
PPP2CB	protein phosphatase 2 (formerly 2A), catalytic subunit, beta isoform	1.78	0.22	0	0.31	0.52	0.98	0.55	0	1.78	bta05160	Hepatitis C	NM_001075857.1
NFYB	nuclear transcription factor-Y beta	1.4	1.72	1.78	0	0.99	0.59	-0.91	0	1.78	bta05152	Tuberculosis	NM_001079786.1
SELE	selectin E	0.98	1.72	0	0	1.08	1.31	1.24	1.78	1.78	bta05144	Malaria	NM_174181.2
JAK2	Janus kinase 2 (a protein tyrosine kinase)	0	1.78	0	0	0	0	0.75	0	1.78	bta05140	Leishmaniasis	XM_002689603.2
ITPR1	inositol 1,4,5-triphosphate receptor, type 1	0	1.19	1.24	0.38	0.8	1.78	1.75	1.59	1.78	bta04972	Pancreatic secretion	NM_174841.2
ITPR1	inositol 1,4,5-triphosphate receptor, type 1	0	1.19	1.24	0.38	0.8	1.78	1.75	1.59	1.78	bta04971	Gastric acid secretion	NM_174841.2
ITPR1	inositol 1,4,5-triphosphate receptor, type 1	0	1.19	1.24	0.38	0.8	1.78	1.75	1.59	1.78	bta04970	Salivary secretion	NM_174841.2
IGF1R	insulin-like growth factor 1 receptor	-0.89	1.78	0.92	0	0	0.44	1.61	0	1.78	bta04914	Progesterone-mediated oocyte maturation	NM_001244612.1
SOS1	son of sevenless homolog 1 (Drosophila)	1.37	1.24	1.78	0.83	1.01	0	0.2	0.32	1.78	bta04912	GnRH signaling pathway	XM_002691241.2
PIK3CB	phosphoinositide-3-kinase, catalytic, beta polypeptide	0	0	1.78	1.66	1.78	1.03	1.43	0.61	1.78	bta04910	Insulin signaling pathway	NM_001206047.1
CYFIP2	cytoplasmic FMR1 interacting protein 2	0	0.64	0	0	0.16	1.78	0.61	0.04	1.78	bta04810	Regulation of actin cytoskeleton	NM_001205850.1
PIK3R2	phosphoinositide-3-kinase, regulatory subunit 2 (beta)	-0.29	0	0.1	-1.04	0	1.78	0.69	0	1.78	bta04810	Regulation of actin cytoskeleton	NM_174576.2
FYN	FYN oncogene related to SRC, FGR, YES	0	0.53	0.07	0	0.12	1.78	0.86	0	1.78	bta04520	Adherens junction	NM_001077972.1
KRAS	v-Ki-ras2 Kirsten rat sarcoma viral oncogene homolog	1.54	0.87	1.78	1.04	1.18	1.06	0	0.9	1.78	bta04370	VEGF signaling pathway	NM_001110001.1
PRKCZ	protein kinase C, zeta	0	0	0.21	0	0.48	1.78	1.05	0.63	1.78	bta04144	Endocytosis	NM_001077833.1
CD38	CD38 molecule	0	1.24	0.7	0	0.9	1.78	1.28	1.28	1.78	bta04020	Calcium signaling pathway	NM_175798.3
PTGER3	prostaglandin E receptor 3 (subtype EP3)	-1.16	0	-0.29	1.78	-1.26	0	-0.11	-1.19	1.78	bta04020	Calcium signaling pathway	NM_181032.1
ACSBG1	acyl-CoA synthetase bubblegum family member 1	0	0	-1.51	1.18	1.78	-1.07	-0.6	0	1.78	bta03320	PPAR signaling pathway	NM_001024548.1
TPK1	thiamin pyrophosphokinase 1	0.47	0.78	1.21	1.78	1.4	1.23	1.22	1.28	1.78	bta00730	Thiamine metabolism	NM_001080370.1
HS2ST1	heparan sulfate 2-O-sulfotransferase 1	0.01	1.38	1.57	1.3	1.78	0	0.78	0.76	1.78	bta00534	Glycosaminoglycan biosynthesis - heparan sulfate	XM_002686305.1
VEGFB	vascular endothelial growth factor B	0.25	0.04	1.28	0	1.28	1.77	0.12	0	1.77	bta05323	Rheumatoid arthritis	XM_003588051.1
TGFBR2	transforming growth factor, beta receptor II (70/80kDa)	1.04	1.51	0	0.52	0	1.34	0.67	1.77	1.77	bta05220	Chronic myeloid leukemia	NM_001159566.1
VEGFB	vascular endothelial growth factor B	0	0	1.28	0	1.28	1.77	0	0	1.77	bta05219	Bladder cancer	XM_003588051.1
VEGFB	vascular endothelial growth factor B	0.48	0.54	1.28	0.35	1.28	1.77	0.91	0.51	1.77	bta05212	Pancreatic cancer	XM_003588051.1
VEGFB	vascular endothelial growth factor B	0	0	1.28	0	1.28	1.77	0	0	1.77	bta05211	Renal cell carcinoma	XM_003588051.1
BRCA2	breast cancer 2, early onset	0	0.87	0.22	1.77	0	0	0.44	0.76	1.77	bta05200	Pathways in cancer	XM_002691807.1
VEGFB	vascular endothelial growth factor B	0	0	1.28	0	1.28	1.77	0.12	0	1.77	bta05200	Pathways in cancer	XM_003588051.1
ITPR2	inositol 1,4,5-triphosphate receptor, type 2	0.03	0	1.09	1.77	1.21	1.75	0.92	0.39	1.77	bta04912	GnRH signaling pathway	NM_174369.2-2
PIP5K1A	phosphatidylinositol-4-phosphate 5-kinase, type I, alpha	0	0.09	0	0	0	1.54	1.77	0	1.77	bta04810	Regulation of actin cytoskeleton	NM_001103109.2
CAMK4	calcium/calmodulin-dependent protein kinase IV	0	0	0.47	0.04	1.26	0.59	0.07	1.77	1.77	bta04722	Neurotrophin signaling pathway	XM_002691014.2
PPP3CA	protein phosphatase 3 (formerly 2B), catalytic subunit, alpha isoform	0	0.71	0	0.76	1.3	0	1.77	0.91	1.77	bta04720	Long-term potentiation	NM_174787.2
NFATC1	nuclear factor of activated T-cells, cytoplasmic, calcineurin-dependent 1	0	0.92	0	0	0.94	1.77	1.53	1.1	1.77	bta04660	T cell receptor signaling pathway	NM_001166615.1
ZAP70	zeta-chain (TCR) associated protein kinase 70kDa (EC:2.7.10.1)	0	-1.01	1.19	0.27	0	1.77	1.48	0.68	1.77	bta04650	Natural killer cell mediated cytotoxicity	NM_001193017.1
PSEN1	presenilin 1 (Alzheimer disease 3)	0	1.67	1.01	0.91	1.56	0.61	1.77	0.91	1.77	bta04310	Wnt signaling pathway	NM_174721.2
VEGFB	vascular endothelial growth factor B	0	0	1.28	0	1.28	1.77	0	0	1.77	bta04150	mTOR signaling pathway	XM_003588051.1
EIF2AK3	eukaryotic translation initiation factor 2 alpha kinase 3	0	0	0	0.59	0.81	1.77	1.1	0.96	1.77	bta04141	Protein processing in endoplasmic reticulum	NM_001098086.1
HERC4	hect domain and RLD 4	1.13	0	1.77	0.13	1.58	0	1.35	0.11	1.77	bta04120	Ubiquitin mediated proteolysis	NM_001076894.2
PIK3C3	phosphoinositide-3-kinase, class 3	-1.23	0	0	0.71	0.05	0.91	1.77	0.22	1.77	bta04070	Phosphatidylinositol signaling system	NM_001099067.1
IKBKB	inhibitor of kappa light polypeptide gene enhancer in B-cells, kinase beta	0	0.42	0.05	0	0	1.77	0.57	1.05	1.77	bta04062	Chemokine signaling pathway	NM_174353.2
TGFBR2	transforming growth factor, beta receptor II (70/80kDa)	1.04	1.51	0	0.52	0	1.34	0.67	1.77	1.77	bta04060	Cytokine-cytokine receptor interaction	NM_001159566.1
IL5	interleukin 5 (colony-stimulating factor, eosinophil)	1.12	0	1.12	1.37	1.77	0.97	-0.57	0	1.77	bta04060	Cytokine-cytokine receptor interaction	NM_173922.1
BRCA2	breast cancer 2, early onset	0	0.87	0.22	1.77	0	0	0.44	0.76	1.77	bta03440	Homologous recombination	XM_002691807.1
NUP214	nucleoporin 214kDa	0	0.39	0	0	0	1.77	0.99	0.31	1.77	bta03013	RNA transport	NM_001205443.1
C1GALT1	core 1 synthase, glycoprotein-N-acetylgalactosamine 3-beta-galactosyltransferase, 1	0	1.11	0.35	1.36	1.77	0	1	1.41	1.77	bta00512	Mucin type O-Glycan biosynthesis	NM_001076160.1
STAT3	signal transducer and activator of transcription 3 (acute-phase response factor)	1.76	0	0	0	0	0.85	1	0	1.76	bta05221	Acute myeloid leukemia	NM_001012671.2
RIPK2	receptor (TNFRSF)-interacting serine-threonine kinase 2	1.76	1.62	0.07	0	0	-1.36	0.19	0	1.76	bta05152	Tuberculosis	NM_001034610.1
AKT3	v-akt murine thymoma viral oncogene homolog 3 (protein kinase B, gamma)	0	-0.76	0.22	0.23	0.26	0	1.76	0.39	1.76	bta05145	Toxoplasmosis	NM_001191309.1
PIK3R1	phosphoinositide-3-kinase, regulatory subunit 1 (alpha)	0.96	1.02	1.76	1.41	0.12	0	1.25	1.06	1.76	bta04914	Progesterone-mediated oocyte maturation	NM_174575.1
RPS6KA1	ribosomal protein S6 kinase, 90kDa, polypeptide 1 (EC:2.7.11.1)	-0.97	-0.48	-0.29	-0.83	-1.55	1.76	-0.14	-0.8	1.76	bta04722	Neurotrophin signaling pathway	NM_001083722.1
VAV1	vav 1 guanine nucleotide exchange factor	-1.4	0	-0.71	-1.15	-1.39	1.52	1.76	1.21	1.76	bta04670	Leukocyte transendothelial migration	NM_001078074.1
VAV1	vav 1 guanine nucleotide exchange factor	-1.71	0	-0.69	-0.91	-1.3	1.59	1.76	1.28	1.76	bta04660	T cell receptor signaling pathway	NM_001078074.1
PRKCB	protein kinase C, beta 1	1.76	1.75	0.47	1.05	0	1.05	0.76	0	1.76	bta04530	Tight junction	NM_174587.1
SEMA4D	sema domain, immunoglobulin domain (Ig), transmembrane domain (TM) and short cytoplasmic domain, (semaphorin) 4D	0.19	0	0	0	0	1.76	1.16	0.88	1.76	bta04360	Axon guidance	NM_001098160.1
RBPJ	recombination signal binding protein for immunoglobulin kappa J region	0	0	0	1.76	1.11	0.41	1.38	0.61	1.76	bta04330	Notch signaling pathway	NM_001077001.1
PKMYT1	protein kinase, membrane associated tyrosine/threonine 1	0	0.04	0.42	0	1.76	-1.28	0.79	0.92	1.76	bta04114	Oocyte meiosis	XM_002697934.2
UCK2	uridine-cytidine kinase 2	0	-0.77	0	0	0	1.76	0	0	1.76	bta00983	Drug metabolism - other enzymes	NM_001192812.1
NAMPT	nicotinamide phosphoribosyltransferase	1.76	0.18	0	0.79	0.53	-0.29	-0.85	0	1.76	bta00760	Nicotinate and nicotinamide metabolism	NM_001244141.1
UCK2	uridine-cytidine kinase 2	0	-0.77	0	0	0	1.76	0	0	1.76	bta00240	Pyrimidine metabolism	NM_001192812.1
BRAF	v-raf murine sarcoma viral oncogene homolog B1	0.95	0	0.26	0	0.85	0.1	1.75	1.7	1.75	bta05221	Acute myeloid leukemia	XM_002687002.2
BRAF	v-raf murine sarcoma viral oncogene homolog B1	0.95	0	0.26	0	0.85	0.1	1.75	1.7	1.75	bta05220	Chronic myeloid leukemia	XM_002687002.2
BRAF	v-raf murine sarcoma viral oncogene homolog B1	0.95	0	0.26	0	0.85	0.1	1.75	1.7	1.75	bta05215	Prostate cancer	XM_002687002.2
PTEN	phosphatase and tensin homolog (mutated in multiple advanced cancers 1)	1.51	0.61	1.3	0	1.75	0	0.77	0	1.75	bta05214	Glioma	XM_002698370.2
BRAF	v-raf murine sarcoma viral oncogene homolog B1	0.95	0	0.26	0	0.85	0.1	1.75	1.7	1.75	bta05213	Endometrial cancer	XM_002687002.2
KIT	v-kit Hardy-Zuckerman 4 feline sarcoma viral oncogene homolog	0	0	-0.32	1.75	1.39	0	0	0	1.75	bta05200	Pathways in cancer	NM_001166484.1
PTEN	phosphatase and tensin homolog (mutated in multiple advanced cancers 1)	1.51	0.61	1.3	0	1.75	0	0.77	0	1.75	bta05200	Pathways in cancer	XM_002698370.2
MAPK9	mitogen-activated protein kinase 9	-1.46	1.75	0.11	0	0	1.11	0	0	1.75	bta05160	Hepatitis C	NM_001046369.1
PRKACB	protein kinase, cAMP-dependent, catalytic, beta	1.73	0	1.12	0	1.75	-0.08	1.25	0.12	1.75	bta04912	GnRH signaling pathway	NM_174585.2
MLLT4	myeloid/lymphoid or mixed-lineage leukemia (trithorax homolog, Drosophila); translocated to, 4	0	-1.12	0	0.11	-1.04	1.75	0.81	0.63	1.75	bta04670	Leukocyte transendothelial migration	XM_002690394.2
NFATC1	nuclear factor of activated T-cells, cytoplasmic, calcineurin-dependent 1	0	1.02	0	0	1.01	1.75	1.51	1.18	1.75	bta04662	B cell receptor signaling pathway	NM_001166615.1
ETV6	ets variant gene 6 (TEL oncogene)	1.04	0	0	0.7	0.35	1.4	1.75	1.16	1.75	bta04320	Dorso-ventral axis formation	NM_001015514.2
BRAF	v-raf murine sarcoma viral oncogene homolog B1	1.75	0.22	0	0	0	0.52	1.4	0.66	1.75	bta04270	Vascular smooth muscle contraction	XM_002687002.2
HGSNAT	heparan-alpha-glucosaminide N-acetyltransferase (EC:2.3.1.78)	0	1.22	0.66	0	0	1.75	1.35	0.15	1.75	bta04142	Lysosome	XM_002698729.1
IMPA1	inositol(myo)-1(or 4)-monophosphatase 1	0	1.32	1.09	1.75	1.63	0.65	0	1.67	1.75	bta04070	Phosphatidylinositol signaling system	NM_174361.3
BRAF	v-raf murine sarcoma viral oncogene homolog B1	0.95	0	0.26	0	0.85	0.1	1.75	1.7	1.75	bta04012	ErbB signaling pathway	XM_002687002.2
CPT2	carnitine palmitoyltransferase II (EC:2.3.1.21)	0	0	1.11	1.05	0.63	-0.39	1.75	0.13	1.75	bta03320	PPAR signaling pathway	NM_001045889.1
PSMA3	proteasome (prosome, macropain) subunit, alpha type, 3 (EC:3.4.25.1)	-0.05	1.75	0	-0.65	0	0.59	0.2	0	1.75	bta03050	Proteasome	NM_001034235.1
HGSNAT	heparan-alpha-glucosaminide N-acetyltransferase (EC:2.3.1.78)	0	1.22	0.66	0	0	1.75	1.35	0.15	1.75	bta00531	Glycosaminoglycan degradation	XM_002698729.1
RAF1	v-raf-1 murine leukemia viral oncogene homolog 1	0	1.74	0	0	0	0.44	1.41	1.02	1.74	bta05211	Renal cell carcinoma	NM_001102505.1
PLG	plasminogen	-0.19	-1.36	-1.28	1.74	-1.65	0	0	-0.87	1.74	bta05150	Staphylococcus aureus infection	NM_173951.2
SELE	selectin E	0.93	1.74	0	0	1.01	1.26	1.19	1.7	1.74	bta05143	African trypanosomiasis	NM_174181.2
RAF1	v-raf-1 murine leukemia viral oncogene homolog 1	0	1.74	0.1	0	0	0	1.2	1.24	1.74	bta04916	Melanogenesis	NM_001102505.1
MAPK8	mitogen-activated protein kinase 8	0.39	0	0.32	0	1.74	0	0.95	0	1.74	bta04912	GnRH signaling pathway	NM_001192974.1
RPS6KA6	ribosomal protein S6 kinase, 90kDa, polypeptide 6	1.74	0.06	0.14	0	0.84	1.03	0.11	0	1.74	bta04722	Neurotrophin signaling pathway	NM_001205926.1
PIP5K1C	phosphatidylinositol-4-phosphate 5-kinase, type I, gamma	-0.03	0	-0.47	0	0.94	1.74	1.18	0	1.74	bta04666	Fc gamma R-mediated phagocytosis	NM_001205645.1
RAF1	v-raf-1 murine leukemia viral oncogene homolog 1	0	1.74	0.06	0	0	0	1.22	1.26	1.74	bta04662	B cell receptor signaling pathway	NM_001102505.1
IL9R	interleukin 9 receptor	0	0.16	0	0.15	1.22	1.74	-0.18	-0.23	1.74	bta04640	Hematopoietic cell lineage	XM_002683814.1
PPARD	peroxisome proliferator-activated receptor delta	0.1	0.31	0.39	0	0	1.74	1.5	0	1.74	bta04310	Wnt signaling pathway	NM_001083636.1
IL9R	interleukin 9 receptor	0	0.16	0	0.15	1.22	1.74	-0.18	-0.23	1.74	bta04060	Cytokine-cytokine receptor interaction	XM_002683814.1
SNRPC	small nuclear ribonucleoprotein polypeptide C	0	0	-0.3	0	1.35	1.73	1.74	0.69	1.74	bta03040	Spliceosome	NM_001076334.1
SNRPB2	small nuclear ribonucleoprotein polypeptide B''	0	-0.46	0	-0.53	0	1.74	-1.35	-0.27	1.74	bta03040	Spliceosome	NM_001192552.1
PNPT1	polyribonucleotide nucleotidyltransferase 1	1.74	0.11	1.66	1.01	0.68	-0.68	0.42	0.56	1.74	bta03018	RNA degradation	NM_001192197.1
PNPT1	polyribonucleotide nucleotidyltransferase 1	1.74	0.11	1.66	1.01	0.68	-0.68	0.42	0.56	1.74	bta00240	Pyrimidine metabolism	NM_001192197.1
PNPT1	polyribonucleotide nucleotidyltransferase 1	1.74	0.11	1.66	1.01	0.68	-0.68	0.42	0.56	1.74	bta00230	Purine metabolism	NM_001192197.1
SOS1	son of sevenless homolog 1 (Drosophila)	1.45	1.19	1.73	0.9	0.95	0.13	0	0	1.73	bta05220	Chronic myeloid leukemia	XM_002691241.2
SOS1	son of sevenless homolog 1 (Drosophila)	1.45	1.19	1.73	0.9	0.95	0.13	0	0	1.73	bta05215	Prostate cancer	XM_002691241.2
SOS1	son of sevenless homolog 1 (Drosophila)	1.45	1.19	1.73	0.9	0.95	0.13	0	0	1.73	bta05213	Endometrial cancer	XM_002691241.2
SOS1	son of sevenless homolog 1 (Drosophila)	1.45	1.19	1.73	0.9	0.95	0.13	0	0	1.73	bta05160	Hepatitis C	XM_002691241.2
PRKACB	protein kinase, cAMP-dependent, catalytic, beta	0.91	0	1.73	0.08	1.03	0	1.31	0.03	1.73	bta05146	Amoebiasis	NM_174585.2
PLCB3	phospholipase C, beta 3 (phosphatidylinositol-specific)	-0.59	0	0	-1.07	-0.23	1.73	-1.13	-0.82	1.73	bta04912	GnRH signaling pathway	NM_001192423.1
SOS1	son of sevenless homolog 1 (Drosophila)	1.45	1.19	1.73	0.9	0.95	0.13	0	0	1.73	bta04910	Insulin signaling pathway	XM_002691241.2
LAT	linker for activation of T cells	0	0	0	0	0	1.73	0.33	0	1.73	bta04664	Fc epsilon RI signaling pathway	NM_001104978.1
SOS1	son of sevenless homolog 1 (Drosophila)	1.45	1.19	1.73	0.9	0.95	0.13	0	0	1.73	bta04650	Natural killer cell mediated cytotoxicity	XM_002691241.2
IL4R	interleukin 4 receptor	-0.12	0	-0.26	-0.16	-0.74	1.31	1.73	0	1.73	bta04640	Hematopoietic cell lineage	NM_001075142.1
DHX58	DEXH (Asp-Glu-X-His) box polypeptide 58	1.22	0.22	-0.37	0	0.86	1.13	1.73	0	1.73	bta04622	RIG-I-like receptor signaling pathway	NM_001015545.1
KLRC1	killer cell lectin-like receptor subfamily C, member 1	0	0	1.73	-1.12	0	0	0	0.2	1.73	bta04612	Antigen processing and presentation	NM_001168587.1
APC	adenomatous polyposis coli	0.68	0.35	0	0	0	1.73	1.43	1.25	1.73	bta04310	Wnt signaling pathway	NM_001075986.2
CYBB	cytochrome b-245, beta polypeptide (chronic granulomatous disease)	0.53	1.73	0	0	0.72	-1.42	0	0	1.73	bta04145	Phagosome	NM_174035.3
MAN1A1	mannosidase, alpha, class 1A, member 1	0	1.73	1.28	0	1.53	0	0.13	0.29	1.73	bta04141	Protein processing in endoplasmic reticulum	NM_001205972.1
SOS1	son of sevenless homolog 1 (Drosophila)	1.45	1.19	1.73	0.9	0.95	0.13	0	0	1.73	bta04012	ErbB signaling pathway	XM_002691241.2
PPP3R1	protein phosphatase 3 (formerly 2B), regulatory subunit B, alpha isoform	0.09	0.53	1.58	0.53	1.73	0	0.85	1.19	1.73	bta04010	MAPK signaling pathway	NM_174583.2
PPARD	peroxisome proliferator-activated receptor delta	1.35	0.65	1.59	0.07	0.06	1.73	1.64	1.36	1.73	bta03320	PPAR signaling pathway	NM_001083636.1
CSNK2A1	casein kinase 2, alpha 1 polypeptide	0	0.46	0.67	0.34	0.39	1.73	0.74	0.38	1.73	bta03008	Ribosome biogenesis in eukaryotes	NM_174635.2
FUCA1	fucosidase, alpha-L- 1, tissue	0	1.73	-0.5	0	0.38	-1.11	-0.03	0	1.73	bta00511	Other glycan degradation	NM_001046035.1
TAP1	transporter 1, ATP-binding cassette, sub-family B (MDR/TAP)	1.07	0	0	0	-0.85	1.72	1.17	0	1.72	bta05340	Primary immunodeficiency	NM_001098058.1
FGF13	fibroblast growth factor 13	-0.25	0	0	1.72	0.96	-1.46	-1.2	0	1.72	bta05200	Pathways in cancer	NM_001098892.1
STAT5B	signal transducer and activator of transcription 5B	0	1.01	0.53	0	0.58	1.72	1.35	0	1.72	bta05162	Measles	NM_174617.3
STATH		0	0	0	1.72	0.31	0	0	0	1.72	bta04970	Salivary secretion	NM_174752.2
MAP2K1	mitogen-activated protein kinase kinase 1	0	0.93	1	0.31	0.88	1.55	1.72	0.65	1.72	bta04914	Progesterone-mediated oocyte maturation	NM_001130752.1
GNAI3	guanine nucleotide binding protein (G protein), alpha inhibiting activity polypeptide 3	0.6	1.72	0	0	-0.46	-1.1	-0.26	0.46	1.72	bta04730	Long-term depression	NM_001034677.1
PPP3CB	protein phosphatase 3 (formerly 2B), catalytic subunit, beta isoform	1.15	1.05	0	0	1.36	1.72	1.37	0.9	1.72	bta04662	B cell receptor signaling pathway	NM_001099214.1
CBLB	Cas-Br-M (murine) ecotropic retroviral transforming sequence b	1.27	1.4	1.42	1.72	1.67	0.3	0.31	1.6	1.72	bta04630	Jak-STAT signaling pathway	NM_001205923.1
IKBKB	inhibitor of kappa light polypeptide gene enhancer in B-cells, kinase beta	0.04	0.24	0	0	0	1.72	0.96	0.66	1.72	bta04621	NOD-like receptor signaling pathway	NM_174353.2
PPP3R1	protein phosphatase 3 (formerly 2B), regulatory subunit B, alpha isoform	0	0.3	1.03	1.68	1.72	0	0	0.27	1.72	bta04360	Axon guidance	NM_174583.2
PRKACB	protein kinase, cAMP-dependent, catalytic, beta	0.62	0	1.72	0	1.08	0	1.25	0	1.72	bta04340	Hedgehog signaling pathway	NM_174585.2
TAP1	transporter 1, ATP-binding cassette, sub-family B (MDR/TAP)	1.07	0	0	0	-0.85	1.72	1.17	0	1.72	bta04145	Phagosome	NM_001098058.1
ORC3	origin recognition complex subunit 3	0	0	0	0.34	0	0	1.72	0.46	1.72	bta04110	Cell cycle	NM_001038139.1
MDM2	Mdm2 p53 binding protein homolog (mouse)	0.83	0.18	0.48	0.46	1.72	-0.99	0.28	0	1.72	bta04110	Cell cycle	NM_001099107.1
MAPK8	mitogen-activated protein kinase 8	0.37	0	0.27	0	1.72	0	0.93	0	1.72	bta04012	ErbB signaling pathway	NM_001192974.1
TAP1	transporter 1, ATP-binding cassette, sub-family B (MDR/TAP)	1.07	0	0	0	-0.85	1.72	1.17	0	1.72	bta02010	ABC transporters	NM_001098058.1
FARS2	phenylalanine-tRNA synthetase 2 (mitochondrial)	0	0.31	0	0	0.74	1.72	0.79	0.64	1.72	bta00970	Aminoacyl-tRNA biosynthesis	NM_001076805.1
GCNT2	glucosaminyl (N-acetyl) transferase 2, I-branching enzyme (I blood group) (EC:2.4.1.150)	0.82	0	0.24	1.52	1.72	0	0	1.38	1.72	bta00601	Glycosphingolipid biosynthesis - lacto and neolacto series	NM_001101227.1
PIK3R2	phosphoinositide-3-kinase, regulatory subunit 2 (beta)	-1.09	1.71	0	-1.69	0.67	1.6	1.26	0.04	1.71	bta05223	Non-small cell lung cancer	NM_174576.2
IGF1R	insulin-like growth factor 1 receptor	-1.32	1.04	1.65	0	1.2	1.47	1.71	0.47	1.71	bta05200	Pathways in cancer	NM_001244612.1
ADRBK2	adrenergic, beta, receptor kinase 2	0	1.71	0.94	0.38	0.6	0	0.73	0.05	1.71	bta04724	Glutamatergic synapse	NM_174500.2
PLCB1	phospholipase C, beta 1 (phosphoinositide-specific)	0	-1.12	-0.73	1.71	0	-1.57	-0.5	0	1.71	bta04720	Long-term potentiation	NM_174817.1
PIP5K1B	phosphatidylinositol-4-phosphate 5-kinase, type I, beta	-1.29	1.51	-0.75	0.79	0.41	1.71	0.22	0.73	1.71	bta04666	Fc gamma R-mediated phagocytosis	XM_002689633.2
CHUK	conserved helix-loop-helix ubiquitous kinase	0	0.61	0.59	1.09	1.71	1.27	0.99	0.71	1.71	bta04662	B cell receptor signaling pathway	NM_174021.2
NFATC1	nuclear factor of activated T-cells, cytoplasmic, calcineurin-dependent 1	0	0.73	0	0	0.76	1.71	1.61	1.19	1.71	bta04650	Natural killer cell mediated cytotoxicity	NM_001166615.1
MAPK8	mitogen-activated protein kinase 8	0.75	0	0.6	0.4	1.71	0.06	0.9	0	1.71	bta04621	NOD-like receptor signaling pathway	NM_001192974.1
ACAP1	ArfGAP with coiled-coil, ankyrin repeat and PH domains 1	0	0	0	0	-0.4	1.71	0.31	0	1.71	bta04144	Endocytosis	NM_001103234.1
VTA1	Vps20-associated 1 homolog (S. cerevisiae)	0.82	0.32	0.65	0	1.71	0.95	0	1.38	1.71	bta04144	Endocytosis	NM_001038045.2
SESN1		0.49	1.23	1.71	0	1.23	0	1.03	0.64	1.71	bta04115	p53 signaling pathway	NM_001101174.1
MAPK8	mitogen-activated protein kinase 8	1.3	0.11	0.67	0.2	1.7	0	1.1	0	1.7	bta05212	Pancreatic cancer	NM_001192974.1
TBK1	TANK-binding kinase 1	0	1.7	0	0	0.47	0.48	0	0	1.7	bta05160	Hepatitis C	NM_001192755.1
ITGB1	integrin, beta 1 (fibronectin receptor, beta polypeptide, antigen CD29 includes MDF2, MSK12)	0.89	0.97	0.07	0.11	1.7	1.02	0	0	1.7	bta05145	Toxoplasmosis	NM_174368.2
NDUFS4	NADH dehydrogenase (ubiquinone) Fe-S protein 4, 18kDa (NADH-coenzyme Q reductase)	0	0.73	1.32	1.44	0.59	0	1.7	0.47	1.7	bta05016	Huntington's disease	NM_175800.2
NDUFS4	NADH dehydrogenase (ubiquinone) Fe-S protein 4, 18kDa (NADH-coenzyme Q reductase)	0	0.73	1.32	1.44	0.59	0	1.7	0.47	1.7	bta05012	Parkinson's disease	NM_175800.2
NDUFS4	NADH dehydrogenase (ubiquinone) Fe-S protein 4, 18kDa (NADH-coenzyme Q reductase)	0	0.73	1.32	1.44	0.59	0	1.7	0.47	1.7	bta05010	Alzheimer's disease	NM_175800.2
GSK3B	glycogen synthase kinase 3 beta	0	1.54	0.54	0.32	1.61	0	1.7	0	1.7	bta05010	Alzheimer's disease	NM_001101310.1-2
CAPN1	calpain 1, (mu/I) large subunit	0.13	0	0.81	0.48	0.97	1.7	0.99	0	1.7	bta05010	Alzheimer's disease	NM_174259.2
SOS1	son of sevenless homolog 1 (Drosophila)	0	0.83	0.76	1.7	1.17	1	0	0.54	1.7	bta04810	Regulation of actin cytoskeleton	XM_002691241.2
PLCB2	phospholipase C, beta 2	0	0	0.48	0	-0.59	1.2	1.7	0.63	1.7	bta04730	Long-term depression	NM_001191401.1
ADCY9	adenylate cyclase 9	0	1.7	1.28	1.48	0.83	1.08	1.02	1.13	1.7	bta04540	Gap junction	NM_001205917.1
BRAF	v-raf murine sarcoma viral oncogene homolog B1	0.2	0.42	1.09	0.28	1.57	0	1.68	1.7	1.7	bta04510	Focal adhesion	XM_002687002.2
CCR5	chemokine (C-C motif) receptor 5	-0.35	1.7	0	-1.37	0	0	0	-1.04	1.7	bta04060	Cytokine-cytokine receptor interaction	NM_001011672.2
TAF5L	TAF5-like RNA polymerase II, p300/CBP-associated factor (PCAF)-associated factor, 65kDa	0	0	0	0.86	1.38	1.7	0.43	0.25	1.7	bta03022	Basal transcription factors	XM_002707792.1
IMPA2	inositol(myo)-1(or 4)-monophosphatase 2	0.48	0.49	0.31	0.89	1.31	1.53	1.7	0	1.7	bta00562	Inositol phosphate metabolism	NM_001192282.1
NDUFS4	NADH dehydrogenase (ubiquinone) Fe-S protein 4, 18kDa (NADH-coenzyme Q reductase)	0	0.73	1.32	1.44	0.59	0	1.7	0.47	1.7	bta00190	Oxidative phosphorylation	NM_175800.2
ACTN4	actinin, alpha 4	0	0	0	0	-0.86	1.69	0.38	0	1.69	bta05412	Arrhythmogenic right ventricular cardiomyopathy (ARVC)	NM_001098052.1
ACTN4	actinin, alpha 4	0	0	0	0	-0.86	1.69	0.38	0	1.69	bta05322	Systemic lupus erythematosus	NM_001098052.1
CREBBP	CREB binding protein (Rubinstein-Taybi syndrome)	0	0	0	0	0	1.69	1.49	0	1.69	bta05211	Renal cell carcinoma	NM_001164022.1
PPARD	peroxisome proliferator-activated receptor delta	0.54	0	0.57	0	0	1.52	1.69	0	1.69	bta05200	Pathways in cancer	NM_001083636.1
CREBBP	CREB binding protein (Rubinstein-Taybi syndrome)	0	0	0.01	0	0	1.69	1.56	0	1.69	bta05200	Pathways in cancer	NM_001164022.1
AKT3	v-akt murine thymoma viral oncogene homolog 3 (protein kinase B, gamma)	0	-0.97	0.22	0.12	0.22	0	1.69	0.29	1.69	bta05160	Hepatitis C	NM_001191309.1
ACTN4	actinin, alpha 4	0	0	0	0	-0.86	1.69	0.38	0	1.69	bta05146	Amoebiasis	NM_001098052.1
ADCY2	adenylate cyclase 2 (brain)	-1.59	-1.15	-0.67	0	1.69	-1.54	-0.31	-0.68	1.69	bta04971	Gastric acid secretion	XM_002696432.1
SLC12A7	solute carrier family 12 (potassium/chloride transporters), member 7	0.95	0.24	0.57	1.48	1.69	1.65	0.38	0	1.69	bta04966	Collecting duct acid secretion	XM_002696467.1
ADCY2	adenylate cyclase 2 (brain)	0	-1.05	-0.51	1.41	1.69	-1.2	-1.57	-1.29	1.69	bta04914	Progesterone-mediated oocyte maturation	XM_002696432.1
BRAF	v-raf murine sarcoma viral oncogene homolog B1	1.01	0	0.31	0	0.95	0	1.67	1.69	1.69	bta04910	Insulin signaling pathway	XM_002687002.2
ARPC4	actin related protein 2/3 complex, subunit 4, 20kDa	1.08	1.69	0	0	-0.76	-1.08	0	-0.54	1.69	bta04810	Regulation of actin cytoskeleton	NM_001076163.1
ACTN4	actinin, alpha 4	0	0	0	0	-0.86	1.69	0.38	0	1.69	bta04670	Leukocyte transendothelial migration	NM_001098052.1
NFATC3	nuclear factor of activated T-cells, cytoplasmic, calcineurin-dependent 3	0.3	0	0.12	0	0.02	1.21	1.69	0.63	1.69	bta04660	T cell receptor signaling pathway	NM_001192831.1
PRKCD	protein kinase C, delta	0	0	0	0	-0.98	1.69	-0.39	0	1.69	bta04530	Tight junction	NM_001077855.1
ITGA7	integrin, alpha 7	-1.39	-1.28	0	1.69	-0.63	0	0	-0.36	1.69	bta04512	ECM-receptor interaction	NM_001191305.1
NFATC1	nuclear factor of activated T-cells, cytoplasmic, calcineurin-dependent 1	0	0.69	0	0	0.77	1.69	1.61	1.11	1.69	bta04370	VEGF signaling pathway	NM_001166615.1
NFATC1	nuclear factor of activated T-cells, cytoplasmic, calcineurin-dependent 1	0	1.02	0	0	0.66	1.69	1.53	1.27	1.69	bta04360	Axon guidance	NM_001166615.1
FBXW11	F-box and WD-40 domain protein 11	0	0.16	0	1.69	0.88	0	0	0.03	1.69	bta04340	Hedgehog signaling pathway	XM_003587499.1
CAMK2D	calcium/calmodulin-dependent protein kinase (CaM kinase) II delta	0.94	1.34	0.78	0	1.69	0	1.12	0.15	1.69	bta04114	Oocyte meiosis	NM_001046333.1
ADCY2	adenylate cyclase 2 (brain)	0	-1.05	-0.51	1.41	1.69	-1.2	-1.57	-1.29	1.69	bta04062	Chemokine signaling pathway	XM_002696432.1
MSH3	mutS homolog 3 (E. coli)	0	1.67	1.69	0	1.43	0.18	0.47	0.47	1.69	bta03430	Mismatch repair	NM_001102305.1-2
TXNDC12	thioredoxin domain containing 12 (endoplasmic reticulum)	-0.58	0	1.47	1.43	0.51	-1.6	1.69	-1.25	1.69	bta00480	Glutathione metabolism	NM_001015536.1
IKBKB	inhibitor of kappa light polypeptide gene enhancer in B-cells, kinase beta	0	0	0	0	0	1.68	0.77	0.61	1.68	bta05145	Toxoplasmosis	NM_174353.2
PIK3R1	phosphoinositide-3-kinase, regulatory subunit 1 (alpha)	1	0.91	1.68	1.25	0.03	0	1.24	1.09	1.68	bta05100	Bacterial invasion of epithelial cells	NM_174575.1
ATP1B3	ATPase, Na+/K+ transporting, beta 3 polypeptide (EC:3.6.3.9)	1.47	1.68	0	0	0	0	-1.38	-0.1	1.68	bta04960	Aldosterone-regulated sodium reabsorption	NM_001035393.1
PRKAR1B	protein kinase, cAMP-dependent, regulatory, type I, beta	1.2	1.68	0.45	0.67	1.3	1.07	1.45	0.66	1.68	bta04910	Insulin signaling pathway	NM_001075201.1
AKT3	v-akt murine thymoma viral oncogene homolog 3 (protein kinase B, gamma)	0	-0.81	0.18	0.1	0.25	0	1.68	0.3	1.68	bta04664	Fc epsilon RI signaling pathway	NM_001191309.1
PPP3CB	protein phosphatase 3 (formerly 2B), catalytic subunit, beta isoform	1.13	0.02	0	0	1.18	1.68	1.39	0.3	1.68	bta04660	T cell receptor signaling pathway	NM_001099214.1
ITGB2	integrin, beta 2 (complement component 3 receptor 3 and 4 subunit)	0	0	0	0	-0.05	0.77	1.68	-0.79	1.68	bta04650	Natural killer cell mediated cytotoxicity	NM_175781.1
MAPK8	mitogen-activated protein kinase 8	1.12	0	0.56	0.07	1.68	0	0.9	0	1.68	bta04622	RIG-I-like receptor signaling pathway	NM_001192974.1
TBK1	TANK-binding kinase 1	0	1.68	0	0	0.41	0.9	0	0	1.68	bta04620	Toll-like receptor signaling pathway	NM_001192755.1
ADCY5	adenylate cyclase 5	-1.49	-0.75	0	1.68	-1.42	-0.63	-0.53	-1.41	1.68	bta04540	Gap junction	NM_001192069.1
FYN	FYN oncogene related to SRC, FGR, YES	1.68	1.32	1.6	0	0.57	0.43	0	0	1.68	bta04380	Osteoclast differentiation	NM_001077972.1
GSK3B	glycogen synthase kinase 3 beta	0	1.59	0.55	0	1.68	0	1.57	0.3	1.68	bta04360	Axon guidance	NM_001101310.1-2
BRAF	v-raf murine sarcoma viral oncogene homolog B1	0.16	0.11	1.12	0.26	1.45	0	1.68	1.51	1.68	bta04150	mTOR signaling pathway	XM_002687002.2
IPPK	inositol-pentakisphosphate 2-kinase [EC:2.7.1.158]	0.79	1.61	0	1.68	0	-1.36	0.91	0.35	1.68	bta04070	Phosphatidylinositol signaling system	XM_002689838.1
FGF13	fibroblast growth factor 13	-0.33	0	0	1.68	0.98	-1.47	-1.3	0	1.68	bta04010	MAPK signaling pathway	NM_001098892.1
BRAF	v-raf murine sarcoma viral oncogene homolog B1	1.13	0	0.28	0	0.16	0	1.68	0.86	1.68	bta04010	MAPK signaling pathway	XM_002687002.2
IPPK	inositol-pentakisphosphate 2-kinase [EC:2.7.1.158]	0.79	1.61	0	1.68	0	-1.36	0.91	0.35	1.68	bta00562	Inositol phosphate metabolism	XM_002689838.1
WHSC1	Wolf-Hirschhorn syndrome candidate 1	0.19	0.79	0	0.09	1.57	0.88	1.68	0	1.68	bta00310	Lysine degradation	XM_002688452.1
BRAF	v-raf murine sarcoma viral oncogene homolog B1	0.63	0.03	0.48	0.6	1.31	0	1.67	1.34	1.67	bta05216	Thyroid cancer	XM_002687002.2
RB1	retinoblastoma 1 (including osteosarcoma)	1.67	0.91	1.4	1.05	0	0.79	1.44	0.23	1.67	bta05212	Pancreatic cancer	NM_001076907.1
RAC1	ras-related C3 botulinum toxin substrate 1 (rho family, small GTP binding protein Rac1)	1.67	0	-0.8	0	0	0	0	0	1.67	bta05210	Colorectal cancer	NM_174163.2
JAK1	Janus kinase 1 (a protein tyrosine kinase)	0	0	0	0	0	0.38	1.19	1.67	1.67	bta05164	Influenza A	NM_001206534.1
TBK1	TANK-binding kinase 1	0	1.67	0	0	0.52	0.57	0	0	1.67	bta05164	Influenza A	NM_001192755.1
IKBKB	inhibitor of kappa light polypeptide gene enhancer in B-cells, kinase beta	0	0	0	0	0	1.67	0.79	0.04	1.67	bta05142	Chagas disease (American trypanosomiasis)	NM_174353.2
ADCY9	adenylate cyclase 9	0	1.67	1.04	1.01	0.64	1.11	1.03	0.9	1.67	bta04914	Progesterone-mediated oocyte maturation	NM_001205917.1
SPDYA	speedy/RINGO cell cycle regulator family member A	0.54	0.06	0.83	0.38	1.67	1.21	0.97	0.15	1.67	bta04914	Progesterone-mediated oocyte maturation	NM_001191147.2
MAP2K1	mitogen-activated protein kinase kinase 1	0	0.48	1.4	1.67	0.96	1.17	0.7	0.69	1.67	bta04650	Natural killer cell mediated cytotoxicity	NM_001130752.1
PRKACB	protein kinase, cAMP-dependent, catalytic, beta	0.76	0	1.67	0	1.06	0	1.01	0	1.67	bta04210	Apoptosis	NM_174585.2
ATG4C	ATG4 autophagy related 4 homolog C (S. cerevisiae)	0.34	1.26	1.06	1.67	1.53	0	0.15	0.42	1.67	bta04140	Regulation of autophagy	NM_001082442.1
ADCY9	adenylate cyclase 9	0	1.67	1.04	1.01	0.64	1.11	1.03	0.9	1.67	bta04062	Chemokine signaling pathway	NM_001205917.1
PRKACB	protein kinase, cAMP-dependent, catalytic, beta	0.93	0	1.67	0.25	1.04	0	1.11	0.32	1.67	bta04010	MAPK signaling pathway	NM_174585.2
MAP2K2	mitogen-activated protein kinase kinase 2	0	-0.04	0	0	0	1.66	0.61	0	1.66	bta05216	Thyroid cancer	NM_001038071.2
DCC	deleted in colorectal carcinoma	-0.41	-0.68	-0.48	1.66	-1.13	0	-1.19	0	1.66	bta05210	Colorectal cancer	XM_002697828.1
EIF2AK3	eukaryotic translation initiation factor 2 alpha kinase 3	0	0	0	0.66	1.02	1.66	1.47	1.11	1.66	bta05162	Measles	NM_001098086.1
NCF1	neutrophil cytosolic factor 1	1.66	1.66	0	-1.18	-0.25	1.13	1.09	0.86	1.66	bta05140	Leishmaniasis	NM_174119.3
CPT1A	carnitine palmitoyltransferase 1A (liver) (EC:2.3.1.21)	-0.16	1.42	1.66	1.62	1.16	0.78	0	1.14	1.66	bta04920	Adipocytokine signaling pathway	XM_002699420.2
PRKACB	protein kinase, cAMP-dependent, catalytic, beta	0.44	0	1.66	0	1.06	-0.02	1.38	0	1.66	bta04910	Insulin signaling pathway	NM_174585.2
SLC5A7	solute carrier family 5 (choline transporter), member 7	1.66	-0.56	1.22	0.56	0	0.98	-0.39	0	1.66	bta04725	Cholinergic synapse	NM_001046116.1
MAP2K1	mitogen-activated protein kinase kinase 1	0	0.46	0.25	0	0.38	1.66	1.35	0.49	1.66	bta04725	Cholinergic synapse	NM_001130752.1
CAMK2D	calcium/calmodulin-dependent protein kinase (CaM kinase) II delta	1.04	0.47	1.4	1.66	1.45	1.3	1.62	0.37	1.66	bta04720	Long-term potentiation	NM_001046333.1
RAF1	v-raf-1 murine leukemia viral oncogene homolog 1	0	1.66	0.07	0	0.1	0.01	1.03	0.52	1.66	bta04666	Fc gamma R-mediated phagocytosis	NM_001102505.1
PLCG1	phospholipase C, gamma 1	1.45	-0.81	-0.06	0	-1.14	1.66	-1.58	0	1.66	bta04666	Fc gamma R-mediated phagocytosis	NM_174425.2
CD6	CD6 molecule	0	0	0	-0.79	0	1.66	1.4	0.52	1.66	bta04514	Cell adhesion molecules (CAMs)	XM_002699258.1
STT3B	STT3B, subunit of the oligosaccharyltransferase complex (catalytic)	0.31	1.66	1.48	1	1.58	0	0.25	0	1.66	bta04141	Protein processing in endoplasmic reticulum	NM_001097570.1
SMAD3	SMAD family member 3	0	0	0	0	0.53	1.66	1.06	0	1.66	bta04110	Cell cycle	NM_001205805.1
MAP3K8	mitogen-activated protein kinase kinase kinase 8	0	1.66	0	0	1.16	1.44	0	0.76	1.66	bta04010	MAPK signaling pathway	NM_001099071.1
CASC3	cancer susceptibility candidate 3	0	0	0.37	0.42	0	1.66	1.2	0	1.66	bta03015	mRNA surveillance pathway	NM_001098069.1
CASC3	cancer susceptibility candidate 3	0	0	0.37	0.42	0	1.66	1.2	0	1.66	bta03013	RNA transport	NM_001098069.1
GALNT6	UDP-N-acetyl-alpha-D-galactosamine:polypeptide N-acetylgalactosaminyltransferase 6	-1.16	0	0	0	0	0.81	1.66	0	1.66	bta00512	Mucin type O-Glycan biosynthesis	NM_001015534.1
PDGFD	platelet-derived growth factor, D polypeptide	0.23	0.65	1.53	1.54	1.65	1.01	1.04	1.61	1.65	bta05218	Melanoma	NM_001083706.1
GLI3	GLI-Kruppel family member GLI3 (Greig cephalopolysyndactyly syndrome)	-0.95	0	-0.19	1.65	-1.58	-1.48	0	-0.84	1.65	bta05200	Pathways in cancer	XM_002686896.1
PRKACB	protein kinase, cAMP-dependent, catalytic, beta	0.96	0	1.65	0.18	1.09	0	0.97	0.37	1.65	bta05020	Prion diseases	NM_174585.2
ACSL5	acyl-CoA synthetase long-chain family member 5	0.22	1.65	0	0	0.39	0	0	0	1.65	bta04920	Adipocytokine signaling pathway	NM_001075650.1
CAMK2D	calcium/calmodulin-dependent protein kinase (CaM kinase) II delta	1.13	1.46	1.08	0	1.65	0	1.11	0.2	1.65	bta04912	GnRH signaling pathway	NM_001046333.1
GNAO1	guanine nucleotide binding protein (G protein), alpha activating activity polypeptide O	0	0	-0.99	0.12	1.25	1.34	1.65	1.51	1.65	bta04730	Long-term depression	NM_174325.1
JAK2	Janus kinase 2 (a protein tyrosine kinase)	0.86	1.65	1.27	1.21	0.14	0.51	1.62	0.12	1.65	bta04725	Cholinergic synapse	XM_002689603.2
SOS1	son of sevenless homolog 1 (Drosophila)	1.39	0.92	1.65	0.06	0.9	0.94	0.17	0	1.65	bta04722	Neurotrophin signaling pathway	XM_002691241.2
SHC3	SHC (Src homology 2 domain containing) transforming protein 3	0	0	0.04	1.65	-0.44	0	0	0	1.65	bta04650	Natural killer cell mediated cytotoxicity	XM_002683679.1
EPHA6	Eph receptor A6	0	-0.1	-0.99	1.65	0.89	-0.47	-0.73	-0.12	1.65	bta04360	Axon guidance	XM_002684679.2
PPP2R5C	protein phosphatase 2, regulatory subunit B', gamma isoform	0	0.86	0	0	1.3	0.97	1.65	1.41	1.65	bta04310	Wnt signaling pathway	NM_001083376.1
WFS1	Wolfram syndrome 1 homolog (human)	0	1.65	0	1.09	0.93	1.27	0.97	0.53	1.65	bta04141	Protein processing in endoplasmic reticulum	XM_002688400.1
MTOR	mechanistic target of rapamycin (serine/threonine kinase)	0	1.64	0	0.57	0.02	0	0.86	0.25	1.64	bta04930	Type II diabetes mellitus	XM_002694043.2
VAV1	vav 1 guanine nucleotide exchange factor	-0.73	0	-0.18	0	-0.79	1.54	1.64	1.43	1.64	bta04810	Regulation of actin cytoskeleton	NM_001078074.1
KRAS	v-Ki-ras2 Kirsten rat sarcoma viral oncogene homolog	0	0.06	1.64	0.92	0.79	0.23	0.18	0	1.64	bta04722	Neurotrophin signaling pathway	NM_001110001.1
MAP2K2	mitogen-activated protein kinase kinase 2	1.64	-0.64	0	0	0	1	0	-0.47	1.64	bta04722	Neurotrophin signaling pathway	NM_001038071.2
PPP3CC	protein phosphatase 3 (formerly 2B), catalytic subunit, gamma isoform	1.4	1.62	0	0	0.78	0.28	1.64	0	1.64	bta04720	Long-term potentiation	NM_001098076.1
MALT1	mucosa associated lymphoid tissue lymphoma translocation gene 1 (EC:3.4.22.-)	0	0	0.34	0.42	0.03	1.64	1	0	1.64	bta04662	B cell receptor signaling pathway	XM_002697836.2
CAB39L	calcium binding protein 39-like	0	0.68	0.31	0.37	1.64	0	0.33	0	1.64	bta04150	mTOR signaling pathway	XM_002691787.1
IL7	interleukin 7	1.64	0.37	0	0	0	1.28	0.4	0	1.64	bta04060	Cytokine-cytokine receptor interaction	NM_173924.2
ECSIT		0	0	1.45	1.4	1.01	1.64	1.57	0.18	1.64	bta04010	MAPK signaling pathway	NM_001034286.1
SKIV2L2	superkiller viralicidic activity 2-like 2 (S. cerevisiae)	0.92	1.42	1.64	0.89	1.57	0	0.81	0.62	1.64	bta03018	RNA degradation	NM_001099012.1
DKC1		0	0	0	0	-0.85	1.64	0	0	1.64	bta03008	Ribosome biogenesis in eukaryotes	NM_001105395.1
PPARD	peroxisome proliferator-activated receptor delta	0.63	0.11	0.17	0	0	1.63	1.51	0	1.63	bta05221	Acute myeloid leukemia	NM_001083636.1
MALT1	mucosa associated lymphoid tissue lymphoma translocation gene 1 (EC:3.4.22.-)	0	1.08	0	0	0	1.63	0.7	0	1.63	bta05152	Tuberculosis	XM_002697836.2
RIPK2	receptor (TNFRSF)-interacting serine-threonine kinase 2	1.15	0.59	1.14	0.25	1.63	-0.97	0.49	0.04	1.63	bta04722	Neurotrophin signaling pathway	NM_001034610.1
ITGAL	integrin, alpha L (antigen CD11A (p180), lymphocyte function-associated antigen 1; alpha polypeptide	1.36	1.05	0.59	0.14	0	1.01	1.63	0	1.63	bta04670	Leukocyte transendothelial migration	NM_198221.2
ADCY2	adenylate cyclase 2 (brain)	-0.04	-1.09	-0.5	1.37	1.63	-1.2	-1.59	-1.34	1.63	bta04540	Gap junction	XM_002696432.1
TRAF6	TNF receptor-associated factor 6	0	0	1.63	-1.05	-0.01	-0.1	-1.16	-0.86	1.63	bta04380	Osteoclast differentiation	NM_001034661.1
IKBKB	inhibitor of kappa light polypeptide gene enhancer in B-cells, kinase beta	0	0.15	0	0	0	1.63	0.32	0.52	1.63	bta04210	Apoptosis	NM_174353.2
ABL1	c-abl oncogene 1, receptor tyrosine kinase	0	0	0	0	0	1.63	0.63	0.08	1.63	bta04110	Cell cycle	NM_001206860.1
PI4KB	phosphatidylinositol 4-kinase, catalytic, beta	1.07	0.54	1.5	0	0.38	0.29	1.63	1.3	1.63	bta04070	Phosphatidylinositol signaling system	NM_174783.2
NFKB1	nuclear factor of kappa light polypeptide gene enhancer in B-cells 1 (p105)	0.46	1.22	1.06	1.32	0	0.8	1.62	1.17	1.62	bta05222	Small cell lung cancer	NM_001076409.1
NFKB1	nuclear factor of kappa light polypeptide gene enhancer in B-cells 1 (p105)	0.29	1.1	1.14	1.22	0.16	0.76	1.62	1.21	1.62	bta05200	Pathways in cancer	NM_001076409.1
CIITA	class II, major histocompatibility complex, transactivator	0	0	0	0	0	1.62	1.18	0	1.62	bta05164	Influenza A	XM_002697962.1
EIF2AK1	eukaryotic translation initiation factor 2 alpha kinase 1	0	0	-0.89	0	-0.32	1.62	1.32	-0.92	1.62	bta05164	Influenza A	NM_001038053.1
CIITA	class II, major histocompatibility complex, transactivator	0	0	0	0	0	1.62	1.18	0	1.62	bta05145	Toxoplasmosis	XM_002697962.1
ATP1B3	ATPase, Na+/K+ transporting, beta 3 polypeptide (EC:3.6.3.9)	1.36	1.62	0	0	0	0	-1.35	-0.11	1.62	bta04978	Mineral absorption	NM_001035393.1
ATP1B3	ATPase, Na+/K+ transporting, beta 3 polypeptide (EC:3.6.3.9)	1.36	1.62	0	0	0	0	-1.35	-0.11	1.62	bta04976	Bile secretion	NM_001035393.1
ATP1B3	ATPase, Na+/K+ transporting, beta 3 polypeptide (EC:3.6.3.9)	1.36	1.62	0	0	0	0	-1.35	-0.11	1.62	bta04974	Protein digestion and absorption	NM_001035393.1
ATP1B3	ATPase, Na+/K+ transporting, beta 3 polypeptide (EC:3.6.3.9)	1.36	1.62	0	0	0	0	-1.35	-0.11	1.62	bta04973	Carbohydrate digestion and absorption	NM_001035393.1
ATP1B3	ATPase, Na+/K+ transporting, beta 3 polypeptide (EC:3.6.3.9)	1.36	1.62	0	0	0	0	-1.35	-0.11	1.62	bta04972	Pancreatic secretion	NM_001035393.1
ATP1B3	ATPase, Na+/K+ transporting, beta 3 polypeptide (EC:3.6.3.9)	1.36	1.62	0	0	0	0	-1.35	-0.11	1.62	bta04971	Gastric acid secretion	NM_001035393.1
ATP1B3	ATPase, Na+/K+ transporting, beta 3 polypeptide (EC:3.6.3.9)	1.36	1.62	0	0	0	0	-1.35	-0.11	1.62	bta04970	Salivary secretion	NM_001035393.1
ATP1B3	ATPase, Na+/K+ transporting, beta 3 polypeptide (EC:3.6.3.9)	1.36	1.62	0	0	0	0	-1.35	-0.11	1.62	bta04964	Proximal tubule bicarbonate reclamation	NM_001035393.1
ATP1B3	ATPase, Na+/K+ transporting, beta 3 polypeptide (EC:3.6.3.9)	1.36	1.62	0	0	0	0	-1.35	-0.11	1.62	bta04961	Endocrine and other factor-regulated calcium reabsorption	NM_001035393.1
PRKACB	protein kinase, cAMP-dependent, catalytic, beta	0.82	0	1.62	0	0.91	0	1.19	0.06	1.62	bta04961	Endocrine and other factor-regulated calcium reabsorption	NM_174585.2
GSK3B	glycogen synthase kinase 3 beta	0	1.62	0.6	0	0.81	0	1.14	0	1.62	bta04910	Insulin signaling pathway	NM_001101310.1-2
GNG7	guanine nucleotide binding protein (G protein), gamma 7	-0.71	-0.93	-1.57	0	0	0.95	0	1.62	1.62	bta04724	Glutamatergic synapse	NM_001113314.1
IKBKB	inhibitor of kappa light polypeptide gene enhancer in B-cells, kinase beta	0	0	0	0	0	1.62	0.68	0.38	1.62	bta04622	RIG-I-like receptor signaling pathway	NM_174353.2
GSK3B	glycogen synthase kinase 3 beta	0	1.33	0.65	0	1.42	0	1.62	0.17	1.62	bta04340	Hedgehog signaling pathway	NM_001101310.1-2
ATP1B3	ATPase, Na+/K+ transporting, beta 3 polypeptide (EC:3.6.3.9)	1.36	1.62	0	0	0	0	-1.35	-0.11	1.62	bta04260	Cardiac muscle contraction	NM_001035393.1
UBE2H	ubiquitin-conjugating enzyme E2H (UBC8 homolog, yeast)	0	0.39	0	0	0	0.85	1.62	0.33	1.62	bta04120	Ubiquitin mediated proteolysis	NM_001037614.1
BUB1	BUB1 budding uninhibited by benzimidazoles 1 homolog (yeast)	1.62	1.2	0	0	0.34	0	-1.62	-0.69	1.62	bta04114	Oocyte meiosis	NM_001102011.1
CDC14A	CDC14 cell division cycle 14 homolog A (S. cerevisiae)	0	0.69	0.97	0.62	1.62	0.41	0.76	0.67	1.62	bta04110	Cell cycle	XM_002686168.1
SOS1	son of sevenless homolog 1 (Drosophila)	0.84	1.13	1.62	0.22	0.98	0	0	0.2	1.62	bta04062	Chemokine signaling pathway	XM_002691241.2
SOS1	son of sevenless homolog 1 (Drosophila)	1.62	0.67	1.49	0	0.74	0	0	0	1.62	bta04010	MAPK signaling pathway	XM_002691241.2
NUP37	nucleoporin 37	0.49	0	0	1.62	0	-0.62	0.41	0.1	1.62	bta03013	RNA transport	NM_001191327.1
UMPS	uridine monophosphate synthetase	0	1.62	0.81	1.27	0.84	0	0	0	1.62	bta00983	Drug metabolism - other enzymes	NM_177508.1
UMPS	uridine monophosphate synthetase	0	1.62	0.81	1.27	0.84	0	0	0	1.62	bta00240	Pyrimidine metabolism	NM_177508.1
RAF1	v-raf-1 murine leukemia viral oncogene homolog 1	0	1.61	0.51	0	0	1.07	1.16	0.84	1.61	bta05212	Pancreatic cancer	NM_001102505.1
RAF1	v-raf-1 murine leukemia viral oncogene homolog 1	0	1.61	0.51	0	0	1.07	1.16	0.84	1.61	bta05210	Colorectal cancer	NM_001102505.1
MAP2K2	mitogen-activated protein kinase kinase 2	0	0	0	0	0	1.61	0.04	0	1.61	bta05164	Influenza A	NM_001038071.2
PIK3R2	phosphoinositide-3-kinase, regulatory subunit 2 (beta)	0	0	0	-0.25	0	1.61	0.63	0	1.61	bta05160	Hepatitis C	NM_174576.2
UQCRC2	ubiquinol-cytochrome c reductase core protein II	-0.15	0	1.61	0	0.49	0	0.44	0.3	1.61	bta05016	Huntington's disease	NM_174630.2
UQCRC2	ubiquinol-cytochrome c reductase core protein II	-0.15	0	1.61	0	0.49	0	0.44	0.3	1.61	bta05012	Parkinson's disease	NM_174630.2
UQCRC2	ubiquinol-cytochrome c reductase core protein II	-0.15	0	1.61	0	0.49	0	0.44	0.3	1.61	bta05010	Alzheimer's disease	NM_174630.2
MAPK8	mitogen-activated protein kinase 8	1.38	1.02	0	0	1.61	0	1.29	0.03	1.61	bta04930	Type II diabetes mellitus	NM_001192974.1
MAP2K2	mitogen-activated protein kinase kinase 2	0	0	0	0	0	1.61	0.04	0	1.61	bta04916	Melanogenesis	NM_001038071.2
MAP2K2	mitogen-activated protein kinase kinase 2	0	0	0	0	0	1.61	0.04	0	1.61	bta04912	GnRH signaling pathway	NM_001038071.2
GNA13	guanine nucleotide binding protein (G protein), alpha 13	1.03	0	0	0.39	0.78	1.61	1.31	0	1.61	bta04730	Long-term depression	XM_002696232.1
BRAF	v-raf murine sarcoma viral oncogene homolog B1	0.01	0.32	0	0	1.17	0.36	1.39	1.61	1.61	bta04720	Long-term potentiation	XM_002687002.2
MAP2K2	mitogen-activated protein kinase kinase 2	0	0	0	0	0	1.61	0.04	0	1.61	bta04664	Fc epsilon RI signaling pathway	NM_001038071.2
RASGRP3	RAS guanyl releasing protein 3 (calcium and DAG-regulated)	1.03	1.61	0.91	0.36	0	-1.39	0.73	0.16	1.61	bta04662	B cell receptor signaling pathway	NM_001075848.1
MAP2K2	mitogen-activated protein kinase kinase 2	0	0	0	0	0	1.61	0.04	0	1.61	bta04662	B cell receptor signaling pathway	NM_001038071.2
MAP2K2	mitogen-activated protein kinase kinase 2	0	0	0	0	0	1.61	0.04	0	1.61	bta04660	T cell receptor signaling pathway	NM_001038071.2
LCP2	lymphocyte cytosolic protein 2 (SH2 domain containing leukocyte protein of 76kDa)	0	0	0	0	-0.13	1.61	1.54	0.61	1.61	bta04650	Natural killer cell mediated cytotoxicity	NM_001076844.1
IKBKB	inhibitor of kappa light polypeptide gene enhancer in B-cells, kinase beta	0	0	0	0	0	1.61	0.68	0.39	1.61	bta04623	Cytosolic DNA-sensing pathway	NM_174353.2
MAP2K2	mitogen-activated protein kinase kinase 2	0	0	0	0	0	1.61	0.04	0	1.61	bta04540	Gap junction	NM_001038071.2
SELE	selectin E	1.01	1.61	0	0	0.9	1.37	1.05	1.52	1.61	bta04514	Cell adhesion molecules (CAMs)	NM_174181.2
MAP2K2	mitogen-activated protein kinase kinase 2	0	0	0	0	0	1.61	0.04	0	1.61	bta04370	VEGF signaling pathway	NM_001038071.2
UQCRC2	ubiquinol-cytochrome c reductase core protein II	-0.15	0	1.61	0	0.49	0	0.44	0.3	1.61	bta04260	Cardiac muscle contraction	NM_174630.2
RAB11FIP3	RAB11 family interacting protein 3 (class II)	0	0	0	0	0	1.61	1.6	0	1.61	bta04144	Endocytosis	XM_003587805.1
NFS1	nitrogen fixation gene 1 (S. cerevisiae)	0.12	1.29	0	0.6	0	1.61	0.56	1.23	1.61	bta04122	Sulfur relay system	NM_001099001.1
MDM4	Mdm4 p53 binding protein homolog (mouse)	0	0.53	0.68	0.34	0	1.61	1.42	1.19	1.61	bta04115	p53 signaling pathway	NM_001046169.1
ADCY1	adenylate cyclase 1 (brain)	-0.53	-0.49	-0.69	0	1.61	-1.26	-0.98	-1.23	1.61	bta04114	Oocyte meiosis	NM_174229.2
CCNE1	cyclin E1	1.38	0	-1.18	0	-0.98	1.61	-0.09	0	1.61	bta04110	Cell cycle	NM_001192776.1
MRE11A	MRE11 meiotic recombination 11 homolog A (S. cerevisiae)	1.27	0	1.61	0	1.19	0	0	0.32	1.61	bta03450	Non-homologous end-joining	NM_001192605.1
MRE11A	MRE11 meiotic recombination 11 homolog A (S. cerevisiae)	1.27	0	1.61	0	1.19	0	0	0.32	1.61	bta03440	Homologous recombination	NM_001192605.1
B3GAT3	beta-1,3-glucuronyltransferase 3 (glucuronosyltransferase I)	0	0	0.77	1.08	0	1.61	0.5	0.51	1.61	bta00534	Glycosaminoglycan biosynthesis - heparan sulfate	NM_205805.2
B3GAT3	beta-1,3-glucuronyltransferase 3 (glucuronosyltransferase I)	0	0	0.77	1.08	0	1.61	0.5	0.51	1.61	bta00532	Glycosaminoglycan biosynthesis - chondroitin sulfate	NM_205805.2
UQCRC2	ubiquinol-cytochrome c reductase core protein II	-0.15	0	1.61	0	0.49	0	0.44	0.3	1.61	bta00190	Oxidative phosphorylation	NM_174630.2
MAPK8	mitogen-activated protein kinase 8	1.16	0	0.86	0.78	1.6	0	0.68	0	1.6	bta05160	Hepatitis C	NM_001192974.1
TLR7	toll-like receptor 7	0	1.56	1.6	1.16	1.06	0.04	0	-0.11	1.6	bta04620	Toll-like receptor signaling pathway	NM_001033761.1
C2	complement component 2	0.15	1.6	1.41	1.17	-0.36	-1.2	-0.61	0	1.6	bta04610	Complement and coagulation cascades	NM_001034492.1
ZMAT3	zinc finger, matrin-type 3	0.59	0	1.02	1.6	0.61	0.2	0.28	0.59	1.6	bta04115	p53 signaling pathway	NM_001076108.1
SYMPK	symplekin	0	1.12	0	0	1.23	1.6	0.8	0	1.6	bta03015	mRNA surveillance pathway	NM_001206913.1
LAT	linker for activation of T cells	0	-0.48	0	0	0	1.6	0	0	1.6	bta00300	Lysine biosynthesis	NM_001104978.1
ITGAL	integrin, alpha L (antigen CD11A (p180), lymphocyte function-associated antigen 1; alpha polypeptide	0	0.02	0.34	0	0	1.59	1.59	0.43	1.59	bta05416	Viral myocarditis	NM_198221.2
RAF1	v-raf-1 murine leukemia viral oncogene homolog 1	0.06	1.59	0.88	0	0.66	0	0.8	0.35	1.59	bta05223	Non-small cell lung cancer	NM_001102505.1
PTEN	phosphatase and tensin homolog (mutated in multiple advanced cancers 1)	1.01	0	0.88	0	1.59	0	0.74	0	1.59	bta05222	Small cell lung cancer	XM_002698370.2
PTEN	phosphatase and tensin homolog (mutated in multiple advanced cancers 1)	1.01	0	0.88	0	1.59	0	0.74	0	1.59	bta05218	Melanoma	XM_002698370.2
PTEN	phosphatase and tensin homolog (mutated in multiple advanced cancers 1)	1.01	0	0.88	0	1.59	0	0.74	0	1.59	bta05215	Prostate cancer	XM_002698370.2
PTEN	phosphatase and tensin homolog (mutated in multiple advanced cancers 1)	1.01	0	0.88	0	1.59	0	0.74	0	1.59	bta05213	Endometrial cancer	XM_002698370.2
GSK3B	glycogen synthase kinase 3 beta	0	1.59	0.37	0	0.68	0	0.93	0	1.59	bta05162	Measles	NM_001101310.1-2
GSK3B	glycogen synthase kinase 3 beta	0	1.59	0.37	0	0.68	0	0.93	0	1.59	bta05160	Hepatitis C	NM_001101310.1-2
ITGAL	integrin, alpha L (antigen CD11A (p180), lymphocyte function-associated antigen 1; alpha polypeptide	0	0.02	0.34	0	0	1.59	1.59	0.43	1.59	bta05150	Staphylococcus aureus infection	NM_198221.2
CASP7	caspase 7, apoptosis-related cysteine peptidase	1.59	1.08	0	0	0.38	0.77	0.67	0	1.59	bta05133	Pertussis	XM_002698509.1
MAP2K2	mitogen-activated protein kinase kinase 2	0	0	0	0	0	1.59	0.42	0	1.59	bta05020	Prion diseases	NM_001038071.2
CASP7	caspase 7, apoptosis-related cysteine peptidase	1.59	1.08	0	0	0.38	0.77	0.67	0	1.59	bta05010	Alzheimer's disease	XM_002698509.1
GNRH1	gonadotropin-releasing hormone 1 (luteinizing-releasing hormone)	-0.44	0	0	1.59	-0.76	0	0	0.91	1.59	bta04912	GnRH signaling pathway	NM_001078137.1
GSK3B	glycogen synthase kinase 3 beta	0	1.59	0.37	0	0.68	0	0.93	0	1.59	bta04722	Neurotrophin signaling pathway	NM_001101310.1-2
GSK3B	glycogen synthase kinase 3 beta	0	1.59	0.37	0	0.68	0	0.93	0	1.59	bta04662	B cell receptor signaling pathway	NM_001101310.1-2
RIPK2	receptor (TNFRSF)-interacting serine-threonine kinase 2	1.59	1.14	0.64	0	0.11	-1.27	0.93	0.16	1.59	bta04621	NOD-like receptor signaling pathway	NM_001034610.1
TAB1	TGF-beta activated kinase 1/MAP3K7 binding protein 1	0	0	0	0	0	1.59	0.16	0.54	1.59	bta04380	Osteoclast differentiation	NM_001102057.1
AMHR2	anti-Mullerian hormone receptor, type II	0	-1.11	1.59	1.22	0	0	0	0	1.59	bta04350	TGF-beta signaling pathway	NM_001205328.1
CSNK1G2	casein kinase 1, gamma 2	0	-1.15	-0.32	0	-1.24	1.59	0.2	0	1.59	bta04340	Hedgehog signaling pathway	NM_001101056.1
PLCB1	phospholipase C, beta 1 (phosphoinositide-specific)	0	-0.01	-0.32	1.59	0	-1.16	0	-0.77	1.59	bta04270	Vascular smooth muscle contraction	NM_174817.1
PEX14	peroxisomal biogenesis factor 14	0	0.34	1.14	1.12	0.56	1.44	1.59	0	1.59	bta04146	Peroxisome	NM_001080237.1
PTEN	phosphatase and tensin homolog (mutated in multiple advanced cancers 1)	1.01	0	0.88	0	1.59	0	0.74	0	1.59	bta04115	p53 signaling pathway	XM_002698370.2
GSK3B	glycogen synthase kinase 3 beta	0	1.59	0.37	0	0.68	0	0.93	0	1.59	bta04062	Chemokine signaling pathway	NM_001101310.1-2
GSK3B	glycogen synthase kinase 3 beta	0	1.59	0.37	0	0.68	0	0.93	0	1.59	bta04012	ErbB signaling pathway	NM_001101310.1-2
SEC13		0.05	0.86	0.51	0.37	1.59	1.3	0.33	0.15	1.59	bta03013	RNA transport	NM_001075565.1
ACO1	aconitase 1	1.13	0.08	1.59	0.72	0	1.02	0.57	1.16	1.59	bta00630	Glyoxylate and dicarboxylate metabolism	NM_001075591.1
PTEN	phosphatase and tensin homolog (mutated in multiple advanced cancers 1)	1.01	0	0.88	0	1.59	0	0.74	0	1.59	bta00562	Inositol phosphate metabolism	XM_002698370.2
[truncated: 9,418 more rows]
