# Supplementary material for: Correlative Gene Expression to Protective Seroconversion in Rift Valley Fever Vaccinates
Source: PLoS One. 2016 Jan 19;11(1):e0147027. doi: 10.1371/journal.pone.0147027 (PMC4718665; doi:10.1371/journal.pone.0147027)
Supplement: S13 Table — (XLSX) [file pone.0147027.s013.xlsx]

## Sheet: Gene_Ontology_Group_Bayesian_Sc
Supplementary Table S13: List of significantly scored GO Terms by time pre-serum neutralization using DBGGA with a |Z-score| > 2.24
Name	Description	Category	Time –6	Time –5	Time –4	Time –3	Time –2	Time –1	Time 0	1	Max_Score	GO_Accession
zona pellucida receptor complex	A multisubunit complex comprising the chaperonin-containing T-complex and several other components involved in mediating sperm-oocyte Interaction.	cellular_component	0.2094	-0.1887	0	-0.879	-1.3675	-1.3384	-2.5838	-0.5954	-2.5838	GO:0002199
virion assembly	A late phase of the viral life cycle during which all the components necessary for the formation of a mature virion collect at a particular site in the cell and the basic structure of the virus particle is formed.	biological_process	0	-1.0747	-2.7215	-2.1989	-1.8661	-1.0759	-1.6473	-0.7496	-2.7215	GO:0019068
viral transcription	The process by which a viral genome, or part of a viral genome, is transcribed within the host cell.	biological_process	0	-1.9014	-3.5856	-3.5376	-2.7286	-1.4829	-3.9167	-2.506	-3.9167	GO:0019083
viral release from host cell	The dissemination of mature viral particles from the host cell, e.g. by cell lysis or the budding of virus particles from the cell membrane.	biological_process	0	-1.3201	-2.1306	-1.7062	-1.5863	1.4456	-2.2846	-0.9067	-2.2846	GO:0019076
viral protein processing	Any protein maturation process achieved by the cleavage of a peptide bond or bonds within a viral protein.	biological_process	0	-1.0933	-2.6177	-2.391	-1.9099	-0.597	-1.5613	-0.6314	-2.6177	GO:0019082
viral life cycle	A set of processes which all viruses follow to ensure survival; includes attachment and entry of the virus particle, decoding of genome information, translation of viral mRNA by host ribosomes, genome replication, and assembly and release of viral particles containing the genome.	biological_process	0	-1.8421	-3.5141	-3.413	-2.698	-1.4273	-3.7826	-2.3235	-3.7826	GO:0019058
vesicle	Any small, fluid-filled, spherical organelle enclosed by membrane or protein.	cellular_component	0	-0.2682	-1.2949	-1.1194	-2.3898	-1.9028	-1.822	-1.2421	-2.3898	GO:0031982
ventricular cardiac muscle cell differentiation	The process in which a relatively unspecialized cell acquires specialized features of a cardiac muscle cell. Cardiac muscle cells are striated muscle cells that are responsible for heart contraction. The ventricle is the part of the heart that pumps blood out of the organ.	biological_process	0	2.4356	1.0612	0	-1.6434	1.7117	0.945	1.6281	2.4356	GO:0055012
vasculogenesis	The differentiation of endothelial cells from progenitor cells during blood vessel development, and the de novo formation of blood vessels and tubes.	biological_process	0	1.6165	-1.0304	-2.4483	-2.366	1.8436	1.4571	1.4378	-2.4483	GO:0001570
vascular wound healing	Blood vessel formation when new vessels emerge from the proliferation of pre-existing blood vessels and contribute to the series of events that restore integrity to damaged vasculature.	biological_process	-0.0605	-1.8818	-1.9052	-2.4158	-1.544	-2.7943	-1.3819	-0.7515	-2.7943	GO:0061042
vascular endothelial growth factor production	The appearance of vascular endothelial growth factor production due to biosynthesis or secretion following a cellular stimulus, resulting in an increase in its intracellular or extracellular levels.	biological_process	-1.0093	-0.8517	-1.7136	-3.4732	-0.6482	-1.0398	-0.927	-1.2457	-3.4732	GO:0010573
vacuolar transport	The directed movement of substances into, out of or within a vacuole.	biological_process	0	-0.6842	0	-2.4228	-0.4675	0	-1.3896	0	-2.4228	GO:0007034
ubiquinol-cytochrome-c reductase activity	Catalysis of the transfer of a solute or solutes from one side of a membrane to the other according to the reaction: CoQH2 + 2 ferricytochrome c = CoQ + 2 ferrocytochrome c + 2 H+.	molecular_function	-0.2374	-0.561	-1.9574	-1.2974	-2.3542	-0.6982	-2.0332	-1.8302	-2.3542	GO:0008121
type B pancreatic cell proliferation	The multiplication or reproduction of pancreatic B cells, resulting in the expansion of an pancreatic B cell population. Pancreatic B cell are cells of the pancreas that secrete insulin.	biological_process	0	-1.4454	-2.1818	-1.7335	-2.1677	-0.2067	-1.7908	-2.5732	-2.5732	GO:0044342
tumor necrosis factor receptor superfamily binding	Interacting selectively and non-covalently with any member of the tumor necrosis factor receptor superfamily.	molecular_function	2.5904	0.9274	0.5153	0.7793	0.6322	0	0	0	2.5904	GO:0032813
translesion synthesis	The replication of damaged DNA by synthesis across a lesion in the template strand; a specialized DNA polymerase or replication complex inserts a defined nucleotide across from the lesion which allows DNA synthesis to continue beyond the lesion. This process can be mutagenic depending on the damaged nucleotide and the inserted nucleotide.	biological_process	0	-0.3953	-2.8551	-1.5705	-1.9003	-1.4036	-2.0741	-0.6695	-2.8551	GO:0019985
translational termination	The process resulting in the release of a polypeptide chain from the ribosome, usually in response to a termination codon (UAA, UAG, or UGA in the universal genetic code).	biological_process	0	-1.8798	-3.5729	-3.4834	-2.6827	-1.4623	-3.8292	-2.4563	-3.8292	GO:0006415
translational initiation	The process preceding formation of the peptide bond between the first two amino acids of a protein. This includes the formation of a complex of the ribosome, mRNA, and an initiation complex that contains the first aminoacyl-tRNA.	biological_process	0	-1.7825	-3.3945	-3.2056	-2.6431	-1.4784	-3.7112	-2.1287	-3.7112	GO:0006413
translational elongation	The successive addition of amino acid residues to a nascent polypeptide chain during protein biosynthesis.	biological_process	0	-1.8662	-3.4704	-3.3093	-2.6953	-1.4372	-3.756	-2.3361	-3.756	GO:0006414
translation elongation factor activity	Functions in chain elongation during polypeptide synthesis at the ribosome.	molecular_function	-0.2737	-1.4907	-1.7972	-1.2065	-2.05	-1.4318	-2.385	-0.8884	-2.385	GO:0003746
transforming growth factor beta production	The appearance of any member of the transforming growth factor-beta family of cytokines due to biosynthesis or secretion following a cellular stimulus, resulting in an increase in its intracellular or extracellular levels. Transforming growth factor-beta family members include TGF-B1, TGF-B2, and TGF-B3.	biological_process	-0.8371	-0.8266	-1.7538	-2.3202	-1.7686	-1.8914	2.4735	-1.7064	2.4735	GO:0071604
transcription factor import into nucleus	The directed movement of a transcription factor from the cytoplasm to the nucleus.	biological_process	0	-1.23	-0.7024	-1.9874	-2.5767	-1.7522	-1.0458	-1.2502	-2.5767	GO:0042991
transcription corepressor binding	Interacting selectively and non-covalently with a transcription corepressor, any protein involved in negative regulation of transcription via protein-protein interactions with transcription factors and other proteins that negatively regulate transcription. Transcription corepressors do not bind DNA directly, but rather mediate protein-protein interactions between repressing transcription factors …	molecular_function	0	-1.4231	1.5255	-1.3661	-3.0333	1.606	-2.4711	1.2871	-3.0333	GO:0001222
tongue development	The process whose specific outcome is the progression of the tongue over time, from its formation to the mature structure. The tongue is the movable, muscular organ on the floor of the mouth of most vertebrates, in many other mammals is the principal organ of taste, aids in the prehension of food, in swallowing, and in modifying the voice as in speech.	biological_process	0	0	-0.9179	-0.9283	-2.8252	-0.4489	-0.7515	-1.345	-2.8252	GO:0043586
titin binding	Interacting selectively and non-covalently with titin, any of a family of giant proteins found in striated and smooth muscle. In striated muscle, single titin molecules span half the sarcomere, with their N- and C-termini in the Z-disc and M-line, respectively.	molecular_function	0	-1.3445	-1.0015	-0.8794	2.7036	4.4071	-1.3252	0	4.4071	GO:0031432
tissue development	The process whose specific outcome is the progression of a tissue over time, from its formation to the mature structure.	biological_process	0	-2.3478	-1.4939	-3.1358	-3.1886	2.6295	2.195	-2.5903	-3.1886	GO:0009888
telomere maintenance via telomere lengthening	Any process that contributes to the maintenance of proper telomeric length and structure by affecting and monitoring the activity of telomeric proteins and lengthening the telomeric DNA.	biological_process	-0.2555	-1.0543	-1.5725	-2.5205	-1.6549	-1.1186	-1.8064	-2.1829	-2.5205	GO:0010833
telomere maintenance via semi-conservative replication	The process in which telomeric DNA is synthesized semi-conservatively by the conventional replication machinery and telomeric accessory factors.	biological_process	-0.0247	-0.8559	-2.4983	-1.9703	-1.4614	-1.3818	-1.8092	-0.9678	-2.4983	GO:0032201
telomere maintenance via recombination	Any recombinational process that contributes to the maintenance of proper telomeric length.	biological_process	0.0651	1.1193	-2.5216	-2.0926	1.8472	-1.5297	-1.964	-1.063	-2.5216	GO:0000722
telomere capping	A process in which telomeres are protected from degradation and fusion, thereby ensuring chromosome stability by protecting the ends from both degradation and from being recognized as damaged DNA. May be mediated by specific single- or double-stranded telomeric DNA binding proteins.	biological_process	0	0	-1.5692	-2.6172	-1.535	-1.1802	-1.6424	-2.0536	-2.6172	GO:0016233
telomere assembly	A cellular process that results in the aggregation, arrangement and bonding together of a set of components to form a telomere at a non-telomeric double-stranded DNA end. A telomere is a terminal region of a linear chromosome that includes telomeric DNA repeats and associated proteins.	biological_process	0	0	0	0	-0.7628	2.2631	1.1085	0.782	2.2631	GO:0032202
syncytium formation by plasma membrane fusion	The formation of a syncytium, a mass of cytoplasm containing several nuclei enclosed within a single plasma membrane, by the fusion of the plasma membranes of two or more individual cells.	biological_process	2.0387	0.9781	1.5445	-2.8779	2.1528	0	-1.2692	-0.5972	-2.8779	GO:0000768
suckling behavior	Specific behavior of a newborn or infant mammal that results in the derivation of nourishment from the breast.	biological_process	-2.6925	1.5731	1.6537	-1.727	1.6721	-1.0762	1.3586	-1.5675	-2.6925	GO:0001967
structural constituent of ribosome	The action of a molecule that contributes to the structural integrity of the ribosome.	molecular_function	-0.3399	-1.9876	-3.7673	-3.236	-2.7341	-1.6595	-3.5968	-2.4393	-3.7673	GO:0003735
sphingosine N-acyltransferase activity	Catalysis of the reaction: acyl-CoA + sphingosine = CoA + N-acylsphingosine.	molecular_function	0	-0.037	-1.1496	0	-1.8027	2.3776	1.3755	-0.7822	2.3776	GO:0050291
sperm fibrous sheath	A cytoskeletal structure surrounding the axoneme and outer dense fibers of the sperm flagellum. Consists of two longitudinal columns connected by closely arrayed semicircular ribs that assemble from distal to proximal throughout spermiogenesis. The fibrous sheath probably influences the degree of flexibility, plane of flagellar motion, and the shape of the flagellar beat.	cellular_component	0	-1.4379	-1.021	-1.282	-2.2745	-1.4144	-1.9914	-1.0838	-2.2745	GO:0035686
specific granule	Granule with a membranous, tubular internal structure, found primarily in mature neutrophil cells. Most are released into the extracellular fluid. Specific granules contain lactoferrin, lysozyme, vitamin B12 binding protein and elastase.	cellular_component	-1.0539	-1.5296	-2.0684	-1.6463	-2.3513	-0.688	-2.0678	-1.0029	-2.3513	GO:0042581
somatic hypermutation of immunoglobulin genes	Mutations occurring somatically that result in amino acid changes in the rearranged V regions of immunoglobulins.	biological_process	-0.0241	0.4783	1.7447	0	1.7221	-1.4198	-2.2713	-1.2431	-2.2713	GO:0016446
snoRNA binding	Interacting selectively and non-covalently with small nucleolar RNA.	molecular_function	-0.4735	-1.4055	-2.654	-2.2449	-2.7885	-1.5533	-1.6006	-1.3467	-2.7885	GO:0030515
small ribosomal subunit	The smaller of the two subunits of a ribosome.	cellular_component	-0.4319	-2.0992	-3.4587	-3.3255	-2.577	-1.6917	-3.546	-2.2285	-3.546	GO:0015935
single-organism biosynthetic process	A biosynthetic process - chemical reactions and pathways resulting in the formation of substances - involving a single organism.	biological_process	2.9883	-1.1788	1.7743	-1.3156	-1.5952	-1.6302	-2.3559	-0.1052	2.9883	GO:0044711
signal complex assembly	The aggregation, arrangement and bonding together of a set of components to form a complex capable of relaying a signal within a cell.	biological_process	-0.1001	-1.9118	-1.1448	-0.9962	-2.4005	0.3316	0	-0.9304	-2.4005	GO:0007172
sequestering of actin monomers	The selective interaction of actin monomers with specific molecules that inhibit their polymerization by preventing their access to other monomers.	biological_process	0	-1.4895	-2.7105	-2.48	-1.6091	-1.1841	-2.7502	-1.3002	-2.7502	GO:0042989
secondary heart field specification	The process that results in the delineation of a specific region of the lateral mesoderm into the area which will form the majority of the mesodermal component of the right ventricle, arterial pole (outflow tract) and venous pole (inflow tract).	biological_process	0	-2.6973	1.0222	-1.6224	1.4463	-1.1806	-3.0691	1.2107	-3.0691	GO:0003139
satellite DNA binding	Interacting selectively and non-covalently with satellite DNA, the many tandem repeats (identical or related) of a short basic repeating unit; many have a base composition or other property different from the genome average that allows them to be separated from the bulk (main band) genomic DNA.	molecular_function	-0.2239	0	1.0031	0.5564	0	0.2293	0	2.5196	2.5196	GO:0003696
ribosome	An intracellular organelle, about 200 A in diameter, consisting of RNA and protein. It is the site of protein biosynthesis resulting from translation of messenger RNA (mRNA). It consists of two subunits, one large and one small, each containing only protein and RNA. Both the ribosome and its subunits are characterized by their sedimentation coefficients, expressed in Svedberg units (symbol: S). H…	cellular_component	-0.1208	-1.937	-3.5457	-2.972	-2.6719	-1.5452	-3.3702	-2.2326	-3.5457	GO:0005840
ribosomal small subunit biogenesis	A cellular process that results in the biosynthesis of constituent macromolecules, assembly, and arrangement of constituent parts of a small ribosomal subunit; includes transport to the sites of protein synthesis.	biological_process	0	-1.697	-3.4218	-2.7286	-2.0583	-1.3174	-3.8432	-2.2137	-3.8432	GO:0042274
ribosomal small subunit assembly	The aggregation, arrangement and bonding together of constituent RNAs and proteins to form the small ribosomal subunit.	biological_process	0	-2.0104	-3.169	-2.6117	-2.9841	-1.2266	-2.8627	-2.6053	-3.169	GO:0000028
ribosomal protein import into nucleus	The directed movement of a ribosomal protein from the cytoplasm into the nucleus, across the nuclear membrane.	biological_process	0	-0.5514	-2.6244	-1.4797	-0.8565	0.8074	-2.183	-0.9533	-2.6244	GO:0006610
ribosomal large subunit biogenesis	A cellular process that results in the biosynthesis of constituent macromolecules, assembly, and arrangement of constituent parts of a large ribosomal subunit; includes transport to the sites of protein synthesis.	biological_process	0	-1.2771	-3.0007	-2.56	-2.046	-1.6352	-2.6406	-0.8106	-3.0007	GO:0042273
ribonucleoprotein complex	A macromolecular complex containing both protein and RNA molecules.	cellular_component	0	-1.5535	-2.5495	-1.9408	-2.1391	-1.2493	-2.5032	-1.3536	-2.5495	GO:0030529
retromer complex	A conserved multimeric membrane-associated complex involved in retrograde transport from endosomes to the Golgi apparatus. For example, the budding yeast retromer comprises Vps35p, Vps29p, Vps26p, Vps5p, and Vps17p.	cellular_component	0	-0.7467	0	-2.3588	1.0312	-0.0703	-1.3519	-0.1646	-2.3588	GO:0030904
retina vasculature development in camera-type eye	The process whose specific outcome is the progression of the vasculature of the retina over time, from its formation to the mature structure.	biological_process	-0.6383	0	-1.3579	-3.5988	-1.7504	-1.3133	-0.2396	-1.9966	-3.5988	GO:0061298
retina morphogenesis in camera-type eye	The process in which the anatomical structure of the retina is generated and organized.	biological_process	-0.9458	0	1.0915	-2.9488	-1.4724	0	0	-1.9882	-2.9488	GO:0060042
response to transition metal nanoparticle	Any process that results in a change in state or activity of a cell or an organism (in terms of movement, secretion, enzyme production, gene expression, etc.) as a result of a transition metal nanoparticle.	biological_process	-0.1418	-1.4664	-1.3005	-2.4029	-2.2891	-0.868	-0.277	-0.8783	-2.4029	GO:1990267
response to mechanical stimulus	Any process that results in a change in state or activity of a cell or an organism (in terms of movement, secretion, enzyme production, gene expression, etc.) as a result of a mechanical stimulus.	biological_process	-0.591	-1.2415	-1.2006	-1.2464	-2.2474	3.3968	-1.1435	0	3.3968	GO:0009612
response to interferon-alpha	Any process that results in a change in state or activity of a cell or an organism (in terms of movement, secretion, enzyme production, gene expression, etc.) as a result of an interferon-alpha stimulus. Interferon-alpha is a type I interferon.	biological_process	2.2529	-0.9113	-0.7928	-1.228	-0.1301	-2.1569	-2.4398	-1.3061	-2.4398	GO:0035455
response to gravity	Any process that results in a change in state or activity of a cell or an organism (in terms of movement, secretion, enzyme production, gene expression, etc.) as a result of a gravitational stimulus.	biological_process	-1.53	0.7712	-2.7642	-1.4095	-0.6837	-2.0247	-0.8288	-1.3386	-2.7642	GO:0009629
respiratory system process	A system process carried out by the organs and tissues of the respiratory system. The respiratory system is an organ system responsible for respiratory gaseous exchange.	biological_process	0	1.3895	-0.8868	-0.4938	-2.33	-1.4282	-1.768	-2.0043	-2.33	GO:0003016
respiratory electron transport chain	A process in which a series of electron carriers operate together to transfer electrons from donors such as NADH and FADH2 to any of several different terminal electron acceptors to generate a transmembrane electrochemical gradient.	biological_process	0	-0.8815	-2.06	-1.3316	-2.188	-1.1538	-2.4416	-1.4037	-2.4416	GO:0022904
respiratory chain complex IV	A part of the respiratory chain, containing the 13 polypeptide subunits of cytochrome c oxidase, including cytochrome a and cytochrome a3. Catalyzes the oxidation of reduced cytochrome c by dioxygen (O2).	cellular_component	0	-1.4358	-2.136	-2.3126	-2.8732	-1.0837	-3.1665	-2.0436	-3.1665	GO:0045277
respiratory chain	The protein complexes that form the electron transport system (the respiratory chain), associated with a cell membrane, usually the plasma membrane (in prokaryotes) or the inner mitochondrial membrane (on eukaryotes). The respiratory chain complexes transfer electrons from an electron donor to an electron acceptor and are associated with a proton pump to create a transmembrane electrochemical gra…	cellular_component	0	-0.9226	-2.0343	-1.5758	-2.3413	-1.2621	-2.4997	-1.5229	-2.4997	GO:0070469
reproductive system development	The progression of the reproductive system over time from its formation to the mature structure. The reproductive system consists of the organs that function in reproduction.	biological_process	0	-0.5116	-1.205	-2.1323	-2.2748	0	-1.2924	0	-2.2748	GO:0061458
repressing transcription factor binding	Interacting selectively and non-covalently with a transcription repressor, any protein whose activity is required to prevent or downregulate transcription.	molecular_function	0	0.1665	0.6672	-2.276	-1.4277	1.633	1.4104	0.0767	-2.276	GO:0070491
regulation of type 2 immune response	Any process that modulates the frequency, rate, or extent of a type 2 immune response.	biological_process	2.2646	-1.3845	-1.7276	-1.6148	-2.1608	-2.8912	-1.8002	-1.534	-2.8912	GO:0002828
regulation of translation in response to stress	Modulation of the frequency, rate or extent of translation as a result of a stimulus indicating the organism is under stress. The stress is usually, but not necessarily, exogenous (e.g. temperature, humidity, ionizing radiation).	biological_process	2.8101	-0.8226	1.0229	1.5778	3.7541	1.4852	1.49	0.5217	3.7541	GO:0043555
regulation of tissue remodeling	Any process that modulates the frequency, rate, or extent of tissue remodeling.	biological_process	0	-1.0186	-0.7296	-1.0753	-2.8213	-1.9433	-1.3454	-2.0309	-2.8213	GO:0034103
regulation of the force of heart contraction	Any process that modulates the extent of heart contraction, changing the force with which blood is propelled.	biological_process	0	0.4747	-0.4499	0	-2.4828	-1.4484	1.2262	-1.5555	-2.4828	GO:0002026
regulation of telomerase activity	Any process that modulates the frequency, rate or extent of telomerase activity, the catalysis of the reaction: deoxynucleoside triphosphate + DNA(n) = diphosphate + DNA(n+1). Telomerases catalyze extension of the 3'- end of a DNA strand by one deoxynucleotide at a time using an internal RNA template that encodes the telomeric repeat sequence.	biological_process	0	0	0	0	0	2.384	0.8678	0.6555	2.384	GO:0051972
regulation of systemic arterial blood pressure mediated by a chemical signal	The regulation of blood pressure mediated by biochemical signaling: hormonal, autocrine or paracrine.	biological_process	-2.3597	0	-1.2685	-0.2105	-0.7785	1.2818	1.4579	-0.873	-2.3597	GO:0003044
regulation of syncytium formation by plasma membrane fusion	Any process that modulates the frequency, rate or extent of the formation of a syncytium, a mass of cytoplasm containing several nuclei enclosed within a single plasma membrane, by the fusion of the plasma membranes of two or more individual cells.	biological_process	2.3978	1.3414	1.8366	3.1958	2.4204	0.2383	-1.8089	-1.2668	3.1958	GO:0060142
regulation of synaptic transmission, GABAergic	Any process that modulates the frequency, rate or extent of GABAergic synaptic transmission, the process of communication from a neuron to another neuron across a synapse using the neurotransmitter gamma-aminobutyric acid (GABA).	biological_process	0	-0.607	-1.3508	1.0664	-1.1326	2.0896	2.4834	1.1604	2.4834	GO:0032228
regulation of striated muscle contraction	Any process that modulates the frequency, rate or extent of striated muscle contraction.	biological_process	-0.1074	-0.2296	-1.2725	-2.2688	-0.909	-1.7035	-0.0544	-0.4297	-2.2688	GO:0006942
regulation of spindle checkpoint	Any process that modulates the rate, frequency, or extent of the spindle checkpoint, a cell cycle checkpoint that delays the metaphase/anaphase transition until the spindle is correctly assembled and oriented, and chromosomes are attached to the spindle.	biological_process	-0.1553	-2.2299	-2.2141	-2.0307	-2.2611	2.1527	-2.1298	-1.653	-2.2611	GO:0090231
regulation of sister chromatid cohesion	Any process that modulates the frequency, rate or extent of sister chromatid cohesion.	biological_process	0	-2.783	1.7812	1.8932	1.9514	-1.3307	2.9184	1.4013	2.9184	GO:0007063
regulation of sequence-specific DNA binding transcription factor activity	Any process that modulates the frequency, rate or extent of the activity of a transcription factor, any factor involved in the initiation or regulation of transcription.	biological_process	0	2.0044	-2.1113	3.0613	2.3486	-2.317	2.0345	1.9584	3.0613	GO:0051090
regulation of receptor-mediated endocytosis	Any process that modulates the frequency, rate or extent of receptor mediated endocytosis, the uptake of external materials by cells, utilizing receptors to ensure specificity of transport.	biological_process	0	-1.5664	-0.1748	0	1.6516	2.5269	1.3191	0.6128	2.5269	GO:0048259
regulation of reactive oxygen species metabolic process	Any process that modulates the frequency, rate or extent of reactive oxygen species metabolic process.	biological_process	0	1.8907	1.1737	2.7244	2.5036	1.9541	1.8305	1.4982	2.7244	GO:2000377
regulation of protein oligomerization	Any process that modulates the frequency, rate or extent of protein oligomerization.	biological_process	0	-2.3001	1.037	1.1049	1.425	1.7859	1.8788	0	-2.3001	GO:0032459
regulation of prostaglandin biosynthetic process	Any process that modulates the frequency, rate or extent of the chemical reactions and pathways resulting in the formation of prostaglandin.	biological_process	-0.6207	-0.9378	-0.9577	-1.0964	-0.6292	-2.4242	-0.3276	-0.7968	-2.4242	GO:0031392
regulation of platelet activation	Any process that modulates the rate or frequency of platelet activation. Platelet activation is a series of progressive, overlapping events triggered by exposure of the platelets to subendothelial tissue.	biological_process	0	-0.99	-0.9248	-0.6478	-0.9194	2.3259	1.3006	0	2.3259	GO:0010543
regulation of plasma membrane long-chain fatty acid transport	Any process that modulates the rate, frequency or extent of plasma membrane long-chain fatty acid transport. Plasma membrane long-chain fatty acid transport is the directed movement of long-chain fatty acids across the plasma membrane. A long-chain fatty acid is a fatty acid with a chain length between C13 and C22.	biological_process	-2.013	2.3277	-2.4119	-2.7076	-2.3499	2.2789	-2.6937	-2.1111	-2.7076	GO:0010746
regulation of plasma lipoprotein particle levels	Any process involved in the maintenance of internal levels of plasma lipoprotein particles within an organism.	biological_process	0.3291	-2.0384	-0.6834	-0.6161	-2.3364	0.9701	1.2613	0	-2.3364	GO:0097006
regulation of nuclease activity	Any process that modulates the frequency, rate or extent of nuclease activity, the hydrolysis of ester linkages within nucleic acids.	biological_process	3.1679	-0.621	-3.1197	-2.2976	-1.3665	-2.2268	-2.4731	-1.6434	3.1679	GO:0032069
regulation of myeloid leukocyte mediated immunity	Any process that modulates the frequency, rate, or extent of myeloid leukocyte mediated immunity.	biological_process	-0.3527	-1.3114	-1.5188	-2.7869	-1.2437	-0.8214	-0.4314	-0.6576	-2.7869	GO:0002886
regulation of myeloid cell apoptotic process	Any process that modulates the frequency, rate, or extent of myeloid cell apoptotic process.	biological_process	0.0339	-1.0111	-1.3392	-1.5613	-1.2618	-2.3148	-0.7853	0	-2.3148	GO:0033032
regulation of multicellular organismal metabolic process	Any process that modulates the frequency, rate or extent of chemical reactions and pathways in multicellular organisms that occur at the tissue, organ, or organismal level.	biological_process	0.2663	-0.3899	-0.8285	-0.4727	-2.2698	-1.7973	0	-1.4105	-2.2698	GO:0044246
regulation of mitotic metaphase/anaphase transition	Any process that modulates the frequency, rate or extent of the onset of anaphase (chromosome movement) in the mitotic cell cycle.	biological_process	-0.5048	-0.3181	-1.3249	0	-1.2982	-0.7157	-2.7491	-0.8187	-2.7491	GO:0030071
regulation of mitotic cell cycle	Any process that modulates the rate or extent of progress through the mitotic cell cycle.	biological_process	-0.1795	-0.7053	-1.8499	-2.8428	-2.0072	1.3411	-1.9525	-1.4557	-2.8428	GO:0007346
regulation of megakaryocyte differentiation	Any process that modulates the frequency, rate or extent of megakaryocyte differentiation.	biological_process	0	-1.9241	-1.9418	0	-2.3106	-1.0792	-2.6025	-1.6599	-2.6025	GO:0045652
regulation of macromolecule metabolic process	Any process that modulates the frequency, rate or extent of the chemical reactions and pathways involving macromolecules, any molecule of high relative molecular mass, the structure of which essentially comprises the multiple repetition of units derived, actually or conceptually, from molecules of low relative molecular mass.	biological_process	0	-0.8414	-2.1535	-2.0501	-3.2768	-2.0081	2.4045	-2.7881	-3.2768	GO:0060255
regulation of lipoprotein particle clearance	Any process that modulates the rate, frequency, or extent of lipoprotein particle clearance. Lipoprotein particle clearance is the process in which a lipoprotein particle is removed from the blood via receptor-mediated endocytosis and its constituent parts degraded.	biological_process	0.137	0	-2.1588	-0.5024	-2.6771	1.8576	2.7506	1.7405	2.7506	GO:0010984
regulation of leukocyte apoptotic process	Any process that modulates the frequency, rate or extent of leukocyte apoptotic process.	biological_process	0	-1.3279	-1.5599	-1.6376	-1.0974	-2.6546	-0.7847	-0.3128	-2.6546	GO:2000106
regulation of leukocyte activation	Any process that modulates the frequency, rate, or extent of leukocyte activation.	biological_process	-0.65	-1.9598	-1.9261	-2.6571	-1.7829	-0.4601	-1.4392	-1.0833	-2.6571	GO:0002694
regulation of lamellipodium organization	Any process that modulates the frequency, rate or extent of lamellipodium organization.	biological_process	0	-2.7705	-1.2282	-1.1458	-0.3441	0	-1.695	-0.1433	-2.7705	GO:1902743
regulation of interleukin-1 secretion	Any process that modulates the frequency, rate or extent of the regulated release of interleukin-1 from a cell.	biological_process	0.8954	2.5014	0.635	0.3468	1.491	1.4779	1.1263	1.0703	2.5014	GO:0050704
regulation of interleukin-1 production	Any process that modulates the frequency, rate, or extent of interleukin-1 production.	biological_process	-1.1827	3.2629	1.5437	1.2363	2.1125	2.2534	1.4893	1.3774	3.2629	GO:0032652
regulation of immune effector process	Any process that modulates the frequency, rate, or extent of an immune effector process.	biological_process	-1.558	-1.1335	-1.4445	-3.1191	-0.6659	-1.3408	-1.4811	-2.1956	-3.1191	GO:0002697
regulation of glycogen catabolic process	Any process that modulates the frequency, rate or extent of the chemical reactions and pathways resulting in the breakdown of glycogen.	biological_process	-1.2513	-1.8977	-1.9362	-1.7946	-2.7916	2.0857	2.0853	-2.4856	-2.7916	GO:0005981
regulation of glucose import	Any process that modulates the frequency, rate or extent of the import of the hexose monosaccharide glucose into a cell or organelle.	biological_process	-0.3333	1.2028	1.6192	-1.5596	-1.1961	2.2214	2.5916	-2.0675	2.5916	GO:0046324
regulation of generation of precursor metabolites and energy	Any process that modulates the frequency, rate or extent of the chemical reactions and pathways resulting in the formation of precursor metabolites, substances from which energy is derived, and the processes involved in the liberation of energy from these substances.	biological_process	1.5002	1.8197	-2.4709	-1.6656	-2.6881	1.9724	1.9064	-1.7105	-2.6881	GO:0043467
regulation of extrinsic apoptotic signaling pathway in absence of ligand	Any process that modulates the frequency, rate or extent of extrinsic apoptotic signaling pathway in absence of ligand.	biological_process	2.5075	0.7261	1.0358	-1.4603	0.5533	-0.4351	0	-0.9941	2.5075	GO:2001239
regulation of extracellular matrix disassembly	Any process that modulates the rate, frequency or extent of extracellular matrix disassembly. Extracellular matrix disassembly is a process that results in the breakdown of the extracellular matrix.	biological_process	0	-0.8234	0	-0.2534	-2.364	1.869	-0.0235	-0.9131	-2.364	GO:0010715
regulation of epithelial cell migration	Any process that modulates the frequency, rate or extent of epithelial cell migration.	biological_process	0	0.4594	-1.4302	-1.8295	-1.5972	-2.284	1.1826	-0.9918	-2.284	GO:0010632
regulation of double-strand break repair	Any process that modulates the frequency, rate or extent of double-strand break repair.	biological_process	0.9656	2.237	1.6721	3.0303	2.7005	2.521	2.2318	2.1338	3.0303	GO:2000779
regulation of dephosphorylation	Any process that modulates the frequency, rate or extent of removal of phosphate groups from a molecule.	biological_process	0	0	0.123	0	0	2.5876	1.4569	0	2.5876	GO:0035303
regulation of cytolysis	Any process that modulates the frequency, rate or extent of the rupture of cell membranes and the loss of cytoplasm.	biological_process	0	1.4079	-1.0743	-0.8286	1.0668	-2.3975	-1.887	-0.9734	-2.3975	GO:0042268
regulation of cysteine-type endopeptidase activity	Any process that modulates the frequency, rate or extent of cysteine-type endopeptidase activity.	biological_process	-1.3292	-2.3553	-2.2614	-0.1859	-0.9968	0	-1.9409	-2.2714	-2.3553	GO:2000116
regulation of chondrocyte differentiation	Any process that modulates the frequency, rate or extent of chondrocyte differentiation.	biological_process	0	-2.9176	-2.2561	-1.4694	-2.1164	-1.4615	-2.918	-1.3691	-2.918	GO:0032330
regulation of cellular catabolic process	Any process that modulates the frequency, rate or extent of the chemical reactions and pathways resulting in the breakdown of substances, carried out by individual cells.	biological_process	-0.5519	-0.8035	-1.9637	-1.0726	-2.8972	-1.8599	-2.0276	-1.2375	-2.8972	GO:0031329
regulation of cell-cell adhesion	Any process that modulates the frequency, rate or extent of attachment of a cell to another cell.	biological_process	0	-1.3003	-2.007	-0.3407	-0.9859	1.9741	1.8265	-2.4676	-2.4676	GO:0022407
regulation of cell growth involved in cardiac muscle cell development	Any process that modulates the rate, frequency, or extent of the growth of a cardiac muscle cell, where growth contributes to the progression of the cell over time from its initial formation to its mature state.	biological_process	0.5423	-1.3103	-1.5003	-1.6491	-3.1511	-1.7174	1.477	2.1758	-3.1511	GO:0061050
regulation of cell growth	Any process that modulates the frequency, rate, extent or direction of cell growth.	biological_process	0	-1.2983	-1.2967	-2.3784	-2.0659	-1.4683	1.5824	-1.0318	-2.3784	GO:0001558
regulation of cell cycle process	Any process that modulates a cellular process that is involved in the progression of biochemical and morphological phases and events that occur in a cell during successive cell replication or nuclear replication events.	biological_process	0	2.5207	1.9896	-3.2972	2.5659	2.8193	2.4958	2.4173	-3.2972	GO:0010564
regulation of cell cycle phase transition	Any process that modulates the frequency, rate or extent of cell cycle phase transition.	biological_process	0	-0.6625	-0.4318	0	-1.3533	-0.076	-2.4717	-0.8939	-2.4717	GO:1901987
regulation of catabolic process	Any process that modulates the frequency, rate, or extent of the chemical reactions and pathways resulting in the breakdown of substances.	biological_process	0	-1.2591	-1.5438	-1.4838	-3.8366	-2.2486	-1.566	-1.4438	-3.8366	GO:0009894
regulation of cardiac muscle tissue growth	Any process that modulates the frequency, rate or extent of cardiac muscle growth.	biological_process	0.4582	1.3666	-1.5016	-1.7106	-3.1235	1.7607	1.5801	2.1298	-3.1235	GO:0055021
regulation of cardiac muscle tissue development	Any process that modulates the frequency, rate or extent of cardiac muscle tissue development.	biological_process	0.1559	-1.1735	-1.047	-1.2466	-2.5467	-1.639	-1.3509	1.6776	-2.5467	GO:0055024
regulation of amyloid precursor protein biosynthetic process	Any process that modulates the frequency, rate or extent of the chemical reactions and pathways resulting in the formation of amyloid precursor protein (APP), the precursor of beta-amyloid.	biological_process	-0.1914	2.6548	1.5375	-0.3343	1.3955	-1.8969	2.6571	1.896	2.6571	GO:0042984
regulation of adenylate cyclase activity	Any process that modulates the frequency, rate or extent of adenylate cyclase activity.	biological_process	-0.4896	-3.3673	-1.3668	-1.8378	-0.8182	-1.7637	1.1198	-0.1417	-3.3673	GO:0045761
regulation of Ras protein signal transduction	Any process that modulates the frequency, rate or extent of Ras protein signal transduction.	biological_process	0	2.0992	1.3707	2.8288	2.6083	2.2868	1.9526	1.8116	2.8288	GO:0046578
regulation of Ral GTPase activity	Any process that modulates the activity of a GTPase of the Ral family.	biological_process	0	0	1.6826	-2.1224	-2.1192	1.9723	-2.8517	1.4119	-2.8517	GO:0032315
regulation of RNA metabolic process	Any process that modulates the frequency, rate or extent of the chemical reactions and pathways involving RNA.	biological_process	2.335	0	0.5953	0	0.2988	-1.8277	-1.2014	0	2.335	GO:0051252
regulation of MHC class I biosynthetic process	Any process that modulates the frequency, rate or extent of the chemical reactions and pathways resulting in the formation of MHC class I.	biological_process	2.4342	0.6967	0	0.0753	1.6394	1.6324	0.982	0	2.4342	GO:0045343
regulation of Fc receptor mediated stimulatory signaling pathway	Any process that modulates the rate, frequency or extent of the Fc receptor mediated stimulatory signaling pathway. The Fc receptor mediated stimulatory signaling pathway is a series of molecular signals generated as a consequence of a the binding of the Fc portion of an immunoglobulin by an Fc receptor capable of activating or perpetuating an immune response. The Fc portion of an immunoglobulin …	biological_process	1.9946	0.7267	0	-1.0585	-1.5111	-1.8649	-2.4879	-1.9383	-2.4879	GO:0060368
regulation of DNA repair	Any process that modulates the frequency, rate or extent of DNA repair.	biological_process	0	-2.1613	-0.734	-1.5535	-1.4876	-1.3017	-2.6311	-1.2343	-2.6311	GO:0006282
regulation of DNA recombination	Any process that modulates the frequency, rate or extent of DNA recombination, a DNA metabolic process in which a new genotype is formed by reassortment of genes resulting in gene combinations different from those that were present in the parents.	biological_process	0.1696	-1.4166	2.3666	-2.3957	2.2427	-1.2193	-1.6865	2.2928	-2.3957	GO:0000018
regulation of B cell differentiation	Any process that modulates the frequency, rate or extent of B cell differentiation.	biological_process	-0.1873	-0.9321	-2.3341	-0.9341	-2.2631	-1.4434	-1.8819	-1.304	-2.3341	GO:0045577
rRNA transport	The directed movement of rRNA, ribosomal ribonucleic acid, into, out of or within a cell, or between cells, by means of some agent such as a transporter or pore.	biological_process	0.7269	-1.3788	-2.5013	-1.9128	-1.9773	-1.3843	-2.2124	-1.4992	-2.5013	GO:0051029
rRNA binding	Interacting selectively and non-covalently with ribosomal RNA.	molecular_function	-1.4311	-2.4427	-2.8079	-2.5724	-3.0602	-2.2613	-2.7517	-1.6825	-3.0602	GO:0019843
pyrimidine ribonucleotide biosynthetic process	The chemical reactions and pathways resulting in the formation of a pyrimidine ribonucleotide, a compound consisting of nucleoside (a pyrimidine base linked to a ribose sugar) esterified with a phosphate group at either the 3' or 5'-hydroxyl group of the sugar.	biological_process	2.3266	-0.5461	0	-0.2866	0	0.7137	0	-0.1024	2.3266	GO:0009220
pyrimidine nucleotide biosynthetic process	The chemical reactions and pathways resulting in the formation of a pyrimidine nucleotide, a compound consisting of nucleoside (a pyrimidine base linked to a deoxyribose or ribose sugar) esterified with a phosphate group at either the 3' or 5'-hydroxyl group of the sugar.	biological_process	2.7002	-0.8767	0.3975	-1.5729	-0.3758	1.274	-2.1559	-0.5225	2.7002	GO:0006221
pyrimidine nucleoside salvage	Any process that generates a pyrimidine nucleoside, one of a family of organic molecules consisting of a pyrimidine base covalently bonded to a sugar ribose, from derivatives of it, without de novo synthesis.	biological_process	0	-1.3432	-1.0906	-0.9912	-0.2948	-2.2665	-1.4607	-0.3464	-2.2665	GO:0043097
pyrimidine nucleoside metabolic process	The chemical reactions and pathways involving any pyrimidine nucleoside, one of a family of organic molecules consisting of a pyrimidine base covalently bonded to ribose (a ribonucleoside) or deoxyribose (a deoxyribonucleoside).	biological_process	0	4.2804	-2.0791	-1.1847	-1.2963	-3.163	-3.1433	-1.768	4.2804	GO:0006213
pyrimidine nucleoside catabolic process	The chemical reactions and pathways resulting in the breakdown of one of a family of organic molecules consisting of a pyrimidine base covalently bonded to a sugar ribose (a ribonucleoside) or deoxyribose (a deoxyribonucleoside).	biological_process	0	3.4602	0.7887	-0.7316	0.4237	1.1259	0.8772	1.19	3.4602	GO:0046135
pyrimidine nucleoside binding	Interacting selectively and non-covalently with a pyrimidine nucleoside, a compound consisting of a pyrimidine base linked either to ribose or deoxyribose.	molecular_function	-0.7332	-0.8804	-0.9736	-1.5688	-0.7816	-2.5805	-1.6143	-0.3752	-2.5805	GO:0001884
pyrimidine nucleobase catabolic process	The chemical reactions and pathways resulting in the breakdown of pyrimidine nucleobases, 1,3-diazine, organic nitrogenous bases.	biological_process	0	2.4878	0.4071	0	0	0.4095	0.3513	0.2671	2.4878	GO:0006208
purine-containing compound catabolic process	The chemical reactions and pathways resulting in the breakdown of a purine-containing compound, i.e. any compound that contains purine or a formal derivative thereof.	biological_process	0	3.4187	-2.4214	1.4244	-1.2683	0.6243	0.9251	-1.2638	3.4187	GO:0072523
purine nucleobase transmembrane transporter activity	Catalysis of the transfer of purine nucleobases, one of the two classes of nitrogen-containing ring compounds found in DNA and RNA, from one side of a membrane to the other.	molecular_function	1.791	-0.8352	-0.9963	-1.2797	-1.7631	-1.5906	-2.4502	-1.9655	-2.4502	GO:0005345
proton-transporting two-sector ATPase complex assembly	The aggregation, arrangement and bonding together of a proton-transporting two-sector ATPase complex, a large protein complex that catalyzes the synthesis or hydrolysis of ATP by a rotational mechanism, coupled to the transport of protons across a membrane.	biological_process	0	-0.3436	-0.7301	-2.2962	-0.4466	-1.2955	-0.4058	0	-2.2962	GO:0070071
proton-transporting ATP synthase complex, coupling factor F(o)	All non-F1 subunits of a hydrogen-transporting ATP synthase, including integral and peripheral membrane proteins.	cellular_component	0	-1.0543	-2.9055	-1.4229	-1.266	-1.0777	-2.8045	-1.2504	-2.9055	GO:0045263
protein phosphatase type 1 regulator activity	Modulation of the activity of the enzyme protein phosphatase type 1.	molecular_function	-0.8388	-1.4848	-1.8717	-1.7622	-1.6992	-1.335	-2.5329	-1.0733	-2.5329	GO:0008599
protein methyltransferase activity	Catalysis of the transfer of a methyl group (CH3-) to a protein.	molecular_function	0	-1.4583	-2.0269	-1.5197	-2.485	-1.4402	-2.9124	-1.5444	-2.9124	GO:0008276
protein localization to chromosome, telomeric region	Any process in which a protein is transported to, or maintained at, the telomeric region of a chromosome.	biological_process	0	-0.5781	-2.0554	-2.2821	-2.0242	-1.1459	-1.8527	-2.1713	-2.2821	GO:0070198
protein heterotetramerization	The formation of a protein heterotetramer, a macromolecular structure consisting of four noncovalently associated subunits, of which not all are identical.	biological_process	0	-2.3972	-1.9285	-0.6321	-1.4616	0.5351	0	-1.2075	-2.3972	GO:0051290
proteasome binding	Interacting selectively and non-covalently with a proteasome, a large multisubunit protein complex that catalyzes protein degradation.	molecular_function	2.2238	-1.6651	2.2936	-2.1957	-2.9871	1.0244	-2.0672	-1.678	-2.9871	GO:0070628
proteasomal protein catabolic process	The chemical reactions and pathways resulting in the breakdown of a protein or peptide by hydrolysis of its peptide bonds that is mediated by the proteasome.	biological_process	1.3578	-1.3564	-1.7864	-2.3434	-2.5487	-1.2382	-1.9415	-1.5758	-2.5487	GO:0010498
proline biosynthetic process	The chemical reactions and pathways resulting in the formation of proline (pyrrolidine-2-carboxylic acid), a chiral, cyclic, nonessential alpha-amino acid found in peptide linkage in proteins.	biological_process	0	-0.8518	-1.815	-1.3868	-2.382	0.9995	-0.8081	-1.4795	-2.382	GO:0006561
progesterone receptor signaling pathway	Any series of molecular signals generated as a consequence of a progesterone binding to its receptor.	biological_process	-0.9262	-1.1054	-1.5257	-2.2886	-1.0875	-0.1363	-0.8279	-1.1826	-2.2886	GO:0050847
prenyltransferase activity	Catalysis of the transfer of a prenyl group from one compound (donor) to another (acceptor).	molecular_function	0	-1.3551	-0.8013	-0.7273	-3.4222	-2.0813	-1.3177	-1.3045	-3.4222	GO:0004659
pre-snoRNP complex	A ribonucleoprotein complex that contains a precursor small nucleolar RNA (pre-snoRNA) and associated proteins, and forms during small nucleolar ribonucleoprotein complex (snoRNP) assembly. Pre-snoRNP complexes may contain proteins not found in the corresponding mature snoRNP complexes.	cellular_component	0	-1.1206	-1.4909	-2.5091	-2.7037	-1.6462	-1.8195	-0.0211	-2.7037	GO:0070761
post-embryonic camera-type eye development	The process occurring during the post-embryonic phase whose specific outcome is the progression of the camera-type eye over time, from its formation to the mature structure.	biological_process	0	-0.5492	-1.4121	0	0.5067	2.5599	1.0856	0	2.5599	GO:0031077
positive transcription elongation factor complex b	A transcription elongation factor complex that facilitates the transition from abortive to productive elongation by phosphorylating the CTD domain of the large subunit of DNA-directed RNA polymerase II, holoenzyme. Contains cyclin T and a cyclin-dependent protein kinase catalytic subunit.	cellular_component	0	-0.7739	-1.6521	-2.7848	-1.127	-0.9302	-1.3891	-1.1027	-2.7848	GO:0008024
positive regulation of viral genome replication	Any process that activates or increases the frequency, rate or extent of viral genome replication.	biological_process	0.7204	-1.3044	-1.7759	-1.7788	-1.9787	-1.5101	-2.6232	-1.1746	-2.6232	GO:0045070
positive regulation of vesicle fusion	Any process that activates or increases the frequency, rate or extent of vesicle fusion.	biological_process	-0.2592	-0.9579	-1.2568	-1.8064	-1.0612	-2.855	-2.0064	-1.5223	-2.855	GO:0031340
positive regulation of tumor necrosis factor biosynthetic process	Any process that activates or increases the frequency, rate or extent of the chemical reactions and pathways resulting in the formation of tumor necrosis factor, an inflammatory cytokine produced by macrophages/monocytes during acute inflammation and which is responsible for a diverse range of signaling events within cells, leading to necrosis or apoptosis.	biological_process	-0.9148	-1.6504	-1.4447	-2.6057	-1.2715	-1.8756	-1.8717	-1.5688	-2.6057	GO:0042535
positive regulation of transcription from RNA polymerase I promoter	Any process that activates or increases the frequency, rate or extent of transcription from an RNA polymerase I promoter.	biological_process	0	0	-2.299	0	0	-0.4874	-1.0971	0	-2.299	GO:0045943
positive regulation of toll-like receptor signaling pathway	Any process that activates or increases the frequency, rate, or extent of toll-like receptor signaling pathway.	biological_process	2.0587	0.9816	-1.4639	0.6532	-1.3395	-2.3402	-2.0774	-2.0706	-2.3402	GO:0034123
positive regulation of thymocyte apoptotic process	Any process that activates or increases the frequency, rate or extent of thymocyte death by apoptotic process.	biological_process	-0.3803	-2.4826	-1.8054	-0.0921	-0.353	0	-0.3313	-1.5612	-2.4826	GO:0070245
positive regulation of striated muscle tissue development	Any process that activates or increases the frequency, rate or extent of striated muscle development.	biological_process	0.7661	-1.4568	-1.7865	-1.8678	-3.6304	-1.6454	1.0923	2.4555	-3.6304	GO:0045844
positive regulation of striated muscle cell differentiation	Any process that activates or increases the frequency, rate or extent of striated muscle cell differentiation.	biological_process	-1.5704	-2.7638	-1.9773	-2.1122	-2.4678	-2.1315	-1.7376	2.3372	-2.7638	GO:0051155
positive regulation of sequestering of triglyceride	Any process that increases the rate, frequency or extent of sequestering of triglyceride. Triglyceride sequestration is the process of binding or confining any triester of glycerol such that it is separated from other components of a biological system.	biological_process	1.1588	1.0766	-0.8567	-1.1067	2.5156	1.099	1.8554	-0.8115	2.5156	GO:0010890
positive regulation of response to stimulus	Any process that activates, maintains or increases the rate of a response to a stimulus. Response to stimulus is a change in state or activity of a cell or an organism (in terms of movement, secretion, enzyme production, gene expression, etc.) as a result of a stimulus.	biological_process	0	1.1856	-1.6976	-2.3667	-1.7866	-2.2164	-2.2988	-1.4889	-2.3667	GO:0048584
positive regulation of respiratory burst	Any process that increases the rate frequency or extent of a phase of elevated metabolic activity, during which oxygen consumption increases; this leads to the production, by an NADH dependent system, of hydrogen peroxide (H2O2), superoxide anions and hydroxyl radicals.	biological_process	0	-0.8555	-1.4876	-1.135	-0.9928	1.594	-1.6533	-2.6626	-2.6626	GO:0060267
positive regulation of protein sumoylation	Any process that activates or increases the frequency, rate or extent of the addition of SUMO groups to a protein.	biological_process	0	-1.8581	2.4215	-1.5127	-1.1777	1.1254	0.4824	-1.6131	2.4215	GO:0033235
positive regulation of protein oligomerization	Any process that activates or increases the frequency, rate or extent of protein oligomerization.	biological_process	0	-1.4511	-0.4228	-0.5945	-0.094	-2.4087	-1.2193	0	-2.4087	GO:0032461
positive regulation of protein homooligomerization	Any process that activates or increases the frequency, rate or extent of protein homooligomerization.	biological_process	-0.2051	-2.2491	-1.6291	-0.2944	-0.8289	0.2147	-1.6285	-1.3296	-2.2491	GO:0032464
positive regulation of phospholipid biosynthetic process	Any process that activates or increases the frequency, rate or extent of the chemical reactions and pathways resulting in the formation of phospholipids.	biological_process	0	-1.1516	-2.3113	-0.5274	-0.868	-0.0911	-2.3302	-0.2355	-2.3302	GO:0071073
positive regulation of organic acid transport	Any process that activates or increases the frequency, rate or extent of the directed movement of organic acids into, out of or within a cell, or between cells, by means of some agent such as a transporter or pore.	biological_process	-1.5713	2.702	-1.6313	-1.4079	1.0037	1.6671	0.9908	-1.0726	2.702	GO:0032892
positive regulation of nuclear-transcribed mRNA poly(A) tail shortening	Any process that increases the frequency, rate or extent of poly(A) tail shortening of a nuclear-transcribed mRNA. Poly(A) tail shortening is the decrease in length of the poly(A) tail of an mRNA from full length to an oligo(A) length.	biological_process	0	-0.8525	-1.2903	-2.291	-1.4271	1.4718	-1.4782	0	-2.291	GO:0060213
positive regulation of nitric-oxide synthase biosynthetic process	Any process that activates or increases the frequency, rate or extent of the chemical reactions and pathways resulting in the formation of a nitric oxide synthase enzyme.	biological_process	0.7761	-2.467	-1.2017	-0.3473	-1.06	-2.2055	-1.1924	0	-2.467	GO:0051770
positive regulation of natural killer cell differentiation	Any process that activates or increases the frequency, rate or extent of natural killer cell differentiation.	biological_process	2.574	2.076	-0.78	0	-1.0492	1.9028	1.3033	0	2.574	GO:0032825
positive regulation of mitochondrial depolarization	Any process that activates, maintains or increases the frequency, rate or extent of the change in the membrane potential of the mitochondria from negative to positive.	biological_process	0	1.9783	-0.6183	-0.7656	-2.8773	1.5339	-1.4392	-1.2337	-2.8773	GO:0051901
positive regulation of macrophage cytokine production	Any process that increases the rate, frequency or extent of macrophage cytokine production. Macrophage cytokine production is the appearance of a chemokine due to biosynthesis or secretion following a cellular stimulus, resulting in an increase in its intracellular or extracellular levels.	biological_process	0	-2.2442	-1.4141	-0.8589	-1.1021	-2.1117	-1.3179	-0.3288	-2.2442	GO:0060907
positive regulation of lymphocyte proliferation	Any process that activates or increases the rate or extent of lymphocyte proliferation.	biological_process	0	-2.4778	-1.0356	-0.8572	-1.345	-2.12	1.0767	0	-2.4778	GO:0050671
positive regulation of lymphocyte apoptotic process	Any process that activates or increases the frequency, rate or extent of lymphocyte death by apoptotic process.	biological_process	-0.1124	2.1328	-1.8888	-1.2633	2.3871	2.358	1.5741	1.6033	2.3871	GO:0070230
positive regulation of lyase activity	Any process that activates or increases the frequency, rate or extent of lyase activity, the catalysis of the cleavage of C-C, C-O, C-N and other bonds by other means than by hydrolysis or oxidation, or conversely adding a group to a double bond.	biological_process	-0.1472	-3.1221	-1.2562	-1.4246	-0.2964	-1.5752	0.871	-0.0558	-3.1221	GO:0051349
positive regulation of lipopolysaccharide-mediated signaling pathway	Any process that activates or increases the frequency, rate or extent of signaling in response to detection of lipopolysaccharide.	biological_process	0	0.7226	-0.1709	0	0.3639	2.6431	1.0288	0	2.6431	GO:0031666
positive regulation of interleukin-2 production	Any process that activates or increases the frequency, rate, or extent of interleukin-2 production.	biological_process	-0.6961	-0.6475	-1.3048	-1.9818	-0.6498	-1.1253	-2.3611	-0.8862	-2.3611	GO:0032743
positive regulation of interleukin-10 production	Any process that activates or increases the frequency, rate, or extent of interleukin-10 production.	biological_process	0	2.7424	-1.1828	-0.6368	-1.9919	-2.0361	-2.2279	-0.0865	2.7424	GO:0032733
positive regulation of interleukin-1 beta secretion	Any process that activates or increases the frequency, rate or extent of the regulated release of interleukin-1 beta from a cell.	biological_process	-0.2237	2.2813	-0.4329	0	0.0259	1.1565	0.6787	0.2939	2.2813	GO:0050718
positive regulation of interleukin-1 beta production	Any process that activates or increases the frequency, rate, or extent of interleukin-1 beta production.	biological_process	2.4245	2.7437	-1.8808	1.3982	1.483	2.2857	1.5923	1.0622	2.7437	GO:0032731
positive regulation of interferon-alpha production	Any process that activates or increases the frequency, rate, or extent of interferon-alpha production.	biological_process	2.349	0.7892	-0.4662	0	0.2474	-1.7612	-0.9333	0	2.349	GO:0032727
positive regulation of insulin receptor signaling pathway	Any process that increases the frequency, rate or extent of insulin receptor signaling.	biological_process	-0.5085	1.2332	-1.7332	-1.569	-2.4305	-2.0524	-1.7256	-2.3201	-2.4305	GO:0046628
positive regulation of hydrolase activity	Any process that activates or increases the frequency, rate or extent of hydrolase activity, the catalysis of the hydrolysis of various bonds.	biological_process	0	-1.5583	-2.5478	-1.966	-1.9034	-1.88	-2.2275	-0.818	-2.5478	GO:0051345
positive regulation of humoral immune response mediated by circulating immunoglobulin	Any process that activates or increases the frequency, rate, or extent of a humoral immune response mediated by circulating immunoglobulin.	biological_process	0	-2.2621	-2.4366	0	-1.1157	-0.4065	-0.8494	-0.5785	-2.4366	GO:0002925
positive regulation of heart growth	Any process that increases the rate or extent of heart growth. Heart growth is the increase in size or mass of the heart.	biological_process	0	-1.6355	-1.6508	-1.3596	-3.1218	-1.488	-0.617	1.7836	-3.1218	GO:0060421
positive regulation of glycogen biosynthetic process	Any process that activates or increases the frequency, rate or extent of the chemical reactions and pathways resulting in the formation of glycogen.	biological_process	-0.6838	-0.3921	-1.1211	-1.9085	-0.9054	2.3069	-2.0421	-1.1968	2.3069	GO:0045725
positive regulation of glucose metabolic process	Any process that increases the rate, frequency or extent of glucose metabolism. Glucose metabolic processes are the chemical reactions and pathways involving glucose, the aldohexose gluco-hexose.	biological_process	0	-0.6607	-2.3346	-2.22	-2.7163	2.7643	-2.4929	-2.7332	2.7643	GO:0010907
positive regulation of epithelial to mesenchymal transition	Any process that increases the rate, frequency, or extent of epithelial to mesenchymal transition. Epithelial to mesenchymal transition is where an epithelial cell loses apical/basolateral polarity, severs intercellular adhesive junctions, degrades basement membrane components and becomes a migratory mesenchymal cell.	biological_process	-0.5023	-1.2513	-0.4788	-0.5102	-1.2553	1.3477	-2.3129	-1.081	-2.3129	GO:0010718
positive regulation of endopeptidase activity	Any process that increases the frequency, rate or extent of endopeptidase activity, the endohydrolysis of peptide bonds within proteins.	biological_process	-0.2835	-1.9558	-1.9561	-1.4669	-2.2824	-0.7042	-2.1189	-1.7083	-2.2824	GO:0010950
positive regulation of cyclase activity	Any process that activates or increases the activity of a cyclase.	biological_process	-0.0258	-3.2781	-1.2124	-1.576	-0.5224	-1.3574	0.923	0	-3.2781	GO:0031281
positive regulation of chromosome organization	Any process that activates or increases the frequency, rate or extent of chromosome organization.	biological_process	0	1.4856	1.9894	1.9703	1.7024	1.3818	2.2577	1.3659	2.2577	GO:2001252
positive regulation of cholesterol storage	Any process that increases the rate or extent of cholesterol storage. Cholesterol storage is the accumulation and maintenance in cells or tissues of cholesterol, cholest-5-en-3 beta-ol, the principal sterol of vertebrates and the precursor of many steroids, including bile acids and steroid hormones.	biological_process	-1.7042	-1.4201	-1.3884	-2.6404	0.8183	-1.6382	2.2375	0	-2.6404	GO:0010886
positive regulation of cholesterol homeostasis	Any process that activates or increases the frequency, rate or extent of cholesterol homeostasis.	biological_process	0	-1.1701	0.5937	-1.1282	-2.9128	0	-1.1875	-0.8449	-2.9128	GO:2000189
positive regulation of cholesterol biosynthetic process	Any process that activates or increases the frequency, rate or extent of the chemical reactions and pathways resulting in the formation of cholesterol.	biological_process	0	-1.37	-1.5637	-0.6755	-3.0616	-1.688	-0.8887	-1.3807	-3.0616	GO:0045542
positive regulation of cellular component movement	Any process that activates or increases the frequency, rate or extent of the movement of a cellular component.	biological_process	0	-1.9162	-2.5779	-1.3953	-1.7701	2.1413	2.1403	-1.1474	-2.5779	GO:0051272
positive regulation of cell motility	Any process that activates or increases the frequency, rate or extent of cell motility.	biological_process	0	0	-0.5988	-1.8344	-0.345	1.8442	-2.3571	-1.0454	-2.3571	GO:2000147
positive regulation of cell growth	Any process that activates or increases the frequency, rate, extent or direction of cell growth.	biological_process	0	-1.356	-1.4641	-1.1264	-2.2465	1.7686	-1.465	-1.2537	-2.2465	GO:0030307
positive regulation of cardiac muscle hypertrophy	Any process that increases the rate, frequency or extent of the enlargement or overgrowth of all or part of the heart due to an increase in size (not length) of individual cardiac muscle fibers, without cell division.	biological_process	-0.5078	1.4048	1.7999	0.7683	2.7774	1.8506	2.3852	1.7227	2.7774	GO:0010613
positive regulation of calcium ion transport into cytosol	Any process that increases the rate of the directed movement of calcium ions into the cytosol of a cell. The cytosol is that part of the cytoplasm that does not contain membranous or particulate subcellular components.	biological_process	-0.8825	-2.2767	-1.1415	0	-1.905	1.6073	-1.6	-0.6477	-2.2767	GO:0010524
positive regulation of calcium ion import	Any process that increases the rate, frequency, or extent of the directed movement of calcium ions into a cell or organelle.	biological_process	0	-0.0768	-0.5857	-1.0694	-0.6329	-2.3647	-1.0918	-0.6345	-2.3647	GO:0090280
positive regulation of cAMP biosynthetic process	Any process that activates or increases the frequency, rate or extent of the chemical reactions and pathways resulting in the formation of the nucleotide cAMP (cyclic AMP, adenosine 3',5'-cyclophosphate).	biological_process	0	-2.3651	-1.2597	-0.1008	-1.1037	1.1315	1.172	0	-2.3651	GO:0030819
positive regulation of astrocyte differentiation	Any process that activates or increases the frequency, rate or extent of astrocyte differentiation.	biological_process	0	-1.367	-2.5906	-1.0527	-2.7342	0	-0.2106	0	-2.7342	GO:0048711
positive regulation of T-helper 1 type immune response	Any process that activates or increases the frequency, rate, or extent of a T-helper 1 type immune response.	biological_process	-0.9378	-2.2667	-1.5757	-2.2505	0.4952	1.382	1.5095	-1.2333	-2.2667	GO:0002827
positive regulation of T-helper 1 cell differentiation	Any process that activates or increases the frequency, rate or extent of T-helper 1 cell differentiation.	biological_process	1.6229	-0.7391	-1.4242	-2.3294	1.119	-0.8561	-0.7688	-1.349	-2.3294	GO:0045627
positive regulation of T cell cytokine production	Any process that activates or increases the frequency, rate, or extent of T cell cytokine production.	biological_process	2.257	-0.3035	-1.5258	-0.0431	-1.5799	1.5078	-2.5274	-0.8071	-2.5274	GO:0002726
positive regulation of T cell chemotaxis	Any process that increases the rate, frequency or extent of T cell chemotaxis. T cell chemotaxis is the directed movement of a T cell in response to an external stimulus.	biological_process	-0.4197	-2.4754	-2.0226	-1.541	-2.0414	-0.5044	-1.0863	-1.2902	-2.4754	GO:0010820
positive regulation of MHC class II biosynthetic process	Any process that activates or increases the frequency, rate or extent of the chemical reactions and pathways resulting in the formation of MHC class II.	biological_process	0	-0.6609	-0.3767	0	-1.0219	-2.4405	-1.2051	0	-2.4405	GO:0045348
positive regulation of DNA repair	Any process that activates or increases the frequency, rate or extent of DNA repair.	biological_process	0	2.0686	1.3948	2.8948	2.485	1.8153	2.0067	2.0117	2.8948	GO:0045739
positive regulation of B cell receptor signaling pathway	Any process that activates or increases the frequency, rate or extent of signaling pathways initiated by the cross-linking of an antigen receptor on a B cell.	biological_process	-1.0153	-2.338	-1.9954	-2.2826	-2.1174	2.0164	2.6871	1.8718	2.6871	GO:0050861
polysomal ribosome	A ribosome bound to mRNA that forms part of a polysome.	cellular_component	-0.2219	-1.2094	-2.0598	-0.886	-1.711	0	-2.6771	-1.2296	-2.6771	GO:0042788
platelet dense tubular network membrane	The lipid bilayer surrounding the platelet dense tubular network.	cellular_component	-0.1853	-1.9556	1.7225	-3.4536	1.3092	1.8873	2.8611	0.1598	-3.4536	GO:0031095
platelet alpha granule lumen	The volume enclosed by the membrane of the platelet alpha granule.	cellular_component	0	-1.5292	-1.7364	-1.0464	-1.4004	-2.4662	-1.5889	-1.088	-2.4662	GO:0031093
platelet alpha granule	A secretory organelle found in blood platelets, which is unique in that it exhibits further compartmentalization and acquires its protein content via two distinct mechanisms: (1) biosynthesis predominantly at the megakaryocyte (MK) level (with some vestigial platelet synthesis) (e.g. platelet factor 4) and (2) endocytosis and pinocytosis at both the MK and circulating platelet levels (e.g. fibrin…	cellular_component	0	-1.6771	-1.109	0	-1.8697	-2.0676	-2.2666	-1.2395	-2.2666	GO:0031091
plasma membrane long-chain fatty acid transport	The directed movement of long-chain fatty acids across the plasma membrane. A long-chain fatty acid is a fatty acid with a chain length between C13 and C22.	biological_process	-1.4211	1.7426	-1.8599	-1.674	-1.3446	2.4522	-2.4913	-1.9136	-2.4913	GO:0015911
plasma membrane lactate transport	The directed movement of lactate across a plasma membrane.	biological_process	-2.5421	-2.6374	-2.1356	-3.4345	-1.9837	-1.9043	-1.5345	-4.801	-4.801	GO:0035879
plasma lipoprotein particle assembly	The aggregation and arrangement of proteins and lipids to form a plasma lipoprotein particle.	biological_process	0	2.9399	-2.5666	-0.4949	-1.9705	-1.6026	2.8337	1.2767	2.9399	GO:0034377
photoreceptor outer segment membrane	The membrane surrounding the outer segment of a vertebrate photoreceptor.	cellular_component	-0.363	0	-1.2213	-3.0774	-1.2931	0.7511	0.1448	-1.7751	-3.0774	GO:0042622
phosphorylase kinase complex	An enzyme complex that catalyzes the phosphorylation of phosphorylase b to form phosphorylase a.	cellular_component	0	-1.2639	-2.1696	-1.627	-3.0164	1.2956	2.4073	-1.8902	-3.0164	GO:0005964
phosphorylase kinase activity	Catalysis of the reaction: 4 ATP + 2 phosphorylase b = 4 ADP + phosphorylase a.	molecular_function	0	-1.2639	-2.1696	-1.627	-3.0164	1.2956	2.4073	-1.8902	-3.0164	GO:0004689
phospholipase inhibitor activity	Stops, prevents or reduces the activity of a phospholipase, an enzyme that catalyzes of the hydrolysis of a phospholipid.	molecular_function	0	2.0799	-0.894	-1.3709	-1.0739	-2.7703	-1.0679	-0.9164	-2.7703	GO:0004859
phosphate ion binding	Interacting selectively and non-covalently with phosphate.	molecular_function	-0.5007	-2.6256	-0.2709	-0.6477	-1.5938	-2.4613	-2.3361	-0.8459	-2.6256	GO:0042301
peroxiredoxin activity	Catalysis of the reaction: 2 R'-SH + ROOH = R'-S-S-R' + H2O + ROH.	molecular_function	-0.0439	-0.9512	-1.7244	-1.9055	-3.1704	-0.6885	-1.966	-1.5928	-3.1704	GO:0051920
peroxidase activity	Catalysis of the reaction: donor + hydrogen peroxide = oxidized donor + 2 H2O.	molecular_function	0	-0.268	-1.2541	-0.9198	-2.7069	-0.6634	-1.31	-1.2776	-2.7069	GO:0004601
peripheral nervous system myelin maintenance	The process in which the structure and material content of mature peripheral nervous system myelin is kept in a functional state.	biological_process	-0.1656	-0.1369	-1.8163	-2.2184	-2.3647	1.855	-2.6967	-1.1102	-2.6967	GO:0032287
perinuclear endoplasmic reticulum	The portion of endoplasmic reticulum, the intracellular network of tubules and cisternae, that occurs near the nucleus. The lumen of the perinuclear endoplasmic reticulum is contiguous with the nuclear envelope lumen (also called perinuclear space), the region between the inner and outer nuclear membranes.	cellular_component	-0.9349	2.7342	0.6976	0	1.0624	0.7575	0	0	2.7342	GO:0097038
peptidyl-lysine acetylation	The acetylation of peptidyl-lysine.	biological_process	-1.6271	-1.3283	-1.9438	-2.0052	-2.8676	1.6514	-2.5419	-1.6043	-2.8676	GO:0018394
peptidyl-arginine N-methylation	The addition of a methyl group onto a nitrogen atom of an arginine residue in a protein.	biological_process	0	1.024	1.4737	1.1028	-2.3956	0.1777	2.244	1.2027	-2.3956	GO:0035246
peptidoglycan binding	Interacting selectively and non-covalently, in a non-covalent manner, with peptidoglycan, any of a class of glycoconjugates found in bacterial cell walls.	molecular_function	1.1783	2.9946	-1.3953	0.9284	0.7102	-1.5672	-1.8838	-2.779	2.9946	GO:0042834
peptide transporter activity	Enables the directed movement of peptides, compounds of two or more amino acids where the alpha carboxyl group of one is bound to the alpha amino group of another, into, out of or within a cell, or between cells.	molecular_function	2.2485	0	0.1066	0	0.4894	1.71	1.5158	0	2.2485	GO:0015197
pICln-Sm protein complex	A protein complex that contains pICln (CLNS1A) and several Sm proteins, including SmD1, SmD2, SmE, SmF, and SmG.	cellular_component	0	-1.0447	-2.7611	-2.2498	-2.0185	-1.0023	-3.1749	-1.2238	-3.1749	GO:0034715
oxidoreductase activity, acting on the CH-CH group of donors, oxygen as acceptor	Catalysis of an oxidation-reduction (redox) reaction in which a CH-CH group acts as a hydrogen or electron donor and reduces oxygen.	molecular_function	1.4711	3.4323	1.468	-1.1639	0.9869	1.9292	1.9447	-2.7467	3.4323	GO:0016634
oxidoreductase activity, acting on the CH-CH group of donors, NAD or NADP as acceptor	Catalysis of an oxidation-reduction (redox) reaction in which a CH-CH group acts as a hydrogen or electron donor and reduces NAD or NADP.	molecular_function	0	2.4116	-0.3709	-0.2155	-0.8712	-1.6347	-1.2871	0.2284	2.4116	GO:0016628
oxidoreductase activity, acting on the CH-CH group of donors	Catalysis of an oxidation-reduction (redox) reaction in which a CH-CH group acts as a hydrogen or electron donor and reduces a hydrogen or electron acceptor.	molecular_function	0	-1.2175	-0.4605	-1.3375	-1.5793	2.1026	-2.4919	-0.3083	-2.4919	GO:0016627
oxidative phosphorylation	The phosphorylation of ADP to ATP that accompanies the oxidation of a metabolite through the operation of the respiratory chain. Oxidation of compounds establishes a proton gradient across the membrane, providing the energy for ATP synthesis.	biological_process	-0.8636	-1.1067	-2.389	-3.3364	-2.3934	-1.5464	-2.654	-2.0704	-3.3364	GO:0006119
outer mitochondrial membrane organization	A process that is carried out at the cellular level which results in the assembly, arrangement of constituent parts, or disassembly of the mitochondrial outer membrane.	biological_process	0	-1.3133	-2.3179	-1.1235	-1.6911	1.783	-1.8127	-0.7306	-2.3179	GO:0007008
otic vesicle formation	The process resulting in the transition of the otic placode into the otic vesicle, a transient embryonic structure formed during development of the vertebrate inner ear.	biological_process	0	-2.874	-0.5173	0	-0.8725	0	0	0	-2.874	GO:0030916
organonitrogen compound catabolic process	The chemical reactions and pathways resulting in the breakdown of organonitrogen compound.	biological_process	-0.371	-2.7127	-1.0361	-0.1089	-1.0886	-0.6419	-0.5226	-0.4251	-2.7127	GO:1901565
nucleotide-excision repair, DNA gap filling	Repair of the gap in the DNA helix by DNA polymerase and DNA ligase after the portion of the strand containing the lesion has been removed by pyrimidine-dimer repair enzymes.	biological_process	0.1035	-0.9727	-2.4837	-1.9096	1.2833	-1.3707	-1.5077	-0.6841	-2.4837	GO:0006297
nucleotide-binding oligomerization domain containing 2 signaling pathway	Any series of molecular signals generated as a consequence of binding to nucleotide-binding oligomerization domain containing 2 (NOD2).	biological_process	-0.308	-2.5349	-1.5921	-2.3215	-1.6599	-2.5028	-1.3033	0	-2.5349	GO:0070431
nucleotide diphosphatase activity	Catalysis of the reaction: a dinucleotide + H2O = 2 mononucleotides.	molecular_function	-0.7655	0	-0.8897	-1.4254	-1.2353	-1.4854	-2.2958	-0.6439	-2.2958	GO:0004551
nucleoside transmembrane transporter activity	Catalysis of the transfer of a nucleoside, a nucleobase linked to either beta-D-ribofuranose (ribonucleoside) or 2-deoxy-beta-D-ribofuranose, (a deoxyribonucleotide) from one side of a membrane to the other.	molecular_function	2.6349	-1.9869	-0.9578	-1.7184	-0.8424	-1.6239	-2.0682	-2.4342	2.6349	GO:0005337
nucleoside monophosphate metabolic process	The chemical reactions and pathways involving a nucleoside monophosphate, a compound consisting of a nucleobase linked to a deoxyribose or ribose sugar esterified with phosphate on the sugar.	biological_process	0	-1.3531	-0.6131	-0.9622	-1.8199	-1.2174	-2.2956	-2.1885	-2.2956	GO:0009123
nucleoside catabolic process	The chemical reactions and pathways resulting in the breakdown of any one of a family of organic molecules consisting of a purine or pyrimidine base covalently bonded to a sugar ribose (a ribonucleoside) or deoxyribose (a deoxyribonucleoside).	biological_process	0	3.0679	-2.491	-0.7745	1.0126	1.6595	1.7731	1.5246	3.0679	GO:0009164
nucleobase transport	The directed movement of a nucleobase, any nitrogenous base that is a constituent of a nucleoside, nucleotide, or nucleic acid, into, out of or within a cell, or between cells, by means of some agent such as a transporter or pore.	biological_process	2.3337	-1.8872	-1.6374	-1.9637	-2.0055	-2.5267	-3.08	-2.6359	-3.08	GO:0015851
nucleobase transmembrane transporter activity	Catalysis of the transfer of a nucleobase, any nitrogenous base that is a constituent of a nucleoside, nucleotide, or nucleic acidfrom one side of a membrane to the other.	molecular_function	2.3337	-1.8872	-1.6374	-1.9637	-2.0055	-2.5267	-3.08	-2.6359	-3.08	GO:0015205
nucleobase metabolic process	The chemical reactions and pathways involving a nucleobase, a nitrogenous base that is a constituent of a nucleic acid, e.g. the purines: adenine, guanine, hypoxanthine, xanthine and the pyrimidines: cytosine, uracil, thymine.	biological_process	1.9179	3.2613	1.8406	1.7093	1.5645	1.9302	-2.4816	1.6991	3.2613	GO:0009112
nucleobase binding	Interacting selectively and non-covalently with a nucleobase, any of a class of pyrmidines or purines, organic nitrogenous bases.	molecular_function	0	3.9639	1.3753	0	-1.195	1.3379	1.5279	1.1803	3.9639	GO:0002054
nuclear-transcribed mRNA catabolic process, nonsense-mediated decay	The nonsense-mediated decay pathway for nuclear-transcribed mRNAs degrades mRNAs in which an amino-acid codon has changed to a nonsense codon; this prevents the translation of such mRNAs into truncated, and potentially harmful, proteins.	biological_process	0	-1.7762	-3.4129	-3.122	-2.4893	-1.4542	-3.5404	-2.1254	-3.5404	GO:0000184
nuclear mRNA surveillance	The set of processes involved in identifying and degrading defective or aberrant mRNAs within the nucleus.	biological_process	-0.653	-1.9895	-2.728	-2.3314	-2.3867	-1.7703	-2.4924	-1.7259	-2.728	GO:0071028
nuclear euchromatin	The dispersed less dense form of chromatin in the interphase nucleus. It exists in at least two forms, a some being in the form of transcriptionally active chromatin which is the least condensed, while the rest is inactive euchromatin which is more condensed than active chromatin but less condensed than heterochromatin.	cellular_component	0	-2.3194	-1.5362	-1.2736	-2.0702	-0.7729	-1.4694	-0.7294	-2.3194	GO:0005719
non-membrane spanning protein tyrosine phosphatase activity	Catalysis of the reaction: non-membrane spanning protein tyrosine phosphate + H2O = non-membrane spanning protein tyrosine + phosphate.	molecular_function	0	-2.2759	-2.2197	-1.8491	-1.435	-0.8272	-1.0348	-0.4912	-2.2759	GO:0004726
nitrogen compound metabolic process	The chemical reactions and pathways involving organic or inorganic compounds that contain nitrogen, including (but not limited to) nitrogen fixation, nitrification, denitrification, assimilatory/dissimilatory nitrate reduction and the interconversion of nitrogenous organic matter and ammonium.	biological_process	-1.6012	-1.4914	1.1606	-1.2151	-2.4488	1.5729	-1.0286	-0.0434	-2.4488	GO:0006807
nitric-oxide synthase regulator activity	Modulates the activity of nitric oxide synthase.	molecular_function	0	-0.9533	-1.7124	-1.8013	-1.118	-1.8516	-2.3548	-1.0993	-2.3548	GO:0030235
neutrophil homeostasis	The process of regulating the proliferation and elimination of neutrophils such that the total number of neutrophils within a whole or part of an organism is stable over time in the absence of an outside stimulus.	biological_process	0.0868	-0.8984	-0.9778	-1.4948	-0.24	-2.8138	-0.2604	-0.5048	-2.8138	GO:0001780
neutrophil apoptotic process	Any apoptotic process in a neutrophil, any of the immature or mature forms of a granular leukocyte that in its mature form has a nucleus with three to five lobes connected by slender threads of chromatin, and cytoplasm containing fine inconspicuous granules and stainable by neutral dyes.	biological_process	0	-1.1897	-1.448	-1.7105	-1.0925	-2.9978	-0.2304	-0.7013	-2.9978	GO:0001781
neurotrophin TRKA receptor binding	Interacting selectively and non-covalently with the neurotrophin TRKA receptor.	molecular_function	0	-1.6908	-2.1438	-2.4931	-1.8919	0.8651	2.1289	0.8496	-2.4931	GO:0005168
neural retina development	The progression of the neural retina over time from its initial formation to the mature structure. The neural retina is the part of the retina that contains neurons and photoreceptor cells.	biological_process	-0.3597	0	-1.0075	-3.1737	-1.3789	0	0	-1.7151	-3.1737	GO:0003407
neural plate pattern specification	The developmental process that results in the creation of defined areas or spaces within the neural plate to which cells respond and eventually are instructed to differentiate.	biological_process	0.0069	2.2322	-1.6816	0.4817	1.324	2.3718	2.526	2.2239	2.526	GO:0060896
negative regulation of viral genome replication	Any process that stops, prevents, or reduces the frequency, rate or extent of viral genome replication.	biological_process	2.3564	-0.7831	-0.6042	-0.8563	-0.4138	-1.9229	-2.0137	-0.821	2.3564	GO:0045071
negative regulation of type 2 immune response	Any process that stops, prevents, or reduces the frequency, rate, or extent of a type 2 immune response.	biological_process	-1.4633	-1.745	-1.8463	-3.1925	-1.4683	-1.8409	-1.5651	-1.5877	-3.1925	GO:0002829
negative regulation of transcription by competitive promoter binding	Any process that stops, prevents, or reduces the frequency, rate or extent of DNA-dependent transcription using a mechanism that involves direct competition for interaction with a promoter binding site.	biological_process	-2.6173	-1.9077	-2.295	-2.9539	-1.8226	-2.0327	-2.3561	-3.1595	-3.1595	GO:0010944
negative regulation of stress-activated MAPK cascade	Any process that stops, prevents, or reduces the frequency, rate or extent of signal transduction mediated by the stress-activated MAPK cascade.	biological_process	0	2.1516	1.5581	3.0721	2.6598	2.0605	1.9842	2.0291	3.0721	GO:0032873
negative regulation of signal transduction by p53 class mediator	Any process that stops, prevents or reduces the frequency, rate or extent of signal transduction by p53 class mediator.	biological_process	-0.7567	0	-0.0415	0	-2.4443	0	0	0	-2.4443	GO:1901797
negative regulation of protein ubiquitination	Any process that stops, prevents, or reduces the frequency, rate or extent of the addition of ubiquitin groups to a protein.	biological_process	0.1319	-1.3913	2.2436	0.6305	0.0256	1.1542	0.654	0	2.2436	GO:0031397
negative regulation of protein catabolic process	Any process that stops, prevents, or reduces the frequency, rate or extent of the chemical reactions and pathways resulting in the breakdown of a protein by the destruction of the native, active configuration, with or without the hydrolysis of peptide bonds.	biological_process	-0.62	-1.1866	-1.5789	-0.6298	-2.5746	1.2576	-1.4214	-1.3188	-2.5746	GO:0042177
negative regulation of proteasomal ubiquitin-dependent protein catabolic process	Any process that stops, prevents, or reduces the frequency, rate or extent of the breakdown of a protein or peptide by hydrolysis of its peptide bonds, initiated by the covalent attachment of ubiquitin, and mediated by the proteasome.	biological_process	0.0529	-1.3058	-1.0675	-0.3908	-1.5467	-0.6334	-2.5224	1.058	-2.5224	GO:0032435
negative regulation of phospholipase activity	Any process that decreases the frequency, rate or extent of phospholipase activity, the hydrolysis of a phospholipid.	biological_process	-0.2801	-1.0239	-1.1077	-1.1406	-0.4412	-2.8672	-0.5728	-0.5333	-2.8672	GO:0010519
negative regulation of oxidoreductase activity	Any process that stops or reduces the rate of oxidoreductase activity, the catalysis of an oxidation-reduction (redox) reaction, a reversible chemical reaction in which the oxidation state of an atom or atoms within a molecule is altered.	biological_process	-0.2228	0.623	-1.2204	-1.1878	-2.3202	0	1.3278	0.2736	-2.3202	GO:0051354
negative regulation of organelle organization	Any process that decreases the frequency, rate or extent of a process involved in the formation, arrangement of constituent parts, or disassembly of an organelle.	biological_process	-0.2475	-2.3036	0.5854	0	-1.3879	-2.7743	1.406	-0.7107	-2.7743	GO:0010639
negative regulation of nitric oxide biosynthetic process	Any process that stops, prevents, or reduces the frequency, rate or extent of the chemical reactions and pathways resulting in the formation of nitric oxide.	biological_process	-0.6861	-1.3253	-1.9233	-1.9648	-2.1611	-0.9856	-2.622	-1.7203	-2.622	GO:0045019
negative regulation of neural precursor cell proliferation	Any process that stops, prevents, or reduces the frequency, rate or extent of neural precursor cell proliferation.	biological_process	0	-1.6644	-2.3843	-2.5384	-2.6128	1.3249	-1.7637	0	-2.6128	GO:2000178
negative regulation of myeloid cell apoptotic process	Any process that stops, prevents, or reduces the frequency, rate, or extent of a myeloid cell apoptotic process.	biological_process	-0.9227	-1.1921	-1.4417	-3.0676	-2.0492	1.351	-1.8623	-0.3872	-3.0676	GO:0033033
negative regulation of mitochondrial membrane potential	Any process that stops, prevents, or reduces the frequency, rate or extent of establishment or extent of a mitochondrial membrane potential, the electric potential existing across any mitochondrial membrane arising from charges in the membrane itself and from the charges present in the media on either side of the membrane.	biological_process	0	-1.739	1.4447	2.2846	-2.0242	2.5822	2.694	-2.2421	2.694	GO:0010917
negative regulation of lymphocyte differentiation	Any process that stops, prevents, or reduces the frequency, rate or extent of lymphocyte differentiation.	biological_process	-0.873	-1.1713	-2.3939	0	-1.6712	-0.7052	-0.5863	-0.6873	-2.3939	GO:0045620
negative regulation of leukocyte degranulation	Any process that stops, prevents, or reduces the rate of leukocyte degranulation.	biological_process	-0.6822	-1.4614	-1.4848	-2.4129	0	-1.1745	-1.4631	-1.342	-2.4129	GO:0043301
negative regulation of leukocyte activation	Any process that stops, prevents, or reduces the frequency, rate, or extent of leukocyte activation.	biological_process	-0.8408	-2.3816	-1.8252	-3.1734	-1.3793	1.2648	-1.3287	-1.134	-3.1734	GO:0002695
negative regulation of ion transmembrane transport	Any process that stops, prevents, or reduces the frequency, rate or extent of the directed movement of ions from one side of a membrane to the other.	biological_process	0	0	-0.2958	-1.227	-1.1155	2.3311	-2.3532	-1.249	-2.3532	GO:0034766
negative regulation of interleukin-17 production	Any process that stops, prevents, or reduces the frequency, rate, or extent of production of any member of the interleukin-17 family of cytokines.	biological_process	0	2.5805	-0.6473	-0.1992	-1.5434	-2.2917	-1.7614	0.9304	2.5805	GO:0032700
negative regulation of glial cell apoptotic process	Any process that stops, prevents, or reduces the frequency, rate, or extent of glial cell apoptotic process.	biological_process	0	0.7099	0.8386	1.1757	2.0473	2.4791	1.3669	0.7183	2.4791	GO:0034351
negative regulation of fatty acid transport	Any process that stops, prevents, or reduces the frequency, rate or extent of fatty acid transport.	biological_process	-0.4847	0	-0.8877	-1.429	-1.5353	1.9638	-2.739	-1.8378	-2.739	GO:2000192
negative regulation of cysteine-type endopeptidase activity	Any process that stops, prevents, or reduces the frequency, rate or extent of cysteine-type endopeptidase activity.	biological_process	2.2418	0.7064	0.524	0.9999	0.265	1.5445	1.0187	0	2.2418	GO:2000117
negative regulation of complement activation	Any process that stops, prevents, or reduces the frequency, rate or extent of complement activation.	biological_process	0	2.5663	-0.7644	0	-1.4695	-1.4833	0.7103	-0.2301	2.5663	GO:0045916
negative regulation of centrosome duplication	Any process that decreases the frequency, rate or extent of centrosome duplication. Centrosome duplication is the replication of a centrosome, a structure comprised of a pair of centrioles and peri-centriolar material from which a microtubule spindle apparatus is organized.	biological_process	-0.4802	0.2804	-0.2656	-0.388	0.4215	2.2632	1.5243	2.0674	2.2632	GO:0010826
negative regulation of cellular component organization	Any process that stops, prevents, or reduces the frequency, rate or extent of a process involved in the formation, arrangement of constituent parts, or disassembly of cell structures, including the plasma membrane and any external encapsulating structures such as the cell wall and cell envelope.	biological_process	1.3208	-2.3322	-2.1124	-1.6983	-2.7025	-1.194	-1.5131	-1.1157	-2.7025	GO:0051129
negative regulation of cell cycle arrest	Any process that decreases the rate, frequency, or extent of cell cycle arrest, the process in which the cell cycle is halted during one of the normal phases.	biological_process	-0.0635	-0.2762	-0.928	-0.4985	-2.4357	0.7809	-1.5943	0.5124	-2.4357	GO:0071157
negative regulation of cell aging	Any process that decreases the rate, frequency, or extent of cell aging. Cell aging is the progression of the cell from its inception to the end of its lifespan.	biological_process	0	2.2481	1.7145	2.9392	2.8019	2.0866	2.043	2.0779	2.9392	GO:0090344
negative regulation of catenin import into nucleus	Any process that decreases the rate, frequency or extent of the directed movement of a catenin protein from the cytoplasm into the nucleus.	biological_process	0	-2.0763	0	-1.247	-1.4789	-1.2198	-2.4839	-1.2611	-2.4839	GO:0035414
negative regulation of bone mineralization	Any process that stops, prevents, or reduces the frequency, rate or extent of bone mineralization.	biological_process	-1.0382	-0.9207	-1.5063	-2.1552	-2.3854	-0.6887	-1.4171	-1.6145	-2.3854	GO:0030502
negative regulation of RNA splicing	Any process that stops, prevents, or reduces the frequency, rate or extent of RNA splicing.	biological_process	-1.2642	-1.3201	-2.9333	-3.2153	-2.1491	2.0401	-3.2409	-2.1838	-3.2409	GO:0033119
negative regulation of Notch signaling pathway	Any process that stops, prevents, or reduces the frequency, rate or extent of the Notch signaling pathway.	biological_process	0.1676	-0.6632	-1.7	-1.2986	-2.5582	-2.6089	1.3971	-0.7873	-2.6089	GO:0045746
negative regulation of MHC class II biosynthetic process	Any process that stops, prevents, or reduces the frequency, rate or extent of the chemical reactions and pathways resulting in the formation of MHC class II.	biological_process	0.7575	0.5189	-2.2953	-1.3977	0.7823	-1.8265	-1.6498	-0.7184	-2.2953	GO:0045347
negative regulation of DNA biosynthetic process	Any process that stops, prevents or reduces the frequency, rate or extent of DNA biosynthetic process.	biological_process	0	-2.1938	-1.8095	-1.4563	-1.9848	-2.4779	-0.7155	-1.2246	-2.4779	GO:2000279
negative regulation of B cell activation	Any process that stops, prevents, or reduces the frequency, rate or extent of B cell activation.	biological_process	0	-1.4161	-2.6423	-0.8436	-2.0584	-1.0214	-1.2318	0.2664	-2.6423	GO:0050869
necroptotic process	A programmed necrotic cell death process which begins when a cell receives a signal (e.g. a ligand binding to a death receptor or to a Toll-like receptor), and proceeds through a series of biochemical events (signaling pathways), characterized by activation of receptor-interacting serine/threonine-protein kinase 1 and/or 3 (RIPK1/3, also called RIP1/3), and which typically lead to common morpholo…	biological_process	2.5656	0	1.596	-0.0845	2.4328	-0.8186	-1.4888	-1.8228	2.5656	GO:0070266
natural killer cell mediated cytotoxicity	The directed killing of a target cell by a natural killer cell through the release of granules containing cytotoxic mediators or through the engagement of death receptors.	biological_process	2.2545	-1.4456	-0.9017	-1.4281	-2.2873	-1.362	-1.942	-1.3969	-2.2873	GO:0042267
myofibril	The contractile element of skeletal and cardiac muscle; a long, highly organized bundle of actin, myosin, and other proteins that contracts by a sliding filament mechanism.	cellular_component	0	0	0	0	-1.9327	3.1109	0	0	3.1109	GO:0030016
myeloid leukocyte mediated immunity	Any process involved in the carrying out of an immune response by a myeloid leukocyte.	biological_process	-0.32	-0.5954	-1.425	-2.4433	-0.7715	-0.3638	-0.7567	-1.0168	-2.4433	GO:0002444
myeloid dendritic cell activation	The change in morphology and behavior of a dendritic cell resulting from exposure to a cytokine, chemokine, cellular ligand, or soluble factor.	biological_process	0	-1.4714	-2.4758	-2.4882	-1.8411	0	-2.4953	-0.3744	-2.4953	GO:0001773
myelin sheath adaxonal region	The region of the myelin sheath nearest to the axon.	cellular_component	0.6006	0	1.4771	0	2.62	0	2.3786	-1.4541	2.62	GO:0035749
multivesicular body membrane	The lipid bilayer surrounding a multivesicular body.	cellular_component	0	1.1384	-0.3263	-0.4809	0	2.316	1.4712	0	2.316	GO:0032585
monosaccharide transmembrane transporter activity	Catalysis of the transfer of a monosaccharide from one side of a membrane to the other.	molecular_function	0	-1.2752	-1.7515	-2.2804	-1.5892	1.6378	-1.8613	0.9996	-2.2804	GO:0015145
monosaccharide catabolic process	The chemical reactions and pathways resulting in the breakdown of monosaccharides, polyhydric alcohols containing either an aldehyde or a keto group and between three to ten or more carbon atoms.	biological_process	0	-0.862	-1.7829	-1.7176	-1.5254	1.4307	-2.3107	-0.9487	-2.3107	GO:0046365
mitotic chromosome condensation	The cell cycle process in which chromatin structure is compacted prior to and during mitosis in eukaryotic cells.	biological_process	0	-0.5716	-0.2031	0	-0.2133	-1.9048	-2.5206	-0.194	-2.5206	GO:0007076
mitotic cell cycle phase transition	The cell cycle process by which a cell commits to entering the next mitotic cell cycle phase.	biological_process	0	-0.8099	-0.0035	0	-1.3112	-0.115	-2.5459	-0.3994	-2.5459	GO:0044772
mitotic cell cycle arrest	The process in which the mitotic cell cycle is halted during one of the normal phases (G1, S, G2, M).	biological_process	1.1885	-1.1707	-1.7603	-2.356	-1.6718	-1.0587	0	-1.0235	-2.356	GO:0071850
mitotic anaphase	The cell cycle phase during which chromosomes separate and migrate towards the poles of the spindle the as part of a mitotic cell cycle.	biological_process	0	0	0	0	-1.0352	2.8122	2.2002	0.5652	2.8122	GO:0000090
mitochondrial respiratory chain complex I	A protein complex located in the mitochondrial inner membrane that forms part of the mitochondrial respiratory chain. It contains about 25 different polypeptide subunits, including NADH dehydrogenase (ubiquinone), flavin mononucleotide and several different iron-sulfur clusters containing non-heme iron. The iron undergoes oxidation-reduction between Fe(II) and Fe(III), and catalyzes proton transl…	cellular_component	0	-1.2536	-2.2645	-1.5828	-2.2776	-1.3081	-2.0986	-1.375	-2.2776	GO:0005747
mitochondrial respiratory chain	The protein complexes that form the mitochondrial electron transport system (the respiratory chain), associated with the inner mitochondrial membrane. The respiratory chain complexes transfer electrons from an electron donor to an electron acceptor and are associated with a proton pump to create a transmembrane electrochemical gradient.	cellular_component	0	-1.1976	-2.1685	-2.4525	-2.1178	-1.0227	-2.6726	-2.1329	-2.6726	GO:0005746
mitochondrial proton-transporting ATP synthase complex, coupling factor F(o)	All non-F1 subunits of the mitochondrial hydrogen-transporting ATP synthase, including integral and peripheral mitochondrial inner membrane proteins.	cellular_component	0	-0.6404	-2.9391	-2.0354	-1.6865	-1.3818	-2.9515	-1.4914	-2.9515	GO:0000276
mitochondrial proton-transporting ATP synthase complex	A proton-transporting ATP synthase complex found in the mitochondrial membrane.	cellular_component	0	-0.5953	-2.6932	-1.6428	-1.4369	-1.4136	-2.6249	-1.5794	-2.6932	GO:0005753
mitochondrial membrane part	Any constituent part of a mitochondrial membrane, either of the lipid bilayers that surround the mitochondrion and form the mitochondrial envelope.	cellular_component	0	-1.5705	-1.8091	-1.8025	-1.8991	-0.6059	-2.28	-1.2639	-2.28	GO:0044455
mitochondrial intermembrane space	The region between the inner and outer lipid bilayers of the mitochondrial envelope.	cellular_component	-0.3988	-1.1112	-1.8847	-2.0735	-2.4887	-1.1811	-2.5281	-2.0888	-2.5281	GO:0005758
mitochondrial electron transport, ubiquinol to cytochrome c	The transfer of electrons from ubiquinol to cytochrome c that occurs during oxidative phosphorylation, mediated by the multisubunit enzyme known as complex III.	biological_process	-0.1691	-0.7986	-1.5357	-1.4203	-1.568	-1.2691	-2.4761	-1.6088	-2.4761	GO:0006122
mitochondrial crista	Any of the inward folds of the mitochondrial inner membrane. Their number, extent, and shape differ in mitochondria from different tissues and organisms. They appear to be devices for increasing the surface area of the mitochondrial inner membrane, where the enzymes of electron transport and oxidative phosphorylation are found. Their shape can vary with the respiratory state of the mitochondria.	cellular_component	-1.3304	-0.5212	-1.9422	-3.2677	-1.0882	-0.0784	-1.0656	-1.741	-3.2677	GO:0030061
mitochondrial calcium ion homeostasis	Any process involved in the maintenance of an internal steady state of calcium ions within the cytoplasm of a cell or between mitochondria and their surroundings.	biological_process	0	2.3565	2.1396	2.4129	2.0616	1.6838	2.4756	1.393	2.4756	GO:0051560
mismatch repair	A system for the correction of errors in which an incorrect base, which cannot form hydrogen bonds with the corresponding base in the parent strand, is incorporated into the daughter strand. The mismatch repair system promotes genomic fidelity by repairing base-base mismatches, insertion-deletion loops and heterologies generated during DNA replication and recombination.	biological_process	0	-3.016	-0.6783	-1.0887	1.5896	1.7876	-2.3485	1.3543	-3.016	GO:0006298
methylosome	A large (20 S) protein complex that possesses protein arginine methyltransferase activity and modifies specific arginines to dimethylarginines in the arginine- and glycine-rich domains of several spliceosomal Sm proteins, thereby targeting these proteins to the survival of motor neurons (SMN) complex for assembly into small nuclear ribonucleoprotein (snRNP) core particles. Proteins found in the m…	cellular_component	0	-0.8692	-2.3988	-1.4888	-1.8109	-0.7949	-3.1505	-0.823	-3.1505	GO:0034709
metaphase/anaphase transition of mitotic cell cycle	The cell cycle process in which a cell progresses from metaphase to anaphase during mitosis, triggered by the destruction of mitotic cyclins.	biological_process	0	-0.1094	0	0	-1.1654	-0.4409	-2.5627	-0.7143	-2.5627	GO:0007091
metalloendopeptidase inhibitor activity	Stops, prevents or reduces the activity of metalloendopeptidases, enzymes that catalyze the hydrolysis of nonterminal peptide bonds in a polypeptide chain and contain a chelated metal ion at their active sites which is essential to their catalytic activity.	molecular_function	-0.426	-1.2407	-1.0761	-0.553	-0.7375	-2.4214	-2.2494	-1.0732	-2.4214	GO:0008191
metallochaperone activity	Assists in the delivery of metal ions to target proteins or compartments.	molecular_function	-0.9332	-1.8004	-1.7165	-2.2642	-1.9716	2.3939	-2.4812	-2.2271	-2.4812	GO:0016530
meiotic cohesin complex	A cohesin complex that mediates sister chromatid cohesion during meiosis; has a subunit composition distinct from that of the mitotic cohesin complex.	cellular_component	0	-0.2299	0	0.3012	0	2.5454	0.6144	0	2.5454	GO:0030893
meiotic chromosome segregation	The process in which genetic material, in the form of chromosomes, is organized into specific structures and then physically separated and apportioned to two or more sets during M phase of the meiotic cell cycle.	biological_process	-0.1445	0	0	0.523	-0.6349	-2.9063	1.4446	0	-2.9063	GO:0045132
maturation of SSU-rRNA from tricistronic rRNA transcript (SSU-rRNA, 5.8S rRNA, LSU-rRNA)	Any process involved in the maturation of a precursor Small SubUnit (SSU) ribosomal RNA (rRNA) molecule into a mature SSU-rRNA molecule from the pre-rRNA molecule originally produced as a tricistronic rRNA transcript that contains the Small Subunit (SSU) rRNA, 5.8S rRNA, and the Large Subunit (LSU) in that order from 5' to 3' along the primary transcript.	biological_process	0	-1.6361	-3.4712	-3.0085	-2.2953	-0.7325	-3.5364	-2.2015	-3.5364	GO:0000462
maturation of 5.8S rRNA from tricistronic rRNA transcript (SSU-rRNA, 5.8S rRNA, LSU-rRNA)	Any process involved in the maturation of an rRNA molecule originally produced as part of a tricistronic rRNA transcript that contained the Small SubUnit (SSU) rRNA, the 5.8S rRNA, and the Large SubUnit (LSU) rRNA, in that order, from 5' to 3' along the primary transcript.	biological_process	0	-0.3425	-2.2439	-0.5318	-0.7712	0	-1.1	-0.0205	-2.2439	GO:0000466
maternal placenta development	Maternally driven process whose specific outcome is the progression of the placenta over time, from its formation to the mature structure. The placenta is an organ of metabolic interchange between fetus and mother, partly of embryonic origin and partly of maternal origin.	biological_process	0	-1.1185	-0.8325	-1.0513	-2.0951	-2.255	-1.5875	-2.2167	-2.255	GO:0001893
maintenance of location in cell	Any process in which a substance or cellular entity, such as a protein complex or organelle, is maintained in a specific location within, or in the membrane of, a cell, and is prevented from moving elsewhere.	biological_process	0	0	-0.5473	-2.0623	-2.6794	-2.5871	-1.5093	-1.5869	-2.6794	GO:0051651
maintenance of DNA repeat elements	Any process involved in sustaining the fidelity and copy number of DNA repeat elements.	biological_process	0	-3.5519	1.728	-1.5957	-1.7555	-1.2881	-2.5659	-1.1805	-3.5519	GO:0043570
macromolecule metabolic process	The chemical reactions and pathways involving macromolecules, any molecule of high relative molecular mass, the structure of which essentially comprises the multiple repetition of units derived, actually or conceptually, from molecules of low relative molecular mass.	biological_process	0.223	-0.1824	-1.9101	1.5116	-2.9958	1.1078	2.4766	-1.5552	-2.9958	GO:0043170
mRNA metabolic process	The chemical reactions and pathways involving mRNA, messenger RNA, which is responsible for carrying the coded genetic 'message', transcribed from DNA, to sites of protein assembly at the ribosomes.	biological_process	0	-1.5907	-3.0768	-2.7278	-2.3706	-1.3054	-2.9768	-1.6913	-3.0768	GO:0016071
mRNA 5'-UTR binding	Interacting selectively and non-covalently with the 5' untranslated region of an mRNA molecule.	molecular_function	0.2401	-1.2029	-1.9482	-1.4488	-2.3067	0.1673	-0.2983	-0.1797	-2.3067	GO:0048027
low-density lipoprotein particle receptor binding	Interacting selectively and non-covalently with a low-density lipoprotein receptor.	molecular_function	-1.7565	-0.5656	-1.9999	-2.2552	-2.2264	-1.726	-2.4515	-1.3815	-2.4515	GO:0050750
long-chain fatty acid biosynthetic process	The chemical reactions and pathways resulting in the formation of long-chain fatty acids, any fatty acid with a chain length between C13 and C22.	biological_process	-2.1032	-2.2544	-1.9458	-0.8257	-1.4837	-1.2831	-0.053	-0.7723	-2.2544	GO:0042759
lipoxin metabolic process	The chemical reactions and pathways involving a lipoxin. A lipoxin is a non-classic eicosanoid and signalling molecule that has four conjugated double bonds and is derived from arachidonic acid.	biological_process	-2.1167	-1.4374	-2.2593	-1.2693	-1.4007	-1.1796	-1.6021	-1.9902	-2.2593	GO:2001300
lipopolysaccharide-mediated signaling pathway	A series of molecular signals initiated by the binding of a lipopolysaccharide (LPS) to a receptor on the surface of a target cell, and ending with regulation of a downstream cellular process, e.g. transcription. Lipopolysaccharides are major components of the outer membrane of Gram-negative bacteria, making them prime targets for recognition by the immune system.	biological_process	0.7853	-1.3746	-1.0048	-0.947	-1.1354	-2.2526	-1.2229	0	-2.2526	GO:0031663
lipopolysaccharide receptor activity	Combining with a lipopolysaccharide and transmitting the signal across the cell membrane to initiate a change in cell activity. Lipopolysaccharides (LPS) are major components of the outer membrane of Gram-negative bacteria, making them prime targets for recognition by the immune system.	molecular_function	-1.1342	-1.872	-1.2175	-1.2095	-1.4512	-2.7249	-1.9909	-0.0691	-2.7249	GO:0001875
lipid particle	An intracellular non-membrane-bounded organelle comprising a matrix of coalesced lipids surrounded by a phospholipid monolayer. May include associated proteins.	cellular_component	-1.9856	-1.2763	-2.4654	-1.3273	-1.574	-0.6912	-2.2756	-1.6348	-2.4654	GO:0005811
leukocyte migration involved in inflammatory response	The movement of a leukocyte within or between different tissues and organs of the body contributing to an inflammatory response.	biological_process	-0.066	-1.0404	-1.2232	-0.7464	-0.8671	-2.1874	-1.4105	-2.5984	-2.5984	GO:0002523
leukocyte differentiation	The process in which a relatively unspecialized hemopoietic precursor cell acquires the specialized features of a leukocyte. A leukocyte is an achromatic cell of the myeloid or lymphoid lineages capable of ameboid movement, found in blood or other tissue.	biological_process	0.1756	-1.5765	-3.2757	-2.0149	-2.4772	0.7906	-1.6524	1.4335	-3.2757	GO:0002521
leukocyte activation involved in immune response	A change in morphology and behavior of a leukocyte resulting from exposure to a specific antigen, mitogen, cytokine, cellular ligand, or soluble factor, leading to the initiation or perpetuation of an immune response.	biological_process	0	-2.2909	-1.2067	-0.0895	-0.426	-2.2225	-1.3577	0	-2.2909	GO:0002366
large ribosomal subunit	The larger of the two subunits of a ribosome. Two sites on the ribosomal large subunit are involved in translation, namely the aminoacyl site (A site) and peptidyl site (P site).	cellular_component	-0.3522	-1.9512	-3.3327	-2.6871	-2.4345	-1.5266	-2.7214	-2.1472	-3.3327	GO:0015934
keratinocyte migration	The directed movement of a keratinocyte, epidermal cells which synthesize keratin, from one site to another.	biological_process	0	0.1103	-1.3955	-1.5266	-1.4468	-2.2691	1.7611	-0.2811	-2.2691	GO:0051546
isoprenoid biosynthetic process	The chemical reactions and pathways resulting in the formation of any isoprenoid compound, isoprene (2-methylbuta-1,3-diene) or compounds containing or derived from linked isoprene (3-methyl-2-butenylene) residues.	biological_process	0	-1.5718	-1.4402	-1.2582	-2.7418	-1.7943	-2.2156	-1.2034	-2.7418	GO:0008299
iron-sulfur cluster assembly	The incorporation of iron and exogenous sulfur into a metallo-sulfur cluster.	biological_process	0	-0.7399	-0.4831	-1.2474	-0.6903	2.2929	1.3825	-2.3182	-2.3182	GO:0016226
intrinsic component of organelle membrane	The component of the organelle membrane consisting of the gene products that have some covalently attached part (e.g. peptide sequence or GPI anchor) which spans or is embedded in one or both leaflets of the membrane.	cellular_component	-1.7347	0	-2.4461	-1.3624	-1.1338	-1.2069	1.4688	-0.0372	-2.4461	GO:0031300
intrinsic apoptotic signaling pathway in response to endoplasmic reticulum stress	A series of molecular signals in which an intracellular signal is conveyed to trigger the apoptotic death of a cell. The pathway is induced in response to a stimulus indicating endoplasmic reticulum (ER) stress, and ends when the execution phase of apoptosis is triggered. ER stress usually results from the accumulation of unfolded or misfolded proteins in the ER lumen.	biological_process	-0.6292	-2.3412	-2.1732	-1.5093	-2.3271	1.3539	-2.0635	-1.4057	-2.3412	GO:0070059
intramolecular oxidoreductase activity, transposing C=C bonds	Catalysis of an oxidation-reduction (redox) reaction in which the hydrogen donor and acceptor are the same molecule, one or more carbon-carbon double bonds in the molecule are rearranged, and no oxidized product appears.	molecular_function	-0.5052	-1.3501	-1.0248	0	-1.8711	1.4375	-3.5661	-0.4277	-3.5661	GO:0016863
intramolecular oxidoreductase activity	Catalysis of an oxidation-reduction (redox) reaction in which the hydrogen donor and acceptor are the same molecule, and no oxidized product appears.	molecular_function	-1.7196	-1.6448	-1.5187	-0.5426	-2.0203	0.9959	2.493	-1.1363	2.493	GO:0016860
internal protein amino acid acetylation	The addition of an acetyl group to a non-terminal amino acid in a protein.	biological_process	-1.8588	-1.8103	-2.9109	-0.988	-1.4397	1.1285	-2.5672	-1.9951	-2.9109	GO:0006475
interleukin-18 production	The appearance of interleukin-18 due to biosynthesis or secretion following a cellular stimulus, resulting in an increase in its intracellular or extracellular levels.	biological_process	1.519	2.5727	-1.5559	1.1055	-0.8668	-1.2735	1.4343	1.8768	2.5727	GO:0032621
interleukin-1 secretion	The regulated release of interleukin-1 from a cell. Interleukin 1 is produced mainly by activated macrophages; it stimulates thymocyte proliferation by inducing interleukin 2 release and it is involved in the inflammatory response.	biological_process	0.9815	2.6515	0.7148	0.4567	1.6379	1.7088	1.1998	1.4493	2.6515	GO:0050701
interleukin-1 production	The appearance of interleukin-1 due to biosynthesis or secretion following a cellular stimulus, resulting in an increase in its intracellular or extracellular levels.	biological_process	-1.0348	3.1862	1.416	1.0527	1.994	2.2468	1.396	1.4113	3.1862	GO:0032612
interleukin-1 beta production	The appearance of interleukin-1 beta due to biosynthesis or secretion following a cellular stimulus, resulting in an increase in its intracellular or extracellular levels.	biological_process	1.1405	3.1265	2.0505	-1.7989	-2.8103	2.9694	1.3745	2.5172	3.1265	GO:0032611
intercalated disc	A complex cell-cell junction at which myofibrils terminate in cardiomyocytes; mediates mechanical and electrochemical integration between individual cardiomyocytes. The intercalated disc contains regions of tight mechanical attachment (fasciae adherentes and desmosomes) and electrical coupling (gap junctions) between adjacent cells.	cellular_component	0	0	0	0	1.4988	3.1231	0	0	3.1231	GO:0014704
integral component of mitochondrial membrane	The component of the mitochondrial membrane consisting of the gene products that have some part that penetrates at least one leaflet of the membrane bilayer. This component includes gene products that are buried in the bilayer with no exposure outside the bilayer.	cellular_component	-0.0829	2.2809	1.9151	-2.3339	-1.8609	1.164	1.8384	0.1423	-2.3339	GO:0032592
integral component of cytoplasmic side of endoplasmic reticulum membrane	The component of the endoplasmic reticulum membrane consisting of the gene products having some part that penetrates the membrane bilayer, with the bulk residing on the cytoplasmic side of the membrane.	cellular_component	0	0.8438	1.002	0	1.686	2.3424	1.6421	0.4079	2.3424	GO:0071458
insulin-responsive compartment	A small membrane-bounded vesicle that releases its contents by exocytosis in response to insulin stimulation; the contents are enriched in GLUT4, IRAP and VAMP2.	cellular_component	-0.0735	-0.782	-1.3675	-2.3167	1.9769	2.2805	-2.4944	1.8501	-2.4944	GO:0032593
insulin-like growth factor receptor binding	Interacting selectively and non-covalently with the insulin-like growth factor receptor.	molecular_function	-0.4209	-0.7604	-1.8663	-2.2561	-1.4616	-1.4655	-1.7541	-1.4245	-2.2561	GO:0005159
innate immune response in mucosa	Any process of the innate immune response that takes place in the mucosal tissues.	biological_process	-0.5834	-1.0799	-3.3032	-2.4669	-1.9672	-1.1303	-2.8413	-2.6319	-3.3032	GO:0002227
induction of positive chemotaxis	Any process that initiates the directed movement of a motile cell or organism towards a higher concentration in a concentration gradient of a specific chemical.	biological_process	0	-0.0579	0.9009	0	1.0954	2.3108	0.4962	0	2.3108	GO:0050930
indole-containing compound metabolic process	The chemical reactions and pathways involving compounds that contain an indole (2,3-benzopyrrole) skeleton.	biological_process	0	-0.9778	-0.5399	-2.2844	-1.404	0.1792	-1.2584	0	-2.2844	GO:0042430
hydrogen peroxide catabolic process	The chemical reactions and pathways resulting in the breakdown of hydrogen peroxide (H2O2).	biological_process	-0.008	-0.8637	-1.8979	-1.734	-3.6129	-0.9215	-1.8877	-1.7687	-3.6129	GO:0042744
host cell	A cell within a host organism. Includes the host plasma membrane and any external encapsulating structures such as the host cell wall and cell envelope.	cellular_component	2.8055	0	-0.0505	0	0.0939	1.4942	1.2566	0	2.8055	GO:0043657
histone mRNA metabolic process	The chemical reactions and pathways involving an mRNA encoding a histone.	biological_process	0	-0.8988	-1.8144	-1.1983	-1.3466	-1.0525	-2.4052	-0.6514	-2.4052	GO:0008334
histone deacetylation	The modification of histones by removal of acetyl groups.	biological_process	-1.1993	-1.9199	-2.128	-2.5241	-1.379	-1.3073	-1.5179	-1.672	-2.5241	GO:0016575
granular component	A structure found in the nucleolus, which contains nearly completed preribosomal particles destined for the cytoplasm.	cellular_component	3.3446	0	-0.8322	-1.6508	-1.2237	-1.1959	-0.9477	0	3.3446	GO:0001652
glycoprotein catabolic process	The chemical reactions and pathways resulting in the breakdown of glycoproteins, any protein that contains covalently bound glycose (i.e. monosaccharide) residues; the glycose occurs most commonly as oligosaccharide or fairly small polysaccharide but occasionally as monosaccharide.	biological_process	0	-1.2907	-0.439	0	-2.5661	-0.8115	-0.5829	-1.0974	-2.5661	GO:0006516
glycogen metabolic process	The chemical reactions and pathways involving glycogen, a polydisperse, highly branched glucan composed of chains of D-glucose residues in alpha-(1->4) glycosidic linkage, joined together by alpha-(1->6) glycosidic linkages.	biological_process	-0.7171	-0.9734	-1.7792	-1.3627	-2.436	1.5428	2.1319	-2.189	-2.436	GO:0005977
glycogen catabolic process	The chemical reactions and pathways resulting in the breakdown of glycogen, a polydisperse, highly branched glucan composed of chains of D-glucose residues.	biological_process	0	-0.4311	-2.0985	-1.2454	-2.3874	-1.4352	2.0323	-2.0452	-2.3874	GO:0005980
glycogen biosynthetic process	The chemical reactions and pathways resulting in the formation of glycogen, a polydisperse, highly branched glucan composed of chains of D-glucose residues.	biological_process	0	-1.3865	-3.1967	-2.1944	-2.5769	1.9308	-2.7627	-2.0604	-3.1967	GO:0005978
glutamine family amino acid catabolic process	The chemical reactions and pathways resulting in the breakdown of amino acids of the glutamine family, comprising arginine, glutamate, glutamine and proline.	biological_process	-1.8396	0	0.381	0	-1.8025	1.3652	2.2514	0	2.2514	GO:0009065
glucose import in response to insulin stimulus	The directed movement of the hexose monosaccharide glucose into a cell as a result of an insulin stimulus.	biological_process	0	0	-0.4346	-1.5424	-0.3894	1.9279	-2.4107	-0.692	-2.4107	GO:0044381
generation of precursor metabolites and energy	The chemical reactions and pathways resulting in the formation of precursor metabolites, substances from which energy is derived, and any process involved in the liberation of energy from these substances.	biological_process	-0.1462	-1.4603	-1.9165	-1.4199	-2.21	1.2115	-2.3692	-1.9497	-2.3692	GO:0006091
ganglioside biosynthetic process	The chemical reactions and pathways resulting in the formation of ceramide oligosaccharides carrying in addition to other sugar residues, one or more sialic acid residues.	biological_process	0	1.5087	0.992	0.6589	1.4791	2.2832	2.0706	1.5415	2.2832	GO:0001574
formation of translation preinitiation complex	The joining of the small ribosomal subunit, ternary complex, and mRNA.	biological_process	0	-1.2296	-2.2779	-2.4327	-2.7563	-0.5906	-2.4835	-1.3588	-2.7563	GO:0001731
ferric iron binding	Interacting selectively and non-covalently with ferric iron, Fe(III).	molecular_function	0	-1.5137	-2.2971	-1.9711	-2.0281	-1.5343	-1.7792	-2.0014	-2.2971	GO:0008199
farnesyltranstransferase activity	Catalysis of the reaction: 2-trans,6-trans-farnesyl diphosphate + isopentenyl diphosphate = diphosphate + geranylgeranyl diphosphate.	molecular_function	0.4162	-1.9246	-1.6608	-1.7655	-3.1247	-2.3174	-1.4421	-1.7437	-3.1247	GO:0004311
eyelid development in camera-type eye	The progression of the eyelid in a camera-type eye from its formation to the mature state. The eyelid is a membranous cover that helps protect and lubricate the eye.	biological_process	-0.8928	-0.6229	-2.4268	-1.4115	1.3707	0	-1.0206	-0.3963	-2.4268	GO:0061029
eye photoreceptor cell differentiation	The process in which a relatively unspecialized cell acquires the specialized features of a photoreceptor cell, as found in the eye, the primary visual organ of most organisms.	biological_process	-0.9391	0	-1.2771	-3.1943	-1.3604	0	-0.1393	-1.9213	-3.1943	GO:0001754
extrinsic component of mitochondrial inner membrane	The component of mitochondrial inner membrane consisting of gene products and protein complexes that are loosely bound to one of its surfaces, but not integrated into the hydrophobic region.	cellular_component	0	0	0	-0.229	2.2517	1.4376	-1.2975	0.4381	2.2517	GO:0031314
extracellular membrane-bounded organelle	Organized structure of distinctive morphology and function, bounded by a lipid bilayer membrane and occurring outside the cell.	cellular_component	2.5938	0.01	-0.7509	-0.8139	0.5879	-1.4811	-1.6077	-0.9481	2.5938	GO:0065010
extracellular fibril organization	A process that is carried out at the cellular level which results in the assembly, arrangement of constituent parts, or disassembly of extracellular fibrils, extracellular matrix material consisting of polysaccharides and/or proteins.	biological_process	0	0	-0.5709	-0.6853	-3.225	-1.1575	0	-0.7514	-3.225	GO:0043206
execution phase of apoptosis	A stage of the apoptotic process that starts with the controlled breakdown of the cell through the action of effector caspases or other effector molecules (e.g. cathepsins, calpains etc.). Key steps of the execution phase are rounding-up of the cell, retraction of pseudopodes, reduction of cellular volume (pyknosis), chromatin condensation, nuclear fragmentation (karyorrhexis), plasma membrane bl…	biological_process	1.288	1.3757	-1.4633	-0.0885	-0.9968	1.5396	2.5892	-1.7595	2.5892	GO:0097194
eukaryotic translation initiation factor 3 complex, eIF3m	An eukaryotic translation initiation factor 3 complex that contains the PCI-domain protein eIF3m.	cellular_component	-0.4021	-1.2555	-2.079	-2.0467	-2.9938	-0.7411	-2.1929	-0.8343	-2.9938	GO:0071541
eukaryotic translation initiation factor 3 complex	A complex of several polypeptides that plays at least two important roles in protein synthesis: First, eIF3 binds to the 40S ribosome and facilitates loading of the Met-tRNA/eIF2.GTP ternary complex to form the 43S preinitiation complex. Subsequently, eIF3 apparently assists eIF4 in recruiting mRNAs to the 43S complex. The eIF3 complex contains five conserved core subunits, and may contain severa…	cellular_component	0	-0.8335	-1.8029	-2.2624	-2.7652	-0.2603	-1.9501	-0.7008	-2.7652	GO:0005852
eukaryotic 48S preinitiation complex	A protein complex composed of the small ribosomal subunit, eIF3, eIF1A, methionyl-initiatior methionine and a capped mRNA. The complex is initially positioned at the 5'-end of the capped mRNA.	cellular_component	0	-0.927	-1.8376	-2.3425	-2.7692	-0.4167	-2.0986	-0.8264	-2.7692	GO:0033290
eukaryotic 43S preinitiation complex	A protein complex composed of the 40S ribosomal subunit plus eIF1A, eIF3, and eIF2-GTP-bound methionyl-initiator methionine tRNA.	cellular_component	0	-0.8085	-1.7439	-2.2169	-2.7407	-0.2709	-1.956	-0.6871	-2.7407	GO:0016282
estrous cycle phase	The progression of physiological phases, occurring in the endometrium during the estrous cycle that recur at regular intervals during the reproductive years. The estrous cycle is an ovulation cycle where the endometrium is resorbed if pregnancy does not occur.	biological_process	-1.3667	-1.2654	-2.1117	-1.5999	-1.7676	-3.2132	1.7421	-2.3617	-3.2132	GO:0060206
erythrocyte homeostasis	Any process of regulating the production and elimination of erythrocytes within an organism.	biological_process	0	-1.5493	-2.6772	-2.4009	-2.6262	-1.8375	-2.9623	-2.0053	-2.9623	GO:0034101
epsilon DNA polymerase complex	A heterotetrameric DNA polymerase complex that catalyzes processive DNA synthesis in the absence of PCNA, but is further stimulated in the presence of PCNA. The complex contains a large catalytic subunit and three small subunits, and is best characterized in Saccharomyces, in which the subunits are named Pol2p, Dpb2p, Dpb3p, and Dpb4p. Some evidence suggests that DNA polymerase epsilon is the lea…	cellular_component	0	-0.0323	-2.3116	-0.286	-1.3851	-0.409	-1.1223	-0.8402	-2.3116	GO:0008622
epoxide hydrolase activity	Catalysis of the reaction: an epoxide + H2O = a glycol.	molecular_function	0	-0.6407	-1.7631	-0.9097	-0.8439	-0.8408	-1.9135	-2.4612	-2.4612	GO:0004301
epithelial tube morphogenesis	The process in which the anatomical structures of a tube are generated and organized from an epithelium. Epithelial tubes transport gases, liquids and cells from one site to another and form the basic structure of many organs and tissues, with tube shape and organization varying from the single-celled excretory organ in Caenorhabditis elegans to the branching trees of the mammalian kidney and ins…	biological_process	0.0074	-2.2483	0.1854	0	1.1426	1.6238	0.8785	1.0261	-2.2483	GO:0060562
entrainment of circadian clock	The synchronization of a circadian rhythm to environmental time cues such as light.	biological_process	0	0	-2.2582	-0.5537	-1.5364	0	0	0	-2.2582	GO:0009649
endoplasmic reticulum calcium ion homeostasis	Any process involved in the maintenance of an internal steady state of calcium ions within the endoplasmic reticulum of a cell or between the endoplasmic reticulum and its surroundings.	biological_process	1.0761	2.2937	-1.9133	0.6491	1.7835	1.1583	1.5804	1.2668	2.2937	GO:0032469
endopeptidase activator activity	Increases the activity of an endopeptidase, any enzyme that hydrolyzes nonterminal peptide bonds in polypeptides.	molecular_function	0	-1.1609	-2.1437	-2.0387	-2.7236	-1.4841	-2.1355	-1.4608	-2.7236	GO:0061133
electron transport chain	A process in which a series of electron carriers operate together to transfer electrons from donors to any of several different terminal electron acceptors to generate a transmembrane electrochemical gradient.	biological_process	0	1.7022	-1.1595	-1.4327	-1.3756	0	1.4585	-2.2652	-2.2652	GO:0022900
double-stranded DNA binding	Interacting selectively and non-covalently with double-stranded DNA.	molecular_function	0.1822	1.2152	-0.9028	-2.2733	1.5127	1.3393	1.6006	0.7444	-2.2733	GO:0003690
double-strand break repair	The repair of double-strand breaks in DNA via homologous and nonhomologous mechanisms to reform a continuous DNA helix.	biological_process	0	1.4939	1.2734	2.3947	2.0568	-1.5481	-1.7962	0.9793	2.3947	GO:0006302
development of primary female sexual characteristics	The process whose specific outcome is the progression of the primary female sexual characteristics over time, from their formation to the mature structure. The primary female sexual characteristics are the ovaries, and they develop in response to sex hormone secretion.	biological_process	-2.323	-1.705	-1.4167	-0.6857	-1.6339	1.8395	-0.5345	-1.5634	-2.323	GO:0046545
detection of biotic stimulus	The series of events in which a biotic stimulus, one caused or produced by a living organism, is received and converted into a molecular signal.	biological_process	0.4885	2.5006	-1.5494	0.3686	-0.965	-1.4424	-1.2985	0.8142	2.5006	GO:0009595
deoxyribonucleoside metabolic process	The chemical reactions and pathways involving any one of a family of organic molecules consisting of a purine or pyrimidine base covalently bonded to a sugar deoxyribose (a deoxyribonucleoside).	biological_process	0	3.3197	-1.861	-0.819	-0.8336	2.6663	-2.1407	-1.551	3.3197	GO:0009120
death	A permanent cessation of all vital functions: the end of life; can be applied to a whole organism or to a part of an organism.	biological_process	0.4102	-0.3679	0	-0.4422	-3.302	-1.2657	0	-1.4073	-3.302	GO:0016265
cytosolic small ribosomal subunit	The small subunit of a ribosome located in the cytosol.	cellular_component	0	-2.0611	-3.7955	-3.4858	-2.5779	-1.5436	-3.7858	-2.4448	-3.7955	GO:0000181
cytosolic ribosome	A ribosome located in the cytosol.	cellular_component	0	-1.674	-3.1092	-2.4174	-1.8465	-1.8214	-3.25	-1.6878	-3.25	GO:0022626
cytosolic large ribosomal subunit	The large subunit of a ribosome located in the cytosol.	cellular_component	0	-1.8279	-3.4473	-3.6188	-2.8663	-1.4639	-3.9949	-2.6459	-3.9949	GO:0000180
cytoplasmic sequestering of NF-kappaB	The selective interaction of the transcription factor NF-kappaB with specific molecules in the cytoplasm, thereby inhibiting its translocation into the nucleus.	biological_process	0	-1.2671	-1.4036	-1.4749	-2.8599	-1.4668	-1.5933	1.1536	-2.8599	GO:0007253
cytokine production involved in immune response	The appearance of a cytokine due to biosynthesis or secretion following a cellular stimulus contributing to an immune response, resulting in an increase in its intracellular or extracellular levels.	biological_process	0.0072	1.8849	-1.6739	-0.9891	-2.5132	-2.5459	-1.2553	-1.6089	-2.5459	GO:0002367
cytochrome-c oxidase activity	Catalysis of the reaction: 4 ferrocytochrome c + O2 + 4 H+ = 4 ferricytochrome c + 2 H2O.	molecular_function	0	-1.3662	-2.1512	-2.5767	-2.5381	-1.1117	-2.6396	-1.9663	-2.6396	GO:0004129
cysteine-type endopeptidase inhibitor activity involved in apoptotic process	Stops, prevents or reduces the activity of a cysteine-type endopeptidase involved in the apoptotic process.	molecular_function	0	-0.9872	-1.3679	-1.2786	-2.5739	1.3831	-1.522	-1.3365	-2.5739	GO:0043027
cysteine-type endopeptidase inhibitor activity	Stops, prevents or reduces the activity of a cysteine-type endopeptidase, any enzyme that hydrolyzes peptide bonds in polypeptides by a mechanism in which the sulfhydryl group of a cysteine residue at the active center acts as a nucleophile.	molecular_function	-0.3749	-0.2775	-0.8795	-1.8581	-2.5922	-1.6485	-0.4844	-1.318	-2.5922	GO:0004869
cristae formation	The assembly of cristae, the inwards folds of the inner mitochondrial membrane.	biological_process	1.4796	-1.2623	0.8789	-0.849	0.8218	2.3957	1.0345	0	2.3957	GO:0042407
contractile fiber	Fibers, composed of actin, myosin, and associated proteins, found in cells of smooth or striated muscle.	cellular_component	0	-0.2738	-1.3901	-1.3333	-2.4917	-1.2483	-0.9427	-1.8759	-2.4917	GO:0043292
contact inhibition	The cellular process in which cells stop growing or dividing in response to increased cell density.	biological_process	-2.3748	-1.4624	-1.2217	-0.6259	-1.2995	-0.9635	-0.1046	-1.1537	-2.3748	GO:0060242
collagen metabolic process	The chemical reactions and pathways involving collagen, any of a group of fibrous proteins of very high tensile strength that form the main component of connective tissue in animals. Collagen is highly enriched in glycine (some regions are 33% glycine) and proline, occurring predominantly as 3-hydroxyproline (about 20%).	biological_process	1.2615	-0.1974	0	0	-2.4405	2.0505	0.5273	-0.6381	-2.4405	GO:0032963
clathrin-mediated endocytosis	An endocytosis process that begins when material is taken up into clathrin-coated pits, which then pinch off to form clathrin-coated endocytic vesicles.	biological_process	-0.3164	2.2487	-0.7038	0	0.9486	-1.8091	1.2782	0	2.2487	GO:0072583
chromaffin granule	Specialized secretory vesicle found in the cells of adrenal glands and various other organs, which is concerned with the synthesis, storage, metabolism, and secretion of epinephrine and norepinephrine.	cellular_component	-0.3747	-1.0465	-1.9482	-2.788	-1.6285	-3.134	-0.6953	-1.3189	-3.134	GO:0042583
chondrocyte development	The process whose specific outcome is the progression of a chondrocyte over time, from its commitment to its mature state. Chondrocyte development does not include the steps involved in committing a chondroblast to a chondrocyte fate.	biological_process	0.7204	-2.1259	-1.1524	-1.1263	-1.3808	1.4436	-2.6347	1.2187	-2.6347	GO:0002063
chaperonin-containing T-complex	A multisubunit ring-shaped complex that mediates protein folding in the cytosol without a cofactor.	cellular_component	0	-0.022	0	-1.145	-1.4709	-1.3302	-2.3366	-0.7016	-2.3366	GO:0005832
centromeric sister chromatid cohesion	The cell cycle process in which the sister chromatids of a replicated chromosome are joined along the length of the centromeric region of the chromosome.	biological_process	0	-3.5991	1.2319	-1.8364	-1.4629	-1.3339	-2.7294	-1.161	-3.5991	GO:0070601
centromeric DNA binding	Interacting selectively and non-covalently with a centromere, a region of chromosome where the spindle fibers attach during mitosis and meiosis.	molecular_function	-0.4516	0.6694	2.3327	0.0696	0.6826	0	0	2.9422	2.9422	GO:0019237
cellular senescence	A cell aging process stimulated in response to cellular stress, whereby normal cells lose the ability to divide through irreversible cell cycle arrest.	biological_process	0.5011	0.1602	-2.1206	-0.9783	-2.5855	0.8758	1.6723	0.5413	-2.5855	GO:0090398
cellular response to lipoteichoic acid	Any process that results in a change in state or activity of a cell (in terms of movement, secretion, enzyme production, gene expression, etc.) as a result of a lipoteichoic acid stimulus; lipoteichoic acid is a major component of the cell wall of gram-positive bacteria and typically consists of a chain of glycerol-phosphate repeating units linked to a glycolipid anchor.	biological_process	0.4481	-1.9125	-0.8039	-0.3195	-1.3587	-2.4294	-1.3678	-0.4235	-2.4294	GO:0071223
cellular response to interleukin-6	Any process that results in a change in state or activity of a cell (in terms of movement, secretion, enzyme production, gene expression, etc.) as a result of an interleukin-6 stimulus.	biological_process	-1.0118	-0.9753	-1.6992	-2.7472	-1.6852	-0.1272	-0.6817	-1.4319	-2.7472	GO:0071354
cellular response to interleukin-4	Any process that results in a change in state or activity of a cell (in terms of movement, secretion, enzyme production, gene expression, etc.) as a result of an interleukin-4 stimulus.	biological_process	0.1031	-1.6149	-2.1649	-2.191	-2.4335	-1.6972	-2.7124	-1.2177	-2.7124	GO:0071353
cellular response to interferon-gamma	Any process that results in a change in state or activity of a cell (in terms of movement, secretion, enzyme production, gene expression, etc.) as a result of an interferon-gamma stimulus. Interferon gamma is the only member of the type II interferon found so far.	biological_process	1.498	2.5774	-1.6871	-0.8441	-1.6474	1.3887	-2.0736	-1.0394	2.5774	GO:0071346
cellular response to extracellular stimulus	Any process that results in a change in state or activity of a cell (in terms of movement, secretion, enzyme production, gene expression, etc.) as a result of an extracellular stimulus.	biological_process	-0.0207	-0.4133	-0.8938	-1.2323	-0.8526	-2.2805	-1.1788	-0.7024	-2.2805	GO:0031668
cellular protein complex disassembly	The disaggregation of a protein complex into its constituent components, occurring at the level of an individual cell. Protein complexes may have other associated non-protein prosthetic groups, such as nucleic acids, metal ions or carbohydrate groups.	biological_process	0	-2.3741	0.0033	-0.7755	0	1.021	1.1391	0	-2.3741	GO:0043624
cellular nitrogen compound biosynthetic process	The chemical reactions and pathways resulting in the formation of organic and inorganic nitrogenous compounds.	biological_process	2.7521	-1.6237	-1.3813	-1.9361	-1.6064	-1.7319	-2.6428	-0.6949	2.7521	GO:0044271
cell-cell adhesion mediated by integrin	The attachment of one cell to another cell via an integrin, a heterodimeric adhesion receptor formed by the non-covalent association of particular alpha and beta subunits.	biological_process	0	1.5963	-1.612	0.4156	0.9212	3.0084	0.7779	1.6204	3.0084	GO:0033631
cell growth involved in cardiac muscle cell development	The growth of a cardiac muscle cell, where growth contributes to the progression of the cell over time from its initial formation to its mature state.	biological_process	0.557	1.3271	1.3592	1.2851	-2.6611	1.7929	1.6902	1.777	-2.6611	GO:0061049
catenin import into nucleus	The directed movement of a catenin protein from the cytoplasm into the nucleus.	biological_process	0	-3.214	-0.7141	-1.3412	-1.2565	-1.32	-2.6787	-1.1079	-3.214	GO:0035411
catabolic process	The chemical reactions and pathways resulting in the breakdown of substances, including the breakdown of carbon compounds with the liberation of energy for use by the cell or organism.	biological_process	-0.4948	0	-0.7727	0	-3.2908	-1.5256	0.9461	-1.0422	-3.2908	GO:0009056
cartilage development involved in endochondral bone morphogenesis	The process whose specific outcome is the progression of the cartilage that will provide a scaffold for mineralization of endochondral bones.	biological_process	1.8225	-2.7318	-1.0519	-1.4703	-1.4083	-1.2399	-2.7626	-1.2813	-2.7626	GO:0060351
cardiac muscle tissue growth	The increase in size or mass of a cardiac muscle, where the increase in size or mass has the specific outcome of the progression of the organism over time from one condition to another.	biological_process	0.3543	-1.3078	-1.5534	-1.7585	-3.0586	-1.7192	1.4399	-2.2365	-3.0586	GO:0055017
cAMP response element binding	Interacting selectively and non-covalently with the cyclic AMP response element (CRE), a short palindrome-containing sequence found in the promoters of genes whose expression is regulated in response to cyclic AMP.	molecular_function	0.8962	2.8063	2.4875	1.5551	1.3671	-0.5748	1.7789	0.9629	2.8063	GO:0035497
body fluid secretion	The controlled release of a fluid by a cell or tissue in an animal.	biological_process	0	-2.0544	-3.3135	-0.3286	-1.1659	-0.7743	-1.7684	-2.1736	-3.3135	GO:0007589
blastocyst growth	An increase in size of a blastocyst due to expansion of the blastocoelic cavity cell shape changes and cell proliferation.	biological_process	0	1.3336	-1.6345	-1.5168	2.3776	-1.4379	-1.6602	-1.8376	2.3776	GO:0001832
beta-catenin destruction complex	A cytoplasmic protein complex containing glycogen synthase kinase-3-beta (GSK-3-beta), the adenomatous polyposis coli protein (APC), and the scaffolding protein axin, among others; phosphorylates beta-catenin, targets it for degradation by the proteasome.	cellular_component	0	-1.6551	0.4029	-0.9209	-1.4495	-1.4043	-2.5691	-1.0668	-2.5691	GO:0030877
base-excision repair, AP site formation	The formation of an AP site, a deoxyribose sugar with a missing base, by DNA glycosylase which recognizes an altered base in DNA and catalyzes its hydrolytic removal. This sugar phosphate is the substrate recognized by the AP endonuclease, which cuts the DNA phosphodiester backbone at the 5' side of the altered site to leave a gap which is subsequently repaired.	biological_process	-2.0391	-2.1325	-0.0734	-1.7326	-1.5518	-1.7133	-1.4403	-2.716	-2.716	GO:0006285
base-excision repair	In base excision repair, an altered base is removed by a DNA glycosylase enzyme, followed by excision of the resulting sugar phosphate. The small gap left in the DNA helix is filled in by the sequential action of DNA polymerase and DNA ligase.	biological_process	-0.5293	-1.6596	-2.2412	-1.9698	-1.8506	-1.6672	-2.0238	-1.6054	-2.2412	GO:0006284
azurophil granule	Primary lysosomal granule found in neutrophil granulocytes. Contains a wide range of hydrolytic enzymes and is released into the extracellular fluid.	cellular_component	-1.3453	-1.1043	-1.4227	-1.0896	-2.9145	0	-0.7147	-0.3656	-2.9145	GO:0042582
armadillo repeat domain binding	Interacting selectively and non-covalently with the armadillo repeat domain of a protein, an approximately 40 amino acid long tandemly repeated sequence motif first identified in the Drosophila segment polarity protein armadillo. Arm-repeat proteins are involved in various processes, including intracellular signalling and cytoskeletal regulation.	molecular_function	0	-1.9298	-0.0706	-0.945	1.2888	1.3662	-3.5735	-1.0085	-3.5735	GO:0070016
arachidonic acid binding	Interacting selectively and non-covalently with arachidonic acid, a straight chain fatty acid with 20 carbon atoms and four double bonds per molecule. Arachidonic acid is the all-Z-(5,8,11,14)-isomer.	molecular_function	-1.658	-1.0396	-2.119	-1.7018	-2.2493	-1.6316	-1.0732	-1.7897	-2.2493	GO:0050544
antioxidant activity	Inhibition of the reactions brought about by dioxygen (O2) or peroxides. Usually the antioxidant is effective because it can itself be more easily oxidized than the substance protected. The term is often applied to components that can trap free radicals, thereby breaking the chain reaction that normally leads to extensive biological damage.	molecular_function	0	-0.9038	-1.6891	-1.4542	-2.8826	-1.5235	-1.5274	-1.3065	-2.8826	GO:0016209
antigen processing and presentation	The process in which an antigen-presenting cell expresses antigen (peptide or lipid) on its cell surface in association with an MHC protein complex.	biological_process	-0.5343	-1.3691	-1.1612	-0.9979	-1.8819	-1.7204	-2.3204	-1.3497	-2.3204	GO:0019882
antigen binding	Interacting selectively and non-covalently with an antigen, any substance which is capable of inducing a specific immune response and of reacting with the products of that response, the specific antibody or specifically sensitized T-lymphocytes, or both. Binding may counteract the biological activity of the antigen.	molecular_function	-0.4783	-1.8049	-0.9772	-0.8703	-1.8444	-2.3282	-2.1734	-1.9308	-2.3282	GO:0003823
antibacterial humoral response	An immune response against bacteria mediated through a body fluid. Examples of this process are the antibacterial humoral responses in Mus musculus and Drosophila melanogaster.	biological_process	-0.5688	-1.7962	-3.1872	-2.5198	-2.0272	-1.2832	-3.045	-3.0989	-3.1872	GO:0019731
anaphase-promoting complex	A ubiquitin ligase complex that degrades mitotic cyclins and anaphase inhibitory protein, thereby triggering sister chromatid separation and exit from mitosis. Substrate recognition by APC occurs through degradation signals, the most common of which is termed the Dbox degradation motif, originally discovered in cyclin B.	cellular_component	0	0	-2.0932	-1.8353	-1.7068	-1.8444	-2.2761	-1.2152	-2.2761	GO:0005680
amyloid precursor protein biosynthetic process	The chemical reactions and pathways resulting in the formation of amyloid precursor protein (APP), the precursor of beta-amyloid, a glycoprotein associated with Alzheimer's disease.	biological_process	-0.4645	2.9196	1.7655	-0.6907	1.5673	-2.0699	2.921	2.0489	2.921	GO:0042983
aminoacyl-tRNA editing activity	The hydrolysis of an incorrectly aminoacylated tRNA.	molecular_function	-0.6919	-1.1179	-3.0302	-1.3125	-0.4596	1.2637	-2.2637	-1.4283	-3.0302	GO:0002161
alpha-glucosidase activity	Catalysis of the hydrolysis of terminal, non-reducing alpha-(1->4)-linked alpha-D-glucose residues with release of alpha-D-glucose.	molecular_function	-0.0936	-0.6187	-0.1341	-0.2368	-2.7962	-0.2432	-0.0194	-1.7556	-2.7962	GO:0004558
alpha-beta T cell differentiation	The process in which a precursor cell type acquires the specialized features of an alpha-beta T cell. An alpha-beta T cell is a T cell that expresses an alpha-beta T cell receptor complex.	biological_process	0	-1.409	-0.4751	-0.1064	0.6997	2.3481	0.9022	0.01	2.3481	GO:0046632
aerobic respiration	The enzymatic release of energy from organic compounds (especially carbohydrates and fats) which requires oxygen as the terminal electron acceptor.	biological_process	-0.2074	-0.8766	-2.0227	-2.261	-2.1346	-1.8587	-2.3121	-1.769	-2.3121	GO:0009060
adenylyltransferase activity	Catalysis of the transfer of an adenylyl group to an acceptor.	molecular_function	2.3513	-1.7743	-1.3641	-1.6731	-1.4138	-2.3276	-1.5474	-1.226	2.3513	GO:0070566
adenylate cyclase binding	Interacting selectively and non-covalently with the enzyme adenylate cyclase.	molecular_function	0	-2.3724	-1.2503	-0.886	-1.4313	-1.617	-1.2414	-0.8811	-2.3724	GO:0008179
activation of Ras GTPase activity	Any process that initiates the activity of an inactive GTPase of the Ras superfamily through the replacement of GDP by GTP.	biological_process	0	-0.279	1.2477	-1.3071	1.5565	2.0293	2.5421	1.4663	2.5421	GO:0032856
Y-form DNA binding	Interacting selectively and non-covalently with segment of DNA shaped like a Y. This shape occurs when DNA contains a region of paired double-stranded DNA on one end and a region of unpaired DNA strands on the opposite end.	molecular_function	-0.2911	2.0969	1.8172	-1.0148	2.7098	0	0	0.7459	2.7098	GO:0000403
UMP biosynthetic process	The chemical reactions and pathways resulting in the formation of UMP, uridine monophosphate.	biological_process	2.9505	3.8902	1.4316	-1.7381	1.8148	2.0213	-2.4158	-2.4356	3.8902	GO:0006222
U4 snRNP	A ribonucleoprotein complex that contains small nuclear RNA U4.	cellular_component	0	-1.016	-2.3977	-1.5861	-1.5864	-0.9527	-2.6289	-0.6649	-2.6289	GO:0005687
U1 snRNP	A ribonucleoprotein complex that contains small nuclear RNA U1.	cellular_component	0	-0.8262	-2.2298	-1.5482	-1.7317	1.2975	-3.0247	-0.8771	-3.0247	GO:0005685
Toll-like receptor binding	Interacting selectively and non-covalently with a Toll-like protein, a pattern recognition receptor that binds pattern motifs from a variety of microbial sources to initiate an innate immune response.	molecular_function	0	-2.5506	-1.8517	-1.6571	-2.0181	-0.8055	-1.5599	-2.509	-2.5506	GO:0035325
TRAPP complex	A large complex that acts as a tethering factor involved in transporting vesicles from the ER through the Golgi to the plasma membrane. A TRAPP (transport protein particle) complex has a core set of proteins which are joined by specific subunits depending on the cellular component where a given TRAPP complex is active.	cellular_component	-0.9593	-1.4153	-1.8419	-1.9799	-2.5655	-1.2495	-1.6267	-3.2121	-3.2121	GO:0030008
TORC1 complex	A protein complex that contains at least TOR (target of rapamycin) and Raptor (regulatory-associated protein of TOR), or orthologs of, in complex with other signaling components. Mediates the phosphorylation and activation of S6K. In Saccharomyces, the complex contains Kog1p, Lst8p, Tco89p, and either Tor1p or Tor2p.	cellular_component	0	0.9574	0.4149	0.0509	-1.7117	2.3174	1.8751	0.2235	2.3174	GO:0031931
T cell receptor V(D)J recombination	The process in which T cell receptor V, D, and J, or V and J gene segments, depending on the specific locus, are recombined within a single locus utilizing the conserved heptamer and nonomer recombination signal sequences (RSS).	biological_process	0	-0.9673	0	0	0.677	2.2994	0.4366	0	2.2994	GO:0033153
SRP-dependent cotranslational protein targeting to membrane	The targeting of proteins to a membrane that occurs during translation and is dependent upon two key components, the signal-recognition particle (SRP) and the SRP receptor. SRP is a cytosolic particle that transiently binds to the endoplasmic reticulum (ER) signal sequence in a nascent protein, to the large ribosomal unit, and to the SRP receptor in the ER membrane.	biological_process	0	-1.8402	-3.497	-3.3364	-2.6068	-1.46	-3.6713	-2.3843	-3.6713	GO:0006614
SAGA-type complex	A histone acetyltransferase complex that acetylates nucleosomal H3 and H2B and is required for the expression of a subset of Pol II-transcribed genes. The budding yeast complex includes the acetyltransferase Gcn5p, several proteins of the Spt and Ada families, and several TBP-associate proteins (TAFs); analogous complexes in other species have analogous compositions, and usually contain homologs …	cellular_component	0	-1.4828	-1.3655	-2.0908	-2.2621	-1.2875	-1.6811	-1.0529	-2.2621	GO:0070461
Rab protein signal transduction	A series of molecular signals within the cell that are mediated by a member of the Rab family of proteins switching to a GTP-bound active state.	biological_process	0	-1.2092	-1.4351	1.9502	2.3853	1.6623	1.5796	0.4561	2.3853	GO:0032482
RNA polymerase II transcription corepressor activity	Interacting selectively and non-covalently with an RNA polymerase II repressing transcription factor and also with the RNA polymerase II basal transcription machinery in order to stop, prevent, or reduce the frequency, rate or extent of transcription. Cofactors generally do not bind DNA, but rather mediate protein-protein interactions between repressive transcription factors and the basal transcr…	molecular_function	0	-0.4602	-1.8689	-2.703	-1.672	1.3882	-1.9871	-0.7203	-2.703	GO:0001106
RNA polymerase II distal enhancer sequence-specific DNA binding transcription factor activity	Interacting selectively and non-covalently with a sequence of DNA that is in a distal enhancer region for RNA polymerase II (RNAP II) in order to modulate transcription by RNAP II.	molecular_function	-0.33	2.0235	1.6125	2.9401	2.1539	1.8068	1.7623	1.3018	2.9401	GO:0003705
RNA polymerase II core promoter sequence-specific DNA binding transcription factor activity	Interacting selectively and non-covalently with a specific DNA sequence in an RNA polymerase II (Pol II) core promoter, the region composed of the transcription start site and binding sites for transcription factors of the Pol II basal transcription machinery, in order to modulate transcription by Pol II. The transcription factor may or may not also interact selectively with a protein or macromol…	molecular_function	-2.7464	1.5762	-1.6761	-1.2377	1.3476	-0.7758	-0.9048	-1.5711	-2.7464	GO:0000983
RNA polymerase II core binding	Interacting selectively and non-covalently with RNA polymerase II core enzyme, a multisubunit eukaryotic nuclear RNA polymerase typically composed of twelve subunits.	molecular_function	-0.3448	-2.3013	-1.4722	-1.1653	1.7411	-1.2306	-1.662	-1.4147	-2.3013	GO:0000993
RNA polymerase II activity	Catalysis of the reaction: nucleoside triphosphate + RNA(n) = diphosphate + RNA(n+1). Utilizes a DNA template that contains an RNA polymerase II specific promoter to direct initiation and catalyses DNA-template-directed extension of the 3'-end of an RNA strand by one nucleotide at a time. Can initiate a chain 'de novo'.	molecular_function	0	-0.1478	-2.6088	-1.3037	-2.4942	-0.7841	-1.263	-0.4179	-2.6088	GO:0001055
RNA polyadenylation	The enzymatic addition of a sequence of adenylyl residues at the 3' end of an RNA molecule.	biological_process	1.2916	-1.8257	-2.2927	-1.0374	-1.3589	-0.5597	-0.8619	0.6226	-2.2927	GO:0043631
RNA metabolic process	The cellular chemical reactions and pathways involving RNA, ribonucleic acid, one of the two main type of nucleic acid, consisting of a long, unbranched macromolecule formed from ribonucleotides joined in 3',5'-phosphodiester linkage.	biological_process	0	-1.526	-3.0308	-2.5907	-2.335	-1.2569	-2.9266	-1.5662	-3.0308	GO:0016070
RNA catabolic process	The chemical reactions and pathways resulting in the breakdown of RNA, ribonucleic acid, one of the two main type of nucleic acid, consisting of a long, unbranched macromolecule formed from ribonucleotides joined in 3',5'-phosphodiester linkage.	biological_process	1.2755	-0.6641	-2.1451	-2.1224	-2.4735	-1.36	-2.1296	-1.1265	-2.4735	GO:0006401
P granule	A small cytoplasmic, non-membranous RNA/protein complex aggregates in the primordial germ cells of many higher eukaryotes.	cellular_component	-1.7795	0	0	0	0	0	-0.6141	-2.4112	-2.4112	GO:0043186
NADPH oxidation	A metabolic process that results in the oxidation of reduced nicotinamide adenine dinucleotide, NADPH, to the oxidized form, NADP.	biological_process	-0.6064	-1.3535	-1.771	-0.219	-2.3984	0.107	1.6076	-0.7523	-2.3984	GO:0070995
MutLalpha complex binding	Interacting selectively and non-covalently with the mismatch repair complex MutLalpha.	molecular_function	-1.3233	-2.0702	2.2008	1.2603	1.5523	-2.3937	-2.0219	-1.2306	-2.3937	GO:0032405
Mre11 complex	Trimeric protein complex that possesses endonuclease activity; involved in meiotic recombination, DNA repair and checkpoint signaling. In Saccharomyces cerevisiae, the complex comprises Mre11p, Rad50p, and Xrs2p; complexes identified in other species generally contain proteins orthologous to the Saccharomyces cerevisiae proteins.	cellular_component	2.3987	1.322	3.9367	-2.7789	2.2786	1.1763	-1.8054	-2.3183	3.9367	GO:0030870
IkappaB kinase complex	A trimeric protein complex that phosphorylates inhibitory-kappaB (I-kappaB) proteins. The complex is composed of two kinase subunits (alpha and beta) and a regulatory gamma subunit (also called NEMO). In a resting state, NF-kappaB dimers are bound to inhibitory IKB proteins, sequestering NF-kappaB in the cytoplasm. Phosphorylation of I-kappaB targets I-kappaB for ubiquitination and proteasomal de…	cellular_component	0	1.0099	1.6369	2.1401	1.7516	2.2692	2.1244	1.8254	2.2692	GO:0008385
I-kappaB phosphorylation	The process of introducing a phosphate group into an inhibitor of kappa B (I-kappaB) protein. Phosphorylation of I-kappaB targets I-kappaB for ubiquitination and proteasomal degradation, thus releasing bound NF-kappaB dimers, which can translocate to the nucleus to bind DNA and regulate transcription.	biological_process	-0.5786	1.2068	0.6724	-0.3361	0.9662	-2.3787	1.6263	0.5554	-2.3787	GO:0007252
I-SMAD binding	Interacting selectively and non-covalently with an inhibitory SMAD signaling protein.	molecular_function	-0.5775	-2.9738	-2.0118	-1.2125	1.5043	1.3675	3.4453	-1.2736	3.4453	GO:0070411
I band	A region of a sarcomere that appears as a light band on each side of the Z disc, comprising a region of the sarcomere where thin (actin) filaments are not overlapped by thick (myosin) filaments; contains actin, troponin, and tropomyosin; each sarcomere includes half of an I band at each end.	cellular_component	0	-0.9582	-0.4383	-0.0412	-2.5398	3.8458	0	0	3.8458	GO:0031674
DNA-directed RNA polymerase II, holoenzyme	Large protein complex composed of the RNA polymerase core complex and a variety of other proteins including transcription factor complexes TFIIA, D, E, F, and H which are required for promoter recognition, and the Mediator subcomplex. Catalyzes the synthesis of eukaryotic pre-mRNA.	cellular_component	0.4684	2.3173	1.4026	0.9061	2.5313	-0.9509	1.5982	1.59	2.5313	GO:0016591
DNA-(apurinic or apyrimidinic site) lyase activity	Catalysis of the cleavage of the C-O-P bond 3' to the apurinic or apyrimidinic site in DNA by a beta-elimination reaction, leaving a 3'-terminal unsaturated sugar and a product with a terminal 5'-phosphate.	molecular_function	-0.3981	-1.0929	-2.1992	-1.9579	-2.0085	-1.4785	-2.5147	-1.7339	-2.5147	GO:0003906
DNA synthesis involved in DNA repair	Synthesis of DNA that proceeds from the broken 3' single-strand DNA end uses the homologous intact duplex as the template.	biological_process	-1.6256	1.195	-2.029	-1.6111	-2.3532	-0.8694	-0.9789	0.7572	-2.3532	GO:0000731
DNA recombinase assembly	The aggregation, arrangement and bonding together of strand exchange proteins (recombinases) into higher order oligomers on single-stranded DNA.	biological_process	0	0.1092	-1.6778	-0.7131	0	-1.2611	-2.5045	0.6278	-2.5045	GO:0000730
DNA packaging	Any process in which DNA and associated proteins are formed into a compact, orderly structure.	biological_process	-1.1739	-1.8108	-3.4012	-0.69	-1.8758	-0.6165	-2.5296	-2.5212	-3.4012	GO:0006323
DNA integration	The process in which a segment of DNA is incorporated into another, usually larger, DNA molecule such as a chromosome.	biological_process	1.1024	1.4626	2.2589	-1.717	2.0219	2.2426	2.4888	1.939	2.4888	GO:0015074
DNA damage response, signal transduction by p53 class mediator resulting in transcription of p21 class mediator	A cascade of processes induced by the cell cycle regulator phosphoprotein p53, or an equivalent protein, resulting in the induction of the transcription of p21 (also known as WAF1, CIP1 and SDI1) or any equivalent protein, in response to the detection of DNA damage.	biological_process	0	-2.2225	1.7017	3.0106	-2.7483	2.1221	-2.1056	2.0423	3.0106	GO:0006978
DNA damage response, detection of DNA damage	The series of events required to receive a stimulus indicating DNA damage has occurred and convert it to a molecular signal.	biological_process	0	-1.8514	-0.1132	-2.2523	-1.6654	-2.1504	-1.661	-0.5049	-2.2523	GO:0042769
DNA conformation change	A cellular process that results in a change in the spatial configuration of a DNA molecule. A conformation change can bend DNA, or alter the, twist, writhe, or linking number of a DNA molecule.	biological_process	-1.0693	-1.2205	-1.5344	-2.4022	-2.6489	-3.2232	-2.1071	-1.1325	-3.2232	GO:0071103
DNA biosynthetic process	The cellular DNA metabolic process resulting in the formation of DNA, deoxyribonucleic acid, one of the two main types of nucleic acid, consisting of a long unbranched macromolecule formed from one or two strands of linked deoxyribonucleotides, the 3'-phosphate group of each constituent deoxyribonucleotide being joined in 3',5'-phosphodiester linkage to the 5'-hydroxyl group of the deoxyribose mo…	biological_process	-0.9993	-1.3619	-2.4347	-3.5389	-2.5086	-0.5044	-1.8203	-1.9434	-3.5389	GO:0071897
DNA binding, bending	The activity of binding selectively and non-covalently to and distorting the original structure of DNA, typically a straight helix, into a bend, or increasing the bend if the original structure was intrinsically bent due to its sequence.	molecular_function	0	2.3136	1.64	-3.0405	-2.5102	2.4549	2.1395	2.0022	-3.0405	GO:0008301
DNA N-glycosylase activity	Catalysis of the removal of damaged bases by cleaving the N-C1' glycosidic bond between the target damaged DNA base and the deoxyribose sugar. The reaction releases a free base and leaves an apurinic/apyrimidinic (AP) site.	molecular_function	-1.0235	-2.0988	-1.6594	-1.5867	-1.8739	-2.0897	-2.4163	-2.3182	-2.4163	GO:0019104
Cul2-RING ubiquitin ligase complex	A ubiquitin ligase complex in which a cullin from the Cul2 subfamily and a RING domain protein form the catalytic core; substrate specificity is conferred by an elongin-BC adaptor and a SOCS/BC box protein.	cellular_component	0	0.613	0.5758	1.0908	2.2576	1.4842	1.7485	0.0559	2.2576	GO:0031462
CTD phosphatase activity	Catalysis of the reaction: phospho-(DNA-directed RNA polymerase) + H2O = (DNA-directed RNA polymerase) + phosphate.	molecular_function	0	0	0.7814	-1.0836	-2.27	0	0.208	0	-2.27	GO:0008420
CD4-positive, alpha-beta T cell activation	The change in morphology and behavior of a CD4-positive, alpha-beta T cell resulting from exposure to a mitogen, cytokine, chemokine, cellular ligand, or an antigen for which it is specific.	biological_process	1.7722	1.2095	-1.2885	-0.5431	-0.7382	-3.1913	-1.5232	-1.8942	-3.1913	GO:0035710
C-C chemokine binding	Interacting selectively and non-covalently with a C-C chemokine; C-C chemokines do not have an amino acid between the first two cysteines of the characteristic four-cysteine motif.	molecular_function	-1.4883	-1.3411	-1.5522	-3.1014	-1.4663	-1.1377	-1.2828	-1.5938	-3.1014	GO:0019957
AU-rich element binding	Interacting selectively and non-covalently with a region of RNA containing frequent adenine and uridine bases.	molecular_function	0.1583	-1.3209	-1.8833	-2.9746	-2.0186	-1.4661	-2.0643	-1.5857	-2.9746	GO:0017091
ATP synthesis coupled proton transport	The transport of protons across a membrane to generate an electrochemical gradient (proton-motive force) that powers ATP synthesis.	biological_process	0	-0.6521	-2.6312	-1.6229	-1.4298	-1.3766	-2.7271	-1.5716	-2.7271	GO:0015986
4 iron, 4 sulfur cluster binding	Interacting selectively and non-covalently with a 4 iron, 4 sulfur (4Fe-4S) cluster; this cluster consists of four iron atoms, with the inorganic sulfur atoms found between the irons and acting as bridging ligands.	molecular_function	-1.08	2.4364	1.1665	-0.8978	0.923	1.4899	1.7157	1.4868	2.4364	GO:0051539
