# Supplementary material for: Correlative Gene Expression to Protective Seroconversion in Rift Valley Fever Vaccinates
Source: PLoS One. 2016 Jan 19;11(1):e0147027. doi: 10.1371/journal.pone.0147027 (PMC4718665; doi:10.1371/journal.pone.0147027)
Supplement: S14 Table — (XLSX) [file pone.0147027.s014.xlsx]

## Sheet: GO_Group_Sorted_Gene_Bayesian_S
Supplementary Table S14: List of genes from significantly scored GO Terms by time pre-serum neutralization using DBGGA with a |Z-score| > 2.24
Symbol	Description	Time -6	Time -5	Time -4	Time -3	Time -2	Time -1	Time 0	Time +1	Max_Score	GO_Group	GO_Group_Description	Probes	Spot_Quality
CCT5	chaperonin containing TCP1, subunit 5 (epsilon)	0.53	-0.93	0	-0.65	-1.27	-0.72	-2.75	-1.83	-2.75	zona pellucida receptor complex	A multisubunit complex comprising the chaperonin-containing T-complex and several other components involved in mediating sperm-oocyte Interaction.	NM_001034595.2
SLC30A9		0.24	1.22	1.65	1.89	2.3	0	1.53	0.9	2.3	zinc ion transport	The directed movement of zinc (Zn) ions into, out of or within a cell, or between cells, by means of some agent such as a transporter or pore.	XM_002688216.2
SLC30A1	solute carrier family 30 (zinc transporter), member 1	0	0	0	-0.22	0	-2.27	0	0	-2.27	zinc ion transport	The directed movement of zinc (Zn) ions into, out of or within a cell, or between cells, by means of some agent such as a transporter or pore.	NM_001205893.1
SLC30A1	solute carrier family 30 (zinc transporter), member 1	0	0	0	-0.22	0	-2.27	0	0	-2.27	zinc ion transmembrane transporter activity	Catalysis of the transfer of zinc (Zn) ions from one side of a membrane to the other.	NM_001205893.1
SLC30A1	solute carrier family 30 (zinc transporter), member 1	0	0	0	-0.22	0	-2.27	0	0	-2.27	zinc ion transmembrane transport	A process in which a zinc ion is transported from one side of a membrane to the other by means of some agent such as a transporter or pore.	NM_001205893.1
ABCC1	ATP-binding cassette, sub-family C (CFTR/MRP), member 1	0	0.26	0	0	0	2.38	1.18	0.41	2.38	xenobiotic-transporting ATPase activity	Catalysis of the reaction: ATP + H2O + xenobiotic(in) = ADP + phosphate + xenobiotic(out).	NM_174223.1
ABCC1	ATP-binding cassette, sub-family C (CFTR/MRP), member 1	0	0.26	0	0	0	2.38	1.18	0.41	2.38	xenobiotic transport	The directed movement of a xenobiotic, a compound foreign to living organisms, into, out of or within a cell, or between cells, by means of some agent such as a transporter or pore.	NM_174223.1
GSTM2	glutathione S-transferase M2 (muscle) (EC:2.5.1.18)	1.38	1.79	3.08	2.59	0.9	1.32	0.97	0.91	3.08	xenobiotic metabolic process	The chemical reactions and pathways involving a xenobiotic compound, a compound foreign to living organisms. Used of chemical compounds, e.g. a xenobiotic chemical, such as a pesticide.	XM_002686150.1
PAPSS2	3'-phosphoadenosine 5'-phosphosulfate synthase 2	-1.96	2.69	1.38	1.11	0	1.29	1.67	1.68	2.69	xenobiotic metabolic process	The chemical reactions and pathways involving a xenobiotic compound, a compound foreign to living organisms. Used of chemical compounds, e.g. a xenobiotic chemical, such as a pesticide.	NM_001076075.1
MAT2B	methionine adenosyltransferase II, beta	0	0	-0.55	-1.44	-1.57	-2.49	-1.5	-1.91	-2.49	xenobiotic metabolic process	The chemical reactions and pathways involving a xenobiotic compound, a compound foreign to living organisms. Used of chemical compounds, e.g. a xenobiotic chemical, such as a pesticide.	NM_001046526.1
MAOA	monoamine oxidase A (EC:1.4.3.4)	-2.5	-1.75	-1.08	-0.8	-1.79	-1.9	-1.04	-1.92	-2.5	xenobiotic metabolic process	The chemical reactions and pathways involving a xenobiotic compound, a compound foreign to living organisms. Used of chemical compounds, e.g. a xenobiotic chemical, such as a pesticide.	NM_181014.2
CYP2J2	cytochrome P450, family 2, subfamily J, polypeptide 2	-1.03	-0.32	0	0	0	-2.52	-1.73	-2.52	-2.52	xenobiotic metabolic process	The chemical reactions and pathways involving a xenobiotic compound, a compound foreign to living organisms. Used of chemical compounds, e.g. a xenobiotic chemical, such as a pesticide.	NM_001038551.1
EPHX2	epoxide hydrolase 2, cytoplasmic (EC:3.3.2.3)	0	-1.18	-2.95	-2.28	-1.36	-1.2	-2.53	-2.17	-2.95	xenobiotic metabolic process	The chemical reactions and pathways involving a xenobiotic compound, a compound foreign to living organisms. Used of chemical compounds, e.g. a xenobiotic chemical, such as a pesticide.	NM_001075534.1
GSTM2	glutathione S-transferase M2 (muscle) (EC:2.5.1.18)	1.38	1.79	3.08	2.59	0.9	1.32	0.97	0.91	3.08	xenobiotic catabolic process	The chemical reactions and pathways resulting in the breakdown of a xenobiotic compound, a compound foreign to living organisms. Used of chemical compounds, e.g. a xenobiotic chemical, such as a pesticide.	XM_002686150.1
ELK3	ELK3, ETS-domain protein (SRF accessory protein 2)	0	2.17	3.73	1.17	0.94	2.01	2.47	2.45	3.73	wound healing	The series of events that restore integrity to a damaged tissue, following an injury.	NM_001081542.1
TGFBR1	transforming growth factor, beta receptor I (activin A receptor type II-like kinase, 53kDa)	0	2.06	2.32	1.08	2.9	0.53	2.37	1.65	2.9	wound healing	The series of events that restore integrity to a damaged tissue, following an injury.	NM_174621.2
S100A8	S100 calcium binding protein A8	-0.21	-1.84	-2.33	-2.11	-2.09	-1.13	-2.08	-2.54	-2.54	wound healing	The series of events that restore integrity to a damaged tissue, following an injury.	NM_001113725.1
CORO1B	coronin, actin binding protein 1B	0	-2.83	-1.65	-2.87	-1.09	-0.06	-2	-1.7	-2.87	wound healing	The series of events that restore integrity to a damaged tissue, following an injury.	NM_001113243.1
SERPINE1	serpin peptidase inhibitor, clade E (nexin, plasminogen activator inhibitor type 1), member 1	-1.08	-1.21	-2.24	-2.48	-1.8	-3.26	-0.9	-1.39	-3.26	wound healing	The series of events that restore integrity to a damaged tissue, following an injury.	NM_174137.2
CCR2	chemokine (C-C motif) receptor 2	-1.83	-1.32	-1.82	-2.78	-0.8	-1.48	-1.32	-2	-2.78	wound healing involved in inflammatory response	The series of events that restore integrity to damaged tissue that contribute to an inflammatory response.	NM_001194959.1
ELK3	ELK3, ETS-domain protein (SRF accessory protein 2)	0	2.17	3.73	1.17	0.94	2.01	2.47	2.45	3.73	wound healing	The series of events that restore integrity to a damaged tissue, following an injury.	NM_001081542.1
TGFBR1	transforming growth factor, beta receptor I (activin A receptor type II-like kinase, 53kDa)	0	2.06	2.32	1.08	2.9	0.53	2.37	1.65	2.9	wound healing	The series of events that restore integrity to a damaged tissue, following an injury.	NM_174621.2
S100A8	S100 calcium binding protein A8	-0.21	-1.84	-2.33	-2.11	-2.09	-1.13	-2.08	-2.54	-2.54	wound healing	The series of events that restore integrity to a damaged tissue, following an injury.	NM_001113725.1
CORO1B	coronin, actin binding protein 1B	0	-2.83	-1.65	-2.87	-1.09	-0.06	-2	-1.7	-2.87	wound healing	The series of events that restore integrity to a damaged tissue, following an injury.	NM_001113243.1
SERPINE1	serpin peptidase inhibitor, clade E (nexin, plasminogen activator inhibitor type 1), member 1	-1.08	-1.21	-2.24	-2.48	-1.8	-3.26	-0.9	-1.39	-3.26	wound healing	The series of events that restore integrity to a damaged tissue, following an injury.	NM_174137.2
GPHN	gephyrin	3.14	1.42	1.27	2.57	1.52	0	0.13	0	3.14	water-soluble vitamin metabolic process	The chemical reactions and pathways involving any of a diverse group of vitamins that are soluble in water.	XM_003586591.1
SLC23A2	solute carrier family 23 (nucleobase transporters), member 2	0	2.3	2.5	2.8	2.01	2.2	2.4	2.88	2.88	water-soluble vitamin metabolic process	The chemical reactions and pathways involving any of a diverse group of vitamins that are soluble in water.	NM_001205430.1
ABCC1	ATP-binding cassette, sub-family C (CFTR/MRP), member 1	0	0.26	0	0	0	2.38	1.18	0.41	2.38	water-soluble vitamin metabolic process	The chemical reactions and pathways involving any of a diverse group of vitamins that are soluble in water.	NM_174223.1
AOX1	aldehyde oxidase 1	-2.34	0.4	-0.88	0	0	-0.45	-0.06	-0.03	-2.34	water-soluble vitamin metabolic process	The chemical reactions and pathways involving any of a diverse group of vitamins that are soluble in water.	NM_176668.2
TCN1		-0.44	-0.52	-1.56	-2.37	-1.93	-2.2	-1.18	-1.3	-2.37	water-soluble vitamin metabolic process	The chemical reactions and pathways involving any of a diverse group of vitamins that are soluble in water.	NM_001193105.1
ACP5	acid phosphatase 5, tartrate resistant	-0.12	-1.69	-2.46	-1.97	-1.73	-0.87	-1.95	-2.31	-2.46	water-soluble vitamin metabolic process	The chemical reactions and pathways involving any of a diverse group of vitamins that are soluble in water.	XM_002688849.2
GIF	gastric intrinsic factor	-0.71	-0.64	-2.38	-1.83	-0.57	-1.74	0	-2.95	-2.95	water-soluble vitamin metabolic process	The chemical reactions and pathways involving any of a diverse group of vitamins that are soluble in water.	NM_001206239.1
FLAD1	RFad1, flavin adenine dinucleotide synthetase, homolog (yeast)	-1.27	-1.5	-1.33	-3.22	-1.5	1.53	-1.63	-1.73	-3.22	water-soluble vitamin metabolic process	The chemical reactions and pathways involving any of a diverse group of vitamins that are soluble in water.	NM_001035039.2
AKR1A1	aldo-keto reductase family 1, member A1 (aldehyde reductase)	-0.9	-1.11	-2.75	-2.14	-2.44	-1.87	-2.3	-2.06	-2.75	water-soluble vitamin biosynthetic process	The chemical reactions and pathways resulting in the formation of any of a diverse group of vitamins that are soluble in water.	NM_001076513.1
ADCY7	adenylate cyclase 7	0.19	0.18	0	0	-1.08	2.54	0.67	0	2.54	water transport	The directed movement of water (H2O) into, out of or within a cell, or between cells, by means of some agent such as a transporter or pore.	NM_174230.2
PRKAR2A	protein kinase, cAMP-dependent, regulatory, type II, alpha	0	-1.36	-2.89	-2.01	-0.94	-0.54	-1.93	-0.79	-2.89	water transport	The directed movement of water (H2O) into, out of or within a cell, or between cells, by means of some agent such as a transporter or pore.	NM_001191367.1
KCNQ5	potassium voltage-gated channel, subfamily Q, member 5	1.01	0.31	1.9	1.86	1.33	2.28	1.96	1.48	2.28	voltage-gated potassium channel complex	A protein complex that forms a transmembrane channel through which potassium ions may cross a cell membrane in response to changes in membrane potential.	XM_002690016.2
KCNJ16	potassium inwardly-rectifying channel, subfamily J, member 16	-2.33	-1.14	-1.96	-2.65	0.58	-2.01	-0.32	-1.27	-2.65	voltage-gated potassium channel complex	A protein complex that forms a transmembrane channel through which potassium ions may cross a cell membrane in response to changes in membrane potential.	NM_001076294.1
KCNQ5	potassium voltage-gated channel, subfamily Q, member 5	1.01	0.31	1.9	1.86	1.33	2.28	1.96	1.48	2.28	voltage-gated potassium channel activity	Catalysis of the transmembrane transfer of a potassium ion by a voltage-gated channel. A voltage-gated channel is a channel whose open state is dependent on the voltage across the membrane in which it is embedded.	XM_002690016.2
KCNK13	potassium channel, subfamily K, member 13	-1.09	3.72	1.6	0	0.37	1.36	1.43	0.79	3.72	voltage-gated ion channel activity	Catalysis of the transmembrane transfer of an ion by a voltage-gated channel. An ion is an atom or group of atoms carrying an electric charge by virtue of having gained or lost one or more electrons. A voltage-gated channel is a channel whose open state is dependent on the voltage across the membrane in which it is embedded.	XM_002691090.1
KCNQ5	potassium voltage-gated channel, subfamily Q, member 5	1.01	0.31	1.9	1.86	1.33	2.28	1.96	1.48	2.28	voltage-gated ion channel activity	Catalysis of the transmembrane transfer of an ion by a voltage-gated channel. An ion is an atom or group of atoms carrying an electric charge by virtue of having gained or lost one or more electrons. A voltage-gated channel is a channel whose open state is dependent on the voltage across the membrane in which it is embedded.	XM_002690016.2
CLIC1	chloride intracellular channel 1	0	-1.63	-2.38	-1.85	-2.41	0	-2.22	-1.8	-2.41	voltage-gated ion channel activity	Catalysis of the transmembrane transfer of an ion by a voltage-gated channel. An ion is an atom or group of atoms carrying an electric charge by virtue of having gained or lost one or more electrons. A voltage-gated channel is a channel whose open state is dependent on the voltage across the membrane in which it is embedded.	NM_001015608.1
KCNJ16	potassium inwardly-rectifying channel, subfamily J, member 16	-2.33	-1.14	-1.96	-2.65	0.58	-2.01	-0.32	-1.27	-2.65	voltage-gated ion channel activity	Catalysis of the transmembrane transfer of an ion by a voltage-gated channel. An ion is an atom or group of atoms carrying an electric charge by virtue of having gained or lost one or more electrons. A voltage-gated channel is a channel whose open state is dependent on the voltage across the membrane in which it is embedded.	NM_001076294.1
CLIC1	chloride intracellular channel 1	0	-1.63	-2.38	-1.85	-2.41	0	-2.22	-1.8	-2.41	voltage-gated chloride channel activity	Catalysis of the transmembrane transfer of a chloride ion by a voltage-gated channel. A voltage-gated channel is a channel whose open state is dependent on the voltage across the membrane in which it is embedded.	NM_001015608.1
SLC23A2	solute carrier family 23 (nucleobase transporters), member 2	0	2.3	2.5	2.8	2.01	2.2	2.4	2.88	2.88	vitamin transporter activity	Enables the directed movement of vitamins into, out of or within a cell, or between cells. A vitamin is one of a number of unrelated organic substances that occur in many foods in small amounts and that are necessary in trace amounts for the normal metabolic functioning of the body.	NM_001205430.1
SLC23A2	solute carrier family 23 (nucleobase transporters), member 2	0	2.3	2.5	2.8	2.01	2.2	2.4	2.88	2.88	vitamin transport	The directed movement of vitamins into, out of or within a cell, or between cells, by means of some agent such as a transporter or pore. A vitamin is one of a number of unrelated organic substances that occur in many foods in small amounts and that are necessary in trace amounts for the normal metabolic functioning of the body.	NM_001205430.1
SLC23A2	solute carrier family 23 (nucleobase transporters), member 2	0	2.3	2.5	2.8	2.01	2.2	2.4	2.88	2.88	vitamin transmembrane transporter activity	Enables the transfer of a vitamin from one side of a membrane to the other.	NM_001205430.1
SLC23A2	solute carrier family 23 (nucleobase transporters), member 2	0	2.3	2.5	2.8	2.01	2.2	2.4	2.88	2.88	vitamin transmembrane transport	The process in which a vitamin is transported from one side of a membrane to the other by means of some agent such as a transporter or pore. A vitamin is one of a number of unrelated organic substances that occur in many foods in small amounts and that are necessary in trace amounts for the normal metabolic functioning of the body.	NM_001205430.1
GPHN	gephyrin	3.14	1.42	1.27	2.57	1.52	0	0.13	0	3.14	vitamin metabolic process	The chemical reactions and pathways involving vitamins. Vitamin is a general term for a number of unrelated organic substances that occur in many foods in small amounts and that are necessary in trace amounts for the normal metabolic functioning of the body. Vitamins may be water-soluble or fat-soluble and usually serve as components of coenzyme systems.	XM_003586591.1
SLC23A2	solute carrier family 23 (nucleobase transporters), member 2	0	2.3	2.5	2.8	2.01	2.2	2.4	2.88	2.88	vitamin metabolic process	The chemical reactions and pathways involving vitamins. Vitamin is a general term for a number of unrelated organic substances that occur in many foods in small amounts and that are necessary in trace amounts for the normal metabolic functioning of the body. Vitamins may be water-soluble or fat-soluble and usually serve as components of coenzyme systems.	NM_001205430.1
NFKB1	nuclear factor of kappa light polypeptide gene enhancer in B-cells 1 (p105)	0	2	1.87	1.52	2.47	0.31	2.1	2.58	2.58	vitamin metabolic process	The chemical reactions and pathways involving vitamins. Vitamin is a general term for a number of unrelated organic substances that occur in many foods in small amounts and that are necessary in trace amounts for the normal metabolic functioning of the body. Vitamins may be water-soluble or fat-soluble and usually serve as components of coenzyme systems.	NM_001076409.1
RXRA	retinoid X receptor, alpha	0	0	0	0	0.09	2.41	1.45	0.75	2.41	vitamin metabolic process	The chemical reactions and pathways involving vitamins. Vitamin is a general term for a number of unrelated organic substances that occur in many foods in small amounts and that are necessary in trace amounts for the normal metabolic functioning of the body. Vitamins may be water-soluble or fat-soluble and usually serve as components of coenzyme systems.	XM_002691687.2
ABCC1	ATP-binding cassette, sub-family C (CFTR/MRP), member 1	0	0.26	0	0	0	2.38	1.18	0.41	2.38	vitamin metabolic process	The chemical reactions and pathways involving vitamins. Vitamin is a general term for a number of unrelated organic substances that occur in many foods in small amounts and that are necessary in trace amounts for the normal metabolic functioning of the body. Vitamins may be water-soluble or fat-soluble and usually serve as components of coenzyme systems.	NM_174223.1
AOX1	aldehyde oxidase 1	-2.34	0.4	-0.88	0	0	-0.45	-0.06	-0.03	-2.34	vitamin metabolic process	The chemical reactions and pathways involving vitamins. Vitamin is a general term for a number of unrelated organic substances that occur in many foods in small amounts and that are necessary in trace amounts for the normal metabolic functioning of the body. Vitamins may be water-soluble or fat-soluble and usually serve as components of coenzyme systems.	NM_176668.2
TCN1		-0.44	-0.52	-1.56	-2.37	-1.93	-2.2	-1.18	-1.3	-2.37	vitamin metabolic process	The chemical reactions and pathways involving vitamins. Vitamin is a general term for a number of unrelated organic substances that occur in many foods in small amounts and that are necessary in trace amounts for the normal metabolic functioning of the body. Vitamins may be water-soluble or fat-soluble and usually serve as components of coenzyme systems.	NM_001193105.1
ACP5	acid phosphatase 5, tartrate resistant	-0.12	-1.69	-2.46	-1.97	-1.73	-0.87	-1.95	-2.31	-2.46	vitamin metabolic process	The chemical reactions and pathways involving vitamins. Vitamin is a general term for a number of unrelated organic substances that occur in many foods in small amounts and that are necessary in trace amounts for the normal metabolic functioning of the body. Vitamins may be water-soluble or fat-soluble and usually serve as components of coenzyme systems.	XM_002688849.2
GIF	gastric intrinsic factor	-0.71	-0.64	-2.38	-1.83	-0.57	-1.74	0	-2.95	-2.95	vitamin metabolic process	The chemical reactions and pathways involving vitamins. Vitamin is a general term for a number of unrelated organic substances that occur in many foods in small amounts and that are necessary in trace amounts for the normal metabolic functioning of the body. Vitamins may be water-soluble or fat-soluble and usually serve as components of coenzyme systems.	NM_001206239.1
FLAD1	RFad1, flavin adenine dinucleotide synthetase, homolog (yeast)	-1.27	-1.5	-1.33	-3.22	-1.5	1.53	-1.63	-1.73	-3.22	vitamin metabolic process	The chemical reactions and pathways involving vitamins. Vitamin is a general term for a number of unrelated organic substances that occur in many foods in small amounts and that are necessary in trace amounts for the normal metabolic functioning of the body. Vitamins may be water-soluble or fat-soluble and usually serve as components of coenzyme systems.	NM_001035039.2
GGCX	gamma-glutamyl carboxylase	0	0	0	0	-1.07	-2.52	0.56	0	-2.52	vitamin binding	Interacting selectively and non-covalently with a vitamin, one of a number of unrelated organic substances that occur in many foods in small amounts and that are necessary in trace amounts for the normal metabolic functioning of the body.	NM_174066.2
RXRA	retinoid X receptor, alpha	0	0	0	0	0.09	2.41	1.45	0.75	2.41	vitamin D receptor binding	Interacting selectively and non-covalently with the vitamin D receptor, a nuclear receptor that mediates the action of vitamin D by binding DNA and controlling the transcription of hormone-sensitive genes.	XM_002691687.2
TOB2	transducer of ERBB2, 2	0	-0.89	-1.87	-2.73	-1.63	0	-1.4	-1.81	-2.73	vitamin D receptor binding	Interacting selectively and non-covalently with the vitamin D receptor, a nuclear receptor that mediates the action of vitamin D by binding DNA and controlling the transcription of hormone-sensitive genes.	NM_001083387.1
TAF7	TAF7 RNA polymerase II, TATA box binding protein (TBP)-associated factor, 55kDa	0	-1.26	-2.5	-3.35	-1.02	-2	-1.48	-1.37	-3.35	vitamin D receptor binding	Interacting selectively and non-covalently with the vitamin D receptor, a nuclear receptor that mediates the action of vitamin D by binding DNA and controlling the transcription of hormone-sensitive genes.	NM_001046028.1
NFKB1	nuclear factor of kappa light polypeptide gene enhancer in B-cells 1 (p105)	0	2	1.87	1.52	2.47	0.31	2.1	2.58	2.58	vitamin D biosynthetic process	The chemical reactions and pathways resulting in the formation of vitamin D, any of a group of related, fat-soluble compounds that are derived from delta-5,7 steroids and play a central role in calcium metabolism. Specific forms of vitamin D include calciferol (ergocalciferol; vitamin D2) and cholecalciferol (calciol; vitamin D3).	NM_001076409.1
MYO9A		2.31	4.18	4.3	3.87	1.83	0.23	2.87	1.12	4.3	visual perception	The series of events required for an organism to receive a visual stimulus, convert it to a molecular signal, and recognize and characterize the signal. Visual stimuli are detected in the form of photons and are processed to form an image.	XM_002690529.2
ABLIM1	actin-binding LIM protein 1	0.23	-2.44	0.33	-0.22	-1.03	2.59	1.35	1.15	2.59	visual perception	The series of events required for an organism to receive a visual stimulus, convert it to a molecular signal, and recognize and characterize the signal. Visual stimuli are detected in the form of photons and are processed to form an image.	XM_002698530.2
PDE6D	phosphodiesterase 6D, cGMP-specific, rod, delta	0.9	1.06	1.38	1.58	0	0.82	0.28	2.45	2.45	visual perception	The series of events required for an organism to receive a visual stimulus, convert it to a molecular signal, and recognize and characterize the signal. Visual stimuli are detected in the form of photons and are processed to form an image.	NM_174420.2
OAT	ornithine aminotransferase (gyrate atrophy)	0	0	0	-0.74	0	-2.75	-1.65	0	-2.75	visual perception	The series of events required for an organism to receive a visual stimulus, convert it to a molecular signal, and recognize and characterize the signal. Visual stimuli are detected in the form of photons and are processed to form an image.	NM_001034240.1
ROM1	retinal outer segment membrane protein 1	-2.52	-0.2	-1.69	-3.62	-1.87	-2.09	-1.72	-2.35	-3.62	visual perception	The series of events required for an organism to receive a visual stimulus, convert it to a molecular signal, and recognize and characterize the signal. Visual stimuli are detected in the form of photons and are processed to form an image.	NM_174174.3
CDH23	cadherin 23 (otocadherin)	-1.67	-2	-1.82	-2.83	-3.74	0	-1.03	-1.92	-3.74	visual perception	The series of events required for an organism to receive a visual stimulus, convert it to a molecular signal, and recognize and characterize the signal. Visual stimuli are detected in the form of photons and are processed to form an image.	NM_001191206.1
RXRA	retinoid X receptor, alpha	0	0	0	0	0.09	2.41	1.45	0.75	2.41	visceral serous pericardium development	The progression of the visceral serous pericardium from its formation to the mature structure. The visceral serous pericardium is the inner layer of the pericardium.	XM_002691687.2
CEACAM1	CEA-related cell adhesion molecule 1	1.66	0.66	0.36	0	-1.43	1.58	1.53	2.26	2.26	virus receptor activity	Combining with a virus component and mediating entry of the virus into the cell.	NM_205788.1
ITGB6	integrin, beta 6	0	-1.42	-2.43	-0.4	-1.62	-0.47	-2.31	-1.37	-2.43	virus receptor activity	Combining with a virus component and mediating entry of the virus into the cell.	NM_174698.2
CD55		0	2.31	-2.29	-0.79	-0.72	-2.75	0	-0.94	-2.75	virus receptor activity	Combining with a virus component and mediating entry of the virus into the cell.	NM_001030303.1
PPIA	peptidylprolyl isomerase A	0	-2.24	-3.37	-3.04	-1.93	-1.92	-2.39	-1.54	-3.37	virion assembly	A late phase of the viral life cycle during which all the components necessary for the formation of a mature virion collect at a particular site in the cell and the basic structure of the virus particle is formed.	XM_002690516.1
RPS27A	ribosomal protein S27a	0	-1.86	-4.52	-3.02	-1.47	-1.4	-3.57	-2.69	-4.52	virion assembly	A late phase of the viral life cycle during which all the components necessary for the formation of a mature virion collect at a particular site in the cell and the basic structure of the virus particle is formed.	NM_174778.1
SNRPD3	small nuclear ribonucleoprotein D3 polypeptide 18kDa	0	-1.53	-3.19	-2.06	-2.37	-0.66	-3.17	-1.7	-3.19	virion	The complete fully infectious extracellular virus particle.	NM_001076479.1
RPL10	ribosomal protein L10	0	-1.75	-2.3	-2	-2.08	-1.85	-2.19	-0.61	-2.3	viral transcription	The process by which a viral genome, or part of a viral genome, is transcribed within the host cell.	NM_174760.2
RPS2	ribosomal protein S2	0	-1.09	-2.41	-1.33	-2.03	-1.29	-2.49	-1.46	-2.49	viral transcription	The process by which a viral genome, or part of a viral genome, is transcribed within the host cell.	NM_001033613.1
RPS5	ribosomal protein S5	-0.37	-1.52	-2.44	-1.89	-2.52	-0.56	-2.38	-1.95	-2.52	viral transcription	The process by which a viral genome, or part of a viral genome, is transcribed within the host cell.	NM_001015531.1
RPL6	ribosomal protein L6	0	-1.77	-2.54	-1.9	-1.94	-1.61	-2.42	-1.31	-2.54	viral transcription	The process by which a viral genome, or part of a viral genome, is transcribed within the host cell.	NM_001031756.1
RPS18	ribosomal protein S18	0	-0.92	-2.64	-1.64	-2.03	0	-1.55	-1.07	-2.64	viral transcription	The process by which a viral genome, or part of a viral genome, is transcribed within the host cell.	NM_001033614.1
RPL39	ribosomal protein L39	-2.07	-0.38	-2.68	-2.44	-2.58	-1.16	-2.18	-1.86	-2.68	viral transcription	The process by which a viral genome, or part of a viral genome, is transcribed within the host cell.	NM_001105455.1
RPS14	ribosomal protein S14	0	-1.42	-2.69	-1.32	-2.16	0	-1.71	-1.62	-2.69	viral transcription	The process by which a viral genome, or part of a viral genome, is transcribed within the host cell.	NM_001077830.1
RPL14	ribosomal protein L14	0	-2.06	-2.74	-2.06	-1.38	-0.74	-2.21	-1.06	-2.74	viral transcription	The process by which a viral genome, or part of a viral genome, is transcribed within the host cell.	NM_001034674.1
RPL9	ribosomal protein L9	0	-1.13	-2.71	-1.92	-1.44	-1.18	-2.78	-0.79	-2.78	viral transcription	The process by which a viral genome, or part of a viral genome, is transcribed within the host cell.	NM_001024469.2
RPS15	ribosomal protein S15	0	-1.68	-2.49	-1.9	-2.14	-0.5	-2.78	-2.26	-2.78	viral transcription	The process by which a viral genome, or part of a viral genome, is transcribed within the host cell.	NM_001024541.1
RPL29	ribosomal protein L29	0	-0.61	-2.21	0	-2.78	0	-2.33	-1.81	-2.78	viral transcription	The process by which a viral genome, or part of a viral genome, is transcribed within the host cell.	NM_001014862.2
RPL28	ribosomal protein L28	0	-1.61	-1.85	-1.96	-2.87	0	-1.54	-1.44	-2.87	viral transcription	The process by which a viral genome, or part of a viral genome, is transcribed within the host cell.	NM_001035503.1
RPS6	ribosomal protein S6	0	-1.87	-2.89	-2.5	-2.12	-1.81	-2.49	-0.19	-2.89	viral transcription	The process by which a viral genome, or part of a viral genome, is transcribed within the host cell.	XM_003586371.1
RPL8	ribosomal protein L8	0	-1.69	-2.67	-2.16	-2.93	-0.31	-2.7	-2.07	-2.93	viral transcription	The process by which a viral genome, or part of a viral genome, is transcribed within the host cell.	NM_001034625.1
RPL10A	ribosomal protein L10A	0	-1.69	-2.93	-2.39	-1.72	-1.19	-1.96	-0.79	-2.93	viral transcription	The process by which a viral genome, or part of a viral genome, is transcribed within the host cell.	NM_001015647.1
RPS19	ribosomal protein S19	-1.17	-1.41	-2.97	-2.45	-1.86	0	-1.89	-2.61	-2.97	viral transcription	The process by which a viral genome, or part of a viral genome, is transcribed within the host cell.	NM_001037467.1
RPS11	ribosomal protein S11	0	-1.36	-2.98	-1.79	-2.48	-0.86	-2.2	-0.33	-2.98	viral transcription	The process by which a viral genome, or part of a viral genome, is transcribed within the host cell.	NM_001024568.1
RPS10	ribosomal protein S10	-0.49	-2.12	-2.98	-2.5	-2.19	-0.49	-2.89	-2.49	-2.98	viral transcription	The process by which a viral genome, or part of a viral genome, is transcribed within the host cell.	NM_001034716.1
RPL13	ribosomal protein L13	0	-1.68	-2.93	-2.79	-1.7	-1.03	-3.02	-1.62	-3.02	viral transcription	The process by which a viral genome, or part of a viral genome, is transcribed within the host cell.	NM_001015543.1
RPL12	ribosomal protein L12	0	-2.11	-2.95	-3.11	-1.17	-1.35	-2.55	-0.77	-3.11	viral transcription	The process by which a viral genome, or part of a viral genome, is transcribed within the host cell.	NM_205797.1
RPS26	ribosomal protein S26	-0.55	-1.22	-3.13	-2.62	-1.4	-1.03	-2.29	-1.86	-3.13	viral transcription	The process by which a viral genome, or part of a viral genome, is transcribed within the host cell.	NM_001015561.2
RPL27	ribosomal protein L27	0	-2.49	-3.13	-3.09	-2.07	-1.7	-2.83	-2.38	-3.13	viral transcription	The process by which a viral genome, or part of a viral genome, is transcribed within the host cell.	NM_001034051.1
RPLP2	ribosomal protein, large, P2	0	-1.79	-2.89	-2.78	-1.75	-1.28	-3.14	-2	-3.14	viral transcription	The process by which a viral genome, or part of a viral genome, is transcribed within the host cell.	NM_174788.3
RPS16	ribosomal protein S16	-0.29	-1.8	-3.01	-2.44	-2.4	-1.54	-3.15	-2.03	-3.15	viral transcription	The process by which a viral genome, or part of a viral genome, is transcribed within the host cell.	NM_001033624.1
RPL13A	ribosomal protein L13a	-0.37	-1.75	-3.15	-2.84	-2.63	-0.75	-2.65	-2.44	-3.15	viral transcription	The process by which a viral genome, or part of a viral genome, is transcribed within the host cell.	NM_001076998.1
RPL35	ribosomal protein L35	0	-2.06	-2.92	-3.19	-2.17	-0.46	-2.92	-2.91	-3.19	viral transcription	The process by which a viral genome, or part of a viral genome, is transcribed within the host cell.	NM_001034495.1
RPL37A	ribosomal protein L37a	0	-1.66	-2.89	-2.82	-2.08	-1.2	-3.25	-2.79	-3.25	viral transcription	The process by which a viral genome, or part of a viral genome, is transcribed within the host cell.	NM_001035008.1
RPL35A	ribosomal protein L35a	0	-1.22	-3.26	-1.42	-2.27	-1.18	-2.61	-1.68	-3.26	viral transcription	The process by which a viral genome, or part of a viral genome, is transcribed within the host cell.	NM_001025321.2
RPL27A	ribosomal protein L27a	-0.45	-1.73	-3.11	-2.9	-2.14	-1.56	-3.28	-1.88	-3.28	viral transcription	The process by which a viral genome, or part of a viral genome, is transcribed within the host cell.	NM_001024471.1
RPS12	ribosomal protein S12	0	-1.77	-2.97	-2.99	-1.48	-1.64	-3.35	-2.07	-3.35	viral transcription	The process by which a viral genome, or part of a viral genome, is transcribed within the host cell.	NM_001014387.1
RPL17	ribosomal protein L17	-0.74	-1.92	-3.39	-3.28	-2.04	-1.17	-2.51	-2.05	-3.39	viral transcription	The process by which a viral genome, or part of a viral genome, is transcribed within the host cell.	NM_001034459.1
RPL31	ribosomal protein L31	-1.07	-2.18	-3.41	-3.3	-2.66	-2.39	-2.44	-2.72	-3.41	viral transcription	The process by which a viral genome, or part of a viral genome, is transcribed within the host cell.	NM_001025341.2
RPS21	ribosomal protein S21	0	-1.31	-3.41	-2.17	-1.75	-0.37	-2.54	-1.88	-3.41	viral transcription	The process by which a viral genome, or part of a viral genome, is transcribed within the host cell.	NM_001040581.1
RPL23	ribosomal protein L23	0	-1.58	-3.46	-2.95	-1.69	-1.32	-3.2	-2.33	-3.46	viral transcription	The process by which a viral genome, or part of a viral genome, is transcribed within the host cell.	NM_001035014.1
RPS3A	ribosomal protein S3A	-0.88	-1.83	-3.52	-3.05	-1.41	-1.22	-2.68	-2.21	-3.52	viral transcription	The process by which a viral genome, or part of a viral genome, is transcribed within the host cell.	NM_001034038.1
RPL3	ribosomal protein L3	0	-1.17	-2.08	-2.37	-3.53	-0.59	-2.12	-1.69	-3.53	viral transcription	The process by which a viral genome, or part of a viral genome, is transcribed within the host cell.	NM_174715.1
RPLP1	ribosomal protein, large, P1	-0.02	-1.48	-2.93	-3.53	-2.05	-1.41	-2.72	-2.56	-3.53	viral transcription	The process by which a viral genome, or part of a viral genome, is transcribed within the host cell.	NM_001025340.1
RPL4	ribosomal protein L4	-1.35	-1.99	-3.3	-3.37	-2.46	-1.3	-3.55	-2.01	-3.55	viral transcription	The process by which a viral genome, or part of a viral genome, is transcribed within the host cell.	NM_001014894.1
RPS27	ribosomal protein S27 (metallopanstimulin 1)	-0.62	-0.75	-1.88	-3.68	-1.56	-1.2	-1.37	-1.46	-3.68	viral transcription	The process by which a viral genome, or part of a viral genome, is transcribed within the host cell.	NR_024614.1
RPS7	ribosomal protein S7	0	-1.7	-3.66	-3	-2.65	-0.72	-3.68	-2.3	-3.68	viral transcription	The process by which a viral genome, or part of a viral genome, is transcribed within the host cell.	NM_001098874.1
RPLP0		-0.12	-1.9	-3.26	-3.68	-2.87	-1.5	-3	-3.04	-3.68	viral transcription	The process by which a viral genome, or part of a viral genome, is transcribed within the host cell.	NM_001012682.1
RPL21	ribosomal protein L21	0	-1.67	-3.42	-2.69	-2.95	-1.91	-3.69	-1.77	-3.69	viral transcription	The process by which a viral genome, or part of a viral genome, is transcribed within the host cell.	NM_001191412.1
RPS13	ribosomal protein S13	-0.49	-1.54	-3.74	-2.26	-1.84	-1.23	-2.61	-2.41	-3.74	viral transcription	The process by which a viral genome, or part of a viral genome, is transcribed within the host cell.	NM_001025342.2
RPL24	ribosomal protein L24	-0.26	-1.35	-2.82	-3.74	-2.77	-0.87	-2.14	-1.11	-3.74	viral transcription	The process by which a viral genome, or part of a viral genome, is transcribed within the host cell.	NM_174455.2
RPS23	ribosomal protein S23	0	-1.65	-3.61	-3.8	-1.87	-2.1	-3.33	-2.35	-3.8	viral transcription	The process by which a viral genome, or part of a viral genome, is transcribed within the host cell.	NM_001034690.1
RPL11	ribosomal protein L11	-0.36	-1.92	-3.82	-2.1	-2.06	-1.04	-3.57	-2.19	-3.82	viral transcription	The process by which a viral genome, or part of a viral genome, is transcribed within the host cell.	NM_001075581.1
RPL36	ribosomal protein L36	0	-1.55	-3.84	-2.29	-2.5	-0.08	-3.44	-2.61	-3.84	viral transcription	The process by which a viral genome, or part of a viral genome, is transcribed within the host cell.	NM_001078139.1
RPS4X	ribosomal protein S4, X-linked	-1.16	-2.18	-3.86	-3.83	-1.95	-1.79	-2.95	-2.21	-3.86	viral transcription	The process by which a viral genome, or part of a viral genome, is transcribed within the host cell.	NM_001035445.1
RPS17	ribosomal protein S17	-0.48	-2.33	-3.78	-2.77	-2.11	-2.27	-3.9	-2.69	-3.9	viral transcription	The process by which a viral genome, or part of a viral genome, is transcribed within the host cell.	NM_001099210.1
RPS24	ribosomal protein S24	0	-1.91	-4	-2.99	-1.82	-1.01	-3.15	-2.04	-4	viral transcription	The process by which a viral genome, or part of a viral genome, is transcribed within the host cell.	NM_001025339.1
RPL36A	ribosomal protein L36a	-0.03	-1.29	-4	-2.57	-2.53	-1.51	-2.62	-2.35	-4	viral transcription	The process by which a viral genome, or part of a viral genome, is transcribed within the host cell.	NM_001034316.1
RPL37	ribosomal protein L37	0	-1.94	-3.81	-3.72	-2.52	-1.21	-4.06	-2.25	-4.06	viral transcription	The process by which a viral genome, or part of a viral genome, is transcribed within the host cell.	NM_001078132.1
RPL5	ribosomal protein L5	0	-2.12	-4.1	-2.75	-1.4	-2.02	-1.91	-0.58	-4.1	viral transcription	The process by which a viral genome, or part of a viral genome, is transcribed within the host cell.	NM_001035306.1
RPS25	ribosomal protein S25	0	-2.41	-4.11	-3.46	-2.68	-2.16	-2.91	-1.82	-4.11	viral transcription	The process by which a viral genome, or part of a viral genome, is transcribed within the host cell.	NM_001025315.1
RPS28	ribosomal protein S28	-0.4	-1.74	-3.11	-4.15	-1.72	-1.67	-3.7	-2.47	-4.15	viral transcription	The process by which a viral genome, or part of a viral genome, is transcribed within the host cell.	NM_001025316.1
RPL19	ribosomal protein L19	0	-2.03	-4.15	-3.83	-2.69	-1.27	-3.38	-1.79	-4.15	viral transcription	The process by which a viral genome, or part of a viral genome, is transcribed within the host cell.	NM_001040516.1
RPS8	ribosomal protein S8	-0.99	-2.07	-3.21	-3.75	-1.98	-1.73	-4.26	-2.95	-4.26	viral transcription	The process by which a viral genome, or part of a viral genome, is transcribed within the host cell.	NM_001025317.1
RPL26	ribosomal protein L26	0	-1.58	-4.37	-3.61	-2.53	-1.33	-2.76	-1.96	-4.37	viral transcription	The process by which a viral genome, or part of a viral genome, is transcribed within the host cell.	NM_001015512.2
RPL34	ribosomal protein L34	-0.68	-2.02	-4.46	-3.64	-2.52	-1.91	-3.59	-2.4	-4.46	viral transcription	The process by which a viral genome, or part of a viral genome, is transcribed within the host cell.	NM_001206221.1
RPS27A	ribosomal protein S27a	0	-1.86	-4.52	-3.02	-1.47	-1.4	-3.57	-2.69	-4.52	viral transcription	The process by which a viral genome, or part of a viral genome, is transcribed within the host cell.	NM_174778.1
RPS20	ribosomal protein S20	-0.01	-2.03	-4.58	-2.81	-1.85	-1.49	-3.85	-2.73	-4.58	viral transcription	The process by which a viral genome, or part of a viral genome, is transcribed within the host cell.	NM_001034438.1
RPL32	ribosomal protein L32	0	-1.77	-3.01	-3.03	-2.99	-1.51	-4.76	-1.56	-4.76	viral transcription	The process by which a viral genome, or part of a viral genome, is transcribed within the host cell.	NM_001034783.1
FAU	Finkel-Biskis-Reilly murine sarcoma virus (FBR-MuSV) ubiquitously expressed	0	-1.98	-4.77	-1.88	-1.58	-1.77	-4.1	-1.96	-4.77	viral transcription	The process by which a viral genome, or part of a viral genome, is transcribed within the host cell.	NM_174731.3
RPL7A	ribosomal protein L7a	-1.55	-2.16	-2.64	-4.81	-1.75	-0.99	-3.15	-2.05	-4.81	viral transcription	The process by which a viral genome, or part of a viral genome, is transcribed within the host cell.	NM_001040520.1
RPS15A	ribosomal protein S15a	-1.38	-4.84	-5.2	-4.14	-2.53	-1.9	-2.54	-2.3	-5.2	viral transcription	The process by which a viral genome, or part of a viral genome, is transcribed within the host cell.	NM_001037443.1
PPIA	peptidylprolyl isomerase A	0	-2.24	-3.37	-3.04	-1.93	-1.92	-2.39	-1.54	-3.37	viral release from host cell	The dissemination of mature viral particles from the host cell, e.g. by cell lysis or the budding of virus particles from the cell membrane.	XM_002690516.1
RPS27A	ribosomal protein S27a	0	-1.86	-4.52	-3.02	-1.47	-1.4	-3.57	-2.69	-4.52	viral protein processing	Any protein maturation process achieved by the cleavage of a peptide bond or bonds within a viral protein.	NM_174778.1
NOP10	NOP10 ribonucleoprotein homolog (yeast)	-0.27	-1.93	-2.59	-1.85	-1.56	-1.25	-1.98	-1.43	-2.59	viral nucleocapsid	The complete protein-nucleic acid complex that is the packaged form of the genome in a virus particle.	NM_001114521.1
SNRPD3	small nuclear ribonucleoprotein D3 polypeptide 18kDa	0	-1.53	-3.19	-2.06	-2.37	-0.66	-3.17	-1.7	-3.19	viral nucleocapsid	The complete protein-nucleic acid complex that is the packaged form of the genome in a virus particle.	NM_001076479.1
CHMP6	chromatin modifying protein 6	-0.37	-0.4	-0.99	-1.09	-2.25	0	-0.22	-0.05	-2.25	viral life cycle	A set of processes which all viruses follow to ensure survival; includes attachment and entry of the virus particle, decoding of genome information, translation of viral mRNA by host ribosomes, genome replication, and assembly and release of viral particles containing the genome.	NM_001075457.1
RPL10	ribosomal protein L10	0	-1.75	-2.3	-2	-2.08	-1.85	-2.19	-0.61	-2.3	viral life cycle	A set of processes which all viruses follow to ensure survival; includes attachment and entry of the virus particle, decoding of genome information, translation of viral mRNA by host ribosomes, genome replication, and assembly and release of viral particles containing the genome.	NM_174760.2
RPS2	ribosomal protein S2	0	-1.09	-2.41	-1.33	-2.03	-1.29	-2.49	-1.46	-2.49	viral life cycle	A set of processes which all viruses follow to ensure survival; includes attachment and entry of the virus particle, decoding of genome information, translation of viral mRNA by host ribosomes, genome replication, and assembly and release of viral particles containing the genome.	NM_001033613.1
RPS5	ribosomal protein S5	-0.37	-1.52	-2.44	-1.89	-2.52	-0.56	-2.38	-1.95	-2.52	viral life cycle	A set of processes which all viruses follow to ensure survival; includes attachment and entry of the virus particle, decoding of genome information, translation of viral mRNA by host ribosomes, genome replication, and assembly and release of viral particles containing the genome.	NM_001015531.1
RPL6	ribosomal protein L6	0	-1.77	-2.54	-1.9	-1.94	-1.61	-2.42	-1.31	-2.54	viral life cycle	A set of processes which all viruses follow to ensure survival; includes attachment and entry of the virus particle, decoding of genome information, translation of viral mRNA by host ribosomes, genome replication, and assembly and release of viral particles containing the genome.	NM_001031756.1
RPS18	ribosomal protein S18	0	-0.92	-2.64	-1.64	-2.03	0	-1.55	-1.07	-2.64	viral life cycle	A set of processes which all viruses follow to ensure survival; includes attachment and entry of the virus particle, decoding of genome information, translation of viral mRNA by host ribosomes, genome replication, and assembly and release of viral particles containing the genome.	NM_001033614.1
RPL39	ribosomal protein L39	-2.07	-0.38	-2.68	-2.44	-2.58	-1.16	-2.18	-1.86	-2.68	viral life cycle	A set of processes which all viruses follow to ensure survival; includes attachment and entry of the virus particle, decoding of genome information, translation of viral mRNA by host ribosomes, genome replication, and assembly and release of viral particles containing the genome.	NM_001105455.1
RPS14	ribosomal protein S14	0	-1.42	-2.69	-1.32	-2.16	0	-1.71	-1.62	-2.69	viral life cycle	A set of processes which all viruses follow to ensure survival; includes attachment and entry of the virus particle, decoding of genome information, translation of viral mRNA by host ribosomes, genome replication, and assembly and release of viral particles containing the genome.	NM_001077830.1
RPL14	ribosomal protein L14	0	-2.06	-2.74	-2.06	-1.38	-0.74	-2.21	-1.06	-2.74	viral life cycle	A set of processes which all viruses follow to ensure survival; includes attachment and entry of the virus particle, decoding of genome information, translation of viral mRNA by host ribosomes, genome replication, and assembly and release of viral particles containing the genome.	NM_001034674.1
RPL9	ribosomal protein L9	0	-1.13	-2.71	-1.92	-1.44	-1.18	-2.78	-0.79	-2.78	viral life cycle	A set of processes which all viruses follow to ensure survival; includes attachment and entry of the virus particle, decoding of genome information, translation of viral mRNA by host ribosomes, genome replication, and assembly and release of viral particles containing the genome.	NM_001024469.2
RPS15	ribosomal protein S15	0	-1.68	-2.49	-1.9	-2.14	-0.5	-2.78	-2.26	-2.78	viral life cycle	A set of processes which all viruses follow to ensure survival; includes attachment and entry of the virus particle, decoding of genome information, translation of viral mRNA by host ribosomes, genome replication, and assembly and release of viral particles containing the genome.	NM_001024541.1
RPL29	ribosomal protein L29	0	-0.61	-2.21	0	-2.78	0	-2.33	-1.81	-2.78	viral life cycle	A set of processes which all viruses follow to ensure survival; includes attachment and entry of the virus particle, decoding of genome information, translation of viral mRNA by host ribosomes, genome replication, and assembly and release of viral particles containing the genome.	NM_001014862.2
CHMP2B	charged multivesicular body protein 2B	0	0	0	0	0	-2.81	-0.62	0	-2.81	viral life cycle	A set of processes which all viruses follow to ensure survival; includes attachment and entry of the virus particle, decoding of genome information, translation of viral mRNA by host ribosomes, genome replication, and assembly and release of viral particles containing the genome.	NM_001035472.1
RAN	RAN, member RAS oncogene family	0	-0.54	-1.91	-2.76	-1.46	-1.14	-2.11	-2.86	-2.86	viral life cycle	A set of processes which all viruses follow to ensure survival; includes attachment and entry of the virus particle, decoding of genome information, translation of viral mRNA by host ribosomes, genome replication, and assembly and release of viral particles containing the genome.	NM_001034705.1
RPL28	ribosomal protein L28	0	-1.61	-1.85	-1.96	-2.87	0	-1.54	-1.44	-2.87	viral life cycle	A set of processes which all viruses follow to ensure survival; includes attachment and entry of the virus particle, decoding of genome information, translation of viral mRNA by host ribosomes, genome replication, and assembly and release of viral particles containing the genome.	NM_001035503.1
RPS6	ribosomal protein S6	0	-1.87	-2.89	-2.5	-2.12	-1.81	-2.49	-0.19	-2.89	viral life cycle	A set of processes which all viruses follow to ensure survival; includes attachment and entry of the virus particle, decoding of genome information, translation of viral mRNA by host ribosomes, genome replication, and assembly and release of viral particles containing the genome.	XM_003586371.1
RPL8	ribosomal protein L8	0	-1.69	-2.67	-2.16	-2.93	-0.31	-2.7	-2.07	-2.93	viral life cycle	A set of processes which all viruses follow to ensure survival; includes attachment and entry of the virus particle, decoding of genome information, translation of viral mRNA by host ribosomes, genome replication, and assembly and release of viral particles containing the genome.	NM_001034625.1
RPL10A	ribosomal protein L10A	0	-1.69	-2.93	-2.39	-1.72	-1.19	-1.96	-0.79	-2.93	viral life cycle	A set of processes which all viruses follow to ensure survival; includes attachment and entry of the virus particle, decoding of genome information, translation of viral mRNA by host ribosomes, genome replication, and assembly and release of viral particles containing the genome.	NM_001015647.1
RPS19	ribosomal protein S19	-1.17	-1.41	-2.97	-2.45	-1.86	0	-1.89	-2.61	-2.97	viral life cycle	A set of processes which all viruses follow to ensure survival; includes attachment and entry of the virus particle, decoding of genome information, translation of viral mRNA by host ribosomes, genome replication, and assembly and release of viral particles containing the genome.	NM_001037467.1
RPS11	ribosomal protein S11	0	-1.36	-2.98	-1.79	-2.48	-0.86	-2.2	-0.33	-2.98	viral life cycle	A set of processes which all viruses follow to ensure survival; includes attachment and entry of the virus particle, decoding of genome information, translation of viral mRNA by host ribosomes, genome replication, and assembly and release of viral particles containing the genome.	NM_001024568.1
RPS10	ribosomal protein S10	-0.49	-2.12	-2.98	-2.5	-2.19	-0.49	-2.89	-2.49	-2.98	viral life cycle	A set of processes which all viruses follow to ensure survival; includes attachment and entry of the virus particle, decoding of genome information, translation of viral mRNA by host ribosomes, genome replication, and assembly and release of viral particles containing the genome.	NM_001034716.1
RPL13	ribosomal protein L13	0	-1.68	-2.93	-2.79	-1.7	-1.03	-3.02	-1.62	-3.02	viral life cycle	A set of processes which all viruses follow to ensure survival; includes attachment and entry of the virus particle, decoding of genome information, translation of viral mRNA by host ribosomes, genome replication, and assembly and release of viral particles containing the genome.	NM_001015543.1
RPL12	ribosomal protein L12	0	-2.11	-2.95	-3.11	-1.17	-1.35	-2.55	-0.77	-3.11	viral life cycle	A set of processes which all viruses follow to ensure survival; includes attachment and entry of the virus particle, decoding of genome information, translation of viral mRNA by host ribosomes, genome replication, and assembly and release of viral particles containing the genome.	NM_205797.1
RPS26	ribosomal protein S26	-0.55	-1.22	-3.13	-2.62	-1.4	-1.03	-2.29	-1.86	-3.13	viral life cycle	A set of processes which all viruses follow to ensure survival; includes attachment and entry of the virus particle, decoding of genome information, translation of viral mRNA by host ribosomes, genome replication, and assembly and release of viral particles containing the genome.	NM_001015561.2
RPL27	ribosomal protein L27	0	-2.49	-3.13	-3.09	-2.07	-1.7	-2.83	-2.38	-3.13	viral life cycle	A set of processes which all viruses follow to ensure survival; includes attachment and entry of the virus particle, decoding of genome information, translation of viral mRNA by host ribosomes, genome replication, and assembly and release of viral particles containing the genome.	NM_001034051.1
RPLP2	ribosomal protein, large, P2	0	-1.79	-2.89	-2.78	-1.75	-1.28	-3.14	-2	-3.14	viral life cycle	A set of processes which all viruses follow to ensure survival; includes attachment and entry of the virus particle, decoding of genome information, translation of viral mRNA by host ribosomes, genome replication, and assembly and release of viral particles containing the genome.	NM_174788.3
RPS16	ribosomal protein S16	-0.29	-1.8	-3.01	-2.44	-2.4	-1.54	-3.15	-2.03	-3.15	viral life cycle	A set of processes which all viruses follow to ensure survival; includes attachment and entry of the virus particle, decoding of genome information, translation of viral mRNA by host ribosomes, genome replication, and assembly and release of viral particles containing the genome.	NM_001033624.1
RPL13A	ribosomal protein L13a	-0.37	-1.75	-3.15	-2.84	-2.63	-0.75	-2.65	-2.44	-3.15	viral life cycle	A set of processes which all viruses follow to ensure survival; includes attachment and entry of the virus particle, decoding of genome information, translation of viral mRNA by host ribosomes, genome replication, and assembly and release of viral particles containing the genome.	NM_001076998.1
RPL35	ribosomal protein L35	0	-2.06	-2.92	-3.19	-2.17	-0.46	-2.92	-2.91	-3.19	viral life cycle	A set of processes which all viruses follow to ensure survival; includes attachment and entry of the virus particle, decoding of genome information, translation of viral mRNA by host ribosomes, genome replication, and assembly and release of viral particles containing the genome.	NM_001034495.1
RPL37A	ribosomal protein L37a	0	-1.66	-2.89	-2.82	-2.08	-1.2	-3.25	-2.79	-3.25	viral life cycle	A set of processes which all viruses follow to ensure survival; includes attachment and entry of the virus particle, decoding of genome information, translation of viral mRNA by host ribosomes, genome replication, and assembly and release of viral particles containing the genome.	NM_001035008.1
RPL35A	ribosomal protein L35a	0	-1.22	-3.26	-1.42	-2.27	-1.18	-2.61	-1.68	-3.26	viral life cycle	A set of processes which all viruses follow to ensure survival; includes attachment and entry of the virus particle, decoding of genome information, translation of viral mRNA by host ribosomes, genome replication, and assembly and release of viral particles containing the genome.	NM_001025321.2
RPL27A	ribosomal protein L27a	-0.45	-1.73	-3.11	-2.9	-2.14	-1.56	-3.28	-1.88	-3.28	viral life cycle	A set of processes which all viruses follow to ensure survival; includes attachment and entry of the virus particle, decoding of genome information, translation of viral mRNA by host ribosomes, genome replication, and assembly and release of viral particles containing the genome.	NM_001024471.1
RPS12	ribosomal protein S12	0	-1.77	-2.97	-2.99	-1.48	-1.64	-3.35	-2.07	-3.35	viral life cycle	A set of processes which all viruses follow to ensure survival; includes attachment and entry of the virus particle, decoding of genome information, translation of viral mRNA by host ribosomes, genome replication, and assembly and release of viral particles containing the genome.	NM_001014387.1
PPIA	peptidylprolyl isomerase A	0	-2.24	-3.37	-3.04	-1.93	-1.92	-2.39	-1.54	-3.37	viral life cycle	A set of processes which all viruses follow to ensure survival; includes attachment and entry of the virus particle, decoding of genome information, translation of viral mRNA by host ribosomes, genome replication, and assembly and release of viral particles containing the genome.	XM_002690516.1
RPL17	ribosomal protein L17	-0.74	-1.92	-3.39	-3.28	-2.04	-1.17	-2.51	-2.05	-3.39	viral life cycle	A set of processes which all viruses follow to ensure survival; includes attachment and entry of the virus particle, decoding of genome information, translation of viral mRNA by host ribosomes, genome replication, and assembly and release of viral particles containing the genome.	NM_001034459.1
RPL31	ribosomal protein L31	-1.07	-2.18	-3.41	-3.3	-2.66	-2.39	-2.44	-2.72	-3.41	viral life cycle	A set of processes which all viruses follow to ensure survival; includes attachment and entry of the virus particle, decoding of genome information, translation of viral mRNA by host ribosomes, genome replication, and assembly and release of viral particles containing the genome.	NM_001025341.2
RPS21	ribosomal protein S21	0	-1.31	-3.41	-2.17	-1.75	-0.37	-2.54	-1.88	-3.41	viral life cycle	A set of processes which all viruses follow to ensure survival; includes attachment and entry of the virus particle, decoding of genome information, translation of viral mRNA by host ribosomes, genome replication, and assembly and release of viral particles containing the genome.	NM_001040581.1
RPL23	ribosomal protein L23	0	-1.58	-3.46	-2.95	-1.69	-1.32	-3.2	-2.33	-3.46	viral life cycle	A set of processes which all viruses follow to ensure survival; includes attachment and entry of the virus particle, decoding of genome information, translation of viral mRNA by host ribosomes, genome replication, and assembly and release of viral particles containing the genome.	NM_001035014.1
RPS3A	ribosomal protein S3A	-0.88	-1.83	-3.52	-3.05	-1.41	-1.22	-2.68	-2.21	-3.52	viral life cycle	A set of processes which all viruses follow to ensure survival; includes attachment and entry of the virus particle, decoding of genome information, translation of viral mRNA by host ribosomes, genome replication, and assembly and release of viral particles containing the genome.	NM_001034038.1
RPL3	ribosomal protein L3	0	-1.17	-2.08	-2.37	-3.53	-0.59	-2.12	-1.69	-3.53	viral life cycle	A set of processes which all viruses follow to ensure survival; includes attachment and entry of the virus particle, decoding of genome information, translation of viral mRNA by host ribosomes, genome replication, and assembly and release of viral particles containing the genome.	NM_174715.1
RPLP1	ribosomal protein, large, P1	-0.02	-1.48	-2.93	-3.53	-2.05	-1.41	-2.72	-2.56	-3.53	viral life cycle	A set of processes which all viruses follow to ensure survival; includes attachment and entry of the virus particle, decoding of genome information, translation of viral mRNA by host ribosomes, genome replication, and assembly and release of viral particles containing the genome.	NM_001025340.1
RPL4	ribosomal protein L4	-1.35	-1.99	-3.3	-3.37	-2.46	-1.3	-3.55	-2.01	-3.55	viral life cycle	A set of processes which all viruses follow to ensure survival; includes attachment and entry of the virus particle, decoding of genome information, translation of viral mRNA by host ribosomes, genome replication, and assembly and release of viral particles containing the genome.	NM_001014894.1
RPS27	ribosomal protein S27 (metallopanstimulin 1)	-0.62	-0.75	-1.88	-3.68	-1.56	-1.2	-1.37	-1.46	-3.68	viral life cycle	A set of processes which all viruses follow to ensure survival; includes attachment and entry of the virus particle, decoding of genome information, translation of viral mRNA by host ribosomes, genome replication, and assembly and release of viral particles containing the genome.	NR_024614.1
RPS7	ribosomal protein S7	0	-1.7	-3.66	-3	-2.65	-0.72	-3.68	-2.3	-3.68	viral life cycle	A set of processes which all viruses follow to ensure survival; includes attachment and entry of the virus particle, decoding of genome information, translation of viral mRNA by host ribosomes, genome replication, and assembly and release of viral particles containing the genome.	NM_001098874.1
RPLP0		-0.12	-1.9	-3.26	-3.68	-2.87	-1.5	-3	-3.04	-3.68	viral life cycle	A set of processes which all viruses follow to ensure survival; includes attachment and entry of the virus particle, decoding of genome information, translation of viral mRNA by host ribosomes, genome replication, and assembly and release of viral particles containing the genome.	NM_001012682.1
RPL21	ribosomal protein L21	0	-1.67	-3.42	-2.69	-2.95	-1.91	-3.69	-1.77	-3.69	viral life cycle	A set of processes which all viruses follow to ensure survival; includes attachment and entry of the virus particle, decoding of genome information, translation of viral mRNA by host ribosomes, genome replication, and assembly and release of viral particles containing the genome.	NM_001191412.1
RPS13	ribosomal protein S13	-0.49	-1.54	-3.74	-2.26	-1.84	-1.23	-2.61	-2.41	-3.74	viral life cycle	A set of processes which all viruses follow to ensure survival; includes attachment and entry of the virus particle, decoding of genome information, translation of viral mRNA by host ribosomes, genome replication, and assembly and release of viral particles containing the genome.	NM_001025342.2
RPL24	ribosomal protein L24	-0.26	-1.35	-2.82	-3.74	-2.77	-0.87	-2.14	-1.11	-3.74	viral life cycle	A set of processes which all viruses follow to ensure survival; includes attachment and entry of the virus particle, decoding of genome information, translation of viral mRNA by host ribosomes, genome replication, and assembly and release of viral particles containing the genome.	NM_174455.2
RPS23	ribosomal protein S23	0	-1.65	-3.61	-3.8	-1.87	-2.1	-3.33	-2.35	-3.8	viral life cycle	A set of processes which all viruses follow to ensure survival; includes attachment and entry of the virus particle, decoding of genome information, translation of viral mRNA by host ribosomes, genome replication, and assembly and release of viral particles containing the genome.	NM_001034690.1
RPL11	ribosomal protein L11	-0.36	-1.92	-3.82	-2.1	-2.06	-1.04	-3.57	-2.19	-3.82	viral life cycle	A set of processes which all viruses follow to ensure survival; includes attachment and entry of the virus particle, decoding of genome information, translation of viral mRNA by host ribosomes, genome replication, and assembly and release of viral particles containing the genome.	NM_001075581.1
RPL36	ribosomal protein L36	0	-1.55	-3.84	-2.29	-2.5	-0.08	-3.44	-2.61	-3.84	viral life cycle	A set of processes which all viruses follow to ensure survival; includes attachment and entry of the virus particle, decoding of genome information, translation of viral mRNA by host ribosomes, genome replication, and assembly and release of viral particles containing the genome.	NM_001078139.1
RPS4X	ribosomal protein S4, X-linked	-1.16	-2.18	-3.86	-3.83	-1.95	-1.79	-2.95	-2.21	-3.86	viral life cycle	A set of processes which all viruses follow to ensure survival; includes attachment and entry of the virus particle, decoding of genome information, translation of viral mRNA by host ribosomes, genome replication, and assembly and release of viral particles containing the genome.	NM_001035445.1
RPS17	ribosomal protein S17	-0.48	-2.33	-3.78	-2.77	-2.11	-2.27	-3.9	-2.69	-3.9	viral life cycle	A set of processes which all viruses follow to ensure survival; includes attachment and entry of the virus particle, decoding of genome information, translation of viral mRNA by host ribosomes, genome replication, and assembly and release of viral particles containing the genome.	NM_001099210.1
RPS24	ribosomal protein S24	0	-1.91	-4	-2.99	-1.82	-1.01	-3.15	-2.04	-4	viral life cycle	A set of processes which all viruses follow to ensure survival; includes attachment and entry of the virus particle, decoding of genome information, translation of viral mRNA by host ribosomes, genome replication, and assembly and release of viral particles containing the genome.	NM_001025339.1
RPL36A	ribosomal protein L36a	-0.03	-1.29	-4	-2.57	-2.53	-1.51	-2.62	-2.35	-4	viral life cycle	A set of processes which all viruses follow to ensure survival; includes attachment and entry of the virus particle, decoding of genome information, translation of viral mRNA by host ribosomes, genome replication, and assembly and release of viral particles containing the genome.	NM_001034316.1
RPL37	ribosomal protein L37	0	-1.94	-3.81	-3.72	-2.52	-1.21	-4.06	-2.25	-4.06	viral life cycle	A set of processes which all viruses follow to ensure survival; includes attachment and entry of the virus particle, decoding of genome information, translation of viral mRNA by host ribosomes, genome replication, and assembly and release of viral particles containing the genome.	NM_001078132.1
RPL5	ribosomal protein L5	0	-2.12	-4.1	-2.75	-1.4	-2.02	-1.91	-0.58	-4.1	viral life cycle	A set of processes which all viruses follow to ensure survival; includes attachment and entry of the virus particle, decoding of genome information, translation of viral mRNA by host ribosomes, genome replication, and assembly and release of viral particles containing the genome.	NM_001035306.1
RPS25	ribosomal protein S25	0	-2.41	-4.11	-3.46	-2.68	-2.16	-2.91	-1.82	-4.11	viral life cycle	A set of processes which all viruses follow to ensure survival; includes attachment and entry of the virus particle, decoding of genome information, translation of viral mRNA by host ribosomes, genome replication, and assembly and release of viral particles containing the genome.	NM_001025315.1
RPS28	ribosomal protein S28	-0.4	-1.74	-3.11	-4.15	-1.72	-1.67	-3.7	-2.47	-4.15	viral life cycle	A set of processes which all viruses follow to ensure survival; includes attachment and entry of the virus particle, decoding of genome information, translation of viral mRNA by host ribosomes, genome replication, and assembly and release of viral particles containing the genome.	NM_001025316.1
RPL19	ribosomal protein L19	0	-2.03	-4.15	-3.83	-2.69	-1.27	-3.38	-1.79	-4.15	viral life cycle	A set of processes which all viruses follow to ensure survival; includes attachment and entry of the virus particle, decoding of genome information, translation of viral mRNA by host ribosomes, genome replication, and assembly and release of viral particles containing the genome.	NM_001040516.1
RPS8	ribosomal protein S8	-0.99	-2.07	-3.21	-3.75	-1.98	-1.73	-4.26	-2.95	-4.26	viral life cycle	A set of processes which all viruses follow to ensure survival; includes attachment and entry of the virus particle, decoding of genome information, translation of viral mRNA by host ribosomes, genome replication, and assembly and release of viral particles containing the genome.	NM_001025317.1
RPL26	ribosomal protein L26	0	-1.58	-4.37	-3.61	-2.53	-1.33	-2.76	-1.96	-4.37	viral life cycle	A set of processes which all viruses follow to ensure survival; includes attachment and entry of the virus particle, decoding of genome information, translation of viral mRNA by host ribosomes, genome replication, and assembly and release of viral particles containing the genome.	NM_001015512.2
RPL34	ribosomal protein L34	-0.68	-2.02	-4.46	-3.64	-2.52	-1.91	-3.59	-2.4	-4.46	viral life cycle	A set of processes which all viruses follow to ensure survival; includes attachment and entry of the virus particle, decoding of genome information, translation of viral mRNA by host ribosomes, genome replication, and assembly and release of viral particles containing the genome.	NM_001206221.1
RPS27A	ribosomal protein S27a	0	-1.86	-4.52	-3.02	-1.47	-1.4	-3.57	-2.69	-4.52	viral life cycle	A set of processes which all viruses follow to ensure survival; includes attachment and entry of the virus particle, decoding of genome information, translation of viral mRNA by host ribosomes, genome replication, and assembly and release of viral particles containing the genome.	NM_174778.1
RPS20	ribosomal protein S20	-0.01	-2.03	-4.58	-2.81	-1.85	-1.49	-3.85	-2.73	-4.58	viral life cycle	A set of processes which all viruses follow to ensure survival; includes attachment and entry of the virus particle, decoding of genome information, translation of viral mRNA by host ribosomes, genome replication, and assembly and release of viral particles containing the genome.	NM_001034438.1
RPL32	ribosomal protein L32	0	-1.77	-3.01	-3.03	-2.99	-1.51	-4.76	-1.56	-4.76	viral life cycle	A set of processes which all viruses follow to ensure survival; includes attachment and entry of the virus particle, decoding of genome information, translation of viral mRNA by host ribosomes, genome replication, and assembly and release of viral particles containing the genome.	NM_001034783.1
FAU	Finkel-Biskis-Reilly murine sarcoma virus (FBR-MuSV) ubiquitously expressed	0	-1.98	-4.77	-1.88	-1.58	-1.77	-4.1	-1.96	-4.77	viral life cycle	A set of processes which all viruses follow to ensure survival; includes attachment and entry of the virus particle, decoding of genome information, translation of viral mRNA by host ribosomes, genome replication, and assembly and release of viral particles containing the genome.	NM_174731.3
RPL7A	ribosomal protein L7a	-1.55	-2.16	-2.64	-4.81	-1.75	-0.99	-3.15	-2.05	-4.81	viral life cycle	A set of processes which all viruses follow to ensure survival; includes attachment and entry of the virus particle, decoding of genome information, translation of viral mRNA by host ribosomes, genome replication, and assembly and release of viral particles containing the genome.	NM_001040520.1
RPS15A	ribosomal protein S15a	-1.38	-4.84	-5.2	-4.14	-2.53	-1.9	-2.54	-2.3	-5.2	viral life cycle	A set of processes which all viruses follow to ensure survival; includes attachment and entry of the virus particle, decoding of genome information, translation of viral mRNA by host ribosomes, genome replication, and assembly and release of viral particles containing the genome.	NM_001037443.1
ATG16L1	ATG16 autophagy related 16-like 1 (S. cerevisiae)	0.61	0.66	1.33	0	0.56	2.54	1.53	2.07	2.54	viral genome replication	Any process involved directly in viral genome replication, including viral nucleotide metabolism.	NM_001191389.1
TRIM38		2.3	0	1.55	1.14	0.42	1.93	1.42	1.27	2.3	viral entry into host cell	The process that occurs after viral attachment by which a virus, or viral nucleic acid, breaches the plasma membrane or cell envelope and enters the host cell. The process ends when the viral nucleic acid is released into the host cell cytoplasm.	NM_001034574.1
VPS18		-1.69	-0.91	-2.02	-1.4	-2.6	0.27	-1.98	-1.86	-2.6	viral entry into host cell	The process that occurs after viral attachment by which a virus, or viral nucleic acid, breaches the plasma membrane or cell envelope and enters the host cell. The process ends when the viral nucleic acid is released into the host cell cytoplasm.	NM_001100380.1
UTRN	utrophin	0.38	0	1.92	2.3	1.15	0.8	1.3	1.32	2.3	vinculin binding	Interacting selectively and non-covalently with vinculin, a protein found in muscle, fibroblasts, and epithelial cells that binds actin and appears to mediate attachment of actin filaments to integral proteins of the plasma membrane.	XM_002690294.2
ACTN1	actinin, alpha 1	-0.51	-2.48	-0.64	0	-1.07	1.28	0.64	-0.04	-2.48	vinculin binding	Interacting selectively and non-covalently with vinculin, a protein found in muscle, fibroblasts, and epithelial cells that binds actin and appears to mediate attachment of actin filaments to integral proteins of the plasma membrane.	NM_001035351.1
PXN	paxillin	-1.34	-1.71	-1.89	-1.29	-3.44	-0.01	0.04	-1.07	-3.44	vinculin binding	Interacting selectively and non-covalently with vinculin, a protein found in muscle, fibroblasts, and epithelial cells that binds actin and appears to mediate attachment of actin filaments to integral proteins of the plasma membrane.	XM_002694523.2
IQSEC1	IQ motif and Sec7 domain 1	1.64	2.06	0	0	0	3.52	1.37	1.87	3.52	vesicle-mediated transport	A cellular transport process in which transported substances are moved in membrane-bounded vesicles; transported substances are enclosed in the vesicle lumen or located in the vesicle membrane. The process begins with a step that directs a substance to the forming vesicle, and includes vesicle budding and coating. Vesicles are then targeted to, and fuse with, an acceptor membrane.	NM_001206814.1-2
STX2	syntaxin 2	0.57	3.11	0.69	0.35	0	0	0	0	3.11	vesicle-mediated transport	A cellular transport process in which transported substances are moved in membrane-bounded vesicles; transported substances are enclosed in the vesicle lumen or located in the vesicle membrane. The process begins with a step that directs a substance to the forming vesicle, and includes vesicle budding and coating. Vesicles are then targeted to, and fuse with, an acceptor membrane.	XM_002694458.2
AP2A1	adaptor protein complex AP-2, alpha 1 subunit	-0.54	0	0	-0.71	0	2.69	1.58	0	2.69	vesicle-mediated transport	A cellular transport process in which transported substances are moved in membrane-bounded vesicles; transported substances are enclosed in the vesicle lumen or located in the vesicle membrane. The process begins with a step that directs a substance to the forming vesicle, and includes vesicle budding and coating. Vesicles are then targeted to, and fuse with, an acceptor membrane.	NM_001191440.1
SCFD2	sec1 family domain containing 2	0	2.43	2.63	1.68	2.32	0.75	1.28	1.19	2.63	vesicle-mediated transport	A cellular transport process in which transported substances are moved in membrane-bounded vesicles; transported substances are enclosed in the vesicle lumen or located in the vesicle membrane. The process begins with a step that directs a substance to the forming vesicle, and includes vesicle budding and coating. Vesicles are then targeted to, and fuse with, an acceptor membrane.	NM_001078005.1
SEC23B	Sec23 homolog B (S. cerevisiae)	1.44	1.53	0.83	1.34	1.11	2.51	1.45	2.55	2.55	vesicle-mediated transport	A cellular transport process in which transported substances are moved in membrane-bounded vesicles; transported substances are enclosed in the vesicle lumen or located in the vesicle membrane. The process begins with a step that directs a substance to the forming vesicle, and includes vesicle budding and coating. Vesicles are then targeted to, and fuse with, an acceptor membrane.	NM_001034626.1
SEC24A		0.69	0.77	1.67	1.46	2.55	0.02	0.66	0.41	2.55	vesicle-mediated transport	A cellular transport process in which transported substances are moved in membrane-bounded vesicles; transported substances are enclosed in the vesicle lumen or located in the vesicle membrane. The process begins with a step that directs a substance to the forming vesicle, and includes vesicle budding and coating. Vesicles are then targeted to, and fuse with, an acceptor membrane.	NM_001101849.1
ARFGEF2	ADP-ribosylation factor guanine nucleotide-exchange factor 2 (brefeldin A-inhibited)	0.3	1.38	1.83	0	0.89	1.46	2.04	2.39	2.39	vesicle-mediated transport	A cellular transport process in which transported substances are moved in membrane-bounded vesicles; transported substances are enclosed in the vesicle lumen or located in the vesicle membrane. The process begins with a step that directs a substance to the forming vesicle, and includes vesicle budding and coating. Vesicles are then targeted to, and fuse with, an acceptor membrane.	NM_001205652.1
VPS33A	vacuolar protein sorting 33 homolog A (S. cerevisiae)	0	-1.03	-2.28	-1.55	-0.96	-1.38	-1.25	0	-2.28	vesicle-mediated transport	A cellular transport process in which transported substances are moved in membrane-bounded vesicles; transported substances are enclosed in the vesicle lumen or located in the vesicle membrane. The process begins with a step that directs a substance to the forming vesicle, and includes vesicle budding and coating. Vesicles are then targeted to, and fuse with, an acceptor membrane.	NM_001046049.1
USE1	unconventional SNARE in the ER 1 homolog (S. cerevisiae)	0	0	-1.36	0	-2.34	1.19	-1.16	0	-2.34	vesicle-mediated transport	A cellular transport process in which transported substances are moved in membrane-bounded vesicles; transported substances are enclosed in the vesicle lumen or located in the vesicle membrane. The process begins with a step that directs a substance to the forming vesicle, and includes vesicle budding and coating. Vesicles are then targeted to, and fuse with, an acceptor membrane.	NM_001075584.1
TRAPPC5	trafficking protein particle complex 5	-2.23	-0.92	-1.33	-2.54	-1.48	-0.16	-0.24	-0.9	-2.54	vesicle-mediated transport	A cellular transport process in which transported substances are moved in membrane-bounded vesicles; transported substances are enclosed in the vesicle lumen or located in the vesicle membrane. The process begins with a step that directs a substance to the forming vesicle, and includes vesicle budding and coating. Vesicles are then targeted to, and fuse with, an acceptor membrane.	NM_001077849.1
VPS18		-1.69	-0.91	-2.02	-1.4	-2.6	0.27	-1.98	-1.86	-2.6	vesicle-mediated transport	A cellular transport process in which transported substances are moved in membrane-bounded vesicles; transported substances are enclosed in the vesicle lumen or located in the vesicle membrane. The process begins with a step that directs a substance to the forming vesicle, and includes vesicle budding and coating. Vesicles are then targeted to, and fuse with, an acceptor membrane.	NM_001100380.1
STX3	syntaxin 3	-2.21	0	-2.36	-1.31	-2.86	0	-1.03	-1.1	-2.86	vesicle-mediated transport	A cellular transport process in which transported substances are moved in membrane-bounded vesicles; transported substances are enclosed in the vesicle lumen or located in the vesicle membrane. The process begins with a step that directs a substance to the forming vesicle, and includes vesicle budding and coating. Vesicles are then targeted to, and fuse with, an acceptor membrane.	NM_001101971.1
TRAPPC1		-1.41	-1.27	-1.43	-2.19	-2.93	-1.68	-1.52	-1.62	-2.93	vesicle-mediated transport	A cellular transport process in which transported substances are moved in membrane-bounded vesicles; transported substances are enclosed in the vesicle lumen or located in the vesicle membrane. The process begins with a step that directs a substance to the forming vesicle, and includes vesicle budding and coating. Vesicles are then targeted to, and fuse with, an acceptor membrane.	NM_001076413.1
KDELR2	KDEL (Lys-Asp-Glu-Leu) endoplasmic reticulum protein retention receptor 2	0	-1.14	-1.72	-3.51	-2.32	-0.78	-1.16	0	-3.51	vesicle-mediated transport	A cellular transport process in which transported substances are moved in membrane-bounded vesicles; transported substances are enclosed in the vesicle lumen or located in the vesicle membrane. The process begins with a step that directs a substance to the forming vesicle, and includes vesicle budding and coating. Vesicles are then targeted to, and fuse with, an acceptor membrane.	NM_001079779.1
COPZ2	coatomer protein complex, subunit zeta 2	-1.68	-2.17	-2.39	-1.77	-3.7	0	-1.5	-1.45	-3.7	vesicle-mediated transport	A cellular transport process in which transported substances are moved in membrane-bounded vesicles; transported substances are enclosed in the vesicle lumen or located in the vesicle membrane. The process begins with a step that directs a substance to the forming vesicle, and includes vesicle budding and coating. Vesicles are then targeted to, and fuse with, an acceptor membrane.	NM_001206922.1
ACTN1	actinin, alpha 1	-0.51	-2.48	-0.64	0	-1.07	1.28	0.64	-0.04	-2.48	vesicle membrane	The lipid bilayer surrounding any membrane-bounded vesicle in the cell.	NM_001035351.1
SCFD2	sec1 family domain containing 2	0	2.43	2.63	1.68	2.32	0.75	1.28	1.19	2.63	vesicle docking involved in exocytosis	The initial attachment of a vesicle membrane to a target membrane, mediated by proteins protruding from the membrane of the vesicle and the target membrane, that contributes to exocytosis.	NM_001078005.1
EXOC4	exocyst complex component 4	0.35	1.62	1.8	2.3	2.07	1.51	2.33	1.52	2.33	vesicle docking involved in exocytosis	The initial attachment of a vesicle membrane to a target membrane, mediated by proteins protruding from the membrane of the vesicle and the target membrane, that contributes to exocytosis.	NM_001102207.1
VPS33A	vacuolar protein sorting 33 homolog A (S. cerevisiae)	0	-1.03	-2.28	-1.55	-0.96	-1.38	-1.25	0	-2.28	vesicle docking involved in exocytosis	The initial attachment of a vesicle membrane to a target membrane, mediated by proteins protruding from the membrane of the vesicle and the target membrane, that contributes to exocytosis.	NM_001046049.1
PLD1	phospholipase D1, phosphatidylcholine-specific	-1.29	-0.6	-2.44	-0.81	-1.69	-1.72	-1.26	-1.74	-2.44	vesicle	Any small, fluid-filled, spherical organelle enclosed by membrane or protein.	NM_001102001.1
IFNGR1	interferon gamma receptor 1	-0.48	-1.98	-0.64	-1.37	-1.25	-2.62	-0.6	-0.8	-2.62	vesicle	Any small, fluid-filled, spherical organelle enclosed by membrane or protein.	NM_001035063.1
ECE1	endothelin converting enzyme 1	-2.79	0	-1.72	-1	-0.91	1.23	2.14	0.63	-2.79	vesicle	Any small, fluid-filled, spherical organelle enclosed by membrane or protein.	NM_181009.2
SRI	sorcin	0.32	-0.06	-1.48	-3.03	-1.57	-2.54	-0.62	-1.75	-3.03	vesicle	Any small, fluid-filled, spherical organelle enclosed by membrane or protein.	NM_001075350.1
CST3	cystatin C	-0.52	-2.25	-1.65	-2.24	-3.27	-1.95	-1.94	-1.89	-3.27	vesicle	Any small, fluid-filled, spherical organelle enclosed by membrane or protein.	NM_174029.1
AKT2	v-akt murine thymoma viral oncogene homolog 2	-1.29	-1.39	-1.82	-3.5	-2.87	2.23	-3.51	-1.76	-3.51	vesicle	Any small, fluid-filled, spherical organelle enclosed by membrane or protein.	NM_001206146.1
LPL	lipoprotein lipase	1.92	1.87	0	0.39	2.26	2.04	1.93	1.03	2.26	very-low-density lipoprotein particle	A triglyceride-rich lipoprotein particle that is typically composed of APOB100, APOE and APOCs and has a density of about 1.006 g/ml and a diameter of between 20-80 nm. It is found in blood and transports endogenous products (newly synthesized cholesterol and triglycerides) from the liver.	NM_001075120.1-1
HSD17B4	hydroxysteroid (17-beta) dehydrogenase 4	1.71	2.28	1	0.81	2.58	0	0.44	0.51	2.58	very long-chain fatty acid metabolic process	The chemical reactions and pathways involving a fatty acid which has a chain length greater than C22.	NM_001007809.1
PEX5	peroxisomal biogenesis factor 5	-0.23	-2.29	0	0.33	-0.22	1.09	1.48	0.35	-2.29	very long-chain fatty acid metabolic process	The chemical reactions and pathways involving a fatty acid which has a chain length greater than C22.	NM_001046183.1
CELSR2	cadherin, EGF LAG seven-pass G-type receptor 2 (flamingo homolog, Drosophila)	0	-2.08	-2.05	-1.5	-1.17	-1.56	-1.32	-2.59	-2.59	ventricular system development	The process whose specific outcome is the progression of the brain ventricular system over time, from its formation to the mature structure. The brain ventricular system consists of four communicating cavities within the brain that are continuous with the central canal of the spinal cord. These cavities include two lateral ventricles, the third ventricle and the fourth ventricle. Cerebrospinal fl…	NM_001192931.1
ID2	inhibitor of DNA binding 2, dominant negative helix-loop-helix protein	0	-1.17	-3.28	-1.33	-2.09	0	-2.52	-0.47	-3.28	ventricular septum morphogenesis	The developmental process in which a ventricular septum is generated and organized. A ventricular septum is an anatomical structure that separates the lower chambers (ventricles) of the heart from one another.	NM_001034231.1
RXRA	retinoid X receptor, alpha	0	0	0	0	0.09	2.41	1.45	0.75	2.41	ventricular cardiac muscle tissue morphogenesis	The process in which the anatomical structures of cardiac ventricle muscle is generated and organized.	XM_002691687.2
GAA	glucosidase, alpha; acid (Pompe disease, glycogen storage disease type II)	0	-1.36	-0.96	-1.54	-2.82	-0.89	-1.16	-2.03	-2.82	ventricular cardiac muscle tissue morphogenesis	The process in which the anatomical structures of cardiac ventricle muscle is generated and organized.	NM_173913.2
RXRA	retinoid X receptor, alpha	0	0	0	0	0.09	2.41	1.45	0.75	2.41	ventricular cardiac muscle cell differentiation	The process in which a relatively unspecialized cell acquires specialized features of a cardiac muscle cell. Cardiac muscle cells are striated muscle cells that are responsible for heart contraction. The ventricle is the part of the heart that pumps blood out of the organ.	XM_002691687.2
SEMA3C	sema domain, immunoglobulin domain (Ig), short basic domain, secreted, (semaphorin) 3C	-1.85	2.42	1.17	0.75	0	-0.48	-0.42	-0.95	2.42	venous blood vessel development	The progression of the venous blood vessel over time from its initial formation to the mature structure. Venous blood vessels carry blood back to the heart after the capillary bed.	NM_001101082.1
HTR2B	5-hydroxytryptamine (serotonin) receptor 2B	0.67	0.8	2.54	1.16	1.38	0	1.39	0.99	2.54	vasoconstriction	A decrease in the diameter of blood vessels, especially arteries, usually causing an increase in blood pressure.	NM_001205448.1
FOXM1	forkhead box M1	0	2.26	1.77	2.96	2.72	2.1	2.08	2.08	2.96	vasculogenesis	The differentiation of endothelial cells from progenitor cells during blood vessel development, and the de novo formation of blood vessels and tubes.	XM_002687901.2
CUL7		0	-0.59	-1.3	-2.22	-1.9	-1.21	-1.58	-2.28	-2.28	vasculogenesis	The differentiation of endothelial cells from progenitor cells during blood vessel development, and the de novo formation of blood vessels and tubes.	XM_002697247.1
ZFP36L1	zinc finger protein 36, C3H type-like 1	0	0	-0.89	-2.86	-0.54	-1.5	0	0	-2.86	vasculogenesis	The differentiation of endothelial cells from progenitor cells during blood vessel development, and the de novo formation of blood vessels and tubes.	NM_001101234.1
HHEX	hematopoietically expressed homeobox	-0.51	0	-1.21	-1.85	-2.91	-0.97	0	0	-2.91	vasculogenesis	The differentiation of endothelial cells from progenitor cells during blood vessel development, and the de novo formation of blood vessels and tubes.	NM_001105424.1
PIK3CA	phosphoinositide-3-kinase, catalytic, alpha polypeptide	1.98	0.46	0	0	1.65	-2.48	-1.26	0	-2.48	vasculature development	The process whose specific outcome is the progression of the vasculature over time, from its formation to the mature structure. The vasculature is an interconnected tubular multi-tissue structure that contains fluid that is actively transported around the organism.	NM_174574.1
MCAM	melanoma cell adhesion molecule	-0.29	-2.7	-0.89	-0.87	-1.8	-1.36	-0.66	-0.59	-2.7	vascular wound healing	Blood vessel formation when new vessels emerge from the proliferation of pre-existing blood vessels and contribute to the series of events that restore integrity to damaged vasculature.	NM_001110062.1
SERPINE1	serpin peptidase inhibitor, clade E (nexin, plasminogen activator inhibitor type 1), member 1	-1.08	-1.21	-2.24	-2.48	-1.8	-3.26	-0.9	-1.39	-3.26	vascular wound healing	Blood vessel formation when new vessels emerge from the proliferation of pre-existing blood vessels and contribute to the series of events that restore integrity to damaged vasculature.	NM_174137.2
SLC8A1	solute carrier family 8 (sodium/calcium exchanger), member 1	0	2.79	1	0	0	0.09	0.55	0.39	2.79	vascular smooth muscle contraction	A process, occurring in the vascular tissue, whereby actin/myosin complex activity generates force through ATP hydrolysis resulting in a change in smooth muscle geometry. This process is always coupled to chemo-mechanical energy conversion.	NM_176632.2
CCR2	chemokine (C-C motif) receptor 2	-1.83	-1.32	-1.82	-2.78	-0.8	-1.48	-1.32	-2	-2.78	vascular endothelial growth factor production	The appearance of vascular endothelial growth factor production due to biosynthesis or secretion following a cellular stimulus, resulting in an increase in its intracellular or extracellular levels.	NM_001194959.1
STAT5A	signal transducer and activator of transcription 5A	0	0.34	0	0	0	2.3	1.23	0	2.3	valine metabolic process	The chemical reactions and pathways involving valine, 2-amino-3-methylbutanoic acid.	NM_001012673.1
TBC1D25	TBC1 domain family, member 25	-1.48	-2.31	-3.17	-2.98	-1.99	-0.96	-1.18	-2.15	-3.17	vacuole organization	A process that is carried out at the cellular level which results in the assembly, arrangement of constituent parts, or disassembly of a vacuole.	NM_001205813.1
STX3	syntaxin 3	-2.21	0	-2.36	-1.31	-2.86	0	-1.03	-1.1	-2.86	vacuole	A closed structure, found only in eukaryotic cells, that is completely surrounded by unit membrane and contains liquid material. Cells contain one or several vacuoles, that may have different functions from each other. Vacuoles have a diverse array of functions. They can act as a storage organelle for nutrients or waste products, as a degradative compartment, as a cost-effective way of increasing…	NM_001101971.1
VPS26B	vacuolar protein sorting 26 homolog B (S. pombe)	-1.22	-1.42	0	-3.2	-1.78	-0.7	-2.79	-1.56	-3.2	vacuolar transport	The directed movement of substances into, out of or within a vacuole.	NM_001192958.1
ATP6V1D	ATPase, H+ transporting, lysosomal V1 subunit D	0.8	0	-0.2	0	-2.41	-0.1	0	0	-2.41	vacuolar proton-transporting V-type ATPase complex	A proton-transporting two-sector ATPase complex found in the vacuolar membrane, where it acts as a proton pump to mediate acidification of the vacuolar lumen.	NM_001075141.1
HELLS	helicase, lymphoid specific	-0.26	0	2.51	0	1.17	-0.77	-1.47	-1.62	2.51	urogenital system development	The process whose specific outcome is the progression of the urogenital system over time, from its formation to the mature structure.	XM_002698391.2
ZCCHC6		0	2.71	0	-0.45	-0.41	-1.44	0.4	0	2.71	uridylyltransferase activity	Catalysis of the transfer of an uridylyl group to an acceptor.	NM_001205752.1
SDC4	syndecan 4	0	-0.32	-1.07	-2.62	-1.41	-1.08	-1.85	-1.69	-2.62	ureteric bud development	The process whose specific outcome is the progression of the ureteric bud over time, from its formation to the mature structure.	XM_002692330.1
HSD17B4	hydroxysteroid (17-beta) dehydrogenase 4	1.71	2.28	1	0.81	2.58	0	0.44	0.51	2.58	unsaturated fatty acid metabolic process	The chemical reactions and pathways involving an unsaturated fatty acid, any fatty acid containing one or more double bonds between carbon atoms.	NM_001007809.1
FADS1	fatty acid desaturase 1	0.8	-1.5	-0.73	-0.91	-2.44	-1.49	0	-1.01	-2.44	unsaturated fatty acid metabolic process	The chemical reactions and pathways involving an unsaturated fatty acid, any fatty acid containing one or more double bonds between carbon atoms.	XM_002699285.2
FADS1	fatty acid desaturase 1	0.8	-1.5	-0.73	-0.91	-2.44	-1.49	0	-1.01	-2.44	unsaturated fatty acid biosynthetic process	The chemical reactions and pathways resulting in the formation of an unsaturated fatty acid, any fatty acid containing one or more double bonds between carbon atoms.	XM_002699285.2
ANXA1	annexin A1	-1.16	-1.34	-1.65	-2.12	-1.59	-3.95	-1.16	-1.8	-3.95	unsaturated fatty acid biosynthetic process	The chemical reactions and pathways resulting in the formation of an unsaturated fatty acid, any fatty acid containing one or more double bonds between carbon atoms.	NM_175784.3
SERPINH1		4.87	0	0	0	0	0	0	0	4.87	unfolded protein binding	Interacting selectively and non-covalently with an unfolded protein.	NM_001046063.1
DNAJA1	DnaJ (Hsp40) homolog, subfamily A, member 1	1.26	-1.81	-0.29	-2.14	-1.52	-2.23	-2.31	-2.17	-2.31	unfolded protein binding	Interacting selectively and non-covalently with an unfolded protein.	NM_001015637.1
PPIB	peptidylprolyl isomerase B (cyclophilin B)	0	-0.79	-1.45	-1.99	-2.64	-0.29	-2.13	-1.08	-2.64	unfolded protein binding	Interacting selectively and non-covalently with an unfolded protein.	NM_174152.2
PFDN6	prefoldin subunit 6	0	-0.34	-1.77	-1.69	-2.68	-1.07	-2.08	-1.59	-2.68	unfolded protein binding	Interacting selectively and non-covalently with an unfolded protein.	NM_001075421.1
CCT5	chaperonin containing TCP1, subunit 5 (epsilon)	0.53	-0.93	0	-0.65	-1.27	-0.72	-2.75	-1.83	-2.75	unfolded protein binding	Interacting selectively and non-covalently with an unfolded protein.	NM_001034595.2
HSPE1	heat shock protein 1 (chaperonin 10)	0	-1.26	-2.21	-3.04	-1.28	-1.71	-2.99	-2.92	-3.04	unfolded protein binding	Interacting selectively and non-covalently with an unfolded protein.	NM_174346.2
PPIA	peptidylprolyl isomerase A	0	-2.24	-3.37	-3.04	-1.93	-1.92	-2.39	-1.54	-3.37	unfolded protein binding	Interacting selectively and non-covalently with an unfolded protein.	XM_002690516.1
PFDN5	prefoldin 5	0	-1.39	-2.53	-4.05	-2.85	-1.09	-1.6	-2.03	-4.05	unfolded protein binding	Interacting selectively and non-covalently with an unfolded protein.	NM_174732.2
MYO9A		2.31	4.18	4.3	3.87	1.83	0.23	2.87	1.12	4.3	unconventional myosin complex	A portmanteau term for myosins other than myosin II.	XM_002690529.2
MYL6	myosin, light chain 6, alkali, smooth muscle and non-muscle	0	-1.57	-2.69	-0.5	-1.77	-1	-4.06	-0.97	-4.06	unconventional myosin complex	A portmanteau term for myosins other than myosin II.	NM_175780.1
UBOX5		0	0.36	0.56	2.75	0	2.11	3.06	1.06	3.06	ubiquitin-ubiquitin ligase activity	Catalysis of the reaction: ATP + ubiquitin + protein N-ubiquityl(n)lysine = AMP + diphosphate + protein N-ubiquityl(n+1)lysine. This reaction is the ligation of ubiquitin groups, via isopeptide bonds, to extend the length of the multiubiquitin chain attached to a substrate protein.	NM_001075669.1
USP32		0	3.31	0.64	0	0.37	0.36	2.03	1.22	3.31	ubiquitin-specific protease activity	Catalysis of the thiol-dependent hydrolysis of a peptide bond formed by the C-terminal glycine of ubiquitin.	XM_002695643.1
OTUB1	OTU domain, ubiquitin aldehyde binding 1	0	-1.06	-0.18	0	0	2.81	0.05	0	2.81	ubiquitin-specific protease activity	Catalysis of the thiol-dependent hydrolysis of a peptide bond formed by the C-terminal glycine of ubiquitin.	NM_001034719.1
UCHL3	ubiquitin carboxyl-terminal esterase L3 (ubiquitin thiolesterase)	2.37	1.67	0.8	0.47	2.2	-1.25	-1.76	0.61	2.37	ubiquitin-specific protease activity	Catalysis of the thiol-dependent hydrolysis of a peptide bond formed by the C-terminal glycine of ubiquitin.	NM_001040541.1
TRIB1	tribbles homolog 1 (Drosophila)	0	-0.33	-1.7	-2.93	-2.41	-2.76	-1.12	-0.86	-2.93	ubiquitin-protein ligase regulator activity	Modulates the activity of a ubiquitin-protein ligase, an enzyme that catalyzes the covalent attachment of ubiquitin to lysine in a substrate protein.	NM_001101105.1
RNF213	ring finger protein 213	4.56	1.44	1.38	1.82	1.8	1.3	-0.53	1.23	4.56	ubiquitin-protein ligase activity	Catalysis of the reaction: ATP + ubiquitin + protein lysine = AMP + diphosphate + protein N-ubiquityllysine.	XM_002696144.1
UBOX5		0	0.36	0.56	2.75	0	2.11	3.06	1.06	3.06	ubiquitin-protein ligase activity	Catalysis of the reaction: ATP + ubiquitin + protein lysine = AMP + diphosphate + protein N-ubiquityllysine.	NM_001075669.1
RNF125		0.74	0.31	2.01	2.73	0.85	0	1.69	0.83	2.73	ubiquitin-protein ligase activity	Catalysis of the reaction: ATP + ubiquitin + protein lysine = AMP + diphosphate + protein N-ubiquityllysine.	NM_001205859.1
MYLIP	myosin regulatory light chain interacting protein	0.54	0	0	0	0	-1.03	1.45	2.72	2.72	ubiquitin-protein ligase activity	Catalysis of the reaction: ATP + ubiquitin + protein lysine = AMP + diphosphate + protein N-ubiquityllysine.	NM_001102253.1
TRAF5	TNF receptor-associated factor 5	0	1.58	1.64	0	1.05	2.48	0.93	1.02	2.48	ubiquitin-protein ligase activity	Catalysis of the reaction: ATP + ubiquitin + protein lysine = AMP + diphosphate + protein N-ubiquityllysine.	NM_001105340.1
RNF144B	ring finger protein 144B	-0.08	2.32	-0.4	-0.04	0	0.77	0	0.12	2.32	ubiquitin-protein ligase activity	Catalysis of the reaction: ATP + ubiquitin + protein lysine = AMP + diphosphate + protein N-ubiquityllysine.	NM_001099028.1
BTRC	beta-transducin repeat containing	0	0.68	1.11	0.7	0.84	0.86	2.28	1.18	2.28	ubiquitin-protein ligase activity	Catalysis of the reaction: ATP + ubiquitin + protein lysine = AMP + diphosphate + protein N-ubiquityllysine.	NM_001083475.1
HERC6		2.26	0	0.14	1.1	0.65	0	-1.28	0.81	2.26	ubiquitin-protein ligase activity	Catalysis of the reaction: ATP + ubiquitin + protein lysine = AMP + diphosphate + protein N-ubiquityllysine.	NM_001192644.1
SOD1	superoxide dismutase 1, soluble (amyotrophic lateral sclerosis 1 (adult))	0	-1.19	-2.2	-2.25	-1.86	-1.16	-1.53	-1.95	-2.25	ubiquitin-protein ligase activity	Catalysis of the reaction: ATP + ubiquitin + protein lysine = AMP + diphosphate + protein N-ubiquityllysine.	NM_174615.2
RNF187	ring finger protein 187	0	-0.6	-2.15	-0.11	-1.32	-0.57	-2.29	-1.11	-2.29	ubiquitin-protein ligase activity	Catalysis of the reaction: ATP + ubiquitin + protein lysine = AMP + diphosphate + protein N-ubiquityllysine.	NM_001164265.1
UBE2B	ubiquitin-conjugating enzyme E2B, RAD6 homology (S. cerevisiae)	0	-1.83	-1.36	-1.79	0	-2.41	0	0	-2.41	ubiquitin-protein ligase activity	Catalysis of the reaction: ATP + ubiquitin + protein lysine = AMP + diphosphate + protein N-ubiquityllysine.	NM_001037459.1
UBE2Z	ubiquitin-conjugating enzyme E2Z	0	-1.78	-1.26	-2.53	-1.76	0	-0.66	-0.76	-2.53	ubiquitin-protein ligase activity	Catalysis of the reaction: ATP + ubiquitin + protein lysine = AMP + diphosphate + protein N-ubiquityllysine.	NM_001205486.1
UBE2Q1	ubiquitin-conjugating enzyme E2Q family member 1	-0.22	-1.36	-1.56	-2.67	-2.42	-1.07	-1.53	-0.79	-2.67	ubiquitin-protein ligase activity	Catalysis of the reaction: ATP + ubiquitin + protein lysine = AMP + diphosphate + protein N-ubiquityllysine.	NM_001206320.1
RNF167	ring finger protein 167	-0.63	-1.31	-2.45	-1.96	-2.23	0	-1.34	-2.84	-2.84	ubiquitin-protein ligase activity	Catalysis of the reaction: ATP + ubiquitin + protein lysine = AMP + diphosphate + protein N-ubiquityllysine.	NM_001076405.2
NDFIP1	Nedd4 family interacting protein 1	0	-1.37	-2.55	-2.41	-2.05	-1.96	-2.13	-1.67	-2.55	ubiquitin-dependent protein catabolic process via the multivesicular body sorting pathway	The chemical reactions and pathways resulting in the breakdown of a protein or peptide covalently tagged with ubiquitin, via the multivesicular body (MVB) sorting pathway; ubiquitin-tagged proteins are sorted into MVBs, and delivered to a lysosome/vacuole for degradation.	XM_002689268.2
USP32		0	3.31	0.64	0	0.37	0.36	2.03	1.22	3.31	ubiquitin-dependent protein catabolic process	The chemical reactions and pathways resulting in the breakdown of a protein or peptide by hydrolysis of its peptide bonds, initiated by the covalent attachment of a ubiquitin group, or multiple ubiquitin groups, to the protein.	XM_002695643.1
FBXW4	F-box and WD repeat domain containing 4	0	0	0	0.96	1.63	2.55	1.58	2.85	2.85	ubiquitin-dependent protein catabolic process	The chemical reactions and pathways resulting in the breakdown of a protein or peptide by hydrolysis of its peptide bonds, initiated by the covalent attachment of a ubiquitin group, or multiple ubiquitin groups, to the protein.	NM_001101985.1
CUL5	cullin 5	1.61	1.23	1.82	2.22	1.58	0	1.28	2.78	2.78	ubiquitin-dependent protein catabolic process	The chemical reactions and pathways resulting in the breakdown of a protein or peptide by hydrolysis of its peptide bonds, initiated by the covalent attachment of a ubiquitin group, or multiple ubiquitin groups, to the protein.	XM_002692966.2
CUL2	cullin 2	0.31	1.46	2.32	1.38	2.73	2.07	2.32	0.73	2.73	ubiquitin-dependent protein catabolic process	The chemical reactions and pathways resulting in the breakdown of a protein or peptide by hydrolysis of its peptide bonds, initiated by the covalent attachment of a ubiquitin group, or multiple ubiquitin groups, to the protein.	NM_001076909.1
USP53	ubiquitin specific peptidase 53	-1.26	2.42	-0.52	0	-2.03	-1.25	1.52	1.07	2.42	ubiquitin-dependent protein catabolic process	The chemical reactions and pathways resulting in the breakdown of a protein or peptide by hydrolysis of its peptide bonds, initiated by the covalent attachment of a ubiquitin group, or multiple ubiquitin groups, to the protein.	XM_003586177.1-2
PSMF1	proteasome (prosome, macropain) inhibitor subunit 1 (PI31)	2.41	0.58	2.42	1.92	1.88	0.94	0.41	1.51	2.42	ubiquitin-dependent protein catabolic process	The chemical reactions and pathways resulting in the breakdown of a protein or peptide by hydrolysis of its peptide bonds, initiated by the covalent attachment of a ubiquitin group, or multiple ubiquitin groups, to the protein.	NM_001076478.1
UCHL3	ubiquitin carboxyl-terminal esterase L3 (ubiquitin thiolesterase)	2.37	1.67	0.8	0.47	2.2	-1.25	-1.76	0.61	2.37	ubiquitin-dependent protein catabolic process	The chemical reactions and pathways resulting in the breakdown of a protein or peptide by hydrolysis of its peptide bonds, initiated by the covalent attachment of a ubiquitin group, or multiple ubiquitin groups, to the protein.	NM_001040541.1
BTRC	beta-transducin repeat containing	0	0.68	1.11	0.7	0.84	0.86	2.28	1.18	2.28	ubiquitin-dependent protein catabolic process	The chemical reactions and pathways resulting in the breakdown of a protein or peptide by hydrolysis of its peptide bonds, initiated by the covalent attachment of a ubiquitin group, or multiple ubiquitin groups, to the protein.	NM_001083475.1
CUL7		0	-0.59	-1.3	-2.22	-1.9	-1.21	-1.58	-2.28	-2.28	ubiquitin-dependent protein catabolic process	The chemical reactions and pathways resulting in the breakdown of a protein or peptide by hydrolysis of its peptide bonds, initiated by the covalent attachment of a ubiquitin group, or multiple ubiquitin groups, to the protein.	XM_002697247.1
PSMA4	proteasome (prosome, macropain) subunit, alpha type, 4 (EC:3.4.25.1)	0	-1.5	-0.28	-1.5	-0.93	-1.49	-1.89	-2.34	-2.34	ubiquitin-dependent protein catabolic process	The chemical reactions and pathways resulting in the breakdown of a protein or peptide by hydrolysis of its peptide bonds, initiated by the covalent attachment of a ubiquitin group, or multiple ubiquitin groups, to the protein.	NM_001034381.1
NEDD8	neural precursor cell expressed, developmentally down-regulated 8	0	-1.21	-2.02	-2.14	-2.13	-0.9	-1.97	-2.34	-2.34	ubiquitin-dependent protein catabolic process	The chemical reactions and pathways resulting in the breakdown of a protein or peptide by hydrolysis of its peptide bonds, initiated by the covalent attachment of a ubiquitin group, or multiple ubiquitin groups, to the protein.	NM_174764.3
UBD	olfactory receptor 90	0	-1.31	-2.4	-1.82	-1.08	-1.39	-2.22	-1.37	-2.4	ubiquitin-dependent protein catabolic process	The chemical reactions and pathways resulting in the breakdown of a protein or peptide by hydrolysis of its peptide bonds, initiated by the covalent attachment of a ubiquitin group, or multiple ubiquitin groups, to the protein.	NM_001206473.1
UBE2B	ubiquitin-conjugating enzyme E2B, RAD6 homology (S. cerevisiae)	0	-1.83	-1.36	-1.79	0	-2.41	0	0	-2.41	ubiquitin-dependent protein catabolic process	The chemical reactions and pathways resulting in the breakdown of a protein or peptide by hydrolysis of its peptide bonds, initiated by the covalent attachment of a ubiquitin group, or multiple ubiquitin groups, to the protein.	NM_001037459.1
USP32		0	3.31	0.64	0	0.37	0.36	2.03	1.22	3.31	ubiquitin thiolesterase activity	Catalysis of the reaction: ubiquitin C-terminal thioester + H2O = ubiquitin + a thiol.	XM_002695643.1
USP53	ubiquitin specific peptidase 53	-1.26	2.42	-0.52	0	-2.03	-1.25	1.52	1.07	2.42	ubiquitin thiolesterase activity	Catalysis of the reaction: ubiquitin C-terminal thioester + H2O = ubiquitin + a thiol.	XM_003586177.1-2
UCHL3	ubiquitin carboxyl-terminal esterase L3 (ubiquitin thiolesterase)	2.37	1.67	0.8	0.47	2.2	-1.25	-1.76	0.61	2.37	ubiquitin thiolesterase activity	Catalysis of the reaction: ubiquitin C-terminal thioester + H2O = ubiquitin + a thiol.	NM_001040541.1
TGFBR1	transforming growth factor, beta receptor I (activin A receptor type II-like kinase, 53kDa)	0	2.06	2.32	1.08	2.9	0.53	2.37	1.65	2.9	ubiquitin protein ligase binding	Interacting selectively and non-covalently with a ubiquitin protein ligase enzyme, any of the E3 proteins.	NM_174621.2
FAF2	Fas associated factor family member 2	0.87	2.87	2.03	2.36	1.7	1.57	1.89	2.15	2.87	ubiquitin protein ligase binding	Interacting selectively and non-covalently with a ubiquitin protein ligase enzyme, any of the E3 proteins.	NM_001077020.1
OTUB1	OTU domain, ubiquitin aldehyde binding 1	0	-1.06	-0.18	0	0	2.81	0.05	0	2.81	ubiquitin protein ligase binding	Interacting selectively and non-covalently with a ubiquitin protein ligase enzyme, any of the E3 proteins.	NM_001034719.1
CUL5	cullin 5	1.61	1.23	1.82	2.22	1.58	0	1.28	2.78	2.78	ubiquitin protein ligase binding	Interacting selectively and non-covalently with a ubiquitin protein ligase enzyme, any of the E3 proteins.	XM_002692966.2
CUL2	cullin 2	0.31	1.46	2.32	1.38	2.73	2.07	2.32	0.73	2.73	ubiquitin protein ligase binding	Interacting selectively and non-covalently with a ubiquitin protein ligase enzyme, any of the E3 proteins.	NM_001076909.1
TRAF5	TNF receptor-associated factor 5	0	1.58	1.64	0	1.05	2.48	0.93	1.02	2.48	ubiquitin protein ligase binding	Interacting selectively and non-covalently with a ubiquitin protein ligase enzyme, any of the E3 proteins.	NM_001105340.1
FAF1	Fas (TNFRSF6) associated factor 1	0.61	0.81	1.22	0.92	2.47	0	0.9	1.26	2.47	ubiquitin protein ligase binding	Interacting selectively and non-covalently with a ubiquitin protein ligase enzyme, any of the E3 proteins.	NM_001046318.1
SUMO2	SMT3 suppressor of mif two 3 homolog 2 (yeast)	0	-0.97	-0.74	-2.26	0	-1.54	-1.34	-0.34	-2.26	ubiquitin protein ligase binding	Interacting selectively and non-covalently with a ubiquitin protein ligase enzyme, any of the E3 proteins.	NM_174769.2
CUL7		0	-0.59	-1.3	-2.22	-1.9	-1.21	-1.58	-2.28	-2.28	ubiquitin protein ligase binding	Interacting selectively and non-covalently with a ubiquitin protein ligase enzyme, any of the E3 proteins.	XM_002697247.1
NEDD8	neural precursor cell expressed, developmentally down-regulated 8	0	-1.21	-2.02	-2.14	-2.13	-0.9	-1.97	-2.34	-2.34	ubiquitin protein ligase binding	Interacting selectively and non-covalently with a ubiquitin protein ligase enzyme, any of the E3 proteins.	NM_174764.3
UBE2B	ubiquitin-conjugating enzyme E2B, RAD6 homology (S. cerevisiae)	0	-1.83	-1.36	-1.79	0	-2.41	0	0	-2.41	ubiquitin protein ligase binding	Interacting selectively and non-covalently with a ubiquitin protein ligase enzyme, any of the E3 proteins.	NM_001037459.1
RELA	v-rel reticuloendotheliosis viral oncogene homolog A, nuclear factor of kappa light polypeptide gene	-1.09	-0.92	-1.87	-2.5	-1.1	-0.86	0	-0.94	-2.5	ubiquitin protein ligase binding	Interacting selectively and non-covalently with a ubiquitin protein ligase enzyme, any of the E3 proteins.	NM_001080242.2
PRKAR2A	protein kinase, cAMP-dependent, regulatory, type II, alpha	0	-1.36	-2.89	-2.01	-0.94	-0.54	-1.93	-0.79	-2.89	ubiquitin protein ligase binding	Interacting selectively and non-covalently with a ubiquitin protein ligase enzyme, any of the E3 proteins.	NM_001191367.1
TOLLIP	toll interacting protein	0	-2.52	-1.12	-2.9	-1.99	0	-1.38	-1.42	-2.9	ubiquitin protein ligase binding	Interacting selectively and non-covalently with a ubiquitin protein ligase enzyme, any of the E3 proteins.	NM_001039961.1
TRIB1	tribbles homolog 1 (Drosophila)	0	-0.33	-1.7	-2.93	-2.41	-2.76	-1.12	-0.86	-2.93	ubiquitin protein ligase binding	Interacting selectively and non-covalently with a ubiquitin protein ligase enzyme, any of the E3 proteins.	NM_001101105.1
AXIN2	axin 2 (conductin, axil)	0	-3.82	-1.74	-1.77	-1.58	-1.27	-3.02	-1.26	-3.82	ubiquitin protein ligase binding	Interacting selectively and non-covalently with a ubiquitin protein ligase enzyme, any of the E3 proteins.	NM_001192299.1
UBOX5		0	0.36	0.56	2.75	0	2.11	3.06	1.06	3.06	ubiquitin ligase complex	A protein complex that includes a ubiquitin-protein ligase and other proteins that may confer substrate specificity on the complex.	NM_001075669.1
FBXW4	F-box and WD repeat domain containing 4	0	0	0	0.96	1.63	2.55	1.58	2.85	2.85	ubiquitin ligase complex	A protein complex that includes a ubiquitin-protein ligase and other proteins that may confer substrate specificity on the complex.	NM_001101985.1
BRE	brain and reproductive organ-expressed protein	0	0.02	0.45	0.84	1.55	0.02	2.45	0.81	2.45	ubiquitin ligase complex	A protein complex that includes a ubiquitin-protein ligase and other proteins that may confer substrate specificity on the complex.	NM_001102274.1
RNF144B	ring finger protein 144B	-0.08	2.32	-0.4	-0.04	0	0.77	0	0.12	2.32	ubiquitin ligase complex	A protein complex that includes a ubiquitin-protein ligase and other proteins that may confer substrate specificity on the complex.	NM_001099028.1
UBE2B	ubiquitin-conjugating enzyme E2B, RAD6 homology (S. cerevisiae)	0	-1.83	-1.36	-1.79	0	-2.41	0	0	-2.41	ubiquitin ligase complex	A protein complex that includes a ubiquitin-protein ligase and other proteins that may confer substrate specificity on the complex.	NM_001037459.1
UBE2B	ubiquitin-conjugating enzyme E2B, RAD6 homology (S. cerevisiae)	0	-1.83	-1.36	-1.79	0	-2.41	0	0	-2.41	ubiquitin conjugating enzyme complex	Any complex that possesses ubiquitin conjugating enzyme activity.	NM_001037459.1
TOLLIP	toll interacting protein	0	-2.52	-1.12	-2.9	-1.99	0	-1.38	-1.42	-2.9	ubiquitin conjugating enzyme binding	Interacting selectively and non-covalently with a ubiquitin conjugating enzyme, any of the E2 proteins.	NM_001039961.1
FAF2	Fas associated factor family member 2	0.87	2.87	2.03	2.36	1.7	1.57	1.89	2.15	2.87	ubiquitin binding	Interacting selectively and non-covalently with ubiquitin, a protein that when covalently bound to other cellular proteins marks them for proteolytic degradation.	NM_001077020.1
OTUB1	OTU domain, ubiquitin aldehyde binding 1	0	-1.06	-0.18	0	0	2.81	0.05	0	2.81	ubiquitin binding	Interacting selectively and non-covalently with ubiquitin, a protein that when covalently bound to other cellular proteins marks them for proteolytic degradation.	NM_001034719.1
FAF1	Fas (TNFRSF6) associated factor 1	0.61	0.81	1.22	0.92	2.47	0	0.9	1.26	2.47	ubiquitin binding	Interacting selectively and non-covalently with ubiquitin, a protein that when covalently bound to other cellular proteins marks them for proteolytic degradation.	NM_001046318.1
UCHL3	ubiquitin carboxyl-terminal esterase L3 (ubiquitin thiolesterase)	2.37	1.67	0.8	0.47	2.2	-1.25	-1.76	0.61	2.37	ubiquitin binding	Interacting selectively and non-covalently with ubiquitin, a protein that when covalently bound to other cellular proteins marks them for proteolytic degradation.	NM_001040541.1
PDSS2	prenyl (decaprenyl) diphosphate synthase, subunit 2	1.61	1.09	1.7	2.5	2.44	1.14	1.07	1.78	2.5	ubiquinone biosynthetic process	The chemical reactions and pathways resulting in the formation of ubiquinone, a lipid-soluble electron-transporting coenzyme.	NM_001100385.1
UQCR11	ubiquinol-cytochrome c reductase, complex III subunit XI	-0.36	0	-1.97	-0.85	-2.57	0	-1.62	-1.21	-2.57	ubiquinol-cytochrome-c reductase activity	Catalysis of the transfer of a solute or solutes from one side of a membrane to the other according to the reaction: CoQH2 + 2 ferricytochrome c = CoQ + 2 ferrocytochrome c + 2 H+.	NM_174215.2
UQCRH	ubiquinol-cytochrome c reductase hinge protein	0	-1.39	-3.16	-2.46	-2.5	-0.97	-2.71	-2.7	-3.16	ubiquinol-cytochrome-c reductase activity	Catalysis of the transfer of a solute or solutes from one side of a membrane to the other according to the reaction: CoQH2 + 2 ferricytochrome c = CoQ + 2 ferrocytochrome c + 2 H+.	NM_001034745.1
PAH	phenylalanine hydroxylase (EC:1.14.16.1)	-0.39	-1.49	-2.91	-1.44	-0.92	-0.75	-1.74	-1.86	-2.91	tyrosine metabolic process	The chemical reactions and pathways involving tyrosine, an aromatic amino acid, 2-amino-3-(4-hydroxyphenyl)propanoic acid.	NM_001046058.1
TGFBR1	transforming growth factor, beta receptor I (activin A receptor type II-like kinase, 53kDa)	0	2.06	2.32	1.08	2.9	0.53	2.37	1.65	2.9	type II transforming growth factor beta receptor binding	Interacting selectively and non-covalently with a type II transforming growth factor beta receptor.	NM_174621.2
OAS1	2',5'-oligoadenylate synthetase 1, 40/46kDa	3.73	0.07	0.39	0	0	-1.14	-0.79	0	3.73	type I interferon signaling pathway	A series of molecular signals initiated by the binding of a type I interferon to a receptor on the surface of a cell, and ending with regulation of a downstream cellular process, e.g. transcription. Type I interferons include the interferon-alpha, beta, delta, episilon, zeta, kappa, tau, and omega gene families.	NM_178108.2
MX1	myxovirus (influenza virus) resistance 1, interferon-inducible protein p78 (mouse)	2.51	0	0	0	0	-1.36	-1.01	-0.35	2.51	type I interferon signaling pathway	A series of molecular signals initiated by the binding of a type I interferon to a receptor on the surface of a cell, and ending with regulation of a downstream cellular process, e.g. transcription. Type I interferons include the interferon-alpha, beta, delta, episilon, zeta, kappa, tau, and omega gene families.	NM_173940.2
NLRC5		2.44	0.46	0	0	-0.39	1.62	1.24	0	2.44	type I interferon signaling pathway	A series of molecular signals initiated by the binding of a type I interferon to a receptor on the surface of a cell, and ending with regulation of a downstream cellular process, e.g. transcription. Type I interferons include the interferon-alpha, beta, delta, episilon, zeta, kappa, tau, and omega gene families.	XM_002694790.1
OAS2	2'-5'-oligoadenylate synthetase 2, 69/71kDa	2.37	0	0	0.43	0	-0.36	-1.87	-0.87	2.37	type I interferon signaling pathway	A series of molecular signals initiated by the binding of a type I interferon to a receptor on the surface of a cell, and ending with regulation of a downstream cellular process, e.g. transcription. Type I interferons include the interferon-alpha, beta, delta, episilon, zeta, kappa, tau, and omega gene families.	NM_001024557.1
IFIT1	interferon-induced protein with tetratricopeptide repeats 1	0	-1.13	-1.04	-1.14	-1.05	-2.36	-0.15	-0.1	-2.36	type I interferon signaling pathway	A series of molecular signals initiated by the binding of a type I interferon to a receptor on the surface of a cell, and ending with regulation of a downstream cellular process, e.g. transcription. Type I interferons include the interferon-alpha, beta, delta, episilon, zeta, kappa, tau, and omega gene families.	XM_002698357.1
MX2	myxovirus (influenza virus) resistance 2 (mouse)	1.71	0	0	0	0	-0.59	-2.37	-1.03	-2.37	type I interferon signaling pathway	A series of molecular signals initiated by the binding of a type I interferon to a receptor on the surface of a cell, and ending with regulation of a downstream cellular process, e.g. transcription. Type I interferons include the interferon-alpha, beta, delta, episilon, zeta, kappa, tau, and omega gene families.	NM_173941.2
STAT2	signal transducer and activator of transcription 2, 113kDa	2.41	-1.43	-1.54	-0.99	-2.2	0	-2.49	-0.4	-2.49	type I interferon signaling pathway	A series of molecular signals initiated by the binding of a type I interferon to a receptor on the surface of a cell, and ending with regulation of a downstream cellular process, e.g. transcription. Type I interferons include the interferon-alpha, beta, delta, episilon, zeta, kappa, tau, and omega gene families.	NM_001205689.1
IFITM2	interferon induced transmembrane protein 2 (1-8D)	0	-0.64	-1.47	-1.31	-2.81	0	-1.6	-2.08	-2.81	type I interferon signaling pathway	A series of molecular signals initiated by the binding of a type I interferon to a receptor on the surface of a cell, and ending with regulation of a downstream cellular process, e.g. transcription. Type I interferons include the interferon-alpha, beta, delta, episilon, zeta, kappa, tau, and omega gene families.	NM_001078054.1
IFI35	interferon-induced protein 35	1.64	0	-0.73	-0.01	-0.16	0.22	-3.77	-0.51	-3.77	type I interferon signaling pathway	A series of molecular signals initiated by the binding of a type I interferon to a receptor on the surface of a cell, and ending with regulation of a downstream cellular process, e.g. transcription. Type I interferons include the interferon-alpha, beta, delta, episilon, zeta, kappa, tau, and omega gene families.	NM_001075462.1
IGFBP4	insulin-like growth factor binding protein 4	-0.71	0	-2.43	-1.55	-1.8	-1.46	-0.79	-0.79	-2.43	type B pancreatic cell proliferation	The multiplication or reproduction of pancreatic B cells, resulting in the expansion of an pancreatic B cell population. Pancreatic B cell are cells of the pancreas that secrete insulin.	NM_174557.3
NR1D1	nuclear receptor subfamily 1, group D, member 1	-0.44	-1.65	-1.08	-1.65	-2.9	0	-1.67	-1.44	-2.9	type B pancreatic cell proliferation	The multiplication or reproduction of pancreatic B cells, resulting in the expansion of an pancreatic B cell population. Pancreatic B cell are cells of the pancreas that secrete insulin.	NM_001078100.1
TRADD	TNFRSF1A-associated via death domain	0	0	-0.96	-1.18	0	0.77	-2.34	-1.43	-2.34	tumor necrosis factor-mediated signaling pathway	A series of molecular signals initiated by the binding of a tumor necrosis factor to a receptor on the surface of a cell, and ending with regulation of a downstream cellular process, e.g. transcription.	NM_001045896.1
TNFSF10	tumor necrosis factor (ligand) superfamily, member 10	4.1	3.28	2.9	2.3	2.38	0.33	0	1.13	4.1	tumor necrosis factor receptor superfamily binding	Interacting selectively and non-covalently with any member of the tumor necrosis factor receptor superfamily.	XM_002684917.1
TNFSF10	tumor necrosis factor (ligand) superfamily, member 10	4.1	3.28	2.9	2.3	2.38	0.33	0	1.13	4.1	tumor necrosis factor receptor binding	Interacting selectively and non-covalently with the tumor necrosis factor receptor.	XM_002684917.1
BRE	brain and reproductive organ-expressed protein	0	0.02	0.45	0.84	1.55	0.02	2.45	0.81	2.45	tumor necrosis factor receptor binding	Interacting selectively and non-covalently with the tumor necrosis factor receptor.	NM_001102274.1
TRADD	TNFRSF1A-associated via death domain	0	0	-0.96	-1.18	0	0.77	-2.34	-1.43	-2.34	tumor necrosis factor receptor binding	Interacting selectively and non-covalently with the tumor necrosis factor receptor.	NM_001045896.1
TNFSF14	tumor necrosis factor (ligand) superfamily, member 14	0	-1.51	-1.5	-0.5	-2.88	-0.42	-0.47	-0.97	-2.88	tumor necrosis factor receptor binding	Interacting selectively and non-covalently with the tumor necrosis factor receptor.	NM_001101855.1
EDA	ectodysplasin A	0	-1.88	-2.99	-1.36	-1.05	-1.54	-1.61	-0.15	-2.99	tumor necrosis factor receptor binding	Interacting selectively and non-covalently with the tumor necrosis factor receptor.	NM_001081743.2
LTB	lymphotoxin beta (TNF superfamily, member 3)	0	-1.53	-2.01	-3.22	-2.28	-1.17	-1.6	-1.21	-3.22	tumor necrosis factor receptor binding	Interacting selectively and non-covalently with the tumor necrosis factor receptor.	XM_002697371.1
LTA	lymphotoxin alpha (TNF superfamily, member 1)	-0.11	-3.22	-2.26	-0.6	-2.14	-0.35	-2.2	-1.58	-3.22	tumor necrosis factor receptor binding	Interacting selectively and non-covalently with the tumor necrosis factor receptor.	NM_001013401.2
ARL2	ADP-ribosylation factor-like 2	-2.97	-1.3	-1.16	-1.29	-1.02	-0.95	-1.13	-1.4	-2.97	tubulin complex assembly	The aggregation and bonding together of alpha- and beta-tubulin to form a tubulin heterodimer.	NM_001038079.1
NUMA1	nuclear mitotic apparatus protein 1	2.07	0.77	0.21	1.93	-2.72	2.86	2.26	1.39	2.86	tubulin binding	Interacting selectively and non-covalently with monomeric or multimeric forms of tubulin, including microtubules.	NM_001205746.1
CDK5RAP2		0	-2.63	0	0	-1.93	2.29	1.09	0.01	-2.63	tubulin binding	Interacting selectively and non-covalently with monomeric or multimeric forms of tubulin, including microtubules.	NM_001192169.1
ALDOA	aldolase A, fructose-bisphosphate	0	-1.71	-2.08	-1.75	-3.1	-1.51	-1.37	-2.47	-3.1	tubulin binding	Interacting selectively and non-covalently with monomeric or multimeric forms of tubulin, including microtubules.	NM_001101915.1
STMN1	stathmin 1/oncoprotein 18	0	-1.45	-3.43	-3.73	-2.03	-1.45	-2.75	-1.31	-3.73	tubulin binding	Interacting selectively and non-covalently with monomeric or multimeric forms of tubulin, including microtubules.	NM_001034790.1
EDA	ectodysplasin A	0	-1.88	-2.99	-1.36	-1.05	-1.54	-1.61	-0.15	-2.99	tube formation	Creation of the central hole of a tube in an anatomical structure through which gases and/or liquids flow.	NM_001081743.2
KYNU	kynureninase (L-kynurenine hydrolase)	2.18	1.72	1.53	1.82	2.33	0	0	0.65	2.33	tryptophan catabolic process to kynurenine	The chemical reactions and pathways resulting in the breakdown of tryptophan into other compounds, including kynurenine.	NM_001191308.1
KYNU	kynureninase (L-kynurenine hydrolase)	2.18	1.72	1.53	1.82	2.33	0	0	0.65	2.33	tryptophan catabolic process	The chemical reactions and pathways resulting in the breakdown of tryptophan, the chiral amino acid 2-amino-3-(1H-indol-3-yl)propanoic acid.	NM_001191308.1
ACTN1	actinin, alpha 1	-0.51	-2.48	-0.64	0	-1.07	1.28	0.64	-0.04	-2.48	tropomyosin binding	Interacting selectively and non-covalently with tropomyosin, a protein associated with actin filaments both in cytoplasm and, in association with troponin, in the thin filament of striated muscle.	NM_001035351.1
CNOT3	CCR4-NOT transcription complex, subunit 3	-0.41	0	-1.7	-2.57	-0.83	0	-0.13	-0.11	-2.57	trophectodermal cell differentiation	The process in which a relatively unspecialized cell acquires the specialized features of a trophectoderm cell.	XM_002695432.2
ACSL6	acyl-CoA synthetase long-chain family member 6	-1.75	3.12	-2.23	-0.18	0	1.22	0.93	-1.68	3.12	triglyceride metabolic process	The chemical reactions and pathways involving triglyceride, any triester of glycerol. The three fatty acid residues may all be the same or differ in any permutation. Triglycerides are important components of plant oils, animal fats and animal plasma lipoproteins.	NM_001038042.1
GK	glycerol kinase	0	2.82	0.08	0	0.09	0.51	1.07	0.17	2.82	triglyceride metabolic process	The chemical reactions and pathways involving triglyceride, any triester of glycerol. The three fatty acid residues may all be the same or differ in any permutation. Triglycerides are important components of plant oils, animal fats and animal plasma lipoproteins.	NM_001075236.1
LPL	lipoprotein lipase	1.92	1.87	0	0.39	2.26	2.04	1.93	1.03	2.26	triglyceride metabolic process	The chemical reactions and pathways involving triglyceride, any triester of glycerol. The three fatty acid residues may all be the same or differ in any permutation. Triglycerides are important components of plant oils, animal fats and animal plasma lipoproteins.	NM_001075120.1-1
DBI	diazepam binding inhibitor (GABA receptor modulator, acyl-Coenzyme A binding protein)	-1.15	-0.74	-2.77	-1.62	-2.13	-1.16	-1.22	-1.59	-2.77	triglyceride metabolic process	The chemical reactions and pathways involving triglyceride, any triester of glycerol. The three fatty acid residues may all be the same or differ in any permutation. Triglycerides are important components of plant oils, animal fats and animal plasma lipoproteins.	NM_001113321.1
CD36	CD36 molecule (thrombospondin receptor)	-0.38	-1.26	0	0	-0.07	-2.91	-1.05	0	-2.91	triglyceride metabolic process	The chemical reactions and pathways involving triglyceride, any triester of glycerol. The three fatty acid residues may all be the same or differ in any permutation. Triglycerides are important components of plant oils, animal fats and animal plasma lipoproteins.	NM_174010.2
LPL	lipoprotein lipase	1.92	1.87	0	0.39	2.26	2.04	1.93	1.03	2.26	triglyceride lipase activity	Catalysis of the reaction: triacylglycerol + H2O = diacylglycerol + a carboxylate.	NM_001075120.1-1
LPL	lipoprotein lipase	1.92	1.87	0	0.39	2.26	2.04	1.93	1.03	2.26	triglyceride homeostasis	Any process involved in the maintenance of an internal steady state of triglyceride within an organism or cell.	NM_001075120.1-1
LPL	lipoprotein lipase	1.92	1.87	0	0.39	2.26	2.04	1.93	1.03	2.26	triglyceride catabolic process	The chemical reactions and pathways resulting in the breakdown of a triglyceride, any triester of glycerol.	NM_001075120.1-1
ACSL6	acyl-CoA synthetase long-chain family member 6	-1.75	3.12	-2.23	-0.18	0	1.22	0.93	-1.68	3.12	triglyceride biosynthetic process	The chemical reactions and pathways resulting in the formation of a triglyceride, any triester of glycerol.	NM_001038042.1
GK	glycerol kinase	0	2.82	0.08	0	0.09	0.51	1.07	0.17	2.82	triglyceride biosynthetic process	The chemical reactions and pathways resulting in the formation of a triglyceride, any triester of glycerol.	NM_001075236.1
LPL	lipoprotein lipase	1.92	1.87	0	0.39	2.26	2.04	1.93	1.03	2.26	triglyceride biosynthetic process	The chemical reactions and pathways resulting in the formation of a triglyceride, any triester of glycerol.	NM_001075120.1-1
SUCLG2	succinate-CoA ligase, GDP-forming, beta subunit	0	2.01	2.16	1.23	2.44	0.11	2.13	0.92	2.44	tricarboxylic acid cycle	A nearly universal metabolic pathway in which the acetyl group of acetyl coenzyme A is effectively oxidized to two CO2 and four pairs of electrons are transferred to coenzymes. The acetyl group combines with oxaloacetate to form citrate, which undergoes successive transformations to isocitrate, 2-oxoglutarate, succinyl-CoA, succinate, fumarate, malate, and oxaloacetate again, thus completing the …	NM_001034639.1
CDK10	cyclin-dependent kinase 10	-1.44	-1.36	-2.34	0	-1.42	-0.44	-1.27	0	-2.34	traversing start control point of mitotic cell cycle	A cell cycle process by which a cell commits to entering S phase via a positive feedback mechanism between the regulation of transcription and G1 CDK activity.	NM_001038577.2
TIMM13		0	-1.29	-2.86	-1.7	-0.89	-1.38	-2.48	-0.98	-2.86	transporter complex	A protein complex facilitating transport of molecules (proteins, small molecules, nucleic acids) into, out of or within a cell, or between cells.	NM_001080277.1
SYN1	synapsin I	0	1.43	2.91	1.47	0.67	2.86	1.51	1.58	2.91	transporter activity	Enables the directed movement of substances (such as macromolecules, small molecules, ions) into, out of or within a cell, or between cells.	XM_003588170.1-2
SLC23A2	solute carrier family 23 (nucleobase transporters), member 2	0	2.3	2.5	2.8	2.01	2.2	2.4	2.88	2.88	transporter activity	Enables the directed movement of substances (such as macromolecules, small molecules, ions) into, out of or within a cell, or between cells.	NM_001205430.1
SLC5A2	solute carrier family 5 (sodium/glucose cotransporter), member 2	1.07	1.06	2.77	2.3	0.93	2.26	0.52	1.17	2.77	transporter activity	Enables the directed movement of substances (such as macromolecules, small molecules, ions) into, out of or within a cell, or between cells.	NM_203360.1
ABCC1	ATP-binding cassette, sub-family C (CFTR/MRP), member 1	0	0.26	0	0	0	2.38	1.18	0.41	2.38	transporter activity	Enables the directed movement of substances (such as macromolecules, small molecules, ions) into, out of or within a cell, or between cells.	NM_174223.1
TAP2	transporter 2, ATP-binding cassette, sub-family B (MDR/TAP)	2.38	0	-0.98	0	0	1.46	0	0	2.38	transporter activity	Enables the directed movement of substances (such as macromolecules, small molecules, ions) into, out of or within a cell, or between cells.	NM_001046622.1
SYT7	synaptotagmin VII	-1.22	-1.84	-1.34	-0.99	-1.66	-2.24	-1.41	-1.19	-2.24	transporter activity	Enables the directed movement of substances (such as macromolecules, small molecules, ions) into, out of or within a cell, or between cells.	XM_002699311.1
SLC25A5	solute carrier family 25 (mitochondrial carrier; adenine nucleotide translocator), member 5	0	-0.47	-1.88	-1.26	-1.56	-1.26	-2.72	-1.87	-2.72	transporter activity	Enables the directed movement of substances (such as macromolecules, small molecules, ions) into, out of or within a cell, or between cells.	NM_174659.1
ATP5G3	ATP synthase, H+ transporting, mitochondrial F0 complex, subunit C3 (subunit 9)	0	-1.21	-2.69	-2.79	-1.34	-1.38	-2.11	-2.21	-2.79	transporter activity	Enables the directed movement of substances (such as macromolecules, small molecules, ions) into, out of or within a cell, or between cells.	NM_001034692.1
MFSD10	major facilitator superfamily domain containing 10	0	-3.02	-1.62	-2.72	-1.26	-1.64	-1.18	-1.13	-3.02	transporter activity	Enables the directed movement of substances (such as macromolecules, small molecules, ions) into, out of or within a cell, or between cells.	NM_001075304.1
SLC25A11	solute carrier family 25 (mitochondrial carrier oxoglutarate carrier), member 11	-0.1	-1.3	-1.07	-3.16	-1.78	0	-1.31	-1.36	-3.16	transporter activity	Enables the directed movement of substances (such as macromolecules, small molecules, ions) into, out of or within a cell, or between cells.	NM_174671.2
SLC4A8	solute carrier family 4, sodium bicarbonate cotransporter, member 8	-1.09	-2.52	-4.23	-0.44	-1.5	0	-2.24	-2.65	-4.23	transporter activity	Enables the directed movement of substances (such as macromolecules, small molecules, ions) into, out of or within a cell, or between cells.	XM_002687293.2
ITPR3	inositol 1,4,5-triphosphate receptor, type 3	0	-1.01	0	0	0	2.5	1.25	0	2.5	transport vesicle membrane	The lipid bilayer surrounding a transport vesicle.	NM_174370.2
CHGB	chromogranin B (secretogranin 1)	0	0	2.48	1.19	1.77	0.67	0	0.64	2.48	transport vesicle membrane	The lipid bilayer surrounding a transport vesicle.	NM_181006.2
STX2	syntaxin 2	0.57	3.11	0.69	0.35	0	0	0	0	3.11	transport vesicle	Any of the vesicles of the constitutive secretory pathway, which carry cargo from the endoplasmic reticulum to the Golgi, between Golgi cisternae, or to destinations within or outside the cell.	XM_002694458.2
SOD1	superoxide dismutase 1, soluble (amyotrophic lateral sclerosis 1 (adult))	0	-1.19	-2.2	-2.25	-1.86	-1.16	-1.53	-1.95	-2.25	transmission of nerve impulse	The neurological system process in which a signal is transmitted through the nervous system by synaptic transmission and the sequential electrochemical polarization and depolarization that travels across the membrane of a nerve cell (neuron) in response to stimulation.	NM_174615.2
ATP5H	ATP synthase, H+ transporting, mitochondrial F0 complex, subunit d	0	-1.54	-2.55	-2.82	-1.96	-1.06	-2.79	-1.66	-2.82	transmembrane transporter activity	Enables the transfer of a substance from one side of a membrane to the other.	NM_174724.3
ATP5I	ATP synthase, H+ transporting, mitochondrial F0 complex, subunit E	0.3	-0.35	-2.94	-1.75	-1.88	-1.48	-3.24	-2.16	-3.24	transmembrane transporter activity	Enables the transfer of a substance from one side of a membrane to the other.	NM_176639.2
CD69	CD69 molecule	0	-0.5	-1.54	-1.57	-0.2	-2.25	-1.37	-0.98	-2.25	transmembrane signaling receptor activity	Combining with an extracellular or intracellular signal and transmitting the signal from one side of the membrane to the other to initiate a change in cell activity.	NM_174014.2
FCER1G	Fc fragment of IgE, high affinity I, receptor for; gamma polypeptide	-0.1	-0.68	-1.59	-2.36	-1.87	-1.17	-1.77	-0.74	-2.36	transmembrane signaling receptor activity	Combining with an extracellular or intracellular signal and transmitting the signal from one side of the membrane to the other to initiate a change in cell activity.	NM_174537.2
TLR2	toll-like receptor 2	0	1.02	-0.41	-0.88	-0.96	-2.4	-1.5	-1.14	-2.4	transmembrane signaling receptor activity	Combining with an extracellular or intracellular signal and transmitting the signal from one side of the membrane to the other to initiate a change in cell activity.	NM_174197.2
MR1	major histocompatibility complex, class I-related	1.57	2.09	1.79	-1.45	-1.82	-2.46	1.44	-1.86	-2.46	transmembrane signaling receptor activity	Combining with an extracellular or intracellular signal and transmitting the signal from one side of the membrane to the other to initiate a change in cell activity.	NM_001190298.1
FCGR2C		-0.72	-2.09	2.55	-1.79	1.07	-2.58	2.49	0	-2.58	transmembrane signaling receptor activity	Combining with an extracellular or intracellular signal and transmitting the signal from one side of the membrane to the other to initiate a change in cell activity.	NM_001109806.1
CELSR2	cadherin, EGF LAG seven-pass G-type receptor 2 (flamingo homolog, Drosophila)	0	-2.08	-2.05	-1.5	-1.17	-1.56	-1.32	-2.59	-2.59	transmembrane signaling receptor activity	Combining with an extracellular or intracellular signal and transmitting the signal from one side of the membrane to the other to initiate a change in cell activity.	NM_001192931.1
CD72	CD72 molecule	-1.52	-2.02	-2.42	-2.61	-2.19	1.07	-1.11	-1.43	-2.61	transmembrane signaling receptor activity	Combining with an extracellular or intracellular signal and transmitting the signal from one side of the membrane to the other to initiate a change in cell activity.	XM_002689678.2
TNFRSF10A	tumor necrosis factor receptor superfamily, member 10a	-2.73	-0.46	0	0	-0.29	-1.63	-0.69	-0.11	-2.73	transmembrane signaling receptor activity	Combining with an extracellular or intracellular signal and transmitting the signal from one side of the membrane to the other to initiate a change in cell activity.	XM_002689777.1
TLR4	toll-like receptor 4	-0.58	-2.14	-1.29	-1.4	-1.48	-2.78	-1.26	0	-2.78	transmembrane signaling receptor activity	Combining with an extracellular or intracellular signal and transmitting the signal from one side of the membrane to the other to initiate a change in cell activity.	NM_174198.6
IL1R1	interleukin 1 receptor, type I	-2.85	-1.23	-1.69	-0.2	-0.63	-1.68	0	-0.25	-2.85	transmembrane signaling receptor activity	Combining with an extracellular or intracellular signal and transmitting the signal from one side of the membrane to the other to initiate a change in cell activity.	NM_001206735.1
CLEC4A		-4.55	-1.41	-1.46	-0.09	-0.74	-1.62	-1.66	-2.21	-4.55	transmembrane signaling receptor activity	Combining with an extracellular or intracellular signal and transmitting the signal from one side of the membrane to the other to initiate a change in cell activity.	NM_001191510.1
PTPRA	protein tyrosine phosphatase, receptor type, A	0	0.04	1.68	0.8	2	1.63	2.41	0.8	2.41	transmembrane receptor protein tyrosine phosphatase activity	Combining with a signal and transmitting the signal from one side of the membrane to the other to initiate a change in cell activity by catalysis of the reaction: protein tyrosine phosphate + H2O = protein tyrosine + phosphate.	NM_001206499.1
CD7	CD7 molecule	0.01	-4.6	-0.79	-1.69	-1.54	-0.96	-1.21	-0.45	-4.6	transmembrane receptor protein tyrosine kinase signaling pathway	A series of molecular signals initiated by the binding of an extracellular ligand to a receptor on the surface of the target cell where the receptor possesses tyrosine kinase activity, and ending with regulation of a downstream cellular process, e.g. transcription.	NM_001098922.1
SHC1	SHC (Src homology 2 domain containing) transforming protein 1	0	-1.76	-2.17	-3.6	-2.11	0	-1.98	-1.59	-3.6	transmembrane receptor protein tyrosine kinase adaptor activity	The binding activity of a molecule that brings together a transmembrane receptor protein tyrosine kinase and one or more other molecules, permitting them to function in a coordinated way.	NM_001164061.1
TGFBR1	transforming growth factor, beta receptor I (activin A receptor type II-like kinase, 53kDa)	0	2.06	2.32	1.08	2.9	0.53	2.37	1.65	2.9	transmembrane receptor protein serine/threonine kinase signaling pathway	A series of molecular signals initiated by the binding of an extracellular ligand to a receptor on the surface of the target cell where the receptor possesses serine/threonine kinase activity, and ending with regulation of a downstream cellular process, e.g. transcription.	NM_174621.2
TGFBR1	transforming growth factor, beta receptor I (activin A receptor type II-like kinase, 53kDa)	0	2.06	2.32	1.08	2.9	0.53	2.37	1.65	2.9	transmembrane receptor protein serine/threonine kinase activity	Combining with a signal and transmitting the signal from one side of the membrane to the other to initiate a change in cell activity by catalysis of the reaction: ATP protein serine = ADP + protein serine phosphate, and ATP + protein threonine = ADP + protein threonine phosphate.	NM_174621.2
PCNA	proliferating cell nuclear antigen	0	-1.13	-1.48	-1.94	-1.09	-1.76	-2.37	-1.08	-2.37	translesion synthesis	The replication of damaged DNA by synthesis across a lesion in the template strand; a specialized DNA polymerase or replication complex inserts a defined nucleotide across from the lesion which allows DNA synthesis to continue beyond the lesion. This process can be mutagenic depending on the damaged nucleotide and the inserted nucleotide.	NM_001034494.1
POLD1	polymerase (DNA directed), delta 1, catalytic subunit 125kDa (EC:2.7.7.7)	-0.53	-0.38	-1.99	-2.98	-1.76	0	-1.27	-0.92	-2.98	translesion synthesis	The replication of damaged DNA by synthesis across a lesion in the template strand; a specialized DNA polymerase or replication complex inserts a defined nucleotide across from the lesion which allows DNA synthesis to continue beyond the lesion. This process can be mutagenic depending on the damaged nucleotide and the inserted nucleotide.	NM_174427.2
RPL10	ribosomal protein L10	0	-1.75	-2.3	-2	-2.08	-1.85	-2.19	-0.61	-2.3	translational termination	The process resulting in the release of a polypeptide chain from the ribosome, usually in response to a termination codon (UAA, UAG, or UGA in the universal genetic code).	NM_174760.2
EIF5A	eukaryotic translation initiation factor 5A	0	-1.42	-2.31	-1.7	-2.22	0	-0.76	-1.81	-2.31	translational termination	The process resulting in the release of a polypeptide chain from the ribosome, usually in response to a termination codon (UAA, UAG, or UGA in the universal genetic code).	NM_001003658.2
RPS2	ribosomal protein S2	0	-1.09	-2.41	-1.33	-2.03	-1.29	-2.49	-1.46	-2.49	translational termination	The process resulting in the release of a polypeptide chain from the ribosome, usually in response to a termination codon (UAA, UAG, or UGA in the universal genetic code).	NM_001033613.1
RPS5	ribosomal protein S5	-0.37	-1.52	-2.44	-1.89	-2.52	-0.56	-2.38	-1.95	-2.52	translational termination	The process resulting in the release of a polypeptide chain from the ribosome, usually in response to a termination codon (UAA, UAG, or UGA in the universal genetic code).	NM_001015531.1
RPL6	ribosomal protein L6	0	-1.77	-2.54	-1.9	-1.94	-1.61	-2.42	-1.31	-2.54	translational termination	The process resulting in the release of a polypeptide chain from the ribosome, usually in response to a termination codon (UAA, UAG, or UGA in the universal genetic code).	NM_001031756.1
RPS18	ribosomal protein S18	0	-0.92	-2.64	-1.64	-2.03	0	-1.55	-1.07	-2.64	translational termination	The process resulting in the release of a polypeptide chain from the ribosome, usually in response to a termination codon (UAA, UAG, or UGA in the universal genetic code).	NM_001033614.1
RPL39	ribosomal protein L39	-2.07	-0.38	-2.68	-2.44	-2.58	-1.16	-2.18	-1.86	-2.68	translational termination	The process resulting in the release of a polypeptide chain from the ribosome, usually in response to a termination codon (UAA, UAG, or UGA in the universal genetic code).	NM_001105455.1
RPS14	ribosomal protein S14	0	-1.42	-2.69	-1.32	-2.16	0	-1.71	-1.62	-2.69	translational termination	The process resulting in the release of a polypeptide chain from the ribosome, usually in response to a termination codon (UAA, UAG, or UGA in the universal genetic code).	NM_001077830.1
RPL14	ribosomal protein L14	0	-2.06	-2.74	-2.06	-1.38	-0.74	-2.21	-1.06	-2.74	translational termination	The process resulting in the release of a polypeptide chain from the ribosome, usually in response to a termination codon (UAA, UAG, or UGA in the universal genetic code).	NM_001034674.1
RPL9	ribosomal protein L9	0	-1.13	-2.71	-1.92	-1.44	-1.18	-2.78	-0.79	-2.78	translational termination	The process resulting in the release of a polypeptide chain from the ribosome, usually in response to a termination codon (UAA, UAG, or UGA in the universal genetic code).	NM_001024469.2
RPS15	ribosomal protein S15	0	-1.68	-2.49	-1.9	-2.14	-0.5	-2.78	-2.26	-2.78	translational termination	The process resulting in the release of a polypeptide chain from the ribosome, usually in response to a termination codon (UAA, UAG, or UGA in the universal genetic code).	NM_001024541.1
RPL29	ribosomal protein L29	0	-0.61	-2.21	0	-2.78	0	-2.33	-1.81	-2.78	translational termination	The process resulting in the release of a polypeptide chain from the ribosome, usually in response to a termination codon (UAA, UAG, or UGA in the universal genetic code).	NM_001014862.2
RPL28	ribosomal protein L28	0	-1.61	-1.85	-1.96	-2.87	0	-1.54	-1.44	-2.87	translational termination	The process resulting in the release of a polypeptide chain from the ribosome, usually in response to a termination codon (UAA, UAG, or UGA in the universal genetic code).	NM_001035503.1
RPS6	ribosomal protein S6	0	-1.87	-2.89	-2.5	-2.12	-1.81	-2.49	-0.19	-2.89	translational termination	The process resulting in the release of a polypeptide chain from the ribosome, usually in response to a termination codon (UAA, UAG, or UGA in the universal genetic code).	XM_003586371.1
RPL8	ribosomal protein L8	0	-1.69	-2.67	-2.16	-2.93	-0.31	-2.7	-2.07	-2.93	translational termination	The process resulting in the release of a polypeptide chain from the ribosome, usually in response to a termination codon (UAA, UAG, or UGA in the universal genetic code).	NM_001034625.1
RPL10A	ribosomal protein L10A	0	-1.69	-2.93	-2.39	-1.72	-1.19	-1.96	-0.79	-2.93	translational termination	The process resulting in the release of a polypeptide chain from the ribosome, usually in response to a termination codon (UAA, UAG, or UGA in the universal genetic code).	NM_001015647.1
RPS19	ribosomal protein S19	-1.17	-1.41	-2.97	-2.45	-1.86	0	-1.89	-2.61	-2.97	translational termination	The process resulting in the release of a polypeptide chain from the ribosome, usually in response to a termination codon (UAA, UAG, or UGA in the universal genetic code).	NM_001037467.1
RPS11	ribosomal protein S11	0	-1.36	-2.98	-1.79	-2.48	-0.86	-2.2	-0.33	-2.98	translational termination	The process resulting in the release of a polypeptide chain from the ribosome, usually in response to a termination codon (UAA, UAG, or UGA in the universal genetic code).	NM_001024568.1
RPS10	ribosomal protein S10	-0.49	-2.12	-2.98	-2.5	-2.19	-0.49	-2.89	-2.49	-2.98	translational termination	The process resulting in the release of a polypeptide chain from the ribosome, usually in response to a termination codon (UAA, UAG, or UGA in the universal genetic code).	NM_001034716.1
RPL13	ribosomal protein L13	0	-1.68	-2.93	-2.79	-1.7	-1.03	-3.02	-1.62	-3.02	translational termination	The process resulting in the release of a polypeptide chain from the ribosome, usually in response to a termination codon (UAA, UAG, or UGA in the universal genetic code).	NM_001015543.1
RPL12	ribosomal protein L12	0	-2.11	-2.95	-3.11	-1.17	-1.35	-2.55	-0.77	-3.11	translational termination	The process resulting in the release of a polypeptide chain from the ribosome, usually in response to a termination codon (UAA, UAG, or UGA in the universal genetic code).	NM_205797.1
RPS26	ribosomal protein S26	-0.55	-1.22	-3.13	-2.62	-1.4	-1.03	-2.29	-1.86	-3.13	translational termination	The process resulting in the release of a polypeptide chain from the ribosome, usually in response to a termination codon (UAA, UAG, or UGA in the universal genetic code).	NM_001015561.2
RPL27	ribosomal protein L27	0	-2.49	-3.13	-3.09	-2.07	-1.7	-2.83	-2.38	-3.13	translational termination	The process resulting in the release of a polypeptide chain from the ribosome, usually in response to a termination codon (UAA, UAG, or UGA in the universal genetic code).	NM_001034051.1
RPLP2	ribosomal protein, large, P2	0	-1.79	-2.89	-2.78	-1.75	-1.28	-3.14	-2	-3.14	translational termination	The process resulting in the release of a polypeptide chain from the ribosome, usually in response to a termination codon (UAA, UAG, or UGA in the universal genetic code).	NM_174788.3
RPS16	ribosomal protein S16	-0.29	-1.8	-3.01	-2.44	-2.4	-1.54	-3.15	-2.03	-3.15	translational termination	The process resulting in the release of a polypeptide chain from the ribosome, usually in response to a termination codon (UAA, UAG, or UGA in the universal genetic code).	NM_001033624.1
RPL13A	ribosomal protein L13a	-0.37	-1.75	-3.15	-2.84	-2.63	-0.75	-2.65	-2.44	-3.15	translational termination	The process resulting in the release of a polypeptide chain from the ribosome, usually in response to a termination codon (UAA, UAG, or UGA in the universal genetic code).	NM_001076998.1
RPL35	ribosomal protein L35	0	-2.06	-2.92	-3.19	-2.17	-0.46	-2.92	-2.91	-3.19	translational termination	The process resulting in the release of a polypeptide chain from the ribosome, usually in response to a termination codon (UAA, UAG, or UGA in the universal genetic code).	NM_001034495.1
RPL37A	ribosomal protein L37a	0	-1.66	-2.89	-2.82	-2.08	-1.2	-3.25	-2.79	-3.25	translational termination	The process resulting in the release of a polypeptide chain from the ribosome, usually in response to a termination codon (UAA, UAG, or UGA in the universal genetic code).	NM_001035008.1
RPL35A	ribosomal protein L35a	0	-1.22	-3.26	-1.42	-2.27	-1.18	-2.61	-1.68	-3.26	translational termination	The process resulting in the release of a polypeptide chain from the ribosome, usually in response to a termination codon (UAA, UAG, or UGA in the universal genetic code).	NM_001025321.2
RPL27A	ribosomal protein L27a	-0.45	-1.73	-3.11	-2.9	-2.14	-1.56	-3.28	-1.88	-3.28	translational termination	The process resulting in the release of a polypeptide chain from the ribosome, usually in response to a termination codon (UAA, UAG, or UGA in the universal genetic code).	NM_001024471.1
RPS12	ribosomal protein S12	0	-1.77	-2.97	-2.99	-1.48	-1.64	-3.35	-2.07	-3.35	translational termination	The process resulting in the release of a polypeptide chain from the ribosome, usually in response to a termination codon (UAA, UAG, or UGA in the universal genetic code).	NM_001014387.1
RPL17	ribosomal protein L17	-0.74	-1.92	-3.39	-3.28	-2.04	-1.17	-2.51	-2.05	-3.39	translational termination	The process resulting in the release of a polypeptide chain from the ribosome, usually in response to a termination codon (UAA, UAG, or UGA in the universal genetic code).	NM_001034459.1
RPL31	ribosomal protein L31	-1.07	-2.18	-3.41	-3.3	-2.66	-2.39	-2.44	-2.72	-3.41	translational termination	The process resulting in the release of a polypeptide chain from the ribosome, usually in response to a termination codon (UAA, UAG, or UGA in the universal genetic code).	NM_001025341.2
RPS21	ribosomal protein S21	0	-1.31	-3.41	-2.17	-1.75	-0.37	-2.54	-1.88	-3.41	translational termination	The process resulting in the release of a polypeptide chain from the ribosome, usually in response to a termination codon (UAA, UAG, or UGA in the universal genetic code).	NM_001040581.1
RPL23	ribosomal protein L23	0	-1.58	-3.46	-2.95	-1.69	-1.32	-3.2	-2.33	-3.46	translational termination	The process resulting in the release of a polypeptide chain from the ribosome, usually in response to a termination codon (UAA, UAG, or UGA in the universal genetic code).	NM_001035014.1
RPS3A	ribosomal protein S3A	-0.88	-1.83	-3.52	-3.05	-1.41	-1.22	-2.68	-2.21	-3.52	translational termination	The process resulting in the release of a polypeptide chain from the ribosome, usually in response to a termination codon (UAA, UAG, or UGA in the universal genetic code).	NM_001034038.1
RPL3	ribosomal protein L3	0	-1.17	-2.08	-2.37	-3.53	-0.59	-2.12	-1.69	-3.53	translational termination	The process resulting in the release of a polypeptide chain from the ribosome, usually in response to a termination codon (UAA, UAG, or UGA in the universal genetic code).	NM_174715.1
RPLP1	ribosomal protein, large, P1	-0.02	-1.48	-2.93	-3.53	-2.05	-1.41	-2.72	-2.56	-3.53	translational termination	The process resulting in the release of a polypeptide chain from the ribosome, usually in response to a termination codon (UAA, UAG, or UGA in the universal genetic code).	NM_001025340.1
RPL4	ribosomal protein L4	-1.35	-1.99	-3.3	-3.37	-2.46	-1.3	-3.55	-2.01	-3.55	translational termination	The process resulting in the release of a polypeptide chain from the ribosome, usually in response to a termination codon (UAA, UAG, or UGA in the universal genetic code).	NM_001014894.1
RPS27	ribosomal protein S27 (metallopanstimulin 1)	-0.62	-0.75	-1.88	-3.68	-1.56	-1.2	-1.37	-1.46	-3.68	translational termination	The process resulting in the release of a polypeptide chain from the ribosome, usually in response to a termination codon (UAA, UAG, or UGA in the universal genetic code).	NR_024614.1
RPS7	ribosomal protein S7	0	-1.7	-3.66	-3	-2.65	-0.72	-3.68	-2.3	-3.68	translational termination	The process resulting in the release of a polypeptide chain from the ribosome, usually in response to a termination codon (UAA, UAG, or UGA in the universal genetic code).	NM_001098874.1
RPLP0		-0.12	-1.9	-3.26	-3.68	-2.87	-1.5	-3	-3.04	-3.68	translational termination	The process resulting in the release of a polypeptide chain from the ribosome, usually in response to a termination codon (UAA, UAG, or UGA in the universal genetic code).	NM_001012682.1
RPL21	ribosomal protein L21	0	-1.67	-3.42	-2.69	-2.95	-1.91	-3.69	-1.77	-3.69	translational termination	The process resulting in the release of a polypeptide chain from the ribosome, usually in response to a termination codon (UAA, UAG, or UGA in the universal genetic code).	NM_001191412.1
RPS13	ribosomal protein S13	-0.49	-1.54	-3.74	-2.26	-1.84	-1.23	-2.61	-2.41	-3.74	translational termination	The process resulting in the release of a polypeptide chain from the ribosome, usually in response to a termination codon (UAA, UAG, or UGA in the universal genetic code).	NM_001025342.2
RPL24	ribosomal protein L24	-0.26	-1.35	-2.82	-3.74	-2.77	-0.87	-2.14	-1.11	-3.74	translational termination	The process resulting in the release of a polypeptide chain from the ribosome, usually in response to a termination codon (UAA, UAG, or UGA in the universal genetic code).	NM_174455.2
RPS23	ribosomal protein S23	0	-1.65	-3.61	-3.8	-1.87	-2.1	-3.33	-2.35	-3.8	translational termination	The process resulting in the release of a polypeptide chain from the ribosome, usually in response to a termination codon (UAA, UAG, or UGA in the universal genetic code).	NM_001034690.1
RPL11	ribosomal protein L11	-0.36	-1.92	-3.82	-2.1	-2.06	-1.04	-3.57	-2.19	-3.82	translational termination	The process resulting in the release of a polypeptide chain from the ribosome, usually in response to a termination codon (UAA, UAG, or UGA in the universal genetic code).	NM_001075581.1
RPL36	ribosomal protein L36	0	-1.55	-3.84	-2.29	-2.5	-0.08	-3.44	-2.61	-3.84	translational termination	The process resulting in the release of a polypeptide chain from the ribosome, usually in response to a termination codon (UAA, UAG, or UGA in the universal genetic code).	NM_001078139.1
RPS4X	ribosomal protein S4, X-linked	-1.16	-2.18	-3.86	-3.83	-1.95	-1.79	-2.95	-2.21	-3.86	translational termination	The process resulting in the release of a polypeptide chain from the ribosome, usually in response to a termination codon (UAA, UAG, or UGA in the universal genetic code).	NM_001035445.1
RPS17	ribosomal protein S17	-0.48	-2.33	-3.78	-2.77	-2.11	-2.27	-3.9	-2.69	-3.9	translational termination	The process resulting in the release of a polypeptide chain from the ribosome, usually in response to a termination codon (UAA, UAG, or UGA in the universal genetic code).	NM_001099210.1
RPS24	ribosomal protein S24	0	-1.91	-4	-2.99	-1.82	-1.01	-3.15	-2.04	-4	translational termination	The process resulting in the release of a polypeptide chain from the ribosome, usually in response to a termination codon (UAA, UAG, or UGA in the universal genetic code).	NM_001025339.1
RPL36A	ribosomal protein L36a	-0.03	-1.29	-4	-2.57	-2.53	-1.51	-2.62	-2.35	-4	translational termination	The process resulting in the release of a polypeptide chain from the ribosome, usually in response to a termination codon (UAA, UAG, or UGA in the universal genetic code).	NM_001034316.1
RPL37	ribosomal protein L37	0	-1.94	-3.81	-3.72	-2.52	-1.21	-4.06	-2.25	-4.06	translational termination	The process resulting in the release of a polypeptide chain from the ribosome, usually in response to a termination codon (UAA, UAG, or UGA in the universal genetic code).	NM_001078132.1
RPL5	ribosomal protein L5	0	-2.12	-4.1	-2.75	-1.4	-2.02	-1.91	-0.58	-4.1	translational termination	The process resulting in the release of a polypeptide chain from the ribosome, usually in response to a termination codon (UAA, UAG, or UGA in the universal genetic code).	NM_001035306.1
RPS25	ribosomal protein S25	0	-2.41	-4.11	-3.46	-2.68	-2.16	-2.91	-1.82	-4.11	translational termination	The process resulting in the release of a polypeptide chain from the ribosome, usually in response to a termination codon (UAA, UAG, or UGA in the universal genetic code).	NM_001025315.1
RPS28	ribosomal protein S28	-0.4	-1.74	-3.11	-4.15	-1.72	-1.67	-3.7	-2.47	-4.15	translational termination	The process resulting in the release of a polypeptide chain from the ribosome, usually in response to a termination codon (UAA, UAG, or UGA in the universal genetic code).	NM_001025316.1
RPL19	ribosomal protein L19	0	-2.03	-4.15	-3.83	-2.69	-1.27	-3.38	-1.79	-4.15	translational termination	The process resulting in the release of a polypeptide chain from the ribosome, usually in response to a termination codon (UAA, UAG, or UGA in the universal genetic code).	NM_001040516.1
RPS8	ribosomal protein S8	-0.99	-2.07	-3.21	-3.75	-1.98	-1.73	-4.26	-2.95	-4.26	translational termination	The process resulting in the release of a polypeptide chain from the ribosome, usually in response to a termination codon (UAA, UAG, or UGA in the universal genetic code).	NM_001025317.1
RPL26	ribosomal protein L26	0	-1.58	-4.37	-3.61	-2.53	-1.33	-2.76	-1.96	-4.37	translational termination	The process resulting in the release of a polypeptide chain from the ribosome, usually in response to a termination codon (UAA, UAG, or UGA in the universal genetic code).	NM_001015512.2
RPL34	ribosomal protein L34	-0.68	-2.02	-4.46	-3.64	-2.52	-1.91	-3.59	-2.4	-4.46	translational termination	The process resulting in the release of a polypeptide chain from the ribosome, usually in response to a termination codon (UAA, UAG, or UGA in the universal genetic code).	NM_001206221.1
RPS27A	ribosomal protein S27a	0	-1.86	-4.52	-3.02	-1.47	-1.4	-3.57	-2.69	-4.52	translational termination	The process resulting in the release of a polypeptide chain from the ribosome, usually in response to a termination codon (UAA, UAG, or UGA in the universal genetic code).	NM_174778.1
RPS20	ribosomal protein S20	-0.01	-2.03	-4.58	-2.81	-1.85	-1.49	-3.85	-2.73	-4.58	translational termination	The process resulting in the release of a polypeptide chain from the ribosome, usually in response to a termination codon (UAA, UAG, or UGA in the universal genetic code).	NM_001034438.1
RPL32	ribosomal protein L32	0	-1.77	-3.01	-3.03	-2.99	-1.51	-4.76	-1.56	-4.76	translational termination	The process resulting in the release of a polypeptide chain from the ribosome, usually in response to a termination codon (UAA, UAG, or UGA in the universal genetic code).	NM_001034783.1
FAU	Finkel-Biskis-Reilly murine sarcoma virus (FBR-MuSV) ubiquitously expressed	0	-1.98	-4.77	-1.88	-1.58	-1.77	-4.1	-1.96	-4.77	translational termination	The process resulting in the release of a polypeptide chain from the ribosome, usually in response to a termination codon (UAA, UAG, or UGA in the universal genetic code).	NM_174731.3
RPL7A	ribosomal protein L7a	-1.55	-2.16	-2.64	-4.81	-1.75	-0.99	-3.15	-2.05	-4.81	translational termination	The process resulting in the release of a polypeptide chain from the ribosome, usually in response to a termination codon (UAA, UAG, or UGA in the universal genetic code).	NM_001040520.1
RPS15A	ribosomal protein S15a	-1.38	-4.84	-5.2	-4.14	-2.53	-1.9	-2.54	-2.3	-5.2	translational termination	The process resulting in the release of a polypeptide chain from the ribosome, usually in response to a termination codon (UAA, UAG, or UGA in the universal genetic code).	NM_001037443.1
EIF4G3	eukaryotic translation initiation factor 4 gamma, 3	0.89	3.26	2.29	1.62	2.31	2.85	2.55	1.29	3.26	translational initiation	The process preceding formation of the peptide bond between the first two amino acids of a protein. This includes the formation of a complex of the ribosome, mRNA, and an initiation complex that contains the first aminoacyl-tRNA.	XM_003585796.1
EIF4B	eukaryotic translation initiation factor 4B	0	-1.61	-1.63	-1.62	-2.25	-0.16	-1.12	-0.4	-2.25	translational initiation	The process preceding formation of the peptide bond between the first two amino acids of a protein. This includes the formation of a complex of the ribosome, mRNA, and an initiation complex that contains the first aminoacyl-tRNA.	NM_001035028.1
RPL10	ribosomal protein L10	0	-1.75	-2.3	-2	-2.08	-1.85	-2.19	-0.61	-2.3	translational initiation	The process preceding formation of the peptide bond between the first two amino acids of a protein. This includes the formation of a complex of the ribosome, mRNA, and an initiation complex that contains the first aminoacyl-tRNA.	NM_174760.2
RPS2	ribosomal protein S2	0	-1.09	-2.41	-1.33	-2.03	-1.29	-2.49	-1.46	-2.49	translational initiation	The process preceding formation of the peptide bond between the first two amino acids of a protein. This includes the formation of a complex of the ribosome, mRNA, and an initiation complex that contains the first aminoacyl-tRNA.	NM_001033613.1
EIF4A1	eukaryotic translation initiation factor 4A, isoform 1	0	-1.24	-2.41	-2.4	-1.37	-0.61	-2.51	-1.8	-2.51	translational initiation	The process preceding formation of the peptide bond between the first two amino acids of a protein. This includes the formation of a complex of the ribosome, mRNA, and an initiation complex that contains the first aminoacyl-tRNA.	NM_001034228.1
RPS5	ribosomal protein S5	-0.37	-1.52	-2.44	-1.89	-2.52	-0.56	-2.38	-1.95	-2.52	translational initiation	The process preceding formation of the peptide bond between the first two amino acids of a protein. This includes the formation of a complex of the ribosome, mRNA, and an initiation complex that contains the first aminoacyl-tRNA.	NM_001015531.1
EIF3D	Eukaryotic translation initiation factor 3, subunit D	0	-1.16	-1.98	-1.64	-2.52	0	-2.45	-1.43	-2.52	translational initiation	The process preceding formation of the peptide bond between the first two amino acids of a protein. This includes the formation of a complex of the ribosome, mRNA, and an initiation complex that contains the first aminoacyl-tRNA.	NM_001034484.1
RPL6	ribosomal protein L6	0	-1.77	-2.54	-1.9	-1.94	-1.61	-2.42	-1.31	-2.54	translational initiation	The process preceding formation of the peptide bond between the first two amino acids of a protein. This includes the formation of a complex of the ribosome, mRNA, and an initiation complex that contains the first aminoacyl-tRNA.	NM_001031756.1
EIF3K	eukaryotic translation initiation factor 3, subunit K	0	-0.7	-1.88	-1.46	-2.61	0	-1.12	-1	-2.61	translational initiation	The process preceding formation of the peptide bond between the first two amino acids of a protein. This includes the formation of a complex of the ribosome, mRNA, and an initiation complex that contains the first aminoacyl-tRNA.	NM_001034489.1
RPS18	ribosomal protein S18	0	-0.92	-2.64	-1.64	-2.03	0	-1.55	-1.07	-2.64	translational initiation	The process preceding formation of the peptide bond between the first two amino acids of a protein. This includes the formation of a complex of the ribosome, mRNA, and an initiation complex that contains the first aminoacyl-tRNA.	NM_001033614.1
RPL39	ribosomal protein L39	-2.07	-0.38	-2.68	-2.44	-2.58	-1.16	-2.18	-1.86	-2.68	translational initiation	The process preceding formation of the peptide bond between the first two amino acids of a protein. This includes the formation of a complex of the ribosome, mRNA, and an initiation complex that contains the first aminoacyl-tRNA.	NM_001105455.1
RPS14	ribosomal protein S14	0	-1.42	-2.69	-1.32	-2.16	0	-1.71	-1.62	-2.69	translational initiation	The process preceding formation of the peptide bond between the first two amino acids of a protein. This includes the formation of a complex of the ribosome, mRNA, and an initiation complex that contains the first aminoacyl-tRNA.	NM_001077830.1
RPL14	ribosomal protein L14	0	-2.06	-2.74	-2.06	-1.38	-0.74	-2.21	-1.06	-2.74	translational initiation	The process preceding formation of the peptide bond between the first two amino acids of a protein. This includes the formation of a complex of the ribosome, mRNA, and an initiation complex that contains the first aminoacyl-tRNA.	NM_001034674.1
RPL9	ribosomal protein L9	0	-1.13	-2.71	-1.92	-1.44	-1.18	-2.78	-0.79	-2.78	translational initiation	The process preceding formation of the peptide bond between the first two amino acids of a protein. This includes the formation of a complex of the ribosome, mRNA, and an initiation complex that contains the first aminoacyl-tRNA.	NM_001024469.2
RPS15	ribosomal protein S15	0	-1.68	-2.49	-1.9	-2.14	-0.5	-2.78	-2.26	-2.78	translational initiation	The process preceding formation of the peptide bond between the first two amino acids of a protein. This includes the formation of a complex of the ribosome, mRNA, and an initiation complex that contains the first aminoacyl-tRNA.	NM_001024541.1
RPL29	ribosomal protein L29	0	-0.61	-2.21	0	-2.78	0	-2.33	-1.81	-2.78	translational initiation	The process preceding formation of the peptide bond between the first two amino acids of a protein. This includes the formation of a complex of the ribosome, mRNA, and an initiation complex that contains the first aminoacyl-tRNA.	NM_001014862.2
RPL28	ribosomal protein L28	0	-1.61	-1.85	-1.96	-2.87	0	-1.54	-1.44	-2.87	translational initiation	The process preceding formation of the peptide bond between the first two amino acids of a protein. This includes the formation of a complex of the ribosome, mRNA, and an initiation complex that contains the first aminoacyl-tRNA.	NM_001035503.1
RPS6	ribosomal protein S6	0	-1.87	-2.89	-2.5	-2.12	-1.81	-2.49	-0.19	-2.89	translational initiation	The process preceding formation of the peptide bond between the first two amino acids of a protein. This includes the formation of a complex of the ribosome, mRNA, and an initiation complex that contains the first aminoacyl-tRNA.	XM_003586371.1
EIF2B4	eukaryotic translation initiation factor 2B, subunit 4 delta, 67kDa	0	-0.92	-1.15	0	-1.13	0	-2.92	0	-2.92	translational initiation	The process preceding formation of the peptide bond between the first two amino acids of a protein. This includes the formation of a complex of the ribosome, mRNA, and an initiation complex that contains the first aminoacyl-tRNA.	NM_001034544.1
RPL8	ribosomal protein L8	0	-1.69	-2.67	-2.16	-2.93	-0.31	-2.7	-2.07	-2.93	translational initiation	The process preceding formation of the peptide bond between the first two amino acids of a protein. This includes the formation of a complex of the ribosome, mRNA, and an initiation complex that contains the first aminoacyl-tRNA.	NM_001034625.1
RPL10A	ribosomal protein L10A	0	-1.69	-2.93	-2.39	-1.72	-1.19	-1.96	-0.79	-2.93	translational initiation	The process preceding formation of the peptide bond between the first two amino acids of a protein. This includes the formation of a complex of the ribosome, mRNA, and an initiation complex that contains the first aminoacyl-tRNA.	NM_001015647.1
RPS19	ribosomal protein S19	-1.17	-1.41	-2.97	-2.45	-1.86	0	-1.89	-2.61	-2.97	translational initiation	The process preceding formation of the peptide bond between the first two amino acids of a protein. This includes the formation of a complex of the ribosome, mRNA, and an initiation complex that contains the first aminoacyl-tRNA.	NM_001037467.1
RPS11	ribosomal protein S11	0	-1.36	-2.98	-1.79	-2.48	-0.86	-2.2	-0.33	-2.98	translational initiation	The process preceding formation of the peptide bond between the first two amino acids of a protein. This includes the formation of a complex of the ribosome, mRNA, and an initiation complex that contains the first aminoacyl-tRNA.	NM_001024568.1
RPS10	ribosomal protein S10	-0.49	-2.12	-2.98	-2.5	-2.19	-0.49	-2.89	-2.49	-2.98	translational initiation	The process preceding formation of the peptide bond between the first two amino acids of a protein. This includes the formation of a complex of the ribosome, mRNA, and an initiation complex that contains the first aminoacyl-tRNA.	NM_001034716.1
RPL13	ribosomal protein L13	0	-1.68	-2.93	-2.79	-1.7	-1.03	-3.02	-1.62	-3.02	translational initiation	The process preceding formation of the peptide bond between the first two amino acids of a protein. This includes the formation of a complex of the ribosome, mRNA, and an initiation complex that contains the first aminoacyl-tRNA.	NM_001015543.1
RPL12	ribosomal protein L12	0	-2.11	-2.95	-3.11	-1.17	-1.35	-2.55	-0.77	-3.11	translational initiation	The process preceding formation of the peptide bond between the first two amino acids of a protein. This includes the formation of a complex of the ribosome, mRNA, and an initiation complex that contains the first aminoacyl-tRNA.	NM_205797.1
RPS26	ribosomal protein S26	-0.55	-1.22	-3.13	-2.62	-1.4	-1.03	-2.29	-1.86	-3.13	translational initiation	The process preceding formation of the peptide bond between the first two amino acids of a protein. This includes the formation of a complex of the ribosome, mRNA, and an initiation complex that contains the first aminoacyl-tRNA.	NM_001015561.2
RPL27	ribosomal protein L27	0	-2.49	-3.13	-3.09	-2.07	-1.7	-2.83	-2.38	-3.13	translational initiation	The process preceding formation of the peptide bond between the first two amino acids of a protein. This includes the formation of a complex of the ribosome, mRNA, and an initiation complex that contains the first aminoacyl-tRNA.	NM_001034051.1
RPLP2	ribosomal protein, large, P2	0	-1.79	-2.89	-2.78	-1.75	-1.28	-3.14	-2	-3.14	translational initiation	The process preceding formation of the peptide bond between the first two amino acids of a protein. This includes the formation of a complex of the ribosome, mRNA, and an initiation complex that contains the first aminoacyl-tRNA.	NM_174788.3
RPS16	ribosomal protein S16	-0.29	-1.8	-3.01	-2.44	-2.4	-1.54	-3.15	-2.03	-3.15	translational initiation	The process preceding formation of the peptide bond between the first two amino acids of a protein. This includes the formation of a complex of the ribosome, mRNA, and an initiation complex that contains the first aminoacyl-tRNA.	NM_001033624.1
RPL13A	ribosomal protein L13a	-0.37	-1.75	-3.15	-2.84	-2.63	-0.75	-2.65	-2.44	-3.15	translational initiation	The process preceding formation of the peptide bond between the first two amino acids of a protein. This includes the formation of a complex of the ribosome, mRNA, and an initiation complex that contains the first aminoacyl-tRNA.	NM_001076998.1
RPL35	ribosomal protein L35	0	-2.06	-2.92	-3.19	-2.17	-0.46	-2.92	-2.91	-3.19	translational initiation	The process preceding formation of the peptide bond between the first two amino acids of a protein. This includes the formation of a complex of the ribosome, mRNA, and an initiation complex that contains the first aminoacyl-tRNA.	NM_001034495.1
RPL37A	ribosomal protein L37a	0	-1.66	-2.89	-2.82	-2.08	-1.2	-3.25	-2.79	-3.25	translational initiation	The process preceding formation of the peptide bond between the first two amino acids of a protein. This includes the formation of a complex of the ribosome, mRNA, and an initiation complex that contains the first aminoacyl-tRNA.	NM_001035008.1
RPL35A	ribosomal protein L35a	0	-1.22	-3.26	-1.42	-2.27	-1.18	-2.61	-1.68	-3.26	translational initiation	The process preceding formation of the peptide bond between the first two amino acids of a protein. This includes the formation of a complex of the ribosome, mRNA, and an initiation complex that contains the first aminoacyl-tRNA.	NM_001025321.2
EIF3I	Eukaryotic translation initiation factor 3, subunit I	-1.33	-1.99	-2.6	-2.08	-3.27	1.07	-1.94	-1.66	-3.27	translational initiation	The process preceding formation of the peptide bond between the first two amino acids of a protein. This includes the formation of a complex of the ribosome, mRNA, and an initiation complex that contains the first aminoacyl-tRNA.	NM_001015628.1
RPL27A	ribosomal protein L27a	-0.45	-1.73	-3.11	-2.9	-2.14	-1.56	-3.28	-1.88	-3.28	translational initiation	The process preceding formation of the peptide bond between the first two amino acids of a protein. This includes the formation of a complex of the ribosome, mRNA, and an initiation complex that contains the first aminoacyl-tRNA.	NM_001024471.1
RPS12	ribosomal protein S12	0	-1.77	-2.97	-2.99	-1.48	-1.64	-3.35	-2.07	-3.35	translational initiation	The process preceding formation of the peptide bond between the first two amino acids of a protein. This includes the formation of a complex of the ribosome, mRNA, and an initiation complex that contains the first aminoacyl-tRNA.	NM_001014387.1
RPL17	ribosomal protein L17	-0.74	-1.92	-3.39	-3.28	-2.04	-1.17	-2.51	-2.05	-3.39	translational initiation	The process preceding formation of the peptide bond between the first two amino acids of a protein. This includes the formation of a complex of the ribosome, mRNA, and an initiation complex that contains the first aminoacyl-tRNA.	NM_001034459.1
RPL31	ribosomal protein L31	-1.07	-2.18	-3.41	-3.3	-2.66	-2.39	-2.44	-2.72	-3.41	translational initiation	The process preceding formation of the peptide bond between the first two amino acids of a protein. This includes the formation of a complex of the ribosome, mRNA, and an initiation complex that contains the first aminoacyl-tRNA.	NM_001025341.2
RPS21	ribosomal protein S21	0	-1.31	-3.41	-2.17	-1.75	-0.37	-2.54	-1.88	-3.41	translational initiation	The process preceding formation of the peptide bond between the first two amino acids of a protein. This includes the formation of a complex of the ribosome, mRNA, and an initiation complex that contains the first aminoacyl-tRNA.	NM_001040581.1
RPL23	ribosomal protein L23	0	-1.58	-3.46	-2.95	-1.69	-1.32	-3.2	-2.33	-3.46	translational initiation	The process preceding formation of the peptide bond between the first two amino acids of a protein. This includes the formation of a complex of the ribosome, mRNA, and an initiation complex that contains the first aminoacyl-tRNA.	NM_001035014.1
RPS3A	ribosomal protein S3A	-0.88	-1.83	-3.52	-3.05	-1.41	-1.22	-2.68	-2.21	-3.52	translational initiation	The process preceding formation of the peptide bond between the first two amino acids of a protein. This includes the formation of a complex of the ribosome, mRNA, and an initiation complex that contains the first aminoacyl-tRNA.	NM_001034038.1
RPL3	ribosomal protein L3	0	-1.17	-2.08	-2.37	-3.53	-0.59	-2.12	-1.69	-3.53	translational initiation	The process preceding formation of the peptide bond between the first two amino acids of a protein. This includes the formation of a complex of the ribosome, mRNA, and an initiation complex that contains the first aminoacyl-tRNA.	NM_174715.1
RPLP1	ribosomal protein, large, P1	-0.02	-1.48	-2.93	-3.53	-2.05	-1.41	-2.72	-2.56	-3.53	translational initiation	The process preceding formation of the peptide bond between the first two amino acids of a protein. This includes the formation of a complex of the ribosome, mRNA, and an initiation complex that contains the first aminoacyl-tRNA.	NM_001025340.1
RPL4	ribosomal protein L4	-1.35	-1.99	-3.3	-3.37	-2.46	-1.3	-3.55	-2.01	-3.55	translational initiation	The process preceding formation of the peptide bond between the first two amino acids of a protein. This includes the formation of a complex of the ribosome, mRNA, and an initiation complex that contains the first aminoacyl-tRNA.	NM_001014894.1
RPS27	ribosomal protein S27 (metallopanstimulin 1)	-0.62	-0.75	-1.88	-3.68	-1.56	-1.2	-1.37	-1.46	-3.68	translational initiation	The process preceding formation of the peptide bond between the first two amino acids of a protein. This includes the formation of a complex of the ribosome, mRNA, and an initiation complex that contains the first aminoacyl-tRNA.	NR_024614.1
RPS7	ribosomal protein S7	0	-1.7	-3.66	-3	-2.65	-0.72	-3.68	-2.3	-3.68	translational initiation	The process preceding formation of the peptide bond between the first two amino acids of a protein. This includes the formation of a complex of the ribosome, mRNA, and an initiation complex that contains the first aminoacyl-tRNA.	NM_001098874.1
RPLP0		-0.12	-1.9	-3.26	-3.68	-2.87	-1.5	-3	-3.04	-3.68	translational initiation	The process preceding formation of the peptide bond between the first two amino acids of a protein. This includes the formation of a complex of the ribosome, mRNA, and an initiation complex that contains the first aminoacyl-tRNA.	NM_001012682.1
RPL21	ribosomal protein L21	0	-1.67	-3.42	-2.69	-2.95	-1.91	-3.69	-1.77	-3.69	translational initiation	The process preceding formation of the peptide bond between the first two amino acids of a protein. This includes the formation of a complex of the ribosome, mRNA, and an initiation complex that contains the first aminoacyl-tRNA.	NM_001191412.1
RPS13	ribosomal protein S13	-0.49	-1.54	-3.74	-2.26	-1.84	-1.23	-2.61	-2.41	-3.74	translational initiation	The process preceding formation of the peptide bond between the first two amino acids of a protein. This includes the formation of a complex of the ribosome, mRNA, and an initiation complex that contains the first aminoacyl-tRNA.	NM_001025342.2
RPL24	ribosomal protein L24	-0.26	-1.35	-2.82	-3.74	-2.77	-0.87	-2.14	-1.11	-3.74	translational initiation	The process preceding formation of the peptide bond between the first two amino acids of a protein. This includes the formation of a complex of the ribosome, mRNA, and an initiation complex that contains the first aminoacyl-tRNA.	NM_174455.2
RPS23	ribosomal protein S23	0	-1.65	-3.61	-3.8	-1.87	-2.1	-3.33	-2.35	-3.8	translational initiation	The process preceding formation of the peptide bond between the first two amino acids of a protein. This includes the formation of a complex of the ribosome, mRNA, and an initiation complex that contains the first aminoacyl-tRNA.	NM_001034690.1
EIF4A2	eukaryotic translation initiation factor 4A, isoform 2	0	-1.74	-3.81	-2.8	-1.15	-2.22	-2.57	-2.1	-3.81	translational initiation	The process preceding formation of the peptide bond between the first two amino acids of a protein. This includes the formation of a complex of the ribosome, mRNA, and an initiation complex that contains the first aminoacyl-tRNA.	NM_001034044.1
RPL11	ribosomal protein L11	-0.36	-1.92	-3.82	-2.1	-2.06	-1.04	-3.57	-2.19	-3.82	translational initiation	The process preceding formation of the peptide bond between the first two amino acids of a protein. This includes the formation of a complex of the ribosome, mRNA, and an initiation complex that contains the first aminoacyl-tRNA.	NM_001075581.1
RPL36	ribosomal protein L36	0	-1.55	-3.84	-2.29	-2.5	-0.08	-3.44	-2.61	-3.84	translational initiation	The process preceding formation of the peptide bond between the first two amino acids of a protein. This includes the formation of a complex of the ribosome, mRNA, and an initiation complex that contains the first aminoacyl-tRNA.	NM_001078139.1
RPS4X	ribosomal protein S4, X-linked	-1.16	-2.18	-3.86	-3.83	-1.95	-1.79	-2.95	-2.21	-3.86	translational initiation	The process preceding formation of the peptide bond between the first two amino acids of a protein. This includes the formation of a complex of the ribosome, mRNA, and an initiation complex that contains the first aminoacyl-tRNA.	NM_001035445.1
RPS17	ribosomal protein S17	-0.48	-2.33	-3.78	-2.77	-2.11	-2.27	-3.9	-2.69	-3.9	translational initiation	The process preceding formation of the peptide bond between the first two amino acids of a protein. This includes the formation of a complex of the ribosome, mRNA, and an initiation complex that contains the first aminoacyl-tRNA.	NM_001099210.1
RPS24	ribosomal protein S24	0	-1.91	-4	-2.99	-1.82	-1.01	-3.15	-2.04	-4	translational initiation	The process preceding formation of the peptide bond between the first two amino acids of a protein. This includes the formation of a complex of the ribosome, mRNA, and an initiation complex that contains the first aminoacyl-tRNA.	NM_001025339.1
RPL36A	ribosomal protein L36a	-0.03	-1.29	-4	-2.57	-2.53	-1.51	-2.62	-2.35	-4	translational initiation	The process preceding formation of the peptide bond between the first two amino acids of a protein. This includes the formation of a complex of the ribosome, mRNA, and an initiation complex that contains the first aminoacyl-tRNA.	NM_001034316.1
RPL37	ribosomal protein L37	0	-1.94	-3.81	-3.72	-2.52	-1.21	-4.06	-2.25	-4.06	translational initiation	The process preceding formation of the peptide bond between the first two amino acids of a protein. This includes the formation of a complex of the ribosome, mRNA, and an initiation complex that contains the first aminoacyl-tRNA.	NM_001078132.1
RPL5	ribosomal protein L5	0	-2.12	-4.1	-2.75	-1.4	-2.02	-1.91	-0.58	-4.1	translational initiation	The process preceding formation of the peptide bond between the first two amino acids of a protein. This includes the formation of a complex of the ribosome, mRNA, and an initiation complex that contains the first aminoacyl-tRNA.	NM_001035306.1
RPS25	ribosomal protein S25	0	-2.41	-4.11	-3.46	-2.68	-2.16	-2.91	-1.82	-4.11	translational initiation	The process preceding formation of the peptide bond between the first two amino acids of a protein. This includes the formation of a complex of the ribosome, mRNA, and an initiation complex that contains the first aminoacyl-tRNA.	NM_001025315.1
RPS28	ribosomal protein S28	-0.4	-1.74	-3.11	-4.15	-1.72	-1.67	-3.7	-2.47	-4.15	translational initiation	The process preceding formation of the peptide bond between the first two amino acids of a protein. This includes the formation of a complex of the ribosome, mRNA, and an initiation complex that contains the first aminoacyl-tRNA.	NM_001025316.1
RPL19	ribosomal protein L19	0	-2.03	-4.15	-3.83	-2.69	-1.27	-3.38	-1.79	-4.15	translational initiation	The process preceding formation of the peptide bond between the first two amino acids of a protein. This includes the formation of a complex of the ribosome, mRNA, and an initiation complex that contains the first aminoacyl-tRNA.	NM_001040516.1
RPS8	ribosomal protein S8	-0.99	-2.07	-3.21	-3.75	-1.98	-1.73	-4.26	-2.95	-4.26	translational initiation	The process preceding formation of the peptide bond between the first two amino acids of a protein. This includes the formation of a complex of the ribosome, mRNA, and an initiation complex that contains the first aminoacyl-tRNA.	NM_001025317.1
RPL26	ribosomal protein L26	0	-1.58	-4.37	-3.61	-2.53	-1.33	-2.76	-1.96	-4.37	translational initiation	The process preceding formation of the peptide bond between the first two amino acids of a protein. This includes the formation of a complex of the ribosome, mRNA, and an initiation complex that contains the first aminoacyl-tRNA.	NM_001015512.2
RPL34	ribosomal protein L34	-0.68	-2.02	-4.46	-3.64	-2.52	-1.91	-3.59	-2.4	-4.46	translational initiation	The process preceding formation of the peptide bond between the first two amino acids of a protein. This includes the formation of a complex of the ribosome, mRNA, and an initiation complex that contains the first aminoacyl-tRNA.	NM_001206221.1
RPS27A	ribosomal protein S27a	0	-1.86	-4.52	-3.02	-1.47	-1.4	-3.57	-2.69	-4.52	translational initiation	The process preceding formation of the peptide bond between the first two amino acids of a protein. This includes the formation of a complex of the ribosome, mRNA, and an initiation complex that contains the first aminoacyl-tRNA.	NM_174778.1
RPS20	ribosomal protein S20	-0.01	-2.03	-4.58	-2.81	-1.85	-1.49	-3.85	-2.73	-4.58	translational initiation	The process preceding formation of the peptide bond between the first two amino acids of a protein. This includes the formation of a complex of the ribosome, mRNA, and an initiation complex that contains the first aminoacyl-tRNA.	NM_001034438.1
RPL32	ribosomal protein L32	0	-1.77	-3.01	-3.03	-2.99	-1.51	-4.76	-1.56	-4.76	translational initiation	The process preceding formation of the peptide bond between the first two amino acids of a protein. This includes the formation of a complex of the ribosome, mRNA, and an initiation complex that contains the first aminoacyl-tRNA.	NM_001034783.1
FAU	Finkel-Biskis-Reilly murine sarcoma virus (FBR-MuSV) ubiquitously expressed	0	-1.98	-4.77	-1.88	-1.58	-1.77	-4.1	-1.96	-4.77	translational initiation	The process preceding formation of the peptide bond between the first two amino acids of a protein. This includes the formation of a complex of the ribosome, mRNA, and an initiation complex that contains the first aminoacyl-tRNA.	NM_174731.3
RPL7A	ribosomal protein L7a	-1.55	-2.16	-2.64	-4.81	-1.75	-0.99	-3.15	-2.05	-4.81	translational initiation	The process preceding formation of the peptide bond between the first two amino acids of a protein. This includes the formation of a complex of the ribosome, mRNA, and an initiation complex that contains the first aminoacyl-tRNA.	NM_001040520.1
RPS15A	ribosomal protein S15a	-1.38	-4.84	-5.2	-4.14	-2.53	-1.9	-2.54	-2.3	-5.2	translational initiation	The process preceding formation of the peptide bond between the first two amino acids of a protein. This includes the formation of a complex of the ribosome, mRNA, and an initiation complex that contains the first aminoacyl-tRNA.	NM_001037443.1
EEF1D	eukaryotic translation elongation factor 1 delta (guanine nucleotide exchange protein)	-0.96	-1.95	-1.8	-1.69	-1.1	0	-2.24	-1.9	-2.24	translational elongation	The successive addition of amino acid residues to a nascent polypeptide chain during protein biosynthesis.	NM_001206620.1
RPL10	ribosomal protein L10	0	-1.75	-2.3	-2	-2.08	-1.85	-2.19	-0.61	-2.3	translational elongation	The successive addition of amino acid residues to a nascent polypeptide chain during protein biosynthesis.	NM_174760.2
EIF5A	eukaryotic translation initiation factor 5A	0	-1.42	-2.31	-1.7	-2.22	0	-0.76	-1.81	-2.31	translational elongation	The successive addition of amino acid residues to a nascent polypeptide chain during protein biosynthesis.	NM_001003658.2
EEF1G	eukaryotic translation elongation factor 1 gamma	0	-1.6	-2.38	-1.1	-2.4	-0.44	-1.98	-0.06	-2.4	translational elongation	The successive addition of amino acid residues to a nascent polypeptide chain during protein biosynthesis.	NM_001040487.1
RPS2	ribosomal protein S2	0	-1.09	-2.41	-1.33	-2.03	-1.29	-2.49	-1.46	-2.49	translational elongation	The successive addition of amino acid residues to a nascent polypeptide chain during protein biosynthesis.	NM_001033613.1
RPS5	ribosomal protein S5	-0.37	-1.52	-2.44	-1.89	-2.52	-0.56	-2.38	-1.95	-2.52	translational elongation	The successive addition of amino acid residues to a nascent polypeptide chain during protein biosynthesis.	NM_001015531.1
RPL6	ribosomal protein L6	0	-1.77	-2.54	-1.9	-1.94	-1.61	-2.42	-1.31	-2.54	translational elongation	The successive addition of amino acid residues to a nascent polypeptide chain during protein biosynthesis.	NM_001031756.1
TUFM	Tu translation elongation factor, mitochondrial	-0.08	0	-1.13	-1.11	-2.56	-0.6	-2.27	-1.32	-2.56	translational elongation	The successive addition of amino acid residues to a nascent polypeptide chain during protein biosynthesis.	NM_174207.2
RPS18	ribosomal protein S18	0	-0.92	-2.64	-1.64	-2.03	0	-1.55	-1.07	-2.64	translational elongation	The successive addition of amino acid residues to a nascent polypeptide chain during protein biosynthesis.	NM_001033614.1
RPL39	ribosomal protein L39	-2.07	-0.38	-2.68	-2.44	-2.58	-1.16	-2.18	-1.86	-2.68	translational elongation	The successive addition of amino acid residues to a nascent polypeptide chain during protein biosynthesis.	NM_001105455.1
EEF1A1	eukaryotic translation elongation factor 1 alpha 1	0	-1.42	-2.69	-2.04	-1.14	-2.32	-2.13	-0.66	-2.69	translational elongation	The successive addition of amino acid residues to a nascent polypeptide chain during protein biosynthesis.	NM_174535.1
RPS14	ribosomal protein S14	0	-1.42	-2.69	-1.32	-2.16	0	-1.71	-1.62	-2.69	translational elongation	The successive addition of amino acid residues to a nascent polypeptide chain during protein biosynthesis.	NM_001077830.1
RPL14	ribosomal protein L14	0	-2.06	-2.74	-2.06	-1.38	-0.74	-2.21	-1.06	-2.74	translational elongation	The successive addition of amino acid residues to a nascent polypeptide chain during protein biosynthesis.	NM_001034674.1
RPL9	ribosomal protein L9	0	-1.13	-2.71	-1.92	-1.44	-1.18	-2.78	-0.79	-2.78	translational elongation	The successive addition of amino acid residues to a nascent polypeptide chain during protein biosynthesis.	NM_001024469.2
RPS15	ribosomal protein S15	0	-1.68	-2.49	-1.9	-2.14	-0.5	-2.78	-2.26	-2.78	translational elongation	The successive addition of amino acid residues to a nascent polypeptide chain during protein biosynthesis.	NM_001024541.1
RPL29	ribosomal protein L29	0	-0.61	-2.21	0	-2.78	0	-2.33	-1.81	-2.78	translational elongation	The successive addition of amino acid residues to a nascent polypeptide chain during protein biosynthesis.	NM_001014862.2
RPL28	ribosomal protein L28	0	-1.61	-1.85	-1.96	-2.87	0	-1.54	-1.44	-2.87	translational elongation	The successive addition of amino acid residues to a nascent polypeptide chain during protein biosynthesis.	NM_001035503.1
RPS6	ribosomal protein S6	0	-1.87	-2.89	-2.5	-2.12	-1.81	-2.49	-0.19	-2.89	translational elongation	The successive addition of amino acid residues to a nascent polypeptide chain during protein biosynthesis.	XM_003586371.1
RPL8	ribosomal protein L8	0	-1.69	-2.67	-2.16	-2.93	-0.31	-2.7	-2.07	-2.93	translational elongation	The successive addition of amino acid residues to a nascent polypeptide chain during protein biosynthesis.	NM_001034625.1
RPL10A	ribosomal protein L10A	0	-1.69	-2.93	-2.39	-1.72	-1.19	-1.96	-0.79	-2.93	translational elongation	The successive addition of amino acid residues to a nascent polypeptide chain during protein biosynthesis.	NM_001015647.1
RPS19	ribosomal protein S19	-1.17	-1.41	-2.97	-2.45	-1.86	0	-1.89	-2.61	-2.97	translational elongation	The successive addition of amino acid residues to a nascent polypeptide chain during protein biosynthesis.	NM_001037467.1
RPS11	ribosomal protein S11	0	-1.36	-2.98	-1.79	-2.48	-0.86	-2.2	-0.33	-2.98	translational elongation	The successive addition of amino acid residues to a nascent polypeptide chain during protein biosynthesis.	NM_001024568.1
RPS10	ribosomal protein S10	-0.49	-2.12	-2.98	-2.5	-2.19	-0.49	-2.89	-2.49	-2.98	translational elongation	The successive addition of amino acid residues to a nascent polypeptide chain during protein biosynthesis.	NM_001034716.1
RPL13	ribosomal protein L13	0	-1.68	-2.93	-2.79	-1.7	-1.03	-3.02	-1.62	-3.02	translational elongation	The successive addition of amino acid residues to a nascent polypeptide chain during protein biosynthesis.	NM_001015543.1
RPL12	ribosomal protein L12	0	-2.11	-2.95	-3.11	-1.17	-1.35	-2.55	-0.77	-3.11	translational elongation	The successive addition of amino acid residues to a nascent polypeptide chain during protein biosynthesis.	NM_205797.1
RPS26	ribosomal protein S26	-0.55	-1.22	-3.13	-2.62	-1.4	-1.03	-2.29	-1.86	-3.13	translational elongation	The successive addition of amino acid residues to a nascent polypeptide chain during protein biosynthesis.	NM_001015561.2
RPL27	ribosomal protein L27	0	-2.49	-3.13	-3.09	-2.07	-1.7	-2.83	-2.38	-3.13	translational elongation	The successive addition of amino acid residues to a nascent polypeptide chain during protein biosynthesis.	NM_001034051.1
RPLP2	ribosomal protein, large, P2	0	-1.79	-2.89	-2.78	-1.75	-1.28	-3.14	-2	-3.14	translational elongation	The successive addition of amino acid residues to a nascent polypeptide chain during protein biosynthesis.	NM_174788.3
RPS16	ribosomal protein S16	-0.29	-1.8	-3.01	-2.44	-2.4	-1.54	-3.15	-2.03	-3.15	translational elongation	The successive addition of amino acid residues to a nascent polypeptide chain during protein biosynthesis.	NM_001033624.1
RPL13A	ribosomal protein L13a	-0.37	-1.75	-3.15	-2.84	-2.63	-0.75	-2.65	-2.44	-3.15	translational elongation	The successive addition of amino acid residues to a nascent polypeptide chain during protein biosynthesis.	NM_001076998.1
RPL35	ribosomal protein L35	0	-2.06	-2.92	-3.19	-2.17	-0.46	-2.92	-2.91	-3.19	translational elongation	The successive addition of amino acid residues to a nascent polypeptide chain during protein biosynthesis.	NM_001034495.1
RPL37A	ribosomal protein L37a	0	-1.66	-2.89	-2.82	-2.08	-1.2	-3.25	-2.79	-3.25	translational elongation	The successive addition of amino acid residues to a nascent polypeptide chain during protein biosynthesis.	NM_001035008.1
RPL35A	ribosomal protein L35a	0	-1.22	-3.26	-1.42	-2.27	-1.18	-2.61	-1.68	-3.26	translational elongation	The successive addition of amino acid residues to a nascent polypeptide chain during protein biosynthesis.	NM_001025321.2
RPL27A	ribosomal protein L27a	-0.45	-1.73	-3.11	-2.9	-2.14	-1.56	-3.28	-1.88	-3.28	translational elongation	The successive addition of amino acid residues to a nascent polypeptide chain during protein biosynthesis.	NM_001024471.1
RPS12	ribosomal protein S12	0	-1.77	-2.97	-2.99	-1.48	-1.64	-3.35	-2.07	-3.35	translational elongation	The successive addition of amino acid residues to a nascent polypeptide chain during protein biosynthesis.	NM_001014387.1
RPL17	ribosomal protein L17	-0.74	-1.92	-3.39	-3.28	-2.04	-1.17	-2.51	-2.05	-3.39	translational elongation	The successive addition of amino acid residues to a nascent polypeptide chain during protein biosynthesis.	NM_001034459.1
RPL31	ribosomal protein L31	-1.07	-2.18	-3.41	-3.3	-2.66	-2.39	-2.44	-2.72	-3.41	translational elongation	The successive addition of amino acid residues to a nascent polypeptide chain during protein biosynthesis.	NM_001025341.2
RPS21	ribosomal protein S21	0	-1.31	-3.41	-2.17	-1.75	-0.37	-2.54	-1.88	-3.41	translational elongation	The successive addition of amino acid residues to a nascent polypeptide chain during protein biosynthesis.	NM_001040581.1
RPL23	ribosomal protein L23	0	-1.58	-3.46	-2.95	-1.69	-1.32	-3.2	-2.33	-3.46	translational elongation	The successive addition of amino acid residues to a nascent polypeptide chain during protein biosynthesis.	NM_001035014.1
RPS3A	ribosomal protein S3A	-0.88	-1.83	-3.52	-3.05	-1.41	-1.22	-2.68	-2.21	-3.52	translational elongation	The successive addition of amino acid residues to a nascent polypeptide chain during protein biosynthesis.	NM_001034038.1
RPL3	ribosomal protein L3	0	-1.17	-2.08	-2.37	-3.53	-0.59	-2.12	-1.69	-3.53	translational elongation	The successive addition of amino acid residues to a nascent polypeptide chain during protein biosynthesis.	NM_174715.1
RPLP1	ribosomal protein, large, P1	-0.02	-1.48	-2.93	-3.53	-2.05	-1.41	-2.72	-2.56	-3.53	translational elongation	The successive addition of amino acid residues to a nascent polypeptide chain during protein biosynthesis.	NM_001025340.1
RPL4	ribosomal protein L4	-1.35	-1.99	-3.3	-3.37	-2.46	-1.3	-3.55	-2.01	-3.55	translational elongation	The successive addition of amino acid residues to a nascent polypeptide chain during protein biosynthesis.	NM_001014894.1
EEF1B2	eukaryotic translation elongation factor 1 beta 2	0	-1.92	-3.63	-2.37	-1.54	-1.83	-2.37	-2.59	-3.63	translational elongation	The successive addition of amino acid residues to a nascent polypeptide chain during protein biosynthesis.	NM_001014936.1
RPS27	ribosomal protein S27 (metallopanstimulin 1)	-0.62	-0.75	-1.88	-3.68	-1.56	-1.2	-1.37	-1.46	-3.68	translational elongation	The successive addition of amino acid residues to a nascent polypeptide chain during protein biosynthesis.	NR_024614.1
RPS7	ribosomal protein S7	0	-1.7	-3.66	-3	-2.65	-0.72	-3.68	-2.3	-3.68	translational elongation	The successive addition of amino acid residues to a nascent polypeptide chain during protein biosynthesis.	NM_001098874.1
RPLP0		-0.12	-1.9	-3.26	-3.68	-2.87	-1.5	-3	-3.04	-3.68	translational elongation	The successive addition of amino acid residues to a nascent polypeptide chain during protein biosynthesis.	NM_001012682.1
RPL21	ribosomal protein L21	0	-1.67	-3.42	-2.69	-2.95	-1.91	-3.69	-1.77	-3.69	translational elongation	The successive addition of amino acid residues to a nascent polypeptide chain during protein biosynthesis.	NM_001191412.1
RPS13	ribosomal protein S13	-0.49	-1.54	-3.74	-2.26	-1.84	-1.23	-2.61	-2.41	-3.74	translational elongation	The successive addition of amino acid residues to a nascent polypeptide chain during protein biosynthesis.	NM_001025342.2
RPL24	ribosomal protein L24	-0.26	-1.35	-2.82	-3.74	-2.77	-0.87	-2.14	-1.11	-3.74	translational elongation	The successive addition of amino acid residues to a nascent polypeptide chain during protein biosynthesis.	NM_174455.2
RPS23	ribosomal protein S23	0	-1.65	-3.61	-3.8	-1.87	-2.1	-3.33	-2.35	-3.8	translational elongation	The successive addition of amino acid residues to a nascent polypeptide chain during protein biosynthesis.	NM_001034690.1
RPL11	ribosomal protein L11	-0.36	-1.92	-3.82	-2.1	-2.06	-1.04	-3.57	-2.19	-3.82	translational elongation	The successive addition of amino acid residues to a nascent polypeptide chain during protein biosynthesis.	NM_001075581.1
RPL36	ribosomal protein L36	0	-1.55	-3.84	-2.29	-2.5	-0.08	-3.44	-2.61	-3.84	translational elongation	The successive addition of amino acid residues to a nascent polypeptide chain during protein biosynthesis.	NM_001078139.1
RPS4X	ribosomal protein S4, X-linked	-1.16	-2.18	-3.86	-3.83	-1.95	-1.79	-2.95	-2.21	-3.86	translational elongation	The successive addition of amino acid residues to a nascent polypeptide chain during protein biosynthesis.	NM_001035445.1
RPS17	ribosomal protein S17	-0.48	-2.33	-3.78	-2.77	-2.11	-2.27	-3.9	-2.69	-3.9	translational elongation	The successive addition of amino acid residues to a nascent polypeptide chain during protein biosynthesis.	NM_001099210.1
RPS24	ribosomal protein S24	0	-1.91	-4	-2.99	-1.82	-1.01	-3.15	-2.04	-4	translational elongation	The successive addition of amino acid residues to a nascent polypeptide chain during protein biosynthesis.	NM_001025339.1
RPL36A	ribosomal protein L36a	-0.03	-1.29	-4	-2.57	-2.53	-1.51	-2.62	-2.35	-4	translational elongation	The successive addition of amino acid residues to a nascent polypeptide chain during protein biosynthesis.	NM_001034316.1
RPL37	ribosomal protein L37	0	-1.94	-3.81	-3.72	-2.52	-1.21	-4.06	-2.25	-4.06	translational elongation	The successive addition of amino acid residues to a nascent polypeptide chain during protein biosynthesis.	NM_001078132.1
RPL5	ribosomal protein L5	0	-2.12	-4.1	-2.75	-1.4	-2.02	-1.91	-0.58	-4.1	translational elongation	The successive addition of amino acid residues to a nascent polypeptide chain during protein biosynthesis.	NM_001035306.1
RPS25	ribosomal protein S25	0	-2.41	-4.11	-3.46	-2.68	-2.16	-2.91	-1.82	-4.11	translational elongation	The successive addition of amino acid residues to a nascent polypeptide chain during protein biosynthesis.	NM_001025315.1
RPS28	ribosomal protein S28	-0.4	-1.74	-3.11	-4.15	-1.72	-1.67	-3.7	-2.47	-4.15	translational elongation	The successive addition of amino acid residues to a nascent polypeptide chain during protein biosynthesis.	NM_001025316.1
RPL19	ribosomal protein L19	0	-2.03	-4.15	-3.83	-2.69	-1.27	-3.38	-1.79	-4.15	translational elongation	The successive addition of amino acid residues to a nascent polypeptide chain during protein biosynthesis.	NM_001040516.1
RPS8	ribosomal protein S8	-0.99	-2.07	-3.21	-3.75	-1.98	-1.73	-4.26	-2.95	-4.26	translational elongation	The successive addition of amino acid residues to a nascent polypeptide chain during protein biosynthesis.	NM_001025317.1
RPL26	ribosomal protein L26	0	-1.58	-4.37	-3.61	-2.53	-1.33	-2.76	-1.96	-4.37	translational elongation	The successive addition of amino acid residues to a nascent polypeptide chain during protein biosynthesis.	NM_001015512.2
RPL34	ribosomal protein L34	-0.68	-2.02	-4.46	-3.64	-2.52	-1.91	-3.59	-2.4	-4.46	translational elongation	The successive addition of amino acid residues to a nascent polypeptide chain during protein biosynthesis.	NM_001206221.1
RPS27A	ribosomal protein S27a	0	-1.86	-4.52	-3.02	-1.47	-1.4	-3.57	-2.69	-4.52	translational elongation	The successive addition of amino acid residues to a nascent polypeptide chain during protein biosynthesis.	NM_174778.1
RPS20	ribosomal protein S20	-0.01	-2.03	-4.58	-2.81	-1.85	-1.49	-3.85	-2.73	-4.58	translational elongation	The successive addition of amino acid residues to a nascent polypeptide chain during protein biosynthesis.	NM_001034438.1
RPL32	ribosomal protein L32	0	-1.77	-3.01	-3.03	-2.99	-1.51	-4.76	-1.56	-4.76	translational elongation	The successive addition of amino acid residues to a nascent polypeptide chain during protein biosynthesis.	NM_001034783.1
FAU	Finkel-Biskis-Reilly murine sarcoma virus (FBR-MuSV) ubiquitously expressed	0	-1.98	-4.77	-1.88	-1.58	-1.77	-4.1	-1.96	-4.77	translational elongation	The successive addition of amino acid residues to a nascent polypeptide chain during protein biosynthesis.	NM_174731.3
RPL7A	ribosomal protein L7a	-1.55	-2.16	-2.64	-4.81	-1.75	-0.99	-3.15	-2.05	-4.81	translational elongation	The successive addition of amino acid residues to a nascent polypeptide chain during protein biosynthesis.	NM_001040520.1
RPS15A	ribosomal protein S15a	-1.38	-4.84	-5.2	-4.14	-2.53	-1.9	-2.54	-2.3	-5.2	translational elongation	The successive addition of amino acid residues to a nascent polypeptide chain during protein biosynthesis.	NM_001037443.1
RPS14	ribosomal protein S14	0	-1.42	-2.69	-1.32	-2.16	0	-1.71	-1.62	-2.69	translation regulator activity	Any molecular function involved in the initiation, activation, perpetuation, repression or termination of polypeptide synthesis at the ribosome.	NM_001077830.1
EIF2B4	eukaryotic translation initiation factor 2B, subunit 4 delta, 67kDa	0	-0.92	-1.15	0	-1.13	0	-2.92	0	-2.92	translation initiation factor binding	Interacting selectively and non-covalently with a translation initiation factor, any polypeptide factor involved in the initiation of ribosome-mediated translation.	NM_001034544.1
RPS19	ribosomal protein S19	-1.17	-1.41	-2.97	-2.45	-1.86	0	-1.89	-2.61	-2.97	translation initiation factor binding	Interacting selectively and non-covalently with a translation initiation factor, any polypeptide factor involved in the initiation of ribosome-mediated translation.	NM_001037467.1
RPS24	ribosomal protein S24	0	-1.91	-4	-2.99	-1.82	-1.01	-3.15	-2.04	-4	translation initiation factor binding	Interacting selectively and non-covalently with a translation initiation factor, any polypeptide factor involved in the initiation of ribosome-mediated translation.	NM_001025339.1
EIF4G3	eukaryotic translation initiation factor 4 gamma, 3	0.89	3.26	2.29	1.62	2.31	2.85	2.55	1.29	3.26	translation initiation factor activity	Functions in the initiation of ribosome-mediated translation of mRNA into a polypeptide.	XM_003585796.1
EIF4B	eukaryotic translation initiation factor 4B	0	-1.61	-1.63	-1.62	-2.25	-0.16	-1.12	-0.4	-2.25	translation initiation factor activity	Functions in the initiation of ribosome-mediated translation of mRNA into a polypeptide.	NM_001035028.1
EIF4A1	eukaryotic translation initiation factor 4A, isoform 1	0	-1.24	-2.41	-2.4	-1.37	-0.61	-2.51	-1.8	-2.51	translation initiation factor activity	Functions in the initiation of ribosome-mediated translation of mRNA into a polypeptide.	NM_001034228.1
EIF3D	Eukaryotic translation initiation factor 3, subunit D	0	-1.16	-1.98	-1.64	-2.52	0	-2.45	-1.43	-2.52	translation initiation factor activity	Functions in the initiation of ribosome-mediated translation of mRNA into a polypeptide.	NM_001034484.1
EIF2C2	eukaryotic translation initiation factor 2C, 2	0	-2.57	0	0	0	1.78	1.36	0	-2.57	translation initiation factor activity	Functions in the initiation of ribosome-mediated translation of mRNA into a polypeptide.	NM_205794.1
EIF3K	eukaryotic translation initiation factor 3, subunit K	0	-0.7	-1.88	-1.46	-2.61	0	-1.12	-1	-2.61	translation initiation factor activity	Functions in the initiation of ribosome-mediated translation of mRNA into a polypeptide.	NM_001034489.1
EIF2B4	eukaryotic translation initiation factor 2B, subunit 4 delta, 67kDa	0	-0.92	-1.15	0	-1.13	0	-2.92	0	-2.92	translation initiation factor activity	Functions in the initiation of ribosome-mediated translation of mRNA into a polypeptide.	NM_001034544.1
EIF3I	Eukaryotic translation initiation factor 3, subunit I	-1.33	-1.99	-2.6	-2.08	-3.27	1.07	-1.94	-1.66	-3.27	translation initiation factor activity	Functions in the initiation of ribosome-mediated translation of mRNA into a polypeptide.	NM_001015628.1
EIF4A2	eukaryotic translation initiation factor 4A, isoform 2	0	-1.74	-3.81	-2.8	-1.15	-2.22	-2.57	-2.1	-3.81	translation initiation factor activity	Functions in the initiation of ribosome-mediated translation of mRNA into a polypeptide.	NM_001034044.1
ELL2	elongation factor, RNA polymerase II, 2	0	3.16	1	0	0.21	0.42	1.03	0.4	3.16	translation elongation factor activity	Functions in chain elongation during polypeptide synthesis at the ribosome.	NM_001191146.1
EEF1D	eukaryotic translation elongation factor 1 delta (guanine nucleotide exchange protein)	-0.96	-1.95	-1.8	-1.69	-1.1	0	-2.24	-1.9	-2.24	translation elongation factor activity	Functions in chain elongation during polypeptide synthesis at the ribosome.	NM_001206620.1
EIF5A	eukaryotic translation initiation factor 5A	0	-1.42	-2.31	-1.7	-2.22	0	-0.76	-1.81	-2.31	translation elongation factor activity	Functions in chain elongation during polypeptide synthesis at the ribosome.	NM_001003658.2
EEF1G	eukaryotic translation elongation factor 1 gamma	0	-1.6	-2.38	-1.1	-2.4	-0.44	-1.98	-0.06	-2.4	translation elongation factor activity	Functions in chain elongation during polypeptide synthesis at the ribosome.	NM_001040487.1
TUFM	Tu translation elongation factor, mitochondrial	-0.08	0	-1.13	-1.11	-2.56	-0.6	-2.27	-1.32	-2.56	translation elongation factor activity	Functions in chain elongation during polypeptide synthesis at the ribosome.	NM_174207.2
EEF1A1	eukaryotic translation elongation factor 1 alpha 1	0	-1.42	-2.69	-2.04	-1.14	-2.32	-2.13	-0.66	-2.69	translation elongation factor activity	Functions in chain elongation during polypeptide synthesis at the ribosome.	NM_174535.1
EEF1B2	eukaryotic translation elongation factor 1 beta 2	0	-1.92	-3.63	-2.37	-1.54	-1.83	-2.37	-2.59	-3.63	translation elongation factor activity	Functions in chain elongation during polypeptide synthesis at the ribosome.	NM_001014936.1
COMMD1	COMM domain containing 1	0.69	0.63	1.88	2.43	2.2	0.8	1.45	1.68	2.43	transition metal ion homeostasis	Any process involved in the maintenance of an internal steady state of transition metal ions within an organism or cell. A transition metal is an element whose atom has an incomplete d-subshell of extranuclear electrons, or which gives rise to a cation or cations with an incomplete d-subshell. Transition metals often have more than one valency state. Biologically relevant transition metals includ…	NM_001046384.1
TGFBR1	transforming growth factor, beta receptor I (activin A receptor type II-like kinase, 53kDa)	0	2.06	2.32	1.08	2.9	0.53	2.37	1.65	2.9	transforming growth factor beta-activated receptor activity	Combining with a transforming growth factor beta (TGFbeta) and transmitting the signal from one side of the membrane to the other to initiate a change in cell activity by catalysis of the reaction: ATP protein serine = ADP + protein serine phosphate, and ATP + protein threonine = ADP + protein threonine phosphate.	NM_174621.2
TGFBR1	transforming growth factor, beta receptor I (activin A receptor type II-like kinase, 53kDa)	0	2.06	2.32	1.08	2.9	0.53	2.37	1.65	2.9	transforming growth factor beta receptor signaling pathway	A series of molecular signals initiated by the binding of an extracellular ligand to a transforming growth factor beta receptor on the surface of a target cell, and ending with regulation of a downstream cellular process, e.g. transcription.	NM_174621.2
FUT8	fucosyltransferase 8	1.28	1.67	1.87	0.78	2.83	0	0.97	1.42	2.83	transforming growth factor beta receptor signaling pathway	A series of molecular signals initiated by the binding of an extracellular ligand to a transforming growth factor beta receptor on the surface of a target cell, and ending with regulation of a downstream cellular process, e.g. transcription.	NM_177501.2
CCNC	cyclin C	2.3	0	1.87	-1.62	1.25	-1.91	2.76	0	2.76	transforming growth factor beta receptor signaling pathway	A series of molecular signals initiated by the binding of an extracellular ligand to a transforming growth factor beta receptor on the surface of a target cell, and ending with regulation of a downstream cellular process, e.g. transcription.	NM_001034358.1
HPGD	hydroxyprostaglandin dehydrogenase 15 (NAD)	-1.39	-2.28	-1.8	-0.88	-1.43	-1.67	-1.04	-1.98	-2.28	transforming growth factor beta receptor signaling pathway	A series of molecular signals initiated by the binding of an extracellular ligand to a transforming growth factor beta receptor on the surface of a target cell, and ending with regulation of a downstream cellular process, e.g. transcription.	NM_001034419.1
NEDD8	neural precursor cell expressed, developmentally down-regulated 8	0	-1.21	-2.02	-2.14	-2.13	-0.9	-1.97	-2.34	-2.34	transforming growth factor beta receptor signaling pathway	A series of molecular signals initiated by the binding of an extracellular ligand to a transforming growth factor beta receptor on the surface of a target cell, and ending with regulation of a downstream cellular process, e.g. transcription.	NM_174764.3
F11R	F11 receptor	-2.23	-2.36	-1.88	-2.16	-2.12	-2.67	-2.07	-2.67	-2.67	transforming growth factor beta receptor signaling pathway	A series of molecular signals initiated by the binding of an extracellular ligand to a transforming growth factor beta receptor on the surface of a target cell, and ending with regulation of a downstream cellular process, e.g. transcription.	NM_174095.4
PMEPA1	Prostate transmembrane protein, androgen induced 1	0.69	-2.72	-0.78	0	-1.07	1.63	-0.56	-1.06	-2.72	transforming growth factor beta receptor signaling pathway	A series of molecular signals initiated by the binding of an extracellular ligand to a transforming growth factor beta receptor on the surface of a target cell, and ending with regulation of a downstream cellular process, e.g. transcription.	NM_001078078.1
FOS	v-fos FBJ murine osteosarcoma viral oncogene homolog	-1.53	-0.55	-3.13	-2.02	-1.2	-2.47	-1.15	-1.51	-3.13	transforming growth factor beta receptor signaling pathway	A series of molecular signals initiated by the binding of an extracellular ligand to a transforming growth factor beta receptor on the surface of a target cell, and ending with regulation of a downstream cellular process, e.g. transcription.	NM_182786.2
SERPINE1	serpin peptidase inhibitor, clade E (nexin, plasminogen activator inhibitor type 1), member 1	-1.08	-1.21	-2.24	-2.48	-1.8	-3.26	-0.9	-1.39	-3.26	transforming growth factor beta receptor signaling pathway	A series of molecular signals initiated by the binding of an extracellular ligand to a transforming growth factor beta receptor on the surface of a target cell, and ending with regulation of a downstream cellular process, e.g. transcription.	NM_174137.2
HDAC1	histone deacetylase 1	-1.02	-1.49	-2.08	-3.3	-1.88	0	-0.66	-1.24	-3.3	transforming growth factor beta receptor signaling pathway	A series of molecular signals initiated by the binding of an extracellular ligand to a transforming growth factor beta receptor on the surface of a target cell, and ending with regulation of a downstream cellular process, e.g. transcription.	NM_001037444.1
RPS27A	ribosomal protein S27a	0	-1.86	-4.52	-3.02	-1.47	-1.4	-3.57	-2.69	-4.52	transforming growth factor beta receptor signaling pathway	A series of molecular signals initiated by the binding of an extracellular ligand to a transforming growth factor beta receptor on the surface of a target cell, and ending with regulation of a downstream cellular process, e.g. transcription.	NM_174778.1
TGFBR1	transforming growth factor, beta receptor I (activin A receptor type II-like kinase, 53kDa)	0	2.06	2.32	1.08	2.9	0.53	2.37	1.65	2.9	transforming growth factor beta binding	Interacting selectively and non-covalently with TGF-beta, transforming growth factor beta, a multifunctional peptide that controls proliferation, differentiation and other functions in many cell types.	NM_174621.2
CD36	CD36 molecule (thrombospondin receptor)	-0.38	-1.26	0	0	-0.07	-2.91	-1.05	0	-2.91	transforming growth factor beta binding	Interacting selectively and non-covalently with TGF-beta, transforming growth factor beta, a multifunctional peptide that controls proliferation, differentiation and other functions in many cell types.	NM_174010.2
FAM162A	Similar to Chromosome 3 open reading frame 28	0	-1.73	-2.59	-1.56	-1.11	-1.24	-2.04	-1.21	-2.59	transformed cell apoptotic process	Any apoptotic process in a transformed cell, a cell that has undergone changes manifested by escape from control mechanisms, increased growth potential, alterations in the cell surface, karyotypic abnormalities, morphological and biochemical deviations from the norm.	NM_001046592.1
LTA	lymphotoxin alpha (TNF superfamily, member 1)	-0.11	-3.22	-2.26	-0.6	-2.14	-0.35	-2.2	-1.58	-3.22	transformed cell apoptotic process	Any apoptotic process in a transformed cell, a cell that has undergone changes manifested by escape from control mechanisms, increased growth potential, alterations in the cell surface, karyotypic abnormalities, morphological and biochemical deviations from the norm.	NM_001013401.2
SNX3	sorting nexin 3	1.62	2.99	0.59	0	1.74	-1.63	0.7	0.41	2.99	transferrin transport	The directed movement of transferrin into, out of or within a cell, or between cells, by means of some agent such as a transporter or pore.	NM_001079778.1
ATP6V1A	ATPase, H+ transporting, lysosomal 70kDa, V1 subunit A	0	0	0	0	0	-2.27	0	0	-2.27	transferrin transport	The directed movement of transferrin into, out of or within a cell, or between cells, by means of some agent such as a transporter or pore.	NM_174504.2
ATP6V1D	ATPase, H+ transporting, lysosomal V1 subunit D	0.8	0	-0.2	0	-2.41	-0.1	0	0	-2.41	transferrin transport	The directed movement of transferrin into, out of or within a cell, or between cells, by means of some agent such as a transporter or pore.	NM_001075141.1
MAT2B	methionine adenosyltransferase II, beta	0	0	-0.55	-1.44	-1.57	-2.49	-1.5	-1.91	-2.49	transferase complex	A protein complex capable of catalyzing the transfer of a group, e.g. a methyl group, glycosyl group, acyl group, phosphorus-containing, or other groups, from one compound (generally regarded as the donor) to another compound (generally regarded as the acceptor).	NM_001046526.1
SLC23A2	solute carrier family 23 (nucleobase transporters), member 2	0	2.3	2.5	2.8	2.01	2.2	2.4	2.88	2.88	transepithelial transport	The directed movement of a substance from one side of an epithelium to the other.	NM_001205430.1
EXOSC4	exosome component 4	-2.32	-0.99	-2.64	-1.45	-1.45	-0.38	-2.5	-1.02	-2.64	transcriptionally active chromatin	The ordered and organized complex of DNA and protein that forms regions of the chromosome that are being actively transcribed.	NM_001078086.1
PHF12	PHD finger protein 12	0	1.16	2.32	0.2	-1.98	2.53	1.88	1.67	2.53	transcriptional repressor complex	A protein complex that possesses activity that prevents or downregulates transcription.	NM_001192131.1
HDAC2	histone deacetylase 2	1.21	0.19	-1.01	-1.71	2.38	-1.5	-1.23	-1.01	2.38	transcriptional repressor complex	A protein complex that possesses activity that prevents or downregulates transcription.	NM_001075146.1
MIER1	mesoderm induction early response 1 homolog (Xenopus laevis)	0	1.37	0	0	0.42	-2.32	-0.06	0	-2.32	transcriptional repressor complex	A protein complex that possesses activity that prevents or downregulates transcription.	NM_001076913.1
ARID4A	AT rich interactive domain 4A (RBP1-like)	-0.81	-1.37	0	-0.23	-1.06	-2.35	-0.69	0.15	-2.35	transcriptional repressor complex	A protein complex that possesses activity that prevents or downregulates transcription.	XM_002690958.2
HDAC1	histone deacetylase 1	-1.02	-1.49	-2.08	-3.3	-1.88	0	-0.66	-1.24	-3.3	transcriptional repressor complex	A protein complex that possesses activity that prevents or downregulates transcription.	NM_001037444.1
ERCC4	excision repair cross-complementing rodent repair deficiency, complementation group 4	1.5	3.14	0.45	0.13	1.48	1.91	1.48	0	3.14	transcription-coupled nucleotide-excision repair	The nucleotide-excision repair process that carries out preferential repair of DNA lesions on the actively transcribed strand of the DNA duplex. In addition, the transcription-coupled nucleotide-excision repair pathway is required for the recognition and repair of a small subset of lesions that are not recognized by the global genome nucleotide excision repair pathway.	NM_001205360.1
PCNA	proliferating cell nuclear antigen	0	-1.13	-1.48	-1.94	-1.09	-1.76	-2.37	-1.08	-2.37	transcription-coupled nucleotide-excision repair	The nucleotide-excision repair process that carries out preferential repair of DNA lesions on the actively transcribed strand of the DNA duplex. In addition, the transcription-coupled nucleotide-excision repair pathway is required for the recognition and repair of a small subset of lesions that are not recognized by the global genome nucleotide excision repair pathway.	NM_001034494.1
POLD1	polymerase (DNA directed), delta 1, catalytic subunit 125kDa (EC:2.7.7.7)	-0.53	-0.38	-1.99	-2.98	-1.76	0	-1.27	-0.92	-2.98	transcription-coupled nucleotide-excision repair	The nucleotide-excision repair process that carries out preferential repair of DNA lesions on the actively transcribed strand of the DNA duplex. In addition, the transcription-coupled nucleotide-excision repair pathway is required for the recognition and repair of a small subset of lesions that are not recognized by the global genome nucleotide excision repair pathway.	NM_174427.2
POLD4	polymerase (DNA-directed), delta 4	-1.38	-3.03	-2.43	-2.14	-1.11	-1.26	-0.89	-1.72	-3.03	transcription-coupled nucleotide-excision repair	The nucleotide-excision repair process that carries out preferential repair of DNA lesions on the actively transcribed strand of the DNA duplex. In addition, the transcription-coupled nucleotide-excision repair pathway is required for the recognition and repair of a small subset of lesions that are not recognized by the global genome nucleotide excision repair pathway.	NM_001076481.1
POLR2E	polymerase (RNA) II (DNA directed) polypeptide E, 25kDa	0	-1.55	-2.85	-1.95	-3.58	-0.93	-1.76	-2.02	-3.58	transcription-coupled nucleotide-excision repair	The nucleotide-excision repair process that carries out preferential repair of DNA lesions on the actively transcribed strand of the DNA duplex. In addition, the transcription-coupled nucleotide-excision repair pathway is required for the recognition and repair of a small subset of lesions that are not recognized by the global genome nucleotide excision repair pathway.	NM_001038093.1
RPA3	replication protein A3, 14kDa	0	-0.82	-3.08	-2.2	-0.15	-1.64	-3.63	-1.39	-3.63	transcription-coupled nucleotide-excision repair	The nucleotide-excision repair process that carries out preferential repair of DNA lesions on the actively transcribed strand of the DNA duplex. In addition, the transcription-coupled nucleotide-excision repair pathway is required for the recognition and repair of a small subset of lesions that are not recognized by the global genome nucleotide excision repair pathway.	NM_001034427.1
NFKB1	nuclear factor of kappa light polypeptide gene enhancer in B-cells 1 (p105)	0	2	1.87	1.52	2.47	0.31	2.1	2.58	2.58	transcription regulatory region sequence-specific DNA binding	Interacting selectively and non-covalently with a specific sequence of DNA that is part of a regulatory region that controls transcription of that section of the DNA. The transcribed region might be described as a gene, cistron, or operon.	NM_001076409.1
ELK3	ELK3, ETS-domain protein (SRF accessory protein 2)	0	2.17	3.73	1.17	0.94	2.01	2.47	2.45	3.73	transcription regulatory region DNA binding	Interacting selectively and non-covalently with a DNA region that regulates the transcription of a region of DNA, which may be a gene, cistron, or operon. Binding may occur as a sequence specific interaction or as an interaction observed only once a factor has been recruited to the DNA by other factors.	NM_001081542.1
CREB3L2		-0.19	3.1	0.93	0.63	0.54	0.94	0.69	0.24	3.1	transcription regulatory region DNA binding	Interacting selectively and non-covalently with a DNA region that regulates the transcription of a region of DNA, which may be a gene, cistron, or operon. Binding may occur as a sequence specific interaction or as an interaction observed only once a factor has been recruited to the DNA by other factors.	NM_001102533.1
FOXM1	forkhead box M1	0	2.26	1.77	2.96	2.72	2.1	2.08	2.08	2.96	transcription regulatory region DNA binding	Interacting selectively and non-covalently with a DNA region that regulates the transcription of a region of DNA, which may be a gene, cistron, or operon. Binding may occur as a sequence specific interaction or as an interaction observed only once a factor has been recruited to the DNA by other factors.	XM_002687901.2
RUNX2	runt-related transcription factor 2	0	0	2.36	1.52	2.34	2.19	2.77	1.55	2.77	transcription regulatory region DNA binding	Interacting selectively and non-covalently with a DNA region that regulates the transcription of a region of DNA, which may be a gene, cistron, or operon. Binding may occur as a sequence specific interaction or as an interaction observed only once a factor has been recruited to the DNA by other factors.	XM_002697262.1
NFKB1	nuclear factor of kappa light polypeptide gene enhancer in B-cells 1 (p105)	0	2	1.87	1.52	2.47	0.31	2.1	2.58	2.58	transcription regulatory region DNA binding	Interacting selectively and non-covalently with a DNA region that regulates the transcription of a region of DNA, which may be a gene, cistron, or operon. Binding may occur as a sequence specific interaction or as an interaction observed only once a factor has been recruited to the DNA by other factors.	NM_001076409.1
RXRA	retinoid X receptor, alpha	0	0	0	0	0.09	2.41	1.45	0.75	2.41	transcription regulatory region DNA binding	Interacting selectively and non-covalently with a DNA region that regulates the transcription of a region of DNA, which may be a gene, cistron, or operon. Binding may occur as a sequence specific interaction or as an interaction observed only once a factor has been recruited to the DNA by other factors.	XM_002691687.2
YY1	YY1 transcription factor	0	1.09	0	0	0.54	2.35	1.93	0.67	2.35	transcription regulatory region DNA binding	Interacting selectively and non-covalently with a DNA region that regulates the transcription of a region of DNA, which may be a gene, cistron, or operon. Binding may occur as a sequence specific interaction or as an interaction observed only once a factor has been recruited to the DNA by other factors.	NM_001098081.1
ETV5	ets variant gene 5	-0.24	0	0	0	-0.61	-2.31	0	-0.21	-2.31	transcription regulatory region DNA binding	Interacting selectively and non-covalently with a DNA region that regulates the transcription of a region of DNA, which may be a gene, cistron, or operon. Binding may occur as a sequence specific interaction or as an interaction observed only once a factor has been recruited to the DNA by other factors.	NM_001192834.1
RELA	v-rel reticuloendotheliosis viral oncogene homolog A, nuclear factor of kappa light polypeptide gene	-1.09	-0.92	-1.87	-2.5	-1.1	-0.86	0	-0.94	-2.5	transcription regulatory region DNA binding	Interacting selectively and non-covalently with a DNA region that regulates the transcription of a region of DNA, which may be a gene, cistron, or operon. Binding may occur as a sequence specific interaction or as an interaction observed only once a factor has been recruited to the DNA by other factors.	NM_001080242.2
MAF1	MAF1 homolog (S. cerevisiae)	-1.07	-1.43	-1.41	-2.52	-1.41	-0.08	-1.33	-1.87	-2.52	transcription regulatory region DNA binding	Interacting selectively and non-covalently with a DNA region that regulates the transcription of a region of DNA, which may be a gene, cistron, or operon. Binding may occur as a sequence specific interaction or as an interaction observed only once a factor has been recruited to the DNA by other factors.	NM_001034424.1
CDK5RAP2		0	-2.63	0	0	-1.93	2.29	1.09	0.01	-2.63	transcription regulatory region DNA binding	Interacting selectively and non-covalently with a DNA region that regulates the transcription of a region of DNA, which may be a gene, cistron, or operon. Binding may occur as a sequence specific interaction or as an interaction observed only once a factor has been recruited to the DNA by other factors.	NM_001192169.1
HMGB2	high-mobility group box 2	0	-1.28	-2.2	-2.67	-2.05	-2.04	-2.34	-2.58	-2.67	transcription regulatory region DNA binding	Interacting selectively and non-covalently with a DNA region that regulates the transcription of a region of DNA, which may be a gene, cistron, or operon. Binding may occur as a sequence specific interaction or as an interaction observed only once a factor has been recruited to the DNA by other factors.	NM_001037616.1
PRDX5	peroxiredoxin 5	-1.27	-0.64	-1.48	-1.6	-2.73	0	-1.43	-1.15	-2.73	transcription regulatory region DNA binding	Interacting selectively and non-covalently with a DNA region that regulates the transcription of a region of DNA, which may be a gene, cistron, or operon. Binding may occur as a sequence specific interaction or as an interaction observed only once a factor has been recruited to the DNA by other factors.	NM_174749.2
NR1D1	nuclear receptor subfamily 1, group D, member 1	-0.44	-1.65	-1.08	-1.65	-2.9	0	-1.67	-1.44	-2.9	transcription regulatory region DNA binding	Interacting selectively and non-covalently with a DNA region that regulates the transcription of a region of DNA, which may be a gene, cistron, or operon. Binding may occur as a sequence specific interaction or as an interaction observed only once a factor has been recruited to the DNA by other factors.	NM_001078100.1
HHEX	hematopoietically expressed homeobox	-0.51	0	-1.21	-1.85	-2.91	-0.97	0	0	-2.91	transcription regulatory region DNA binding	Interacting selectively and non-covalently with a DNA region that regulates the transcription of a region of DNA, which may be a gene, cistron, or operon. Binding may occur as a sequence specific interaction or as an interaction observed only once a factor has been recruited to the DNA by other factors.	NM_001105424.1
FOS	v-fos FBJ murine osteosarcoma viral oncogene homolog	-1.53	-0.55	-3.13	-2.02	-1.2	-2.47	-1.15	-1.51	-3.13	transcription regulatory region DNA binding	Interacting selectively and non-covalently with a DNA region that regulates the transcription of a region of DNA, which may be a gene, cistron, or operon. Binding may occur as a sequence specific interaction or as an interaction observed only once a factor has been recruited to the DNA by other factors.	NM_182786.2
TAF7	TAF7 RNA polymerase II, TATA box binding protein (TBP)-associated factor, 55kDa	0	-1.26	-2.5	-3.35	-1.02	-2	-1.48	-1.37	-3.35	transcription regulatory region DNA binding	Interacting selectively and non-covalently with a DNA region that regulates the transcription of a region of DNA, which may be a gene, cistron, or operon. Binding may occur as a sequence specific interaction or as an interaction observed only once a factor has been recruited to the DNA by other factors.	NM_001046028.1
PHB	prohibitin	-1.56	-2.95	-3.49	-3.28	-1.91	-3.11	-2.16	-2.87	-3.49	transcription regulatory region DNA binding	Interacting selectively and non-covalently with a DNA region that regulates the transcription of a region of DNA, which may be a gene, cistron, or operon. Binding may occur as a sequence specific interaction or as an interaction observed only once a factor has been recruited to the DNA by other factors.	NM_001034572.1
MAML3	mastermind-like 3 (Drosophila)	0	0.43	1.77	1.84	1.14	2.03	3.1	1.74	3.1	transcription initiation from RNA polymerase II promoter	Any process involved in the assembly of the RNA polymerase II preinitiation complex (PIC) at an RNA polymerase II promoter region of a DNA template, resulting in the subsequent synthesis of RNA from that promoter. The initiation phase includes PIC assembly and the formation of the first few bonds in the RNA chain, including abortive initiation, which occurs when the first few nucleotides are repe…	XM_003587128.1
MED27	mediator complex subunit 27	1.65	1.52	2.86	2.04	1.14	2.32	2.71	1.74	2.86	transcription initiation from RNA polymerase II promoter	Any process involved in the assembly of the RNA polymerase II preinitiation complex (PIC) at an RNA polymerase II promoter region of a DNA template, resulting in the subsequent synthesis of RNA from that promoter. The initiation phase includes PIC assembly and the formation of the first few bonds in the RNA chain, including abortive initiation, which occurs when the first few nucleotides are repe…	NM_001040546.1
RUNX2	runt-related transcription factor 2	0	0	2.36	1.52	2.34	2.19	2.77	1.55	2.77	transcription initiation from RNA polymerase II promoter	Any process involved in the assembly of the RNA polymerase II preinitiation complex (PIC) at an RNA polymerase II promoter region of a DNA template, resulting in the subsequent synthesis of RNA from that promoter. The initiation phase includes PIC assembly and the formation of the first few bonds in the RNA chain, including abortive initiation, which occurs when the first few nucleotides are repe…	XM_002697262.1
CCNC	cyclin C	2.3	0	1.87	-1.62	1.25	-1.91	2.76	0	2.76	transcription initiation from RNA polymerase II promoter	Any process involved in the assembly of the RNA polymerase II preinitiation complex (PIC) at an RNA polymerase II promoter region of a DNA template, resulting in the subsequent synthesis of RNA from that promoter. The initiation phase includes PIC assembly and the formation of the first few bonds in the RNA chain, including abortive initiation, which occurs when the first few nucleotides are repe…	NM_001034358.1
TAF6	TAF6 RNA polymerase II, TATA box binding protein (TBP)-associated factor	0.13	0.56	0	0	0	2.74	1.31	1.73	2.74	transcription initiation from RNA polymerase II promoter	Any process involved in the assembly of the RNA polymerase II preinitiation complex (PIC) at an RNA polymerase II promoter region of a DNA template, resulting in the subsequent synthesis of RNA from that promoter. The initiation phase includes PIC assembly and the formation of the first few bonds in the RNA chain, including abortive initiation, which occurs when the first few nucleotides are repe…	NM_001015525.1
RXRA	retinoid X receptor, alpha	0	0	0	0	0.09	2.41	1.45	0.75	2.41	transcription initiation from RNA polymerase II promoter	Any process involved in the assembly of the RNA polymerase II preinitiation complex (PIC) at an RNA polymerase II promoter region of a DNA template, resulting in the subsequent synthesis of RNA from that promoter. The initiation phase includes PIC assembly and the formation of the first few bonds in the RNA chain, including abortive initiation, which occurs when the first few nucleotides are repe…	XM_002691687.2
NR3C1	nuclear receptor subfamily 3, group C, member 1 (glucocorticoid receptor)	0	0.99	0.43	0	0.03	0	1.27	2.26	2.26	transcription initiation from RNA polymerase II promoter	Any process involved in the assembly of the RNA polymerase II preinitiation complex (PIC) at an RNA polymerase II promoter region of a DNA template, resulting in the subsequent synthesis of RNA from that promoter. The initiation phase includes PIC assembly and the formation of the first few bonds in the RNA chain, including abortive initiation, which occurs when the first few nucleotides are repe…	NM_001206634.1
NR1D1	nuclear receptor subfamily 1, group D, member 1	-0.44	-1.65	-1.08	-1.65	-2.9	0	-1.67	-1.44	-2.9	transcription initiation from RNA polymerase II promoter	Any process involved in the assembly of the RNA polymerase II preinitiation complex (PIC) at an RNA polymerase II promoter region of a DNA template, resulting in the subsequent synthesis of RNA from that promoter. The initiation phase includes PIC assembly and the formation of the first few bonds in the RNA chain, including abortive initiation, which occurs when the first few nucleotides are repe…	NM_001078100.1
NR2F6	nuclear receptor subfamily 2, group F, member 6	-3.16	-2.48	-1.59	-2.17	-1.85	-0.69	-1.56	-1.53	-3.16	transcription initiation from RNA polymerase II promoter	Any process involved in the assembly of the RNA polymerase II preinitiation complex (PIC) at an RNA polymerase II promoter region of a DNA template, resulting in the subsequent synthesis of RNA from that promoter. The initiation phase includes PIC assembly and the formation of the first few bonds in the RNA chain, including abortive initiation, which occurs when the first few nucleotides are repe…	XM_002688545.2
SERPINE1	serpin peptidase inhibitor, clade E (nexin, plasminogen activator inhibitor type 1), member 1	-1.08	-1.21	-2.24	-2.48	-1.8	-3.26	-0.9	-1.39	-3.26	transcription initiation from RNA polymerase II promoter	Any process involved in the assembly of the RNA polymerase II preinitiation complex (PIC) at an RNA polymerase II promoter region of a DNA template, resulting in the subsequent synthesis of RNA from that promoter. The initiation phase includes PIC assembly and the formation of the first few bonds in the RNA chain, including abortive initiation, which occurs when the first few nucleotides are repe…	NM_174137.2
HDAC1	histone deacetylase 1	-1.02	-1.49	-2.08	-3.3	-1.88	0	-0.66	-1.24	-3.3	transcription initiation from RNA polymerase II promoter	Any process involved in the assembly of the RNA polymerase II preinitiation complex (PIC) at an RNA polymerase II promoter region of a DNA template, resulting in the subsequent synthesis of RNA from that promoter. The initiation phase includes PIC assembly and the formation of the first few bonds in the RNA chain, including abortive initiation, which occurs when the first few nucleotides are repe…	NM_001037444.1
TAF7	TAF7 RNA polymerase II, TATA box binding protein (TBP)-associated factor, 55kDa	0	-1.26	-2.5	-3.35	-1.02	-2	-1.48	-1.37	-3.35	transcription initiation from RNA polymerase II promoter	Any process involved in the assembly of the RNA polymerase II preinitiation complex (PIC) at an RNA polymerase II promoter region of a DNA template, resulting in the subsequent synthesis of RNA from that promoter. The initiation phase includes PIC assembly and the formation of the first few bonds in the RNA chain, including abortive initiation, which occurs when the first few nucleotides are repe…	NM_001046028.1
POLR2E	polymerase (RNA) II (DNA directed) polypeptide E, 25kDa	0	-1.55	-2.85	-1.95	-3.58	-0.93	-1.76	-2.02	-3.58	transcription initiation from RNA polymerase II promoter	Any process involved in the assembly of the RNA polymerase II preinitiation complex (PIC) at an RNA polymerase II promoter region of a DNA template, resulting in the subsequent synthesis of RNA from that promoter. The initiation phase includes PIC assembly and the formation of the first few bonds in the RNA chain, including abortive initiation, which occurs when the first few nucleotides are repe…	NM_001038093.1
RPS27A	ribosomal protein S27a	0	-1.86	-4.52	-3.02	-1.47	-1.4	-3.57	-2.69	-4.52	transcription initiation from RNA polymerase II promoter	Any process involved in the assembly of the RNA polymerase II preinitiation complex (PIC) at an RNA polymerase II promoter region of a DNA template, resulting in the subsequent synthesis of RNA from that promoter. The initiation phase includes PIC assembly and the formation of the first few bonds in the RNA chain, including abortive initiation, which occurs when the first few nucleotides are repe…	NM_174778.1
BDP1		0.83	0.08	2.41	0.04	0.21	0	0.97	1.09	2.41	transcription from RNA polymerase III promoter	The synthesis of RNA from a DNA template by RNA polymerase III, originating at an RNAP III promoter.	XM_002696286.1
GTF3C4		0	-1.04	-1.1	-2.32	-1.28	-1.32	-1.04	-0.98	-2.32	transcription from RNA polymerase III promoter	The synthesis of RNA from a DNA template by RNA polymerase III, originating at an RNAP III promoter.	NM_001192382.1
NAB2	NGFI-A binding protein 2 (EGR1 binding protein 2)	0	-2.46	-1.56	-1.63	-1	0	-1.14	-0.65	-2.46	transcription from RNA polymerase III promoter	The synthesis of RNA from a DNA template by RNA polymerase III, originating at an RNAP III promoter.	NM_001045897.1
MAF1	MAF1 homolog (S. cerevisiae)	-1.07	-1.43	-1.41	-2.52	-1.41	-0.08	-1.33	-1.87	-2.52	transcription from RNA polymerase III promoter	The synthesis of RNA from a DNA template by RNA polymerase III, originating at an RNAP III promoter.	NM_001034424.1
PRDX5	peroxiredoxin 5	-1.27	-0.64	-1.48	-1.6	-2.73	0	-1.43	-1.15	-2.73	transcription from RNA polymerase III promoter	The synthesis of RNA from a DNA template by RNA polymerase III, originating at an RNAP III promoter.	NM_174749.2
POLR2E	polymerase (RNA) II (DNA directed) polypeptide E, 25kDa	0	-1.55	-2.85	-1.95	-3.58	-0.93	-1.76	-2.02	-3.58	transcription from RNA polymerase III promoter	The synthesis of RNA from a DNA template by RNA polymerase III, originating at an RNAP III promoter.	NM_001038093.1
POLR2E	polymerase (RNA) II (DNA directed) polypeptide E, 25kDa	0	-1.55	-2.85	-1.95	-3.58	-0.93	-1.76	-2.02	-3.58	transcription from RNA polymerase I promoter	The synthesis of RNA from a DNA template by RNA polymerase I (RNAP I), originating at an RNAP I promoter.	NM_001038093.1
CD36	CD36 molecule (thrombospondin receptor)	-0.38	-1.26	0	0	-0.07	-2.91	-1.05	0	-2.91	transcription factor import into nucleus	The directed movement of a transcription factor from the cytoplasm to the nucleus.	NM_174010.2
PRDX1	peroxiredoxin 1	-1.38	-1.42	-1.79	-2.4	-2.94	-1.42	-2.26	-1.53	-2.94	transcription factor import into nucleus	The directed movement of a transcription factor from the cytoplasm to the nucleus.	NM_174431.1
FOXM1	forkhead box M1	0	2.26	1.77	2.96	2.72	2.1	2.08	2.08	2.96	transcription factor complex	A protein complex that is capable of associating with DNA by direct binding, or via other DNA-binding proteins or complexes, and regulating transcription.	XM_002687901.2
MED27	mediator complex subunit 27	1.65	1.52	2.86	2.04	1.14	2.32	2.71	1.74	2.86	transcription factor complex	A protein complex that is capable of associating with DNA by direct binding, or via other DNA-binding proteins or complexes, and regulating transcription.	NM_001040546.1
RUNX2	runt-related transcription factor 2	0	0	2.36	1.52	2.34	2.19	2.77	1.55	2.77	transcription factor complex	A protein complex that is capable of associating with DNA by direct binding, or via other DNA-binding proteins or complexes, and regulating transcription.	XM_002697262.1
PUS1	pseudouridine synthase 1	-0.97	-1.78	0.8	2.1	2.69	1.01	0.54	1.76	2.69	transcription factor complex	A protein complex that is capable of associating with DNA by direct binding, or via other DNA-binding proteins or complexes, and regulating transcription.	XM_002694454.1
HDAC2	histone deacetylase 2	1.21	0.19	-1.01	-1.71	2.38	-1.5	-1.23	-1.01	2.38	transcription factor complex	A protein complex that is capable of associating with DNA by direct binding, or via other DNA-binding proteins or complexes, and regulating transcription.	NM_001075146.1
YY1	YY1 transcription factor	0	1.09	0	0	0.54	2.35	1.93	0.67	2.35	transcription factor complex	A protein complex that is capable of associating with DNA by direct binding, or via other DNA-binding proteins or complexes, and regulating transcription.	NM_001098081.1
CDK4	cyclin-dependent kinase 4	-0.63	-1.63	-2.22	0	-2.45	0.72	-1.63	0	-2.45	transcription factor complex	A protein complex that is capable of associating with DNA by direct binding, or via other DNA-binding proteins or complexes, and regulating transcription.	NM_001037594.1
RELA	v-rel reticuloendotheliosis viral oncogene homolog A, nuclear factor of kappa light polypeptide gene	-1.09	-0.92	-1.87	-2.5	-1.1	-0.86	0	-0.94	-2.5	transcription factor complex	A protein complex that is capable of associating with DNA by direct binding, or via other DNA-binding proteins or complexes, and regulating transcription.	NM_001080242.2
KAT5	K(lysine) acetyltransferase 5	-0.58	-0.84	-0.79	-2.5	-1.81	0	-1	-1.06	-2.5	transcription factor complex	A protein complex that is capable of associating with DNA by direct binding, or via other DNA-binding proteins or complexes, and regulating transcription.	NM_001192066.1
APEX1	APEX nuclease (multifunctional DNA repair enzyme) 1 (EC:4.2.99.18)	0	-1.24	-1.87	-1.91	-1.82	-0.4	-2.65	-1.52	-2.65	transcription factor complex	A protein complex that is capable of associating with DNA by direct binding, or via other DNA-binding proteins or complexes, and regulating transcription.	NM_176609.3
LMO2	LIM domain only 2 (rhombotin-like 1)	0	0	-0.17	-2.75	-1.56	-1.08	-0.91	-0.26	-2.75	transcription factor complex	A protein complex that is capable of associating with DNA by direct binding, or via other DNA-binding proteins or complexes, and regulating transcription.	NM_001076352.1
ATF4	activating transcription factor 4 (tax-responsive enhancer element B67)	-0.15	-1.51	-2.13	-2.54	-2.95	-1.34	-2.6	-1.77	-2.95	transcription factor complex	A protein complex that is capable of associating with DNA by direct binding, or via other DNA-binding proteins or complexes, and regulating transcription.	NM_001034342.1
DACH1	dachshund 1 (Drosophila)	-3.03	-1.56	-1.57	-2.01	-1.33	-1.32	-1.87	-1.82	-3.03	transcription factor complex	A protein complex that is capable of associating with DNA by direct binding, or via other DNA-binding proteins or complexes, and regulating transcription.	XM_002691884.2
FOS	v-fos FBJ murine osteosarcoma viral oncogene homolog	-1.53	-0.55	-3.13	-2.02	-1.2	-2.47	-1.15	-1.51	-3.13	transcription factor complex	A protein complex that is capable of associating with DNA by direct binding, or via other DNA-binding proteins or complexes, and regulating transcription.	NM_182786.2
HDAC1	histone deacetylase 1	-1.02	-1.49	-2.08	-3.3	-1.88	0	-0.66	-1.24	-3.3	transcription factor complex	A protein complex that is capable of associating with DNA by direct binding, or via other DNA-binding proteins or complexes, and regulating transcription.	NM_001037444.1
FOXM1	forkhead box M1	0	2.26	1.77	2.96	2.72	2.1	2.08	2.08	2.96	transcription factor binding	Interacting selectively and non-covalently with a transcription factor, any protein required to initiate or regulate transcription.	XM_002687901.2
RUNX1	runt-related transcription factor 1 (acute myeloid leukemia 1; aml1 oncogene)	0	0.91	1.44	0.98	1.53	2.24	2.82	1.95	2.82	transcription factor binding	Interacting selectively and non-covalently with a transcription factor, any protein required to initiate or regulate transcription.	XM_002685147.2
NBN	nibrin	1.62	2.61	1.28	0.85	2.82	-0.19	0	0.28	2.82	transcription factor binding	Interacting selectively and non-covalently with a transcription factor, any protein required to initiate or regulate transcription.	NM_001075837.2
RUNX2	runt-related transcription factor 2	0	0	2.36	1.52	2.34	2.19	2.77	1.55	2.77	transcription factor binding	Interacting selectively and non-covalently with a transcription factor, any protein required to initiate or regulate transcription.	XM_002697262.1
HDAC8	histone deacetylase 8	0	0.61	2.35	2.7	2.67	0.64	1.63	1.67	2.7	transcription factor binding	Interacting selectively and non-covalently with a transcription factor, any protein required to initiate or regulate transcription.	NM_001076231.1
NFKB1	nuclear factor of kappa light polypeptide gene enhancer in B-cells 1 (p105)	0	2	1.87	1.52	2.47	0.31	2.1	2.58	2.58	transcription factor binding	Interacting selectively and non-covalently with a transcription factor, any protein required to initiate or regulate transcription.	NM_001076409.1
IFI16	interferon, gamma-inducible protein 16	2.5	2.54	1.17	1.48	1.88	-1.57	0.74	1.18	2.54	transcription factor binding	Interacting selectively and non-covalently with a transcription factor, any protein required to initiate or regulate transcription.	XM_002685877.1
DIP2A	DIP2 disco-interacting protein 2 homolog A (Drosophila)	0	0	0.19	0.8	0.94	2.5	0.71	0.27	2.5	transcription factor binding	Interacting selectively and non-covalently with a transcription factor, any protein required to initiate or regulate transcription.	XM_002685146.2
STK4	serine/threonine kinase 4	0	1	1.2	0	0	1.2	2.43	1.17	2.43	transcription factor binding	Interacting selectively and non-covalently with a transcription factor, any protein required to initiate or regulate transcription.	NM_001015602.1
RXRA	retinoid X receptor, alpha	0	0	0	0	0.09	2.41	1.45	0.75	2.41	transcription factor binding	Interacting selectively and non-covalently with a transcription factor, any protein required to initiate or regulate transcription.	XM_002691687.2
HDAC2	histone deacetylase 2	1.21	0.19	-1.01	-1.71	2.38	-1.5	-1.23	-1.01	2.38	transcription factor binding	Interacting selectively and non-covalently with a transcription factor, any protein required to initiate or regulate transcription.	NM_001075146.1
ADD1	adducin 1 (alpha)	0.29	0.84	1.7	0.36	1.09	1.7	2.32	1.59	2.32	transcription factor binding	Interacting selectively and non-covalently with a transcription factor, any protein required to initiate or regulate transcription.	NM_001205999.1
NR3C1	nuclear receptor subfamily 3, group C, member 1 (glucocorticoid receptor)	0	0.99	0.43	0	0.03	0	1.27	2.26	2.26	transcription factor binding	Interacting selectively and non-covalently with a transcription factor, any protein required to initiate or regulate transcription.	NM_001206634.1
DIP2C	DIP2 disco-interacting protein 2 homolog C (Drosophila)	0	-2.27	1.01	1.12	1.08	1.85	0.6	0.51	-2.27	transcription factor binding	Interacting selectively and non-covalently with a transcription factor, any protein required to initiate or regulate transcription.	NM_001206073.1
ID3	inhibitor of DNA binding 3, dominant negative helix-loop-helix protein	0	0	0	-0.84	-0.84	0	-0.68	-2.27	-2.27	transcription factor binding	Interacting selectively and non-covalently with a transcription factor, any protein required to initiate or regulate transcription.	NM_001014950.1
PCNA	proliferating cell nuclear antigen	0	-1.13	-1.48	-1.94	-1.09	-1.76	-2.37	-1.08	-2.37	transcription factor binding	Interacting selectively and non-covalently with a transcription factor, any protein required to initiate or regulate transcription.	NM_001034494.1
NAB2	NGFI-A binding protein 2 (EGR1 binding protein 2)	0	-2.46	-1.56	-1.63	-1	0	-1.14	-0.65	-2.46	transcription factor binding	Interacting selectively and non-covalently with a transcription factor, any protein required to initiate or regulate transcription.	NM_001045897.1
RELA	v-rel reticuloendotheliosis viral oncogene homolog A, nuclear factor of kappa light polypeptide gene	-1.09	-0.92	-1.87	-2.5	-1.1	-0.86	0	-0.94	-2.5	transcription factor binding	Interacting selectively and non-covalently with a transcription factor, any protein required to initiate or regulate transcription.	NM_001080242.2
KAT5	K(lysine) acetyltransferase 5	-0.58	-0.84	-0.79	-2.5	-1.81	0	-1	-1.06	-2.5	transcription factor binding	Interacting selectively and non-covalently with a transcription factor, any protein required to initiate or regulate transcription.	NM_001192066.1
GPX3	glutathione peroxidase 3 (plasma)	-1.08	-0.69	-2.55	-1.42	-1.44	-1.24	-0.79	-0.73	-2.55	transcription factor binding	Interacting selectively and non-covalently with a transcription factor, any protein required to initiate or regulate transcription.	NM_174077.3
TNFRSF10A	tumor necrosis factor receptor superfamily, member 10a	-2.73	-0.46	0	0	-0.29	-1.63	-0.69	-0.11	-2.73	transcription factor binding	Interacting selectively and non-covalently with a transcription factor, any protein required to initiate or regulate transcription.	XM_002689777.1
HHEX	hematopoietically expressed homeobox	-0.51	0	-1.21	-1.85	-2.91	-0.97	0	0	-2.91	transcription factor binding	Interacting selectively and non-covalently with a transcription factor, any protein required to initiate or regulate transcription.	NM_001105424.1
TRIB1	tribbles homolog 1 (Drosophila)	0	-0.33	-1.7	-2.93	-2.41	-2.76	-1.12	-0.86	-2.93	transcription factor binding	Interacting selectively and non-covalently with a transcription factor, any protein required to initiate or regulate transcription.	NM_001101105.1
FOS	v-fos FBJ murine osteosarcoma viral oncogene homolog	-1.53	-0.55	-3.13	-2.02	-1.2	-2.47	-1.15	-1.51	-3.13	transcription factor binding	Interacting selectively and non-covalently with a transcription factor, any protein required to initiate or regulate transcription.	NM_182786.2
HDAC1	histone deacetylase 1	-1.02	-1.49	-2.08	-3.3	-1.88	0	-0.66	-1.24	-3.3	transcription factor binding	Interacting selectively and non-covalently with a transcription factor, any protein required to initiate or regulate transcription.	NM_001037444.1
TAF7	TAF7 RNA polymerase II, TATA box binding protein (TBP)-associated factor, 55kDa	0	-1.26	-2.5	-3.35	-1.02	-2	-1.48	-1.37	-3.35	transcription factor binding	Interacting selectively and non-covalently with a transcription factor, any protein required to initiate or regulate transcription.	NM_001046028.1
TAF6	TAF6 RNA polymerase II, TATA box binding protein (TBP)-associated factor	0.13	0.56	0	0	0	2.74	1.31	1.73	2.74	transcription factor TFTC complex	A protein complex that does not contain either a TATA-binding protein (TBP) or a TBP-like factor, but is composed of several TAFIIs and other proteins, including a histone acetyltransferase. This complex is able to nucleate transcription initiation by RNA polymerase II, can mediate transcriptional activation, and has histone acetyltransferase activity.	NM_001015525.1
TAF7	TAF7 RNA polymerase II, TATA box binding protein (TBP)-associated factor, 55kDa	0	-1.26	-2.5	-3.35	-1.02	-2	-1.48	-1.37	-3.35	transcription factor TFTC complex	A protein complex that does not contain either a TATA-binding protein (TBP) or a TBP-like factor, but is composed of several TAFIIs and other proteins, including a histone acetyltransferase. This complex is able to nucleate transcription initiation by RNA polymerase II, can mediate transcriptional activation, and has histone acetyltransferase activity.	NM_001046028.1
GTF3C4		0	-1.04	-1.1	-2.32	-1.28	-1.32	-1.04	-0.98	-2.32	transcription factor TFIIIC complex	A heterotrimeric transcription factor complex that is involved in regulating transcription from RNA polymerase III (Pol III) promoters. TFIIIC contains three conserved subunits that associate with the proximal Pol III promoter element, and additional subunits that associate with sequence elements downstream of the promoter and are more diverged among species. It also functions as a boundary eleme…	NM_001192382.1
ERCC4	excision repair cross-complementing rodent repair deficiency, complementation group 4	1.5	3.14	0.45	0.13	1.48	1.91	1.48	0	3.14	transcription factor TFIID complex	A complex composed of TATA binding protein (TBP) and TBP associated factors (TAFs); the total mass is typically about 800 kDa. Most of the TAFs are conserved across species. In TATA-containing promoters for RNA polymerase II (Pol II), TFIID is believed to recognize at least two distinct elements, the TATA element and a downstream promoter element. TFIID is also involved in recognition of TATA-les…	NM_001205360.1
TAF6	TAF6 RNA polymerase II, TATA box binding protein (TBP)-associated factor	0.13	0.56	0	0	0	2.74	1.31	1.73	2.74	transcription factor TFIID complex	A complex composed of TATA binding protein (TBP) and TBP associated factors (TAFs); the total mass is typically about 800 kDa. Most of the TAFs are conserved across species. In TATA-containing promoters for RNA polymerase II (Pol II), TFIID is believed to recognize at least two distinct elements, the TATA element and a downstream promoter element. TFIID is also involved in recognition of TATA-les…	NM_001015525.1
TAF7	TAF7 RNA polymerase II, TATA box binding protein (TBP)-associated factor, 55kDa	0	-1.26	-2.5	-3.35	-1.02	-2	-1.48	-1.37	-3.35	transcription factor TFIID complex	A complex composed of TATA binding protein (TBP) and TBP associated factors (TAFs); the total mass is typically about 800 kDa. Most of the TAFs are conserved across species. In TATA-containing promoters for RNA polymerase II (Pol II), TFIID is believed to recognize at least two distinct elements, the TATA element and a downstream promoter element. TFIID is also involved in recognition of TATA-les…	NM_001046028.1
POLR2E	polymerase (RNA) II (DNA directed) polypeptide E, 25kDa	0	-1.55	-2.85	-1.95	-3.58	-0.93	-1.76	-2.02	-3.58	transcription elongation from RNA polymerase III promoter	The extension of an RNA molecule after transcription initiation and promoter clearance at an RNA polymerase III promoter by the addition of ribonucleotides catalyzed by RNA polymerase III.	NM_001038093.1
ELL2	elongation factor, RNA polymerase II, 2	0	3.16	1	0	0.21	0.42	1.03	0.4	3.16	transcription elongation from RNA polymerase II promoter	The extension of an RNA molecule after transcription initiation and promoter clearance at an RNA polymerase II promoter by the addition of ribonucleotides catalyzed by RNA polymerase II.	NM_001191146.1
TAF6	TAF6 RNA polymerase II, TATA box binding protein (TBP)-associated factor	0.13	0.56	0	0	0	2.74	1.31	1.73	2.74	transcription elongation from RNA polymerase II promoter	The extension of an RNA molecule after transcription initiation and promoter clearance at an RNA polymerase II promoter by the addition of ribonucleotides catalyzed by RNA polymerase II.	NM_001015525.1
SSRP1	structure specific recognition protein 1	0	-1.65	-2.08	-1.19	-2.57	0	-0.44	-0.36	-2.57	transcription elongation from RNA polymerase II promoter	The extension of an RNA molecule after transcription initiation and promoter clearance at an RNA polymerase II promoter by the addition of ribonucleotides catalyzed by RNA polymerase II.	NM_001101041.1
ENY2	enhancer of yellow 2 homolog (Drosophila)	-0.65	-1.98	-2.61	-3.36	-1.22	-1.38	-2.18	-1.49	-3.36	transcription elongation from RNA polymerase II promoter	The extension of an RNA molecule after transcription initiation and promoter clearance at an RNA polymerase II promoter by the addition of ribonucleotides catalyzed by RNA polymerase II.	NM_001034747.1
POLR2E	polymerase (RNA) II (DNA directed) polypeptide E, 25kDa	0	-1.55	-2.85	-1.95	-3.58	-0.93	-1.76	-2.02	-3.58	transcription elongation from RNA polymerase II promoter	The extension of an RNA molecule after transcription initiation and promoter clearance at an RNA polymerase II promoter by the addition of ribonucleotides catalyzed by RNA polymerase II.	NM_001038093.1
ELL2	elongation factor, RNA polymerase II, 2	0	3.16	1	0	0.21	0.42	1.03	0.4	3.16	transcription elongation factor complex	Any protein complex that interacts with RNA polymerase II to increase (positive transcription elongation factor) or reduce (negative transcription elongation factor) the rate of transcription elongation.	NM_001191146.1
PHF12	PHD finger protein 12	0	1.16	2.32	0.2	-1.98	2.53	1.88	1.67	2.53	transcription corepressor binding	Interacting selectively and non-covalently with a transcription corepressor, any protein involved in negative regulation of transcription via protein-protein interactions with transcription factors and other proteins that negatively regulate transcription. Transcription corepressors do not bind DNA directly, but rather mediate protein-protein interactions between repressing transcription factors …	NM_001192131.1
NR1D1	nuclear receptor subfamily 1, group D, member 1	-0.44	-1.65	-1.08	-1.65	-2.9	0	-1.67	-1.44	-2.9	transcription corepressor binding	Interacting selectively and non-covalently with a transcription corepressor, any protein involved in negative regulation of transcription via protein-protein interactions with transcription factors and other proteins that negatively regulate transcription. Transcription corepressors do not bind DNA directly, but rather mediate protein-protein interactions between repressing transcription factors …	NM_001078100.1
ELK3	ELK3, ETS-domain protein (SRF accessory protein 2)	0	2.17	3.73	1.17	0.94	2.01	2.47	2.45	3.73	transcription corepressor activity	Interacting selectively and non-covalently with a repressing transcription factor and also with the basal transcription machinery in order to stop, prevent, or reduce the frequency, rate or extent of transcription. Cofactors generally do not bind DNA, but rather mediate protein-protein interactions between repressive transcription factors and the basal transcription machinery.	NM_001081542.1
ZHX3		1.8	1.39	2.97	0	3.59	1.43	2.43	2.28	3.59	transcription corepressor activity	Interacting selectively and non-covalently with a repressing transcription factor and also with the basal transcription machinery in order to stop, prevent, or reduce the frequency, rate or extent of transcription. Cofactors generally do not bind DNA, but rather mediate protein-protein interactions between repressive transcription factors and the basal transcription machinery.	XM_002692464.2
RYBP	RING1 and YY1 binding protein	1.29	2.56	2.6	2.55	3.16	1.32	2.99	1.81	3.16	transcription corepressor activity	Interacting selectively and non-covalently with a repressing transcription factor and also with the basal transcription machinery in order to stop, prevent, or reduce the frequency, rate or extent of transcription. Cofactors generally do not bind DNA, but rather mediate protein-protein interactions between repressive transcription factors and the basal transcription machinery.	XM_002696972.2
MXI1	Max interacting protein 1	0	2.51	0.58	0	-0.6	1.26	0.1	0.99	2.51	transcription corepressor activity	Interacting selectively and non-covalently with a repressing transcription factor and also with the basal transcription machinery in order to stop, prevent, or reduce the frequency, rate or extent of transcription. Cofactors generally do not bind DNA, but rather mediate protein-protein interactions between repressive transcription factors and the basal transcription machinery.	NM_001076331.1
YY1	YY1 transcription factor	0	1.09	0	0	0.54	2.35	1.93	0.67	2.35	transcription corepressor activity	Interacting selectively and non-covalently with a repressing transcription factor and also with the basal transcription machinery in order to stop, prevent, or reduce the frequency, rate or extent of transcription. Cofactors generally do not bind DNA, but rather mediate protein-protein interactions between repressive transcription factors and the basal transcription machinery.	NM_001098081.1
HIPK3	homeodomain interacting protein kinase 3	0	2.32	0.45	0	0.16	-0.98	0	0	2.32	transcription corepressor activity	Interacting selectively and non-covalently with a repressing transcription factor and also with the basal transcription machinery in order to stop, prevent, or reduce the frequency, rate or extent of transcription. Cofactors generally do not bind DNA, but rather mediate protein-protein interactions between repressive transcription factors and the basal transcription machinery.	NM_001193007.1
ID3	inhibitor of DNA binding 3, dominant negative helix-loop-helix protein	0	0	0	-0.84	-0.84	0	-0.68	-2.27	-2.27	transcription corepressor activity	Interacting selectively and non-covalently with a repressing transcription factor and also with the basal transcription machinery in order to stop, prevent, or reduce the frequency, rate or extent of transcription. Cofactors generally do not bind DNA, but rather mediate protein-protein interactions between repressive transcription factors and the basal transcription machinery.	NM_001014950.1
NFIL3	nuclear factor, interleukin 3 regulated	-0.94	-1.17	-1.83	-1.76	-2.45	-2.32	-1.2	-1.1	-2.45	transcription corepressor activity	Interacting selectively and non-covalently with a repressing transcription factor and also with the basal transcription machinery in order to stop, prevent, or reduce the frequency, rate or extent of transcription. Cofactors generally do not bind DNA, but rather mediate protein-protein interactions between repressive transcription factors and the basal transcription machinery.	NM_001075240.1
NAB2	NGFI-A binding protein 2 (EGR1 binding protein 2)	0	-2.46	-1.56	-1.63	-1	0	-1.14	-0.65	-2.46	transcription corepressor activity	Interacting selectively and non-covalently with a repressing transcription factor and also with the basal transcription machinery in order to stop, prevent, or reduce the frequency, rate or extent of transcription. Cofactors generally do not bind DNA, but rather mediate protein-protein interactions between repressive transcription factors and the basal transcription machinery.	NM_001045897.1
EID1	EP300 interacting inhibitor of differentiation 1	0	-1.45	-1.12	-2.51	-1.72	-1.78	-1.44	-0.53	-2.51	transcription corepressor activity	Interacting selectively and non-covalently with a repressing transcription factor and also with the basal transcription machinery in order to stop, prevent, or reduce the frequency, rate or extent of transcription. Cofactors generally do not bind DNA, but rather mediate protein-protein interactions between repressive transcription factors and the basal transcription machinery.	NM_001098377.1
APEX1	APEX nuclease (multifunctional DNA repair enzyme) 1 (EC:4.2.99.18)	0	-1.24	-1.87	-1.91	-1.82	-0.4	-2.65	-1.52	-2.65	transcription corepressor activity	Interacting selectively and non-covalently with a repressing transcription factor and also with the basal transcription machinery in order to stop, prevent, or reduce the frequency, rate or extent of transcription. Cofactors generally do not bind DNA, but rather mediate protein-protein interactions between repressive transcription factors and the basal transcription machinery.	NM_176609.3
NR1D1	nuclear receptor subfamily 1, group D, member 1	-0.44	-1.65	-1.08	-1.65	-2.9	0	-1.67	-1.44	-2.9	transcription corepressor activity	Interacting selectively and non-covalently with a repressing transcription factor and also with the basal transcription machinery in order to stop, prevent, or reduce the frequency, rate or extent of transcription. Cofactors generally do not bind DNA, but rather mediate protein-protein interactions between repressive transcription factors and the basal transcription machinery.	NM_001078100.1
HDAC1	histone deacetylase 1	-1.02	-1.49	-2.08	-3.3	-1.88	0	-0.66	-1.24	-3.3	transcription corepressor activity	Interacting selectively and non-covalently with a repressing transcription factor and also with the basal transcription machinery in order to stop, prevent, or reduce the frequency, rate or extent of transcription. Cofactors generally do not bind DNA, but rather mediate protein-protein interactions between repressive transcription factors and the basal transcription machinery.	NM_001037444.1
PFDN5	prefoldin 5	0	-1.39	-2.53	-4.05	-2.85	-1.09	-1.6	-2.03	-4.05	transcription corepressor activity	Interacting selectively and non-covalently with a repressing transcription factor and also with the basal transcription machinery in order to stop, prevent, or reduce the frequency, rate or extent of transcription. Cofactors generally do not bind DNA, but rather mediate protein-protein interactions between repressive transcription factors and the basal transcription machinery.	NM_174732.2
FAM48A		0.38	1.39	1.97	0	2.31	0.18	0	1.3	2.31	transcription cofactor activity	Interacting selectively and non-covalently with a regulatory transcription factor and also with the basal transcription machinery in order to modulate transcription. Cofactors generally do not bind DNA, but rather mediate protein-protein interactions between regulatory transcription factors and the basal transcription machinery.	NM_001046370.1
SND1	staphylococcal nuclease and tudor domain containing 1	0.31	1.19	0.66	1.68	1.32	2.26	1.65	0.97	2.26	transcription cofactor activity	Interacting selectively and non-covalently with a regulatory transcription factor and also with the basal transcription machinery in order to modulate transcription. Cofactors generally do not bind DNA, but rather mediate protein-protein interactions between regulatory transcription factors and the basal transcription machinery.	NM_205784.1
BTG1	B-cell translocation gene 1, anti-proliferative	0	-1.1	-1.79	-1.82	-2.25	-2.23	-1.92	-0.7	-2.25	transcription cofactor activity	Interacting selectively and non-covalently with a regulatory transcription factor and also with the basal transcription machinery in order to modulate transcription. Cofactors generally do not bind DNA, but rather mediate protein-protein interactions between regulatory transcription factors and the basal transcription machinery.	NM_173999.2
KLF7	Kruppel-like factor 7 (ubiquitous)	0	2.39	1.76	1.29	0	0.98	3.81	2	3.81	transcription coactivator activity	Interacting selectively and non-covalently with a activating transcription factor and also with the basal transcription machinery in order to increase the frequency, rate or extent of transcription. Cofactors generally do not bind DNA, but rather mediate protein-protein interactions between activating transcription factors and the basal transcription machinery.	NM_001192919.1
MAML3	mastermind-like 3 (Drosophila)	0	0.43	1.77	1.84	1.14	2.03	3.1	1.74	3.1	transcription coactivator activity	Interacting selectively and non-covalently with a activating transcription factor and also with the basal transcription machinery in order to increase the frequency, rate or extent of transcription. Cofactors generally do not bind DNA, but rather mediate protein-protein interactions between activating transcription factors and the basal transcription machinery.	XM_003587128.1
MED27	mediator complex subunit 27	1.65	1.52	2.86	2.04	1.14	2.32	2.71	1.74	2.86	transcription coactivator activity	Interacting selectively and non-covalently with a activating transcription factor and also with the basal transcription machinery in order to increase the frequency, rate or extent of transcription. Cofactors generally do not bind DNA, but rather mediate protein-protein interactions between activating transcription factors and the basal transcription machinery.	NM_001040546.1
RXRA	retinoid X receptor, alpha	0	0	0	0	0.09	2.41	1.45	0.75	2.41	transcription coactivator activity	Interacting selectively and non-covalently with a activating transcription factor and also with the basal transcription machinery in order to increase the frequency, rate or extent of transcription. Cofactors generally do not bind DNA, but rather mediate protein-protein interactions between activating transcription factors and the basal transcription machinery.	XM_002691687.2
YY1	YY1 transcription factor	0	1.09	0	0	0.54	2.35	1.93	0.67	2.35	transcription coactivator activity	Interacting selectively and non-covalently with a activating transcription factor and also with the basal transcription machinery in order to increase the frequency, rate or extent of transcription. Cofactors generally do not bind DNA, but rather mediate protein-protein interactions between activating transcription factors and the basal transcription machinery.	NM_001098081.1
NR3C1	nuclear receptor subfamily 3, group C, member 1 (glucocorticoid receptor)	0	0.99	0.43	0	0.03	0	1.27	2.26	2.26	transcription coactivator activity	Interacting selectively and non-covalently with a activating transcription factor and also with the basal transcription machinery in order to increase the frequency, rate or extent of transcription. Cofactors generally do not bind DNA, but rather mediate protein-protein interactions between activating transcription factors and the basal transcription machinery.	NM_001206634.1
KAT5	K(lysine) acetyltransferase 5	-0.58	-0.84	-0.79	-2.5	-1.81	0	-1	-1.06	-2.5	transcription coactivator activity	Interacting selectively and non-covalently with a activating transcription factor and also with the basal transcription machinery in order to increase the frequency, rate or extent of transcription. Cofactors generally do not bind DNA, but rather mediate protein-protein interactions between activating transcription factors and the basal transcription machinery.	NM_001192066.1
SMARCD2	SWI/SNF related, matrix associated, actin dependent regulator of chromatin, subfamily d, member 2	0	-1.17	-1.81	-2.53	-2.4	0	-1.33	-1.96	-2.53	transcription coactivator activity	Interacting selectively and non-covalently with a activating transcription factor and also with the basal transcription machinery in order to increase the frequency, rate or extent of transcription. Cofactors generally do not bind DNA, but rather mediate protein-protein interactions between activating transcription factors and the basal transcription machinery.	NM_001205462.1
NACA	nascent polypeptide-associated complex alpha subunit	0	-1.16	-2.53	-2.3	-1.28	0	-1.18	-1.39	-2.53	transcription coactivator activity	Interacting selectively and non-covalently with a activating transcription factor and also with the basal transcription machinery in order to increase the frequency, rate or extent of transcription. Cofactors generally do not bind DNA, but rather mediate protein-protein interactions between activating transcription factors and the basal transcription machinery.	NM_001014916.2
APEX1	APEX nuclease (multifunctional DNA repair enzyme) 1 (EC:4.2.99.18)	0	-1.24	-1.87	-1.91	-1.82	-0.4	-2.65	-1.52	-2.65	transcription coactivator activity	Interacting selectively and non-covalently with a activating transcription factor and also with the basal transcription machinery in order to increase the frequency, rate or extent of transcription. Cofactors generally do not bind DNA, but rather mediate protein-protein interactions between activating transcription factors and the basal transcription machinery.	NM_176609.3
RAN	RAN, member RAS oncogene family	0	-0.54	-1.91	-2.76	-1.46	-1.14	-2.11	-2.86	-2.86	transcription coactivator activity	Interacting selectively and non-covalently with a activating transcription factor and also with the basal transcription machinery in order to increase the frequency, rate or extent of transcription. Cofactors generally do not bind DNA, but rather mediate protein-protein interactions between activating transcription factors and the basal transcription machinery.	NM_001034705.1
MAGED1	melanoma antigen, family D, 1	-0.02	-0.25	-1.91	-1.6	-2.87	0	-1.91	-0.53	-2.87	transcription coactivator activity	Interacting selectively and non-covalently with a activating transcription factor and also with the basal transcription machinery in order to increase the frequency, rate or extent of transcription. Cofactors generally do not bind DNA, but rather mediate protein-protein interactions between activating transcription factors and the basal transcription machinery.	NM_001046125.2
NFE2	nuclear factor (erythroid-derived 2), 45kDa	-2.21	-1.42	-2.07	-2.93	-2.24	-1.04	-1.55	-2.26	-2.93	transcription coactivator activity	Interacting selectively and non-covalently with a activating transcription factor and also with the basal transcription machinery in order to increase the frequency, rate or extent of transcription. Cofactors generally do not bind DNA, but rather mediate protein-protein interactions between activating transcription factors and the basal transcription machinery.	NM_001014923.1
TAF7	TAF7 RNA polymerase II, TATA box binding protein (TBP)-associated factor, 55kDa	0	-1.26	-2.5	-3.35	-1.02	-2	-1.48	-1.37	-3.35	transcription coactivator activity	Interacting selectively and non-covalently with a activating transcription factor and also with the basal transcription machinery in order to increase the frequency, rate or extent of transcription. Cofactors generally do not bind DNA, but rather mediate protein-protein interactions between activating transcription factors and the basal transcription machinery.	NM_001046028.1
ENY2	enhancer of yellow 2 homolog (Drosophila)	-0.65	-1.98	-2.61	-3.36	-1.22	-1.38	-2.18	-1.49	-3.36	transcription coactivator activity	Interacting selectively and non-covalently with a activating transcription factor and also with the basal transcription machinery in order to increase the frequency, rate or extent of transcription. Cofactors generally do not bind DNA, but rather mediate protein-protein interactions between activating transcription factors and the basal transcription machinery.	NM_001034747.1
OAT	ornithine aminotransferase (gyrate atrophy)	0	0	0	-0.74	0	-2.75	-1.65	0	-2.75	transaminase activity	Catalysis of the transfer of an amino group to an acceptor, usually a 2-oxo acid.	NM_001034240.1
IQSEC1	IQ motif and Sec7 domain 1	1.64	2.06	0	0	0	3.52	1.37	1.87	3.52	trans-Golgi network	The network of interconnected tubular and cisternal structures located at the side of the Golgi apparatus distal to the endoplasmic reticulum, from which secretory vesicles emerge. The trans-Golgi network is important in the later stages of protein secretion where it is thought to play a key role in the sorting and targeting of secreted proteins to the correct destination.	NM_001206814.1-2
ADAM10	ADAM metallopeptidase domain 10	0.52	1.43	2.15	0.3	2.77	0	1.04	1.43	2.77	trans-Golgi network	The network of interconnected tubular and cisternal structures located at the side of the Golgi apparatus distal to the endoplasmic reticulum, from which secretory vesicles emerge. The trans-Golgi network is important in the later stages of protein secretion where it is thought to play a key role in the sorting and targeting of secreted proteins to the correct destination.	NM_174496.2
ARFGEF2	ADP-ribosylation factor guanine nucleotide-exchange factor 2 (brefeldin A-inhibited)	0.3	1.38	1.83	0	0.89	1.46	2.04	2.39	2.39	trans-Golgi network	The network of interconnected tubular and cisternal structures located at the side of the Golgi apparatus distal to the endoplasmic reticulum, from which secretory vesicles emerge. The trans-Golgi network is important in the later stages of protein secretion where it is thought to play a key role in the sorting and targeting of secreted proteins to the correct destination.	NM_001205652.1
ARL1	ADP-ribosylation factor-like 1	0	0	-0.23	-1.25	-1.4	-2.43	-1.62	-1.16	-2.43	trans-Golgi network	The network of interconnected tubular and cisternal structures located at the side of the Golgi apparatus distal to the endoplasmic reticulum, from which secretory vesicles emerge. The trans-Golgi network is important in the later stages of protein secretion where it is thought to play a key role in the sorting and targeting of secreted proteins to the correct destination.	NM_001046229.1
ATG9A	autophagy-related 9A (yeast)	-1.04	-0.93	-1.81	-1.55	-1.51	-0.74	-1.37	-2.46	-2.46	trans-Golgi network	The network of interconnected tubular and cisternal structures located at the side of the Golgi apparatus distal to the endoplasmic reticulum, from which secretory vesicles emerge. The trans-Golgi network is important in the later stages of protein secretion where it is thought to play a key role in the sorting and targeting of secreted proteins to the correct destination.	NM_001034706.2
OCRL	oculocerebrorenal syndrome of Lowe	-3.8	2.45	0	0.22	1.26	-1.08	0	0	-3.8	trans-Golgi network	The network of interconnected tubular and cisternal structures located at the side of the Golgi apparatus distal to the endoplasmic reticulum, from which secretory vesicles emerge. The trans-Golgi network is important in the later stages of protein secretion where it is thought to play a key role in the sorting and targeting of secreted proteins to the correct destination.	NM_001102191.1
EDA	ectodysplasin A	0	-1.88	-2.99	-1.36	-1.05	-1.54	-1.61	-0.15	-2.99	trachea development	The process whose specific outcome is the progression of a trachea over time, from its formation to the mature structure. The trachea is the portion of the airway that attaches to the bronchi as it branches.	NM_001081743.2
NACA	nascent polypeptide-associated complex alpha subunit	0	-1.16	-2.53	-2.3	-1.28	0	-1.18	-1.39	-2.53	trabecula morphogenesis	The process of shaping a trabecula in an organ. A trabecula is a small, often microscopic, tissue element in the form of a small beam, strut or rod, which generally has a mechanical function. Trabecula are usually but not necessarily, composed of dense collagenous tissue.	NM_001014916.2
MFSD10	major facilitator superfamily domain containing 10	0	-3.02	-1.62	-2.72	-1.26	-1.64	-1.18	-1.13	-3.02	toxin transporter activity	Enables the directed movement of a toxin into, out of or within a cell, or between cells. A toxin is a poisonous compound (typically a protein) that is produced by cells or organisms and that can cause disease when introduced into the body or tissues of an organism.	NM_001075304.1
TLR2	toll-like receptor 2	0	1.02	-0.41	-0.88	-0.96	-2.4	-1.5	-1.14	-2.4	toxin transport	The directed movement of a toxin into, out of or within a cell, or between cells, by means of some agent such as a transporter or pore.	NM_174197.2
MFSD10	major facilitator superfamily domain containing 10	0	-3.02	-1.62	-2.72	-1.26	-1.64	-1.18	-1.13	-3.02	toxin transport	The directed movement of a toxin into, out of or within a cell, or between cells, by means of some agent such as a transporter or pore.	NM_001075304.1
ARL1	ADP-ribosylation factor-like 1	0	0	-0.23	-1.25	-1.4	-2.43	-1.62	-1.16	-2.43	toxin metabolic process	The chemical reactions and pathways involving a toxin, a poisonous compound (typically a protein) that is produced by cells or organisms and that can cause disease when introduced into the body or tissues of an organism.	NM_001046229.1
EPHX2	epoxide hydrolase 2, cytoplasmic (EC:3.3.2.3)	0	-1.18	-2.95	-2.28	-1.36	-1.2	-2.53	-2.17	-2.95	toxic substance binding	Interacting selectively and non-covalently with a toxic substance, a poisonous substance that causes damage to biological systems.	NM_001075534.1
HDAC2	histone deacetylase 2	1.21	0.19	-1.01	-1.71	2.38	-1.5	-1.23	-1.01	2.38	tongue development	The process whose specific outcome is the progression of the tongue over time, from its formation to the mature structure. The tongue is the movable, muscular organ on the floor of the mouth of most vertebrates, in many other mammals is the principal organ of taste, aids in the prehension of food, in swallowing, and in modifying the voice as in speech.	NM_001075146.1
GAA	glucosidase, alpha; acid (Pompe disease, glycogen storage disease type II)	0	-1.36	-0.96	-1.54	-2.82	-0.89	-1.16	-2.03	-2.82	tongue development	The process whose specific outcome is the progression of the tongue over time, from its formation to the mature structure. The tongue is the movable, muscular organ on the floor of the mouth of most vertebrates, in many other mammals is the principal organ of taste, aids in the prehension of food, in swallowing, and in modifying the voice as in speech.	NM_173913.2
HDAC1	histone deacetylase 1	-1.02	-1.49	-2.08	-3.3	-1.88	0	-0.66	-1.24	-3.3	tongue development	The process whose specific outcome is the progression of the tongue over time, from its formation to the mature structure. The tongue is the movable, muscular organ on the floor of the mouth of most vertebrates, in many other mammals is the principal organ of taste, aids in the prehension of food, in swallowing, and in modifying the voice as in speech.	NM_001037444.1
PIK3AP1	phosphoinositide-3-kinase adaptor protein 1	2.91	1.18	1.42	1.42	2.4	2.24	2.11	1.49	2.91	toll-like receptor signaling pathway	Any series of molecular signals generated as a consequence of binding to a toll-like receptor. Toll-like receptors directly bind pattern motifs from a variety of microbial sources to initiate innate immune response.	XM_002698411.2
RPS6KA5	ribosomal protein S6 kinase, 90kDa, polypeptide 5	0.16	1.46	2.31	1.93	2.2	1.77	2.67	1.91	2.67	toll-like receptor signaling pathway	Any series of molecular signals generated as a consequence of binding to a toll-like receptor. Toll-like receptors directly bind pattern motifs from a variety of microbial sources to initiate innate immune response.	NM_001192023.1
NFKB1	nuclear factor of kappa light polypeptide gene enhancer in B-cells 1 (p105)	0	2	1.87	1.52	2.47	0.31	2.1	2.58	2.58	toll-like receptor signaling pathway	Any series of molecular signals generated as a consequence of binding to a toll-like receptor. Toll-like receptors directly bind pattern motifs from a variety of microbial sources to initiate innate immune response.	NM_001076409.1
RSAD2		2.24	-1.03	-1.8	-0.67	-1.31	-0.65	-1.67	-1.73	2.24	toll-like receptor signaling pathway	Any series of molecular signals generated as a consequence of binding to a toll-like receptor. Toll-like receptors directly bind pattern motifs from a variety of microbial sources to initiate innate immune response.	NM_001045941.1
TLR2	toll-like receptor 2	0	1.02	-0.41	-0.88	-0.96	-2.4	-1.5	-1.14	-2.4	toll-like receptor signaling pathway	Any series of molecular signals generated as a consequence of binding to a toll-like receptor. Toll-like receptors directly bind pattern motifs from a variety of microbial sources to initiate innate immune response.	NM_174197.2
RELA	v-rel reticuloendotheliosis viral oncogene homolog A, nuclear factor of kappa light polypeptide gene	-1.09	-0.92	-1.87	-2.5	-1.1	-0.86	0	-0.94	-2.5	toll-like receptor signaling pathway	Any series of molecular signals generated as a consequence of binding to a toll-like receptor. Toll-like receptors directly bind pattern motifs from a variety of microbial sources to initiate innate immune response.	NM_001080242.2
TLR4	toll-like receptor 4	-0.58	-2.14	-1.29	-1.4	-1.48	-2.78	-1.26	0	-2.78	toll-like receptor signaling pathway	Any series of molecular signals generated as a consequence of binding to a toll-like receptor. Toll-like receptors directly bind pattern motifs from a variety of microbial sources to initiate innate immune response.	NM_174198.6
CD36	CD36 molecule (thrombospondin receptor)	-0.38	-1.26	0	0	-0.07	-2.91	-1.05	0	-2.91	toll-like receptor signaling pathway	Any series of molecular signals generated as a consequence of binding to a toll-like receptor. Toll-like receptors directly bind pattern motifs from a variety of microbial sources to initiate innate immune response.	NM_174010.2
FOS	v-fos FBJ murine osteosarcoma viral oncogene homolog	-1.53	-0.55	-3.13	-2.02	-1.2	-2.47	-1.15	-1.51	-3.13	toll-like receptor signaling pathway	Any series of molecular signals generated as a consequence of binding to a toll-like receptor. Toll-like receptors directly bind pattern motifs from a variety of microbial sources to initiate innate immune response.	NM_182786.2
RPS27A	ribosomal protein S27a	0	-1.86	-4.52	-3.02	-1.47	-1.4	-3.57	-2.69	-4.52	toll-like receptor signaling pathway	Any series of molecular signals generated as a consequence of binding to a toll-like receptor. Toll-like receptors directly bind pattern motifs from a variety of microbial sources to initiate innate immune response.	NM_174778.1
RPS6KA5	ribosomal protein S6 kinase, 90kDa, polypeptide 5	0.16	1.46	2.31	1.93	2.2	1.77	2.67	1.91	2.67	toll-like receptor TLR6:TLR2 signaling pathway	A series of molecular signals initiated by the binding of a heterodimeric TLR6:TLR2 complex to one of it's physiological ligands, followed by transmission of the signal by the activated receptor, and ending with regulation of a downstream cellular process, e.g. transcription.	NM_001192023.1
NFKB1	nuclear factor of kappa light polypeptide gene enhancer in B-cells 1 (p105)	0	2	1.87	1.52	2.47	0.31	2.1	2.58	2.58	toll-like receptor TLR6:TLR2 signaling pathway	A series of molecular signals initiated by the binding of a heterodimeric TLR6:TLR2 complex to one of it's physiological ligands, followed by transmission of the signal by the activated receptor, and ending with regulation of a downstream cellular process, e.g. transcription.	NM_001076409.1
TLR2	toll-like receptor 2	0	1.02	-0.41	-0.88	-0.96	-2.4	-1.5	-1.14	-2.4	toll-like receptor TLR6:TLR2 signaling pathway	A series of molecular signals initiated by the binding of a heterodimeric TLR6:TLR2 complex to one of it's physiological ligands, followed by transmission of the signal by the activated receptor, and ending with regulation of a downstream cellular process, e.g. transcription.	NM_174197.2
RELA	v-rel reticuloendotheliosis viral oncogene homolog A, nuclear factor of kappa light polypeptide gene	-1.09	-0.92	-1.87	-2.5	-1.1	-0.86	0	-0.94	-2.5	toll-like receptor TLR6:TLR2 signaling pathway	A series of molecular signals initiated by the binding of a heterodimeric TLR6:TLR2 complex to one of it's physiological ligands, followed by transmission of the signal by the activated receptor, and ending with regulation of a downstream cellular process, e.g. transcription.	NM_001080242.2
TLR4	toll-like receptor 4	-0.58	-2.14	-1.29	-1.4	-1.48	-2.78	-1.26	0	-2.78	toll-like receptor TLR6:TLR2 signaling pathway	A series of molecular signals initiated by the binding of a heterodimeric TLR6:TLR2 complex to one of it's physiological ligands, followed by transmission of the signal by the activated receptor, and ending with regulation of a downstream cellular process, e.g. transcription.	NM_174198.6
CD36	CD36 molecule (thrombospondin receptor)	-0.38	-1.26	0	0	-0.07	-2.91	-1.05	0	-2.91	toll-like receptor TLR6:TLR2 signaling pathway	A series of molecular signals initiated by the binding of a heterodimeric TLR6:TLR2 complex to one of it's physiological ligands, followed by transmission of the signal by the activated receptor, and ending with regulation of a downstream cellular process, e.g. transcription.	NM_174010.2
FOS	v-fos FBJ murine osteosarcoma viral oncogene homolog	-1.53	-0.55	-3.13	-2.02	-1.2	-2.47	-1.15	-1.51	-3.13	toll-like receptor TLR6:TLR2 signaling pathway	A series of molecular signals initiated by the binding of a heterodimeric TLR6:TLR2 complex to one of it's physiological ligands, followed by transmission of the signal by the activated receptor, and ending with regulation of a downstream cellular process, e.g. transcription.	NM_182786.2
RPS27A	ribosomal protein S27a	0	-1.86	-4.52	-3.02	-1.47	-1.4	-3.57	-2.69	-4.52	toll-like receptor TLR6:TLR2 signaling pathway	A series of molecular signals initiated by the binding of a heterodimeric TLR6:TLR2 complex to one of it's physiological ligands, followed by transmission of the signal by the activated receptor, and ending with regulation of a downstream cellular process, e.g. transcription.	NM_174778.1
RPS6KA5	ribosomal protein S6 kinase, 90kDa, polypeptide 5	0.16	1.46	2.31	1.93	2.2	1.77	2.67	1.91	2.67	toll-like receptor TLR1:TLR2 signaling pathway	A series of molecular signals initiated by the binding of a heterodimeric TLR1:TLR2 complex to one of it's physiological ligands, followed by transmission of the signal by the activated receptor, and ending with regulation of a downstream cellular process, e.g. transcription.	NM_001192023.1
NFKB1	nuclear factor of kappa light polypeptide gene enhancer in B-cells 1 (p105)	0	2	1.87	1.52	2.47	0.31	2.1	2.58	2.58	toll-like receptor TLR1:TLR2 signaling pathway	A series of molecular signals initiated by the binding of a heterodimeric TLR1:TLR2 complex to one of it's physiological ligands, followed by transmission of the signal by the activated receptor, and ending with regulation of a downstream cellular process, e.g. transcription.	NM_001076409.1
TLR2	toll-like receptor 2	0	1.02	-0.41	-0.88	-0.96	-2.4	-1.5	-1.14	-2.4	toll-like receptor TLR1:TLR2 signaling pathway	A series of molecular signals initiated by the binding of a heterodimeric TLR1:TLR2 complex to one of it's physiological ligands, followed by transmission of the signal by the activated receptor, and ending with regulation of a downstream cellular process, e.g. transcription.	NM_174197.2
RELA	v-rel reticuloendotheliosis viral oncogene homolog A, nuclear factor of kappa light polypeptide gene	-1.09	-0.92	-1.87	-2.5	-1.1	-0.86	0	-0.94	-2.5	toll-like receptor TLR1:TLR2 signaling pathway	A series of molecular signals initiated by the binding of a heterodimeric TLR1:TLR2 complex to one of it's physiological ligands, followed by transmission of the signal by the activated receptor, and ending with regulation of a downstream cellular process, e.g. transcription.	NM_001080242.2
TLR4	toll-like receptor 4	-0.58	-2.14	-1.29	-1.4	-1.48	-2.78	-1.26	0	-2.78	toll-like receptor TLR1:TLR2 signaling pathway	A series of molecular signals initiated by the binding of a heterodimeric TLR1:TLR2 complex to one of it's physiological ligands, followed by transmission of the signal by the activated receptor, and ending with regulation of a downstream cellular process, e.g. transcription.	NM_174198.6
CD36	CD36 molecule (thrombospondin receptor)	-0.38	-1.26	0	0	-0.07	-2.91	-1.05	0	-2.91	toll-like receptor TLR1:TLR2 signaling pathway	A series of molecular signals initiated by the binding of a heterodimeric TLR1:TLR2 complex to one of it's physiological ligands, followed by transmission of the signal by the activated receptor, and ending with regulation of a downstream cellular process, e.g. transcription.	NM_174010.2
FOS	v-fos FBJ murine osteosarcoma viral oncogene homolog	-1.53	-0.55	-3.13	-2.02	-1.2	-2.47	-1.15	-1.51	-3.13	toll-like receptor TLR1:TLR2 signaling pathway	A series of molecular signals initiated by the binding of a heterodimeric TLR1:TLR2 complex to one of it's physiological ligands, followed by transmission of the signal by the activated receptor, and ending with regulation of a downstream cellular process, e.g. transcription.	NM_182786.2
RPS27A	ribosomal protein S27a	0	-1.86	-4.52	-3.02	-1.47	-1.4	-3.57	-2.69	-4.52	toll-like receptor TLR1:TLR2 signaling pathway	A series of molecular signals initiated by the binding of a heterodimeric TLR1:TLR2 complex to one of it's physiological ligands, followed by transmission of the signal by the activated receptor, and ending with regulation of a downstream cellular process, e.g. transcription.	NM_174778.1
PIK3AP1	phosphoinositide-3-kinase adaptor protein 1	2.91	1.18	1.42	1.42	2.4	2.24	2.11	1.49	2.91	toll-like receptor 9 signaling pathway	Any series of molecular signals generated as a consequence of binding to toll-like receptor 9.	XM_002698411.2
RPS6KA5	ribosomal protein S6 kinase, 90kDa, polypeptide 5	0.16	1.46	2.31	1.93	2.2	1.77	2.67	1.91	2.67	toll-like receptor 9 signaling pathway	Any series of molecular signals generated as a consequence of binding to toll-like receptor 9.	NM_001192023.1
NFKB1	nuclear factor of kappa light polypeptide gene enhancer in B-cells 1 (p105)	0	2	1.87	1.52	2.47	0.31	2.1	2.58	2.58	toll-like receptor 9 signaling pathway	Any series of molecular signals generated as a consequence of binding to toll-like receptor 9.	NM_001076409.1
RSAD2		2.24	-1.03	-1.8	-0.67	-1.31	-0.65	-1.67	-1.73	2.24	toll-like receptor 9 signaling pathway	Any series of molecular signals generated as a consequence of binding to toll-like receptor 9.	NM_001045941.1
RELA	v-rel reticuloendotheliosis viral oncogene homolog A, nuclear factor of kappa light polypeptide gene	-1.09	-0.92	-1.87	-2.5	-1.1	-0.86	0	-0.94	-2.5	toll-like receptor 9 signaling pathway	Any series of molecular signals generated as a consequence of binding to toll-like receptor 9.	NM_001080242.2
FOS	v-fos FBJ murine osteosarcoma viral oncogene homolog	-1.53	-0.55	-3.13	-2.02	-1.2	-2.47	-1.15	-1.51	-3.13	toll-like receptor 9 signaling pathway	Any series of molecular signals generated as a consequence of binding to toll-like receptor 9.	NM_182786.2
RPS27A	ribosomal protein S27a	0	-1.86	-4.52	-3.02	-1.47	-1.4	-3.57	-2.69	-4.52	toll-like receptor 9 signaling pathway	Any series of molecular signals generated as a consequence of binding to toll-like receptor 9.	NM_174778.1
RPS6KA5	ribosomal protein S6 kinase, 90kDa, polypeptide 5	0.16	1.46	2.31	1.93	2.2	1.77	2.67	1.91	2.67	toll-like receptor 5 signaling pathway	Any series of molecular signals generated as a consequence of binding to toll-like receptor 5.	NM_001192023.1
NFKB1	nuclear factor of kappa light polypeptide gene enhancer in B-cells 1 (p105)	0	2	1.87	1.52	2.47	0.31	2.1	2.58	2.58	toll-like receptor 5 signaling pathway	Any series of molecular signals generated as a consequence of binding to toll-like receptor 5.	NM_001076409.1
RELA	v-rel reticuloendotheliosis viral oncogene homolog A, nuclear factor of kappa light polypeptide gene	-1.09	-0.92	-1.87	-2.5	-1.1	-0.86	0	-0.94	-2.5	toll-like receptor 5 signaling pathway	Any series of molecular signals generated as a consequence of binding to toll-like receptor 5.	NM_001080242.2
FOS	v-fos FBJ murine osteosarcoma viral oncogene homolog	-1.53	-0.55	-3.13	-2.02	-1.2	-2.47	-1.15	-1.51	-3.13	toll-like receptor 5 signaling pathway	Any series of molecular signals generated as a consequence of binding to toll-like receptor 5.	NM_182786.2
RPS27A	ribosomal protein S27a	0	-1.86	-4.52	-3.02	-1.47	-1.4	-3.57	-2.69	-4.52	toll-like receptor 5 signaling pathway	Any series of molecular signals generated as a consequence of binding to toll-like receptor 5.	NM_174778.1
PIK3AP1	phosphoinositide-3-kinase adaptor protein 1	2.91	1.18	1.42	1.42	2.4	2.24	2.11	1.49	2.91	toll-like receptor 4 signaling pathway	Any series of molecular signals generated as a consequence of binding to toll-like receptor 4.	XM_002698411.2
RPS6KA5	ribosomal protein S6 kinase, 90kDa, polypeptide 5	0.16	1.46	2.31	1.93	2.2	1.77	2.67	1.91	2.67	toll-like receptor 4 signaling pathway	Any series of molecular signals generated as a consequence of binding to toll-like receptor 4.	NM_001192023.1
NFKB1	nuclear factor of kappa light polypeptide gene enhancer in B-cells 1 (p105)	0	2	1.87	1.52	2.47	0.31	2.1	2.58	2.58	toll-like receptor 4 signaling pathway	Any series of molecular signals generated as a consequence of binding to toll-like receptor 4.	NM_001076409.1
TLR2	toll-like receptor 2	0	1.02	-0.41	-0.88	-0.96	-2.4	-1.5	-1.14	-2.4	toll-like receptor 4 signaling pathway	Any series of molecular signals generated as a consequence of binding to toll-like receptor 4.	NM_174197.2
RELA	v-rel reticuloendotheliosis viral oncogene homolog A, nuclear factor of kappa light polypeptide gene	-1.09	-0.92	-1.87	-2.5	-1.1	-0.86	0	-0.94	-2.5	toll-like receptor 4 signaling pathway	Any series of molecular signals generated as a consequence of binding to toll-like receptor 4.	NM_001080242.2
TLR4	toll-like receptor 4	-0.58	-2.14	-1.29	-1.4	-1.48	-2.78	-1.26	0	-2.78	toll-like receptor 4 signaling pathway	Any series of molecular signals generated as a consequence of binding to toll-like receptor 4.	NM_174198.6
CD36	CD36 molecule (thrombospondin receptor)	-0.38	-1.26	0	0	-0.07	-2.91	-1.05	0	-2.91	toll-like receptor 4 signaling pathway	Any series of molecular signals generated as a consequence of binding to toll-like receptor 4.	NM_174010.2
FOS	v-fos FBJ murine osteosarcoma viral oncogene homolog	-1.53	-0.55	-3.13	-2.02	-1.2	-2.47	-1.15	-1.51	-3.13	toll-like receptor 4 signaling pathway	Any series of molecular signals generated as a consequence of binding to toll-like receptor 4.	NM_182786.2
RPS27A	ribosomal protein S27a	0	-1.86	-4.52	-3.02	-1.47	-1.4	-3.57	-2.69	-4.52	toll-like receptor 4 signaling pathway	Any series of molecular signals generated as a consequence of binding to toll-like receptor 4.	NM_174778.1
RPS6KA5	ribosomal protein S6 kinase, 90kDa, polypeptide 5	0.16	1.46	2.31	1.93	2.2	1.77	2.67	1.91	2.67	toll-like receptor 3 signaling pathway	Any series of molecular signals generated as a consequence of binding to toll-like receptor 3.	NM_001192023.1
NFKB1	nuclear factor of kappa light polypeptide gene enhancer in B-cells 1 (p105)	0	2	1.87	1.52	2.47	0.31	2.1	2.58	2.58	toll-like receptor 3 signaling pathway	Any series of molecular signals generated as a consequence of binding to toll-like receptor 3.	NM_001076409.1
RELA	v-rel reticuloendotheliosis viral oncogene homolog A, nuclear factor of kappa light polypeptide gene	-1.09	-0.92	-1.87	-2.5	-1.1	-0.86	0	-0.94	-2.5	toll-like receptor 3 signaling pathway	Any series of molecular signals generated as a consequence of binding to toll-like receptor 3.	NM_001080242.2
TLR4	toll-like receptor 4	-0.58	-2.14	-1.29	-1.4	-1.48	-2.78	-1.26	0	-2.78	toll-like receptor 3 signaling pathway	Any series of molecular signals generated as a consequence of binding to toll-like receptor 3.	NM_174198.6
FOS	v-fos FBJ murine osteosarcoma viral oncogene homolog	-1.53	-0.55	-3.13	-2.02	-1.2	-2.47	-1.15	-1.51	-3.13	toll-like receptor 3 signaling pathway	Any series of molecular signals generated as a consequence of binding to toll-like receptor 3.	NM_182786.2
RPS27A	ribosomal protein S27a	0	-1.86	-4.52	-3.02	-1.47	-1.4	-3.57	-2.69	-4.52	toll-like receptor 3 signaling pathway	Any series of molecular signals generated as a consequence of binding to toll-like receptor 3.	NM_174778.1
PIK3AP1	phosphoinositide-3-kinase adaptor protein 1	2.91	1.18	1.42	1.42	2.4	2.24	2.11	1.49	2.91	toll-like receptor 2 signaling pathway	Any series of molecular signals generated as a consequence of binding to toll-like receptor 2.	XM_002698411.2
RPS6KA5	ribosomal protein S6 kinase, 90kDa, polypeptide 5	0.16	1.46	2.31	1.93	2.2	1.77	2.67	1.91	2.67	toll-like receptor 2 signaling pathway	Any series of molecular signals generated as a consequence of binding to toll-like receptor 2.	NM_001192023.1
NFKB1	nuclear factor of kappa light polypeptide gene enhancer in B-cells 1 (p105)	0	2	1.87	1.52	2.47	0.31	2.1	2.58	2.58	toll-like receptor 2 signaling pathway	Any series of molecular signals generated as a consequence of binding to toll-like receptor 2.	NM_001076409.1
TLR2	toll-like receptor 2	0	1.02	-0.41	-0.88	-0.96	-2.4	-1.5	-1.14	-2.4	toll-like receptor 2 signaling pathway	Any series of molecular signals generated as a consequence of binding to toll-like receptor 2.	NM_174197.2
RELA	v-rel reticuloendotheliosis viral oncogene homolog A, nuclear factor of kappa light polypeptide gene	-1.09	-0.92	-1.87	-2.5	-1.1	-0.86	0	-0.94	-2.5	toll-like receptor 2 signaling pathway	Any series of molecular signals generated as a consequence of binding to toll-like receptor 2.	NM_001080242.2
TLR4	toll-like receptor 4	-0.58	-2.14	-1.29	-1.4	-1.48	-2.78	-1.26	0	-2.78	toll-like receptor 2 signaling pathway	Any series of molecular signals generated as a consequence of binding to toll-like receptor 2.	NM_174198.6
CD36	CD36 molecule (thrombospondin receptor)	-0.38	-1.26	0	0	-0.07	-2.91	-1.05	0	-2.91	toll-like receptor 2 signaling pathway	Any series of molecular signals generated as a consequence of binding to toll-like receptor 2.	NM_174010.2
FOS	v-fos FBJ murine osteosarcoma viral oncogene homolog	-1.53	-0.55	-3.13	-2.02	-1.2	-2.47	-1.15	-1.51	-3.13	toll-like receptor 2 signaling pathway	Any series of molecular signals generated as a consequence of binding to toll-like receptor 2.	NM_182786.2
RPS27A	ribosomal protein S27a	0	-1.86	-4.52	-3.02	-1.47	-1.4	-3.57	-2.69	-4.52	toll-like receptor 2 signaling pathway	Any series of molecular signals generated as a consequence of binding to toll-like receptor 2.	NM_174778.1
RPS6KA5	ribosomal protein S6 kinase, 90kDa, polypeptide 5	0.16	1.46	2.31	1.93	2.2	1.77	2.67	1.91	2.67	toll-like receptor 10 signaling pathway	Any series of molecular signals generated as a consequence of binding to toll-like receptor 10.	NM_001192023.1
NFKB1	nuclear factor of kappa light polypeptide gene enhancer in B-cells 1 (p105)	0	2	1.87	1.52	2.47	0.31	2.1	2.58	2.58	toll-like receptor 10 signaling pathway	Any series of molecular signals generated as a consequence of binding to toll-like receptor 10.	NM_001076409.1
RELA	v-rel reticuloendotheliosis viral oncogene homolog A, nuclear factor of kappa light polypeptide gene	-1.09	-0.92	-1.87	-2.5	-1.1	-0.86	0	-0.94	-2.5	toll-like receptor 10 signaling pathway	Any series of molecular signals generated as a consequence of binding to toll-like receptor 10.	NM_001080242.2
FOS	v-fos FBJ murine osteosarcoma viral oncogene homolog	-1.53	-0.55	-3.13	-2.02	-1.2	-2.47	-1.15	-1.51	-3.13	toll-like receptor 10 signaling pathway	Any series of molecular signals generated as a consequence of binding to toll-like receptor 10.	NM_182786.2
RPS27A	ribosomal protein S27a	0	-1.86	-4.52	-3.02	-1.47	-1.4	-3.57	-2.69	-4.52	toll-like receptor 10 signaling pathway	Any series of molecular signals generated as a consequence of binding to toll-like receptor 10.	NM_174778.1
ANKRD23	ankyrin repeat domain 23	0	0	0	0	2.82	4.9	0	0	4.9	titin binding	Interacting selectively and non-covalently with titin, any of a family of giant proteins found in striated and smooth muscle. In striated muscle, single titin molecules span half the sarcomere, with their N- and C-termini in the Z-disc and M-line, respectively.	XM_002691137.2
CAMK2D	calcium/calmodulin-dependent protein kinase (CaM kinase) II delta	1.03	2.1	2.45	1.51	2.64	0.94	2.32	2.21	2.64	titin binding	Interacting selectively and non-covalently with titin, any of a family of giant proteins found in striated and smooth muscle. In striated muscle, single titin molecules span half the sarcomere, with their N- and C-termini in the Z-disc and M-line, respectively.	NM_001046333.1
TCAP	titin-cap (telethonin)	0	-2.28	-1.27	-0.92	-1.72	0	0.1	0	-2.28	titin binding	Interacting selectively and non-covalently with titin, any of a family of giant proteins found in striated and smooth muscle. In striated muscle, single titin molecules span half the sarcomere, with their N- and C-termini in the Z-disc and M-line, respectively.	NM_001014915.1
STAT5A	signal transducer and activator of transcription 5A	0	0.34	0	0	0	2.3	1.23	0	2.3	tissue remodeling	The reorganization or renovation of existing tissues. This process can either change the characteristics of a tissue such as in blood vessel remodeling, or result in the dynamic equilibrium of a tissue such as in bone remodeling.	NM_001012673.1
CST3	cystatin C	-0.52	-2.25	-1.65	-2.24	-3.27	-1.95	-1.94	-1.89	-3.27	tissue remodeling	The reorganization or renovation of existing tissues. This process can either change the characteristics of a tissue such as in blood vessel remodeling, or result in the dynamic equilibrium of a tissue such as in bone remodeling.	NM_174029.1
ANXA1	annexin A1	-1.16	-1.34	-1.65	-2.12	-1.59	-3.95	-1.16	-1.8	-3.95	tissue remodeling	The reorganization or renovation of existing tissues. This process can either change the characteristics of a tissue such as in blood vessel remodeling, or result in the dynamic equilibrium of a tissue such as in bone remodeling.	NM_175784.3
ADAM15	a disintegrin and metallopeptidase domain 15 (metargidin)	0	3.7	0	0	0	0	-0.79	0	3.7	tissue regeneration	The regrowth of lost or destroyed tissues.	NM_001205442.1
HHEX	hematopoietically expressed homeobox	-0.51	0	-1.21	-1.85	-2.91	-0.97	0	0	-2.91	tissue morphogenesis	The process in which the anatomical structures of a tissue are generated and organized.	NM_001105424.1
FOXM1	forkhead box M1	0	2.26	1.77	2.96	2.72	2.1	2.08	2.08	2.96	tissue development	The process whose specific outcome is the progression of a tissue over time, from its formation to the mature structure.	XM_002687901.2
FOXN3	forkhead box N3	0.24	1.09	0.9	0.81	1.19	2.4	1.87	1.7	2.4	tissue development	The process whose specific outcome is the progression of a tissue over time, from its formation to the mature structure.	NM_001206687.1
GAA	glucosidase, alpha; acid (Pompe disease, glycogen storage disease type II)	0	-1.36	-0.96	-1.54	-2.82	-0.89	-1.16	-2.03	-2.82	tissue development	The process whose specific outcome is the progression of a tissue over time, from its formation to the mature structure.	NM_173913.2
CST3	cystatin C	-0.52	-2.25	-1.65	-2.24	-3.27	-1.95	-1.94	-1.89	-3.27	tissue development	The process whose specific outcome is the progression of a tissue over time, from its formation to the mature structure.	NM_174029.1
F11R	F11 receptor	-2.23	-2.36	-1.88	-2.16	-2.12	-2.67	-2.07	-2.67	-2.67	tight junction assembly	The aggregation, arrangement and bonding together of a set of components to form a tight junction, an occluding cell-cell junction that is composed of a branching network of sealing strands that completely encircles the apical end of each cell in an epithelial sheet.	NM_174095.4
ARL2	ADP-ribosylation factor-like 2	-2.97	-1.3	-1.16	-1.29	-1.02	-0.95	-1.13	-1.4	-2.97	tight junction assembly	The aggregation, arrangement and bonding together of a set of components to form a tight junction, an occluding cell-cell junction that is composed of a branching network of sealing strands that completely encircles the apical end of each cell in an epithelial sheet.	NM_001038079.1
TGFBR1	transforming growth factor, beta receptor I (activin A receptor type II-like kinase, 53kDa)	0	2.06	2.32	1.08	2.9	0.53	2.37	1.65	2.9	tight junction	An occluding cell-cell junction that is composed of a branching network of sealing strands that completely encircles the apical end of each cell in an epithelial sheet; the outer leaflets of the two interacting plasma membranes are seen to be tightly apposed where sealing strands are present. Each sealing strand is composed of a long row of transmembrane adhesion proteins embedded in each of the …	NM_174621.2
DDX58	ATP-dependent RNA helicase DDX58 [EC:3.6.1.-]	2.47	0	0	0.34	0	-0.14	-0.1	0.54	2.47	tight junction	An occluding cell-cell junction that is composed of a branching network of sealing strands that completely encircles the apical end of each cell in an epithelial sheet; the outer leaflets of the two interacting plasma membranes are seen to be tightly apposed where sealing strands are present. Each sealing strand is composed of a long row of transmembrane adhesion proteins embedded in each of the …	XM_002689480.2
ASH1L	ash1 (absent, small, or homeotic)-like (Drosophila)	0.9	0.98	1.92	1.18	1.35	0	1.24	2.29	2.29	tight junction	An occluding cell-cell junction that is composed of a branching network of sealing strands that completely encircles the apical end of each cell in an epithelial sheet; the outer leaflets of the two interacting plasma membranes are seen to be tightly apposed where sealing strands are present. Each sealing strand is composed of a long row of transmembrane adhesion proteins embedded in each of the …	NM_001192743.1
CDK4	cyclin-dependent kinase 4	-0.63	-1.63	-2.22	0	-2.45	0.72	-1.63	0	-2.45	tight junction	An occluding cell-cell junction that is composed of a branching network of sealing strands that completely encircles the apical end of each cell in an epithelial sheet; the outer leaflets of the two interacting plasma membranes are seen to be tightly apposed where sealing strands are present. Each sealing strand is composed of a long row of transmembrane adhesion proteins embedded in each of the …	NM_001037594.1
F11R	F11 receptor	-2.23	-2.36	-1.88	-2.16	-2.12	-2.67	-2.07	-2.67	-2.67	tight junction	An occluding cell-cell junction that is composed of a branching network of sealing strands that completely encircles the apical end of each cell in an epithelial sheet; the outer leaflets of the two interacting plasma membranes are seen to be tightly apposed where sealing strands are present. Each sealing strand is composed of a long row of transmembrane adhesion proteins embedded in each of the …	NM_174095.4
TAF7	TAF7 RNA polymerase II, TATA box binding protein (TBP)-associated factor, 55kDa	0	-1.26	-2.5	-3.35	-1.02	-2	-1.48	-1.37	-3.35	thyroid hormone receptor binding	Interacting selectively and non-covalently with a thyroid hormone receptor.	NM_001046028.1
NR2F6	nuclear receptor subfamily 2, group F, member 6	-3.16	-2.48	-1.59	-2.17	-1.85	-0.69	-1.56	-1.53	-3.16	thyroid hormone receptor activity	Combining with thyroid hormone and transmitting the signal to the transcriptional machinery by interacting selectively and non-covalently with a specific DNA sequence in order to modulate transcription by RNA polymerase II.	XM_002688545.2
HHEX	hematopoietically expressed homeobox	-0.51	0	-1.21	-1.85	-2.91	-0.97	0	0	-2.91	thyroid gland development	The process whose specific outcome is the progression of the thyroid gland over time, from its formation to the mature structure. The thyroid gland is an endoderm-derived gland that produces thyroid hormone.	NM_001105424.1
BCL11B	B-cell leukemia/lymphoma 11B	0.72	-2.12	0.46	0	1.44	3.1	1.46	1.31	3.1	thymus development	The process whose specific outcome is the progression of the thymus over time, from its formation to the mature structure. The thymus is a symmetric bi-lobed organ involved primarily in the differentiation of immature to mature T cells, with unique vascular, nervous, epithelial, and lymphoid cell components.	XM_002696767.2
TGFBR1	transforming growth factor, beta receptor I (activin A receptor type II-like kinase, 53kDa)	0	2.06	2.32	1.08	2.9	0.53	2.37	1.65	2.9	thymus development	The process whose specific outcome is the progression of the thymus over time, from its formation to the mature structure. The thymus is a symmetric bi-lobed organ involved primarily in the differentiation of immature to mature T cells, with unique vascular, nervous, epithelial, and lymphoid cell components.	NM_174621.2
SOD1	superoxide dismutase 1, soluble (amyotrophic lateral sclerosis 1 (adult))	0	-1.19	-2.2	-2.25	-1.86	-1.16	-1.53	-1.95	-2.25	thymus development	The process whose specific outcome is the progression of the thymus over time, from its formation to the mature structure. The thymus is a symmetric bi-lobed organ involved primarily in the differentiation of immature to mature T cells, with unique vascular, nervous, epithelial, and lymphoid cell components.	NM_174615.2
HPGD	hydroxyprostaglandin dehydrogenase 15 (NAD)	-1.39	-2.28	-1.8	-0.88	-1.43	-1.67	-1.04	-1.98	-2.28	thrombin receptor signaling pathway	The series of molecular signals generated as a consequence of a thrombin receptor binding to one of its physiological ligands.	NM_001034419.1
PSMB10	proteasome (prosome, macropain) subunit, beta type 10	-1.35	-0.36	-2.27	-1.42	-1.77	0	-1.5	-1.04	-2.27	threonine-type endopeptidase activity	Catalysis of the hydrolysis of internal peptide bonds in a polypeptide chain by a mechanism in which the hydroxyl group of a threonine residue at the active center acts as a nucleophile.	NM_001034040.1
PSMA4	proteasome (prosome, macropain) subunit, alpha type, 4 (EC:3.4.25.1)	0	-1.5	-0.28	-1.5	-0.93	-1.49	-1.89	-2.34	-2.34	threonine-type endopeptidase activity	Catalysis of the hydrolysis of internal peptide bonds in a polypeptide chain by a mechanism in which the hydroxyl group of a threonine residue at the active center acts as a nucleophile.	NM_001034381.1
TRAF5	TNF receptor-associated factor 5	0	1.58	1.64	0	1.05	2.48	0.93	1.02	2.48	thioesterase binding	Interacting selectively and non-covalently with any thioesterase enzyme.	NM_001105340.1
MTHFD1L	methylenetetrahydrofolate dehydrogenase (NADP+ dependent) 1-like (EC:6.3.4.3)	1.92	1.19	0.65	2.49	1.2	1.12	0.58	0.67	2.49	tetrahydrofolate metabolic process	The chemical reactions and pathways involving tetrahydrofolate, 5,6,7,8-tetrahydrofolic acid, a folate derivative bearing additional hydrogens on the pterin group.	NM_001076018.1
MTHFD2	methylenetetrahydrofolate dehydrogenase (NADP+ dependent) 2, methenyltetrahydrofolate cyclohydrolase	0.73	-2.19	-1.38	-0.5	-1.23	-2.02	-2.39	-1.11	-2.39	tetrahydrofolate metabolic process	The chemical reactions and pathways involving tetrahydrofolate, 5,6,7,8-tetrahydrofolic acid, a folate derivative bearing additional hydrogens on the pterin group.	NM_001075755.1
MTHFD1L	methylenetetrahydrofolate dehydrogenase (NADP+ dependent) 1-like (EC:6.3.4.3)	1.92	1.19	0.65	2.49	1.2	1.12	0.58	0.67	2.49	tetrahydrofolate interconversion	The chemical reactions and pathways by which one-carbon (C1) units are transferred between tetrahydrofolate molecules, to synthesise other tetrahydrofolate molecules.	NM_001076018.1
MTHFD1L	methylenetetrahydrofolate dehydrogenase (NADP+ dependent) 1-like (EC:6.3.4.3)	1.92	1.19	0.65	2.49	1.2	1.12	0.58	0.67	2.49	tetrahydrofolate biosynthetic process	The chemical reactions and pathways resulting in the formation of tetrahydrofolate, 5,6,7,8-tetrahydrofolic acid, a folate derivative bearing additional hydrogens on the pterin group.	NM_001076018.1
PCBD2		0.83	0.55	1.84	0.98	0.63	2.38	2.2	0.75	2.38	tetrahydrobiopterin biosynthetic process	The chemical reactions and pathways resulting in the formation of tetrahydrobiopterin, the reduced form of biopterin (2-amino-4-hydroxy-6-(1,2-dihydroxypropyl)-pteridine). It functions as a hydroxylation coenzyme, e.g. in the conversion of phenylalanine to tyrosine.	XM_002689200.2
FDPS	farnesyl diphosphate synthase (farnesyl pyrophosphate synthetase, dimethylallyltranstransferase, ger	1.24	-1.7	-2.18	-2.49	-3.81	-1.98	-1.53	-2.24	-3.81	terpenoid metabolic process	The chemical reactions and pathways involving terpenoids, any member of a class of compounds characterized by an isoprenoid chemical structure and including derivatives with various functional groups.	NM_177497.2
POLR2E	polymerase (RNA) II (DNA directed) polypeptide E, 25kDa	0	-1.55	-2.85	-1.95	-3.58	-0.93	-1.76	-2.02	-3.58	termination of RNA polymerase III transcription	The process in which transcription by RNA polymerase III is terminated; Pol III has an intrinsic ability to terminate transcription upon incorporation of 4 to 6 contiguous U residues.	NM_001038093.1
PAPOLB	poly (A) polymerase beta (testis specific)	0	-1.63	-2.77	-1.55	-1.54	0	-0.79	-0.73	-2.77	termination of RNA polymerase II transcription	The process in which the synthesis of an RNA molecule by RNA polymerase II using a DNA template is completed.	NM_001206422.1
SNRPD3	small nuclear ribonucleoprotein D3 polypeptide 18kDa	0	-1.53	-3.19	-2.06	-2.37	-0.66	-3.17	-1.7	-3.19	termination of RNA polymerase II transcription	The process in which the synthesis of an RNA molecule by RNA polymerase II using a DNA template is completed.	NM_001076479.1
SNX13	sorting nexin 13	1.23	2.18	2.96	1.9	3.5	0	1.58	2.45	3.5	termination of G-protein coupled receptor signaling pathway	The signaling process in which G-protein coupled receptor signaling is brought to an end. For example, through the action of GTPase-activating proteins (GAPs) that act to accelerate hydrolysis of GTP to GDP on G-alpha proteins, thereby terminating the transduced signal.	XM_003585951.1
ARHGEF1	Rho guanine nucleotide exchange factor (GEF) 1	0	0	0	0	0	2.28	1.53	0	2.28	termination of G-protein coupled receptor signaling pathway	The signaling process in which G-protein coupled receptor signaling is brought to an end. For example, through the action of GTPase-activating proteins (GAPs) that act to accelerate hydrolysis of GTP to GDP on G-alpha proteins, thereby terminating the transduced signal.	XM_002695075.2
ARHGEF11	Rho guanine nucleotide exchange factor (GEF) 11	-0.87	0	-1.46	-2.24	-2.01	0	0.7	-1.45	-2.24	termination of G-protein coupled receptor signaling pathway	The signaling process in which G-protein coupled receptor signaling is brought to an end. For example, through the action of GTPase-activating proteins (GAPs) that act to accelerate hydrolysis of GTP to GDP on G-alpha proteins, thereby terminating the transduced signal.	XM_002686007.2
RGS18	regulator of G-protein signaling 18	0	-0.4	0	-0.82	-0.74	-2.65	-0.91	-0.38	-2.65	termination of G-protein coupled receptor signaling pathway	The signaling process in which G-protein coupled receptor signaling is brought to an end. For example, through the action of GTPase-activating proteins (GAPs) that act to accelerate hydrolysis of GTP to GDP on G-alpha proteins, thereby terminating the transduced signal.	NM_001192971.1
AXIN2	axin 2 (conductin, axil)	0	-3.82	-1.74	-1.77	-1.58	-1.27	-3.02	-1.26	-3.82	termination of G-protein coupled receptor signaling pathway	The signaling process in which G-protein coupled receptor signaling is brought to an end. For example, through the action of GTPase-activating proteins (GAPs) that act to accelerate hydrolysis of GTP to GDP on G-alpha proteins, thereby terminating the transduced signal.	NM_001192299.1
NR1D1	nuclear receptor subfamily 1, group D, member 1	-0.44	-1.65	-1.08	-1.65	-2.9	0	-1.67	-1.44	-2.9	temperature homeostasis	A homeostatic process in which an organism modulates its internal body temperature.	NM_001078100.1
TP53BP1	tumor protein p53 binding protein 1	0	0.14	1.16	0	0.3	2.41	0.87	0	2.41	telomeric DNA binding	Interacting selectively and non-covalently with a telomere, a specific structure at the end of a linear chromosome required for the integrity and maintenance of the end.	NM_001206397.1
TERF2IP	telomeric repeat binding factor 2, interacting protein	-1.38	-1.73	-2.82	-2.73	-1.83	-1.2	-1.78	-2.44	-2.82	telomeric DNA binding	Interacting selectively and non-covalently with a telomere, a specific structure at the end of a linear chromosome required for the integrity and maintenance of the end.	NM_001075412.1
TERF2IP	telomeric repeat binding factor 2, interacting protein	-1.38	-1.73	-2.82	-2.73	-1.83	-1.2	-1.78	-2.44	-2.82	telomere maintenance via telomere lengthening	Any process that contributes to the maintenance of proper telomeric length and structure by affecting and monitoring the activity of telomeric proteins and lengthening the telomeric DNA.	NM_001075412.1
TERF2IP	telomeric repeat binding factor 2, interacting protein	-1.38	-1.73	-2.82	-2.73	-1.83	-1.2	-1.78	-2.44	-2.82	telomere maintenance via telomerase	The maintenance of proper telomeric length by the addition of telomeric repeats by telomerase.	NM_001075412.1
PCNA	proliferating cell nuclear antigen	0	-1.13	-1.48	-1.94	-1.09	-1.76	-2.37	-1.08	-2.37	telomere maintenance via semi-conservative replication	The process in which telomeric DNA is synthesized semi-conservatively by the conventional replication machinery and telomeric accessory factors.	NM_001034494.1
POLD1	polymerase (DNA directed), delta 1, catalytic subunit 125kDa (EC:2.7.7.7)	-0.53	-0.38	-1.99	-2.98	-1.76	0	-1.27	-0.92	-2.98	telomere maintenance via semi-conservative replication	The process in which telomeric DNA is synthesized semi-conservatively by the conventional replication machinery and telomeric accessory factors.	NM_174427.2
POLD4	polymerase (DNA-directed), delta 4	-1.38	-3.03	-2.43	-2.14	-1.11	-1.26	-0.89	-1.72	-3.03	telomere maintenance via semi-conservative replication	The process in which telomeric DNA is synthesized semi-conservatively by the conventional replication machinery and telomeric accessory factors.	NM_001076481.1
RPA3	replication protein A3, 14kDa	0	-0.82	-3.08	-2.2	-0.15	-1.64	-3.63	-1.39	-3.63	telomere maintenance via semi-conservative replication	The process in which telomeric DNA is synthesized semi-conservatively by the conventional replication machinery and telomeric accessory factors.	NM_001034427.1
NSMCE2		0.02	2.13	2.33	2.1	2.1	2.47	2.35	1.76	2.47	telomere maintenance via recombination	Any recombinational process that contributes to the maintenance of proper telomeric length.	NM_001075797.1
PCNA	proliferating cell nuclear antigen	0	-1.13	-1.48	-1.94	-1.09	-1.76	-2.37	-1.08	-2.37	telomere maintenance via recombination	Any recombinational process that contributes to the maintenance of proper telomeric length.	NM_001034494.1
POLD1	polymerase (DNA directed), delta 1, catalytic subunit 125kDa (EC:2.7.7.7)	-0.53	-0.38	-1.99	-2.98	-1.76	0	-1.27	-0.92	-2.98	telomere maintenance via recombination	Any recombinational process that contributes to the maintenance of proper telomeric length.	NM_174427.2
POLD4	polymerase (DNA-directed), delta 4	-1.38	-3.03	-2.43	-2.14	-1.11	-1.26	-0.89	-1.72	-3.03	telomere maintenance via recombination	Any recombinational process that contributes to the maintenance of proper telomeric length.	NM_001076481.1
RPA3	replication protein A3, 14kDa	0	-0.82	-3.08	-2.2	-0.15	-1.64	-3.63	-1.39	-3.63	telomere maintenance via recombination	Any recombinational process that contributes to the maintenance of proper telomeric length.	NM_001034427.1
ERCC4	excision repair cross-complementing rodent repair deficiency, complementation group 4	1.5	3.14	0.45	0.13	1.48	1.91	1.48	0	3.14	telomere maintenance	Any process that contributes to the maintenance of proper telomeric length and structure by affecting and monitoring the activity of telomeric proteins and the length of telomeric DNA. These processes includes those that shorten and lengthen the telomeric DNA sequences.	NM_001205360.1
NBN	nibrin	1.62	2.61	1.28	0.85	2.82	-0.19	0	0.28	2.82	telomere maintenance	Any process that contributes to the maintenance of proper telomeric length and structure by affecting and monitoring the activity of telomeric proteins and the length of telomeric DNA. These processes includes those that shorten and lengthen the telomeric DNA sequences.	NM_001075837.2
DCLRE1C	DNA cross-link repair 1C protein [EC:3.1.-.-]	0.38	2.37	1.97	0.9	1.26	0.19	0.61	1.03	2.37	telomere maintenance	Any process that contributes to the maintenance of proper telomeric length and structure by affecting and monitoring the activity of telomeric proteins and the length of telomeric DNA. These processes includes those that shorten and lengthen the telomeric DNA sequences.	NM_001100377.1
PCNA	proliferating cell nuclear antigen	0	-1.13	-1.48	-1.94	-1.09	-1.76	-2.37	-1.08	-2.37	telomere maintenance	Any process that contributes to the maintenance of proper telomeric length and structure by affecting and monitoring the activity of telomeric proteins and the length of telomeric DNA. These processes includes those that shorten and lengthen the telomeric DNA sequences.	NM_001034494.1
TERF2IP	telomeric repeat binding factor 2, interacting protein	-1.38	-1.73	-2.82	-2.73	-1.83	-1.2	-1.78	-2.44	-2.82	telomere maintenance	Any process that contributes to the maintenance of proper telomeric length and structure by affecting and monitoring the activity of telomeric proteins and the length of telomeric DNA. These processes includes those that shorten and lengthen the telomeric DNA sequences.	NM_001075412.1
POLD1	polymerase (DNA directed), delta 1, catalytic subunit 125kDa (EC:2.7.7.7)	-0.53	-0.38	-1.99	-2.98	-1.76	0	-1.27	-0.92	-2.98	telomere maintenance	Any process that contributes to the maintenance of proper telomeric length and structure by affecting and monitoring the activity of telomeric proteins and the length of telomeric DNA. These processes includes those that shorten and lengthen the telomeric DNA sequences.	NM_174427.2
POLD4	polymerase (DNA-directed), delta 4	-1.38	-3.03	-2.43	-2.14	-1.11	-1.26	-0.89	-1.72	-3.03	telomere maintenance	Any process that contributes to the maintenance of proper telomeric length and structure by affecting and monitoring the activity of telomeric proteins and the length of telomeric DNA. These processes includes those that shorten and lengthen the telomeric DNA sequences.	NM_001076481.1
RPA3	replication protein A3, 14kDa	0	-0.82	-3.08	-2.2	-0.15	-1.64	-3.63	-1.39	-3.63	telomere maintenance	Any process that contributes to the maintenance of proper telomeric length and structure by affecting and monitoring the activity of telomeric proteins and the length of telomeric DNA. These processes includes those that shorten and lengthen the telomeric DNA sequences.	NM_001034427.1
TERF2IP	telomeric repeat binding factor 2, interacting protein	-1.38	-1.73	-2.82	-2.73	-1.83	-1.2	-1.78	-2.44	-2.82	telomere capping	A process in which telomeres are protected from degradation and fusion, thereby ensuring chromosome stability by protecting the ends from both degradation and from being recognized as damaged DNA. May be mediated by specific single- or double-stranded telomeric DNA binding proteins.	NM_001075412.1
WRAP53	WD repeat containing, antisense to TP53	0	0.14	0.04	0.58	1.02	2.4	1.47	2.26	2.4	telomere assembly	A cellular process that results in the aggregation, arrangement and bonding together of a set of components to form a telomere at a non-telomeric double-stranded DNA end. A telomere is a terminal region of a linear chromosome that includes telomeric DNA repeats and associated proteins.	NM_001035073.1
WRAP53	WD repeat containing, antisense to TP53	0	0.14	0.04	0.58	1.02	2.4	1.47	2.26	2.4	telomerase holoenzyme complex	Telomerase is a ribonucleoprotein enzyme complex, with a minimal catalytic core composed of a catalytic reverse transcriptase subunit and an RNA subunit that provides the template for telomeric DNA addition. In vivo, the holoenzyme complex often contains additional subunits.	NM_001035073.1
STAT5A	signal transducer and activator of transcription 5A	0	0.34	0	0	0	2.3	1.23	0	2.3	taurine metabolic process	The chemical reactions and pathways involving taurine (2-aminoethanesulfonic acid), a sulphur-containing amino acid derivative important in the metabolism of fats.	NM_001012673.1
PHKG2	phosphorylase kinase, gamma 2 (testis)	-0.58	-1.94	-2.37	-2.04	-3.16	2.02	2.24	-2.44	-3.16	tau-protein kinase activity	Catalysis of the reaction: ATP + tau-protein = ADP + O-phospho-tau-protein.	NM_001046128.1
TACR3	tachykinin receptor 3	-0.08	-0.92	-3.07	-0.52	-0.92	-2.41	-2.6	-1.97	-3.07	tachykinin receptor signaling pathway	The series of molecular signals generated as a consequence of a tachykinin, i.e. a short peptide with the terminal sequence (Phe-X-Gly-Leu-Met-NH2), binding to a cell surface receptor.	NM_001192333.1
GTF3C4		0	-1.04	-1.1	-2.32	-1.28	-1.32	-1.04	-0.98	-2.32	tRNA transcription from RNA polymerase III promoter	The synthesis of transfer RNA (tRNA) from a DNA template by RNA Polymerase III (Pol III), originating at a Pol III promoter.	NM_001192382.1
CDKAL1	CDK5 regulatory subunit associated protein 1-like 1	1.71	1.12	2.4	2.84	2.38	0.92	1.59	1.84	2.84	tRNA processing	The process in which a pre-tRNA molecule is converted to a mature tRNA, ready for addition of an aminoacyl group.	NM_001192691.1
PUS1	pseudouridine synthase 1	-0.97	-1.78	0.8	2.1	2.69	1.01	0.54	1.76	2.69	tRNA processing	The process in which a pre-tRNA molecule is converted to a mature tRNA, ready for addition of an aminoacyl group.	XM_002694454.1
TRIT1	tRNA isopentenyltransferase 1	0.22	1.47	2.27	1.58	1.8	1.3	1.93	1.3	2.27	tRNA processing	The process in which a pre-tRNA molecule is converted to a mature tRNA, ready for addition of an aminoacyl group.	NM_001192840.1
SSB	Sjogren syndrome antigen B (autoantigen La)	0	-1.67	-2.01	-2.45	-1.86	-2.12	-1.82	-1.56	-2.45	tRNA processing	The process in which a pre-tRNA molecule is converted to a mature tRNA, ready for addition of an aminoacyl group.	NM_176665.2
ADAT1	adenosine deaminase, tRNA-specific 1	0	-1.46	-2.78	-2.04	-1.21	-2.37	-2.46	-0.66	-2.78	tRNA processing	The process in which a pre-tRNA molecule is converted to a mature tRNA, ready for addition of an aminoacyl group.	NM_001081620.1
CDKAL1	CDK5 regulatory subunit associated protein 1-like 1	1.71	1.12	2.4	2.84	2.38	0.92	1.59	1.84	2.84	tRNA modification	The covalent alteration of one or more nucleotides within a tRNA molecule to produce a tRNA molecule with a sequence that differs from that coded genetically.	NM_001192691.1
PUS1	pseudouridine synthase 1	-0.97	-1.78	0.8	2.1	2.69	1.01	0.54	1.76	2.69	tRNA modification	The covalent alteration of one or more nucleotides within a tRNA molecule to produce a tRNA molecule with a sequence that differs from that coded genetically.	XM_002694454.1
SSB	Sjogren syndrome antigen B (autoantigen La)	0	-1.67	-2.01	-2.45	-1.86	-2.12	-1.82	-1.56	-2.45	tRNA modification	The covalent alteration of one or more nucleotides within a tRNA molecule to produce a tRNA molecule with a sequence that differs from that coded genetically.	NM_176665.2
ALKBH8	alkB, alkylation repair homolog 8 (E. coli)	0.64	0	1.37	3.18	1.94	0	0.44	0.9	3.18	tRNA methyltransferase activity	Catalysis of the transfer of a methyl group from a donor to a nucleoside residue in a tRNA molecule.	NM_001080341.2
ALKBH8	alkB, alkylation repair homolog 8 (E. coli)	0.64	0	1.37	3.18	1.94	0	0.44	0.9	3.18	tRNA methylation	The posttranscriptional addition of methyl groups to specific residues in a tRNA molecule.	NM_001080341.2
SSB	Sjogren syndrome antigen B (autoantigen La)	0	-1.67	-2.01	-2.45	-1.86	-2.12	-1.82	-1.56	-2.45	tRNA binding	Interacting selectively and non-covalently with transfer RNA.	NM_176665.2
RPL35A	ribosomal protein L35a	0	-1.22	-3.26	-1.42	-2.27	-1.18	-2.61	-1.68	-3.26	tRNA binding	Interacting selectively and non-covalently with transfer RNA.	NM_001025321.2
IARS	isoleucyl-tRNA synthetase	1.32	2.42	1.88	1.93	2.2	1.79	1.38	1.35	2.42	tRNA aminoacylation for protein translation	The synthesis of aminoacyl tRNA by the formation of an ester bond between the 3'-hydroxyl group of the most 3' adenosine of the tRNA, to be used in ribosome-mediated polypeptide synthesis.	NM_001101069.1
TGFBR1	transforming growth factor, beta receptor I (activin A receptor type II-like kinase, 53kDa)	0	2.06	2.32	1.08	2.9	0.53	2.37	1.65	2.9	system development	The process whose specific outcome is the progression of an organismal system over time, from its formation to the mature structure. A system is a regularly interacting or interdependent group of organs or tissues that work together to carry out a given biological process.	NM_174621.2
HHEX	hematopoietically expressed homeobox	-0.51	0	-1.21	-1.85	-2.91	-0.97	0	0	-2.91	system development	The process whose specific outcome is the progression of an organismal system over time, from its formation to the mature structure. A system is a regularly interacting or interdependent group of organs or tissues that work together to carry out a given biological process.	NM_001105424.1
NFE2	nuclear factor (erythroid-derived 2), 45kDa	-2.21	-1.42	-2.07	-2.93	-2.24	-1.04	-1.55	-2.26	-2.93	syncytium formation by plasma membrane fusion	The formation of a syncytium, a mass of cytoplasm containing several nuclei enclosed within a single plasma membrane, by the fusion of the plasma membranes of two or more individual cells.	NM_001014923.1
STAG3	stromal antigen 3	-1.38	-1.68	0.77	1.72	-0.58	3.27	1.12	0.83	3.27	synaptonemal complex assembly	The cell cycle process in which the synaptonemal complex is formed. This is a structure that holds paired chromosomes together during prophase I of meiosis and that promotes genetic recombination.	NM_001192411.2
STAG3	stromal antigen 3	-1.38	-1.68	0.77	1.72	-0.58	3.27	1.12	0.83	3.27	synaptonemal complex	A proteinaceous scaffold found between homologous chromosomes during meiosis.	NM_001192411.2
SYN1	synapsin I	0	1.43	2.91	1.47	0.67	2.86	1.51	1.58	2.91	synaptonemal complex	A proteinaceous scaffold found between homologous chromosomes during meiosis.	XM_003588170.1-2
SYN1	synapsin I	0	1.43	2.91	1.47	0.67	2.86	1.51	1.58	2.91	synaptic vesicle membrane	The lipid bilayer surrounding a synaptic vesicle.	XM_003588170.1-2
TRPM7	transient receptor potential cation channel, subfamily M, member 7	2.3	0.95	1.28	0.35	2.39	0	0.18	0.55	2.39	synaptic vesicle membrane	The lipid bilayer surrounding a synaptic vesicle.	NM_001206166.1
SYT7	synaptotagmin VII	-1.22	-1.84	-1.34	-0.99	-1.66	-2.24	-1.41	-1.19	-2.24	synaptic vesicle membrane	The lipid bilayer surrounding a synaptic vesicle.	XM_002699311.1
ITSN1	intersectin 1 (SH3 domain protein)	-0.76	2.73	2.13	0	0	0	0	0.03	2.73	synaptic vesicle endocytosis	An endocytosis process that results in the invagination of the axonal plasma membrane to create a membrane-bounded vesicle. This process takes up excess membrane that would otherwise accumulate at the presynaptic terminal due to fusion of vesicle membranes during neurotransmitter release. The vesicles created may subsequently be used for neurotransmitter storage and release.	XM_002707685.2
CADM1	cell adhesion molecule 1	-1.49	3.38	1.71	-1.33	-1.31	1.4	1.6	1.49	3.38	synaptic vesicle	A secretory organelle, some 50 nm in diameter, of presynaptic nerve terminals; accumulates in high concentrations of neurotransmitters and secretes these into the synaptic cleft by fusion with the 'active zone' of the presynaptic plasma membrane.	NM_001038558.1
SYN1	synapsin I	0	1.43	2.91	1.47	0.67	2.86	1.51	1.58	2.91	synaptic vesicle	A secretory organelle, some 50 nm in diameter, of presynaptic nerve terminals; accumulates in high concentrations of neurotransmitters and secretes these into the synaptic cleft by fusion with the 'active zone' of the presynaptic plasma membrane.	XM_003588170.1-2
SYT7	synaptotagmin VII	-1.22	-1.84	-1.34	-0.99	-1.66	-2.24	-1.41	-1.19	-2.24	synaptic vesicle	A secretory organelle, some 50 nm in diameter, of presynaptic nerve terminals; accumulates in high concentrations of neurotransmitters and secretes these into the synaptic cleft by fusion with the 'active zone' of the presynaptic plasma membrane.	XM_002699311.1
PEBP1		0	-1.27	-2.37	-2.16	-1.61	-1.57	-1.81	-1.74	-2.37	synaptic vesicle	A secretory organelle, some 50 nm in diameter, of presynaptic nerve terminals; accumulates in high concentrations of neurotransmitters and secretes these into the synaptic cleft by fusion with the 'active zone' of the presynaptic plasma membrane.	NM_001033623.1
DBI	diazepam binding inhibitor (GABA receptor modulator, acyl-Coenzyme A binding protein)	-1.15	-0.74	-2.77	-1.62	-2.13	-1.16	-1.22	-1.59	-2.77	synaptic vesicle	A secretory organelle, some 50 nm in diameter, of presynaptic nerve terminals; accumulates in high concentrations of neurotransmitters and secretes these into the synaptic cleft by fusion with the 'active zone' of the presynaptic plasma membrane.	NM_001113321.1
SYNGR2	synaptogyrin 2	0	-2.03	-1.17	-3.75	-3.75	-1.77	-1.65	-0.86	-3.75	synaptic vesicle	A secretory organelle, some 50 nm in diameter, of presynaptic nerve terminals; accumulates in high concentrations of neurotransmitters and secretes these into the synaptic cleft by fusion with the 'active zone' of the presynaptic plasma membrane.	NM_001100358.1
KCNK13	potassium channel, subfamily K, member 13	-1.09	3.72	1.6	0	0.37	1.36	1.43	0.79	3.72	synaptic transmission	The process of communication from a neuron to a target (neuron, muscle, or secretory cell) across a synapse.	XM_002691090.1
SYN1	synapsin I	0	1.43	2.91	1.47	0.67	2.86	1.51	1.58	2.91	synaptic transmission	The process of communication from a neuron to a target (neuron, muscle, or secretory cell) across a synapse.	XM_003588170.1-2
AP2A1	adaptor protein complex AP-2, alpha 1 subunit	-0.54	0	0	-0.71	0	2.69	1.58	0	2.69	synaptic transmission	The process of communication from a neuron to a target (neuron, muscle, or secretory cell) across a synapse.	NM_001191440.1
CAMK2D	calcium/calmodulin-dependent protein kinase (CaM kinase) II delta	1.03	2.1	2.45	1.51	2.64	0.94	2.32	2.21	2.64	synaptic transmission	The process of communication from a neuron to a target (neuron, muscle, or secretory cell) across a synapse.	NM_001046333.1
ADCY7	adenylate cyclase 7	0.19	0.18	0	0	-1.08	2.54	0.67	0	2.54	synaptic transmission	The process of communication from a neuron to a target (neuron, muscle, or secretory cell) across a synapse.	NM_174230.2
PRKCA	protein kinase C, alpha	0	0.76	0.24	0.96	1.73	2.49	1.43	1.07	2.49	synaptic transmission	The process of communication from a neuron to a target (neuron, muscle, or secretory cell) across a synapse.	NM_174435.1
EXOC4	exocyst complex component 4	0.35	1.62	1.8	2.3	2.07	1.51	2.33	1.52	2.33	synaptic transmission	The process of communication from a neuron to a target (neuron, muscle, or secretory cell) across a synapse.	NM_001102207.1
KCNQ5	potassium voltage-gated channel, subfamily Q, member 5	1.01	0.31	1.9	1.86	1.33	2.28	1.96	1.48	2.28	synaptic transmission	The process of communication from a neuron to a target (neuron, muscle, or secretory cell) across a synapse.	XM_002690016.2
AKAP5	A kinase (PRKA) anchor protein 5	0.23	-2.26	-0.61	-1.93	-0.71	-1.76	-1.18	-0.95	-2.26	synaptic transmission	The process of communication from a neuron to a target (neuron, muscle, or secretory cell) across a synapse.	NM_174236.1
GABARAP	gamma-aminobutyric acid receptor associated protein	0	-0.56	-1.45	-1.6	-2.37	-0.85	-1.27	-0.85	-2.37	synaptic transmission	The process of communication from a neuron to a target (neuron, muscle, or secretory cell) across a synapse.	NM_001034048.1
MAOA	monoamine oxidase A (EC:1.4.3.4)	-2.5	-1.75	-1.08	-0.8	-1.79	-1.9	-1.04	-1.92	-2.5	synaptic transmission	The process of communication from a neuron to a target (neuron, muscle, or secretory cell) across a synapse.	NM_181014.2
GNG10	guanine nucleotide binding protein (G protein), gamma 10	-0.51	0	-1.13	-2.5	-0.51	-1.02	-0.57	-0.02	-2.5	synaptic transmission	The process of communication from a neuron to a target (neuron, muscle, or secretory cell) across a synapse.	NM_001114512.1
KCNJ16	potassium inwardly-rectifying channel, subfamily J, member 16	-2.33	-1.14	-1.96	-2.65	0.58	-2.01	-0.32	-1.27	-2.65	synaptic transmission	The process of communication from a neuron to a target (neuron, muscle, or secretory cell) across a synapse.	NM_001076294.1
GNAI2	guanine nucleotide binding protein (G protein), alpha inhibiting activity polypeptide 2	-0.2	-1.57	-2.21	-3.04	-2.88	0	-1.15	-1.57	-3.04	synaptic transmission	The process of communication from a neuron to a target (neuron, muscle, or secretory cell) across a synapse.	NM_001101040.1
TACR3	tachykinin receptor 3	-0.08	-0.92	-3.07	-0.52	-0.92	-2.41	-2.6	-1.97	-3.07	synaptic transmission	The process of communication from a neuron to a target (neuron, muscle, or secretory cell) across a synapse.	NM_001192333.1
HTR6	5-hydroxytryptamine (serotonin) receptor 6	-1.35	-2.72	-0.96	-3.08	-1.17	-0.69	-0.63	-0.68	-3.08	synaptic transmission	The process of communication from a neuron to a target (neuron, muscle, or secretory cell) across a synapse.	NM_001205717.1
KCNK13	potassium channel, subfamily K, member 13	-1.09	3.72	1.6	0	0.37	1.36	1.43	0.79	3.72	synaptic transmission	The process of communication from a neuron to a target (neuron, muscle, or secretory cell) across a synapse.	XM_002691090.1
SYN1	synapsin I	0	1.43	2.91	1.47	0.67	2.86	1.51	1.58	2.91	synaptic transmission	The process of communication from a neuron to a target (neuron, muscle, or secretory cell) across a synapse.	XM_003588170.1-2
AP2A1	adaptor protein complex AP-2, alpha 1 subunit	-0.54	0	0	-0.71	0	2.69	1.58	0	2.69	synaptic transmission	The process of communication from a neuron to a target (neuron, muscle, or secretory cell) across a synapse.	NM_001191440.1
CAMK2D	calcium/calmodulin-dependent protein kinase (CaM kinase) II delta	1.03	2.1	2.45	1.51	2.64	0.94	2.32	2.21	2.64	synaptic transmission	The process of communication from a neuron to a target (neuron, muscle, or secretory cell) across a synapse.	NM_001046333.1
ADCY7	adenylate cyclase 7	0.19	0.18	0	0	-1.08	2.54	0.67	0	2.54	synaptic transmission	The process of communication from a neuron to a target (neuron, muscle, or secretory cell) across a synapse.	NM_174230.2
PRKCA	protein kinase C, alpha	0	0.76	0.24	0.96	1.73	2.49	1.43	1.07	2.49	synaptic transmission	The process of communication from a neuron to a target (neuron, muscle, or secretory cell) across a synapse.	NM_174435.1
EXOC4	exocyst complex component 4	0.35	1.62	1.8	2.3	2.07	1.51	2.33	1.52	2.33	synaptic transmission	The process of communication from a neuron to a target (neuron, muscle, or secretory cell) across a synapse.	NM_001102207.1
KCNQ5	potassium voltage-gated channel, subfamily Q, member 5	1.01	0.31	1.9	1.86	1.33	2.28	1.96	1.48	2.28	synaptic transmission	The process of communication from a neuron to a target (neuron, muscle, or secretory cell) across a synapse.	XM_002690016.2
AKAP5	A kinase (PRKA) anchor protein 5	0.23	-2.26	-0.61	-1.93	-0.71	-1.76	-1.18	-0.95	-2.26	synaptic transmission	The process of communication from a neuron to a target (neuron, muscle, or secretory cell) across a synapse.	NM_174236.1
GABARAP	gamma-aminobutyric acid receptor associated protein	0	-0.56	-1.45	-1.6	-2.37	-0.85	-1.27	-0.85	-2.37	synaptic transmission	The process of communication from a neuron to a target (neuron, muscle, or secretory cell) across a synapse.	NM_001034048.1
MAOA	monoamine oxidase A (EC:1.4.3.4)	-2.5	-1.75	-1.08	-0.8	-1.79	-1.9	-1.04	-1.92	-2.5	synaptic transmission	The process of communication from a neuron to a target (neuron, muscle, or secretory cell) across a synapse.	NM_181014.2
GNG10	guanine nucleotide binding protein (G protein), gamma 10	-0.51	0	-1.13	-2.5	-0.51	-1.02	-0.57	-0.02	-2.5	synaptic transmission	The process of communication from a neuron to a target (neuron, muscle, or secretory cell) across a synapse.	NM_001114512.1
KCNJ16	potassium inwardly-rectifying channel, subfamily J, member 16	-2.33	-1.14	-1.96	-2.65	0.58	-2.01	-0.32	-1.27	-2.65	synaptic transmission	The process of communication from a neuron to a target (neuron, muscle, or secretory cell) across a synapse.	NM_001076294.1
GNAI2	guanine nucleotide binding protein (G protein), alpha inhibiting activity polypeptide 2	-0.2	-1.57	-2.21	-3.04	-2.88	0	-1.15	-1.57	-3.04	synaptic transmission	The process of communication from a neuron to a target (neuron, muscle, or secretory cell) across a synapse.	NM_001101040.1
TACR3	tachykinin receptor 3	-0.08	-0.92	-3.07	-0.52	-0.92	-2.41	-2.6	-1.97	-3.07	synaptic transmission	The process of communication from a neuron to a target (neuron, muscle, or secretory cell) across a synapse.	NM_001192333.1
HTR6	5-hydroxytryptamine (serotonin) receptor 6	-1.35	-2.72	-0.96	-3.08	-1.17	-0.69	-0.63	-0.68	-3.08	synaptic transmission	The process of communication from a neuron to a target (neuron, muscle, or secretory cell) across a synapse.	NM_001205717.1
KCNK13	potassium channel, subfamily K, member 13	-1.09	3.72	1.6	0	0.37	1.36	1.43	0.79	3.72	synaptic transmission	The process of communication from a neuron to a target (neuron, muscle, or secretory cell) across a synapse.	XM_002691090.1
SYN1	synapsin I	0	1.43	2.91	1.47	0.67	2.86	1.51	1.58	2.91	synaptic transmission	The process of communication from a neuron to a target (neuron, muscle, or secretory cell) across a synapse.	XM_003588170.1-2
AP2A1	adaptor protein complex AP-2, alpha 1 subunit	-0.54	0	0	-0.71	0	2.69	1.58	0	2.69	synaptic transmission	The process of communication from a neuron to a target (neuron, muscle, or secretory cell) across a synapse.	NM_001191440.1
CAMK2D	calcium/calmodulin-dependent protein kinase (CaM kinase) II delta	1.03	2.1	2.45	1.51	2.64	0.94	2.32	2.21	2.64	synaptic transmission	The process of communication from a neuron to a target (neuron, muscle, or secretory cell) across a synapse.	NM_001046333.1
ADCY7	adenylate cyclase 7	0.19	0.18	0	0	-1.08	2.54	0.67	0	2.54	synaptic transmission	The process of communication from a neuron to a target (neuron, muscle, or secretory cell) across a synapse.	NM_174230.2
PRKCA	protein kinase C, alpha	0	0.76	0.24	0.96	1.73	2.49	1.43	1.07	2.49	synaptic transmission	The process of communication from a neuron to a target (neuron, muscle, or secretory cell) across a synapse.	NM_174435.1
EXOC4	exocyst complex component 4	0.35	1.62	1.8	2.3	2.07	1.51	2.33	1.52	2.33	synaptic transmission	The process of communication from a neuron to a target (neuron, muscle, or secretory cell) across a synapse.	NM_001102207.1
KCNQ5	potassium voltage-gated channel, subfamily Q, member 5	1.01	0.31	1.9	1.86	1.33	2.28	1.96	1.48	2.28	synaptic transmission	The process of communication from a neuron to a target (neuron, muscle, or secretory cell) across a synapse.	XM_002690016.2
AKAP5	A kinase (PRKA) anchor protein 5	0.23	-2.26	-0.61	-1.93	-0.71	-1.76	-1.18	-0.95	-2.26	synaptic transmission	The process of communication from a neuron to a target (neuron, muscle, or secretory cell) across a synapse.	NM_174236.1
GABARAP	gamma-aminobutyric acid receptor associated protein	0	-0.56	-1.45	-1.6	-2.37	-0.85	-1.27	-0.85	-2.37	synaptic transmission	The process of communication from a neuron to a target (neuron, muscle, or secretory cell) across a synapse.	NM_001034048.1
MAOA	monoamine oxidase A (EC:1.4.3.4)	-2.5	-1.75	-1.08	-0.8	-1.79	-1.9	-1.04	-1.92	-2.5	synaptic transmission	The process of communication from a neuron to a target (neuron, muscle, or secretory cell) across a synapse.	NM_181014.2
GNG10	guanine nucleotide binding protein (G protein), gamma 10	-0.51	0	-1.13	-2.5	-0.51	-1.02	-0.57	-0.02	-2.5	synaptic transmission	The process of communication from a neuron to a target (neuron, muscle, or secretory cell) across a synapse.	NM_001114512.1
KCNJ16	potassium inwardly-rectifying channel, subfamily J, member 16	-2.33	-1.14	-1.96	-2.65	0.58	-2.01	-0.32	-1.27	-2.65	synaptic transmission	The process of communication from a neuron to a target (neuron, muscle, or secretory cell) across a synapse.	NM_001076294.1
GNAI2	guanine nucleotide binding protein (G protein), alpha inhibiting activity polypeptide 2	-0.2	-1.57	-2.21	-3.04	-2.88	0	-1.15	-1.57	-3.04	synaptic transmission	The process of communication from a neuron to a target (neuron, muscle, or secretory cell) across a synapse.	NM_001101040.1
TACR3	tachykinin receptor 3	-0.08	-0.92	-3.07	-0.52	-0.92	-2.41	-2.6	-1.97	-3.07	synaptic transmission	The process of communication from a neuron to a target (neuron, muscle, or secretory cell) across a synapse.	NM_001192333.1
HTR6	5-hydroxytryptamine (serotonin) receptor 6	-1.35	-2.72	-0.96	-3.08	-1.17	-0.69	-0.63	-0.68	-3.08	synaptic transmission	The process of communication from a neuron to a target (neuron, muscle, or secretory cell) across a synapse.	NM_001205717.1
KCNK13	potassium channel, subfamily K, member 13	-1.09	3.72	1.6	0	0.37	1.36	1.43	0.79	3.72	synaptic transmission	The process of communication from a neuron to a target (neuron, muscle, or secretory cell) across a synapse.	XM_002691090.1
SYN1	synapsin I	0	1.43	2.91	1.47	0.67	2.86	1.51	1.58	2.91	synaptic transmission	The process of communication from a neuron to a target (neuron, muscle, or secretory cell) across a synapse.	XM_003588170.1-2
AP2A1	adaptor protein complex AP-2, alpha 1 subunit	-0.54	0	0	-0.71	0	2.69	1.58	0	2.69	synaptic transmission	The process of communication from a neuron to a target (neuron, muscle, or secretory cell) across a synapse.	NM_001191440.1
CAMK2D	calcium/calmodulin-dependent protein kinase (CaM kinase) II delta	1.03	2.1	2.45	1.51	2.64	0.94	2.32	2.21	2.64	synaptic transmission	The process of communication from a neuron to a target (neuron, muscle, or secretory cell) across a synapse.	NM_001046333.1
ADCY7	adenylate cyclase 7	0.19	0.18	0	0	-1.08	2.54	0.67	0	2.54	synaptic transmission	The process of communication from a neuron to a target (neuron, muscle, or secretory cell) across a synapse.	NM_174230.2
PRKCA	protein kinase C, alpha	0	0.76	0.24	0.96	1.73	2.49	1.43	1.07	2.49	synaptic transmission	The process of communication from a neuron to a target (neuron, muscle, or secretory cell) across a synapse.	NM_174435.1
EXOC4	exocyst complex component 4	0.35	1.62	1.8	2.3	2.07	1.51	2.33	1.52	2.33	synaptic transmission	The process of communication from a neuron to a target (neuron, muscle, or secretory cell) across a synapse.	NM_001102207.1
KCNQ5	potassium voltage-gated channel, subfamily Q, member 5	1.01	0.31	1.9	1.86	1.33	2.28	1.96	1.48	2.28	synaptic transmission	The process of communication from a neuron to a target (neuron, muscle, or secretory cell) across a synapse.	XM_002690016.2
AKAP5	A kinase (PRKA) anchor protein 5	0.23	-2.26	-0.61	-1.93	-0.71	-1.76	-1.18	-0.95	-2.26	synaptic transmission	The process of communication from a neuron to a target (neuron, muscle, or secretory cell) across a synapse.	NM_174236.1
GABARAP	gamma-aminobutyric acid receptor associated protein	0	-0.56	-1.45	-1.6	-2.37	-0.85	-1.27	-0.85	-2.37	synaptic transmission	The process of communication from a neuron to a target (neuron, muscle, or secretory cell) across a synapse.	NM_001034048.1
MAOA	monoamine oxidase A (EC:1.4.3.4)	-2.5	-1.75	-1.08	-0.8	-1.79	-1.9	-1.04	-1.92	-2.5	synaptic transmission	The process of communication from a neuron to a target (neuron, muscle, or secretory cell) across a synapse.	NM_181014.2
GNG10	guanine nucleotide binding protein (G protein), gamma 10	-0.51	0	-1.13	-2.5	-0.51	-1.02	-0.57	-0.02	-2.5	synaptic transmission	The process of communication from a neuron to a target (neuron, muscle, or secretory cell) across a synapse.	NM_001114512.1
KCNJ16	potassium inwardly-rectifying channel, subfamily J, member 16	-2.33	-1.14	-1.96	-2.65	0.58	-2.01	-0.32	-1.27	-2.65	synaptic transmission	The process of communication from a neuron to a target (neuron, muscle, or secretory cell) across a synapse.	NM_001076294.1
GNAI2	guanine nucleotide binding protein (G protein), alpha inhibiting activity polypeptide 2	-0.2	-1.57	-2.21	-3.04	-2.88	0	-1.15	-1.57	-3.04	synaptic transmission	The process of communication from a neuron to a target (neuron, muscle, or secretory cell) across a synapse.	NM_001101040.1
TACR3	tachykinin receptor 3	-0.08	-0.92	-3.07	-0.52	-0.92	-2.41	-2.6	-1.97	-3.07	synaptic transmission	The process of communication from a neuron to a target (neuron, muscle, or secretory cell) across a synapse.	NM_001192333.1
HTR6	5-hydroxytryptamine (serotonin) receptor 6	-1.35	-2.72	-0.96	-3.08	-1.17	-0.69	-0.63	-0.68	-3.08	synaptic transmission	The process of communication from a neuron to a target (neuron, muscle, or secretory cell) across a synapse.	NM_001205717.1
KCNK13	potassium channel, subfamily K, member 13	-1.09	3.72	1.6	0	0.37	1.36	1.43	0.79	3.72	synaptic transmission	The process of communication from a neuron to a target (neuron, muscle, or secretory cell) across a synapse.	XM_002691090.1
SYN1	synapsin I	0	1.43	2.91	1.47	0.67	2.86	1.51	1.58	2.91	synaptic transmission	The process of communication from a neuron to a target (neuron, muscle, or secretory cell) across a synapse.	XM_003588170.1-2
AP2A1	adaptor protein complex AP-2, alpha 1 subunit	-0.54	0	0	-0.71	0	2.69	1.58	0	2.69	synaptic transmission	The process of communication from a neuron to a target (neuron, muscle, or secretory cell) across a synapse.	NM_001191440.1
CAMK2D	calcium/calmodulin-dependent protein kinase (CaM kinase) II delta	1.03	2.1	2.45	1.51	2.64	0.94	2.32	2.21	2.64	synaptic transmission	The process of communication from a neuron to a target (neuron, muscle, or secretory cell) across a synapse.	NM_001046333.1
ADCY7	adenylate cyclase 7	0.19	0.18	0	0	-1.08	2.54	0.67	0	2.54	synaptic transmission	The process of communication from a neuron to a target (neuron, muscle, or secretory cell) across a synapse.	NM_174230.2
PRKCA	protein kinase C, alpha	0	0.76	0.24	0.96	1.73	2.49	1.43	1.07	2.49	synaptic transmission	The process of communication from a neuron to a target (neuron, muscle, or secretory cell) across a synapse.	NM_174435.1
EXOC4	exocyst complex component 4	0.35	1.62	1.8	2.3	2.07	1.51	2.33	1.52	2.33	synaptic transmission	The process of communication from a neuron to a target (neuron, muscle, or secretory cell) across a synapse.	NM_001102207.1
KCNQ5	potassium voltage-gated channel, subfamily Q, member 5	1.01	0.31	1.9	1.86	1.33	2.28	1.96	1.48	2.28	synaptic transmission	The process of communication from a neuron to a target (neuron, muscle, or secretory cell) across a synapse.	XM_002690016.2
AKAP5	A kinase (PRKA) anchor protein 5	0.23	-2.26	-0.61	-1.93	-0.71	-1.76	-1.18	-0.95	-2.26	synaptic transmission	The process of communication from a neuron to a target (neuron, muscle, or secretory cell) across a synapse.	NM_174236.1
GABARAP	gamma-aminobutyric acid receptor associated protein	0	-0.56	-1.45	-1.6	-2.37	-0.85	-1.27	-0.85	-2.37	synaptic transmission	The process of communication from a neuron to a target (neuron, muscle, or secretory cell) across a synapse.	NM_001034048.1
MAOA	monoamine oxidase A (EC:1.4.3.4)	-2.5	-1.75	-1.08	-0.8	-1.79	-1.9	-1.04	-1.92	-2.5	synaptic transmission	The process of communication from a neuron to a target (neuron, muscle, or secretory cell) across a synapse.	NM_181014.2
GNG10	guanine nucleotide binding protein (G protein), gamma 10	-0.51	0	-1.13	-2.5	-0.51	-1.02	-0.57	-0.02	-2.5	synaptic transmission	The process of communication from a neuron to a target (neuron, muscle, or secretory cell) across a synapse.	NM_001114512.1
KCNJ16	potassium inwardly-rectifying channel, subfamily J, member 16	-2.33	-1.14	-1.96	-2.65	0.58	-2.01	-0.32	-1.27	-2.65	synaptic transmission	The process of communication from a neuron to a target (neuron, muscle, or secretory cell) across a synapse.	NM_001076294.1
GNAI2	guanine nucleotide binding protein (G protein), alpha inhibiting activity polypeptide 2	-0.2	-1.57	-2.21	-3.04	-2.88	0	-1.15	-1.57	-3.04	synaptic transmission	The process of communication from a neuron to a target (neuron, muscle, or secretory cell) across a synapse.	NM_001101040.1
TACR3	tachykinin receptor 3	-0.08	-0.92	-3.07	-0.52	-0.92	-2.41	-2.6	-1.97	-3.07	synaptic transmission	The process of communication from a neuron to a target (neuron, muscle, or secretory cell) across a synapse.	NM_001192333.1
HTR6	5-hydroxytryptamine (serotonin) receptor 6	-1.35	-2.72	-0.96	-3.08	-1.17	-0.69	-0.63	-0.68	-3.08	synaptic transmission	The process of communication from a neuron to a target (neuron, muscle, or secretory cell) across a synapse.	NM_001205717.1
GPHN	gephyrin	3.14	1.42	1.27	2.57	1.52	0	0.13	0	3.14	synapse organization	A process that is carried out at the cellular level which results in the assembly, arrangement of constituent parts, or disassembly of a synapse, the junction between a neuron and a target (neuron, muscle, or secretory cell).	XM_003586591.1
CADM1	cell adhesion molecule 1	-1.49	3.38	1.71	-1.33	-1.31	1.4	1.6	1.49	3.38	synapse assembly	The aggregation, arrangement and bonding together of a set of components to form a synapse.	NM_001038558.1
GPM6A		0	-2.29	0	0	-1.38	-0.24	0	0	-2.29	synapse assembly	The aggregation, arrangement and bonding together of a set of components to form a synapse.	NM_001075309.1-2
SLC23A2	solute carrier family 23 (nucleobase transporters), member 2	0	2.3	2.5	2.8	2.01	2.2	2.4	2.88	2.88	symporter activity	Enables the active transport of a solute across a membrane by a mechanism whereby two or more species are transported together in the same direction in a tightly coupled process not directly linked to a form of energy other than chemiosmotic energy.	NM_001205430.1
SLC5A2	solute carrier family 5 (sodium/glucose cotransporter), member 2	1.07	1.06	2.77	2.3	0.93	2.26	0.52	1.17	2.77	symporter activity	Enables the active transport of a solute across a membrane by a mechanism whereby two or more species are transported together in the same direction in a tightly coupled process not directly linked to a form of energy other than chemiosmotic energy.	NM_203360.1
SLC25A3	solute carrier family 25 (mitochondrial carrier, phosphate carrier), member 3	0	0	-1.08	-2.27	-0.1	-1.61	-0.96	-1.19	-2.27	symporter activity	Enables the active transport of a solute across a membrane by a mechanism whereby two or more species are transported together in the same direction in a tightly coupled process not directly linked to a form of energy other than chemiosmotic energy.	NM_174657.2
SLC16A7	solute carrier family 16, member 7 (monocarboxylic acid transporter 2)	-0.87	-3.15	-2.41	-0.41	-0.84	-1.53	-2.11	-1.98	-3.15	symporter activity	Enables the active transport of a solute across a membrane by a mechanism whereby two or more species are transported together in the same direction in a tightly coupled process not directly linked to a form of energy other than chemiosmotic energy.	NM_001076336.2
SLC16A3	solute carrier family 16, member 3 (monocarboxylic acid transporter 4)	-2.29	-1.39	-1.89	-5.71	-2.01	-0.21	0	-4.13	-5.71	symporter activity	Enables the active transport of a solute across a membrane by a mechanism whereby two or more species are transported together in the same direction in a tightly coupled process not directly linked to a form of energy other than chemiosmotic energy.	NM_001109980.1
SOD1	superoxide dismutase 1, soluble (amyotrophic lateral sclerosis 1 (adult))	0	-1.19	-2.2	-2.25	-1.86	-1.16	-1.53	-1.95	-2.25	superoxide metabolic process	The chemical reactions and pathways involving superoxide, the superoxide anion O2- (superoxide free radical), or any compound containing this species.	NM_174615.2
SOD1	superoxide dismutase 1, soluble (amyotrophic lateral sclerosis 1 (adult))	0	-1.19	-2.2	-2.25	-1.86	-1.16	-1.53	-1.95	-2.25	superoxide dismutase activity	Catalysis of the reaction: 2 superoxide + 2 H+ = O2 + hydrogen peroxide.	NM_174615.2
SOD1	superoxide dismutase 1, soluble (amyotrophic lateral sclerosis 1 (adult))	0	-1.19	-2.2	-2.25	-1.86	-1.16	-1.53	-1.95	-2.25	superoxide anion generation	The enzymatic generation of superoxide, the superoxide anion O2- (superoxide free radical), or any compound containing this species, by a cell in response to environmental stress, thereby mediating the activation of various stress-inducible signaling pathways.	NM_174615.2
ACP5	acid phosphatase 5, tartrate resistant	-0.12	-1.69	-2.46	-1.97	-1.73	-0.87	-1.95	-2.31	-2.46	superoxide anion generation	The enzymatic generation of superoxide, the superoxide anion O2- (superoxide free radical), or any compound containing this species, by a cell in response to environmental stress, thereby mediating the activation of various stress-inducible signaling pathways.	XM_002688849.2
TST	thiosulfate sulfurtransferase (rhodanese) (EC:2.8.1.1)	-0.33	-1.67	-1.13	-1.16	-2.24	1.57	-0.48	0.07	-2.24	sulfurtransferase activity	Catalysis of the transfer of sulfur atoms from one compound (donor) to another (acceptor).	NM_177489.2
PIGN	phosphatidylinositol glycan anchor biosynthesis, class N	0	1.41	1.04	1.56	1.36	1.8	2.39	0.89	2.39	sulfuric ester hydrolase activity	Catalysis of the reaction: RSO-R' + H2O = RSOOH + R'H. This reaction is the hydrolysis of any sulfuric ester bond, any ester formed from sulfuric acid, O=SO(OH)2.	NM_001192606.1
GALNS	galactosamine (N-acetyl)-6-sulfate sulfatase (Morquio syndrome, mucopolysaccharidosis type IVA)	0	-1.76	-1.61	-0.66	-2.31	0	-1.14	-0.64	-2.31	sulfuric ester hydrolase activity	Catalysis of the reaction: RSO-R' + H2O = RSOOH + R'H. This reaction is the hydrolysis of any sulfuric ester bond, any ester formed from sulfuric acid, O=SO(OH)2.	NM_001206329.1
ABCC1	ATP-binding cassette, sub-family C (CFTR/MRP), member 1	0	0.26	0	0	0	2.38	1.18	0.41	2.38	sulfur compound transport	The directed movement of compounds that contain sulfur, out of or within a cell, or between cells, by means of some agent such as a transporter or pore.	NM_174223.1
ABCC1	ATP-binding cassette, sub-family C (CFTR/MRP), member 1	0	0.26	0	0	0	2.38	1.18	0.41	2.38	sulfur compound transmembrane transporter activity	Catalysis of the transfer of a sulfur compound from one side of the membrane to the other.	NM_174223.1
PAPSS2	3'-phosphoadenosine 5'-phosphosulfate synthase 2	-1.96	2.69	1.38	1.11	0	1.29	1.67	1.68	2.69	sulfur compound metabolic process	The chemical reactions and pathways involving the nonmetallic element sulfur or compounds that contain sulfur, such as the amino acids methionine and cysteine or the tripeptide glutathione.	NM_001076075.1
TST	thiosulfate sulfurtransferase (rhodanese) (EC:2.8.1.1)	-0.33	-1.67	-1.13	-1.16	-2.24	1.57	-0.48	0.07	-2.24	sulfur compound metabolic process	The chemical reactions and pathways involving the nonmetallic element sulfur or compounds that contain sulfur, such as the amino acids methionine and cysteine or the tripeptide glutathione.	NM_177489.2
MAT2B	methionine adenosyltransferase II, beta	0	0	-0.55	-1.44	-1.57	-2.49	-1.5	-1.91	-2.49	sulfur compound biosynthetic process	The chemical reactions and pathways resulting in the formation of compounds that contain sulfur, such as the amino acids methionine and cysteine or the tripeptide glutathione.	NM_001046526.1
SLC38A7	solute carrier family 38, member 7	0.2	-1.42	-0.58	-0.8	-0.55	1.21	-2.53	-0.49	-2.53	sulfur amino acid transport	The directed movement of amino acids containing sulfur (cystine, methionine and their derivatives) into, out of or within a cell, or between cells, by means of some agent such as a transporter or pore.	NM_001100355.1
SLC7A11	solute carrier family 7 (cationic amino acid transporter, y+ system), member 11	-1.46	-1.51	-2.34	0	-0.17	-1.38	0	-2.03	-2.34	sulfur amino acid transmembrane transporter activity	Catalysis of the transfer of sulfur amino acids from one side of a membrane to the other. Sulphur amino acids contain sulfur in the form of cystine, methionine or their derivatives.	XM_002694373.1
SLC38A7	solute carrier family 38, member 7	0.2	-1.42	-0.58	-0.8	-0.55	1.21	-2.53	-0.49	-2.53	sulfur amino acid transmembrane transporter activity	Catalysis of the transfer of sulfur amino acids from one side of a membrane to the other. Sulphur amino acids contain sulfur in the form of cystine, methionine or their derivatives.	NM_001100355.1
TST	thiosulfate sulfurtransferase (rhodanese) (EC:2.8.1.1)	-0.33	-1.67	-1.13	-1.16	-2.24	1.57	-0.48	0.07	-2.24	sulfur amino acid metabolic process	The chemical reactions and pathways involving amino acids containing sulfur, comprising cysteine, homocysteine, methionine and selenocysteine.	NM_177489.2
MAT2B	methionine adenosyltransferase II, beta	0	0	-0.55	-1.44	-1.57	-2.49	-1.5	-1.91	-2.49	sulfur amino acid metabolic process	The chemical reactions and pathways involving amino acids containing sulfur, comprising cysteine, homocysteine, methionine and selenocysteine.	NM_001046526.1
TST	thiosulfate sulfurtransferase (rhodanese) (EC:2.8.1.1)	-0.33	-1.67	-1.13	-1.16	-2.24	1.57	-0.48	0.07	-2.24	sulfur amino acid catabolic process	The chemical reactions and pathways resulting in the breakdown of amino acids containing sulfur, comprising cysteine, methionine and selenocysteine.	NM_177489.2
UST	uronyl-2-sulfotransferase	1.23	1.59	3.08	4.11	2.26	1.51	3.01	2.5	4.11	sulfotransferase activity	Catalysis of the transfer of a sulfate group from 3'-phosphoadenosine 5'-phosphosulfate to the hydroxyl group of an acceptor, producing the sulfated derivative and 3'-phosphoadenosine 5'-phosphate.	NM_001206826.1
SLC26A10		0.99	1.71	1.09	1.25	2.35	2.17	1.76	1.08	2.35	sulfate transport	The directed movement of sulfate into, out of or within a cell, or between cells, by means of some agent such as a transporter or pore.	XM_003586092.1
SLC26A10		0.99	1.71	1.09	1.25	2.35	2.17	1.76	1.08	2.35	sulfate transmembrane transporter activity	Catalysis of the transfer of sulfate ions, SO4(2-), from one side of a membrane to the other.	XM_003586092.1
PFKFB3	6-phosphofructo-2-kinase/fructose-2,6-biphosphatase 3	0	0	-1.85	-2.64	-0.92	0	-1.22	0	-2.64	sugar-phosphatase activity	Catalysis of the reaction: sugar phosphate + H2O = sugar + phosphate.	NM_001077837.1
PHF21A		0	1.48	1.47	1.1	1.94	1.02	2.91	1.65	2.91	suckling behavior	Specific behavior of a newborn or infant mammal that results in the derivation of nourishment from the breast.	NM_001206197.1
PEX13	peroxisomal biogenesis factor 13	1.21	1.07	1.38	-0.03	2.6	-1.68	1.15	0	2.6	suckling behavior	Specific behavior of a newborn or infant mammal that results in the derivation of nourishment from the breast.	NM_001076212.1
UBE2Q1	ubiquitin-conjugating enzyme E2Q family member 1	-0.22	-1.36	-1.56	-2.67	-2.42	-1.07	-1.53	-0.79	-2.67	suckling behavior	Specific behavior of a newborn or infant mammal that results in the derivation of nourishment from the breast.	NM_001206320.1
DACH1	dachshund 1 (Drosophila)	-3.03	-1.56	-1.57	-2.01	-1.33	-1.32	-1.87	-1.82	-3.03	suckling behavior	Specific behavior of a newborn or infant mammal that results in the derivation of nourishment from the breast.	XM_002691884.2
SUCLG2	succinate-CoA ligase, GDP-forming, beta subunit	0	2.01	2.16	1.23	2.44	0.11	2.13	0.92	2.44	succinyl-CoA metabolic process	The chemical reactions and pathways involving succinyl-CoA, a compound composed of the monovalent acyl group 3-carboxypropanoyl, derived from succinic acid by loss of one OH group, linked to coenzyme A.	NM_001034639.1
SUCLG2	succinate-CoA ligase, GDP-forming, beta subunit	0	2.01	2.16	1.23	2.44	0.11	2.13	0.92	2.44	succinate metabolic process	The chemical reactions and pathways involving succinate, also known as butanedioate or ethane dicarboxylate, the dianion of succinic acid. Succinate is an important intermediate in metabolism and a component of the TCA cycle.	NM_001034639.1
STAT5A	signal transducer and activator of transcription 5A	0	0.34	0	0	0	2.3	1.23	0	2.3	succinate metabolic process	The chemical reactions and pathways involving succinate, also known as butanedioate or ethane dicarboxylate, the dianion of succinic acid. Succinate is an important intermediate in metabolism and a component of the TCA cycle.	NM_001012673.1
SLC38A7	solute carrier family 38, member 7	0.2	-1.42	-0.58	-0.8	-0.55	1.21	-2.53	-0.49	-2.53	substrate-specific transmembrane transporter activity	Enables the transfer of a specific substance or group of related substances from one side of a membrane to the other.	NM_001100355.1
FNDC3B		-0.6	2.66	1.13	0	1.52	0	0.92	0.81	2.66	substrate adhesion-dependent cell spreading	The morphogenetic process that results in flattening of a cell as a consequence of its adhesion to a substrate.	NM_001206211.1
KANK1	KN motif and ankyrin repeat domains 1	-0.25	-2.24	0	0	0	-0.35	-0.49	0	-2.24	substrate adhesion-dependent cell spreading	The morphogenetic process that results in flattening of a cell as a consequence of its adhesion to a substrate.	XM_002689629.2
PXN	paxillin	-1.34	-1.71	-1.89	-1.29	-3.44	-0.01	0.04	-1.07	-3.44	substrate adhesion-dependent cell spreading	The morphogenetic process that results in flattening of a cell as a consequence of its adhesion to a substrate.	XM_002694523.2
GNB4	guanine nucleotide binding protein (G protein), beta 4	0	3.92	-1.26	0	-1.35	-2.1	-0.88	-0.9	3.92	substantia nigra development	The progression of the substantia nigra over time from its initial formation until its mature state. The substantia nigra is the layer of gray substance that separates the posterior parts of the cerebral peduncles (tegmentum mesencephali) from the anterior parts; it normally includes a posterior compact part with many pigmented cells (pars compacta) and an anterior reticular part whose cells cont…	NM_001099033.1
MAPKAP1	mitogen-activated protein kinase associated protein 1	1.16	1.59	1.67	1.62	1.54	1.92	2.79	1.93	2.79	substantia nigra development	The progression of the substantia nigra over time from its initial formation until its mature state. The substantia nigra is the layer of gray substance that separates the posterior parts of the cerebral peduncles (tegmentum mesencephali) from the anterior parts; it normally includes a posterior compact part with many pigmented cells (pars compacta) and an anterior reticular part whose cells cont…	NM_001081603.1
LDHA	lactate dehydrogenase A	0	-0.89	-0.18	-0.89	-1.45	-2.79	-1.03	-0.24	-2.79	substantia nigra development	The progression of the substantia nigra over time from its initial formation until its mature state. The substantia nigra is the layer of gray substance that separates the posterior parts of the cerebral peduncles (tegmentum mesencephali) from the anterior parts; it normally includes a posterior compact part with many pigmented cells (pars compacta) and an anterior reticular part whose cells cont…	NM_174099.2
COX6B1	cytochrome c oxidase subunit Vib polypeptide 1 (ubiquitous)	0	-1.94	-1.95	-1.42	-2.94	-1.06	-1.95	-1.67	-2.94	substantia nigra development	The progression of the substantia nigra over time from its initial formation until its mature state. The substantia nigra is the layer of gray substance that separates the posterior parts of the cerebral peduncles (tegmentum mesencephali) from the anterior parts; it normally includes a posterior compact part with many pigmented cells (pars compacta) and an anterior reticular part whose cells cont…	NM_176675.3
DYNLL1		-0.7	-1.21	-2.17	-2.99	-1.47	-2.84	-2.8	-1.46	-2.99	substantia nigra development	The progression of the substantia nigra over time from its initial formation until its mature state. The substantia nigra is the layer of gray substance that separates the posterior parts of the cerebral peduncles (tegmentum mesencephali) from the anterior parts; it normally includes a posterior compact part with many pigmented cells (pars compacta) and an anterior reticular part whose cells cont…	NM_001003901.1
ERCC4	excision repair cross-complementing rodent repair deficiency, complementation group 4	1.5	3.14	0.45	0.13	1.48	1.91	1.48	0	3.14	structure-specific DNA binding	Interacting selectively and non-covalently with DNA of a specific structure or configuration e.g. triplex DNA binding or bent DNA binding.	NM_001205360.1
ZBP1	Z-DNA binding protein 1	2.28	0	0	0	0	0	-1.69	-0.66	2.28	structure-specific DNA binding	Interacting selectively and non-covalently with DNA of a specific structure or configuration e.g. triplex DNA binding or bent DNA binding.	XM_002692270.1
NUMA1	nuclear mitotic apparatus protein 1	2.07	0.77	0.21	1.93	-2.72	2.86	2.26	1.39	2.86	structural molecule activity	The action of a molecule that contributes to the structural integrity of a complex or assembly within or outside a cell.	NM_001205746.1
ADD1	adducin 1 (alpha)	0.29	0.84	1.7	0.36	1.09	1.7	2.32	1.59	2.32	structural molecule activity	The action of a molecule that contributes to the structural integrity of a complex or assembly within or outside a cell.	NM_001205999.1
TUBA1A	tubulin, alpha 1a	0	-1.45	-2.37	-2.32	-1.51	-1.82	-2.37	-1.71	-2.37	structural molecule activity	The action of a molecule that contributes to the structural integrity of a complex or assembly within or outside a cell.	NM_001166505.1
TUBA1B	tubulin, alpha 1b	0	-0.85	-2.38	-2.45	-1.34	-1.74	-2.54	-1.7	-2.54	structural molecule activity	The action of a molecule that contributes to the structural integrity of a complex or assembly within or outside a cell.	NM_001114856.1
MOSPD3	motile sperm domain containing 3	-1.4	-1.13	-0.74	-2.48	-3.25	-1.2	-1.87	0	-3.25	structural molecule activity	The action of a molecule that contributes to the structural integrity of a complex or assembly within or outside a cell.	NM_001034265.1
ISCA1	iron-sulfur cluster assembly 1 homolog (S. cerevisiae)	-0.26	-1.72	-2	-3.86	-1.51	-2.06	-1.22	-1.17	-3.86	structural molecule activity	The action of a molecule that contributes to the structural integrity of a complex or assembly within or outside a cell.	NM_001034470.1
ANXA1	annexin A1	-1.16	-1.34	-1.65	-2.12	-1.59	-3.95	-1.16	-1.8	-3.95	structural molecule activity	The action of a molecule that contributes to the structural integrity of a complex or assembly within or outside a cell.	NM_175784.3
KRBA2	KRAB-A domain containing 2	2.17	1.48	0	0.01	2.02	3.39	1.85	3.23	3.39	structural constituent of ribosome	The action of a molecule that contributes to the structural integrity of the ribosome.	XM_002695875.1
MRPL15	mitochondrial ribosomal protein L15	-0.43	-2.24	-1.31	-0.6	-1.51	-1.72	-1.48	-1.61	-2.24	structural constituent of ribosome	The action of a molecule that contributes to the structural integrity of the ribosome.	NM_001075445.1
RPL10	ribosomal protein L10	0	-1.75	-2.3	-2	-2.08	-1.85	-2.19	-0.61	-2.3	structural constituent of ribosome	The action of a molecule that contributes to the structural integrity of the ribosome.	NM_174760.2
MRPS17	mitochondrial ribosomal protein S17	-1.46	-2.31	-2.4	-2.2	-1.35	-1.67	-2.1	-2.41	-2.41	structural constituent of ribosome	The action of a molecule that contributes to the structural integrity of the ribosome.	NM_001024500.1
LOC100297522	60S ribosomal protein L38-like	0	-1.2	-2.07	-1.58	-2.19	-0.68	-2.48	-1.52	-2.48	structural constituent of ribosome	The action of a molecule that contributes to the structural integrity of the ribosome.	XM_003585703.1
RPS2	ribosomal protein S2	0	-1.09	-2.41	-1.33	-2.03	-1.29	-2.49	-1.46	-2.49	structural constituent of ribosome	The action of a molecule that contributes to the structural integrity of the ribosome.	NM_001033613.1
RPS5	ribosomal protein S5	-0.37	-1.52	-2.44	-1.89	-2.52	-0.56	-2.38	-1.95	-2.52	structural constituent of ribosome	The action of a molecule that contributes to the structural integrity of the ribosome.	NM_001015531.1
RPL6	ribosomal protein L6	0	-1.77	-2.54	-1.9	-1.94	-1.61	-2.42	-1.31	-2.54	structural constituent of ribosome	The action of a molecule that contributes to the structural integrity of the ribosome.	NM_001031756.1
LOC506989		-0.45	-2.55	-2.35	0	-1.84	-1.24	-2.35	-1.83	-2.55	structural constituent of ribosome	The action of a molecule that contributes to the structural integrity of the ribosome.	NM_001075293.1
MRPS23	mitochondrial ribosomal protein S23	-1.06	-1.4	-1.09	-0.2	-2.57	-0.28	-0.95	-0.92	-2.57	structural constituent of ribosome	The action of a molecule that contributes to the structural integrity of the ribosome.	NM_001046192.1
RPS18	ribosomal protein S18	0	-0.92	-2.64	-1.64	-2.03	0	-1.55	-1.07	-2.64	structural constituent of ribosome	The action of a molecule that contributes to the structural integrity of the ribosome.	NM_001033614.1
RPL39	ribosomal protein L39	-2.07	-0.38	-2.68	-2.44	-2.58	-1.16	-2.18	-1.86	-2.68	structural constituent of ribosome	The action of a molecule that contributes to the structural integrity of the ribosome.	NM_001105455.1
RPS14	ribosomal protein S14	0	-1.42	-2.69	-1.32	-2.16	0	-1.71	-1.62	-2.69	structural constituent of ribosome	The action of a molecule that contributes to the structural integrity of the ribosome.	NM_001077830.1
RPL14	ribosomal protein L14	0	-2.06	-2.74	-2.06	-1.38	-0.74	-2.21	-1.06	-2.74	structural constituent of ribosome	The action of a molecule that contributes to the structural integrity of the ribosome.	NM_001034674.1
RPL9	ribosomal protein L9	0	-1.13	-2.71	-1.92	-1.44	-1.18	-2.78	-0.79	-2.78	structural constituent of ribosome	The action of a molecule that contributes to the structural integrity of the ribosome.	NM_001024469.2
RPS15	ribosomal protein S15	0	-1.68	-2.49	-1.9	-2.14	-0.5	-2.78	-2.26	-2.78	structural constituent of ribosome	The action of a molecule that contributes to the structural integrity of the ribosome.	NM_001024541.1
RPL29	ribosomal protein L29	0	-0.61	-2.21	0	-2.78	0	-2.33	-1.81	-2.78	structural constituent of ribosome	The action of a molecule that contributes to the structural integrity of the ribosome.	NM_001014862.2
RPL28	ribosomal protein L28	0	-1.61	-1.85	-1.96	-2.87	0	-1.54	-1.44	-2.87	structural constituent of ribosome	The action of a molecule that contributes to the structural integrity of the ribosome.	NM_001035503.1
RPS6	ribosomal protein S6	0	-1.87	-2.89	-2.5	-2.12	-1.81	-2.49	-0.19	-2.89	structural constituent of ribosome	The action of a molecule that contributes to the structural integrity of the ribosome.	XM_003586371.1
RPL36AL	ribosomal protein L36a-like	0	-1.52	-2.92	-2.79	-2.68	-1.82	-2.65	-2.38	-2.92	structural constituent of ribosome	The action of a molecule that contributes to the structural integrity of the ribosome.	NM_001079508.1
RPL8	ribosomal protein L8	0	-1.69	-2.67	-2.16	-2.93	-0.31	-2.7	-2.07	-2.93	structural constituent of ribosome	The action of a molecule that contributes to the structural integrity of the ribosome.	NM_001034625.1
RPL10A	ribosomal protein L10A	0	-1.69	-2.93	-2.39	-1.72	-1.19	-1.96	-0.79	-2.93	structural constituent of ribosome	The action of a molecule that contributes to the structural integrity of the ribosome.	NM_001015647.1
RPS19	ribosomal protein S19	-1.17	-1.41	-2.97	-2.45	-1.86	0	-1.89	-2.61	-2.97	structural constituent of ribosome	The action of a molecule that contributes to the structural integrity of the ribosome.	NM_001037467.1
RPS11	ribosomal protein S11	0	-1.36	-2.98	-1.79	-2.48	-0.86	-2.2	-0.33	-2.98	structural constituent of ribosome	The action of a molecule that contributes to the structural integrity of the ribosome.	NM_001024568.1
RPS10	ribosomal protein S10	-0.49	-2.12	-2.98	-2.5	-2.19	-0.49	-2.89	-2.49	-2.98	structural constituent of ribosome	The action of a molecule that contributes to the structural integrity of the ribosome.	NM_001034716.1
RPL13	ribosomal protein L13	0	-1.68	-2.93	-2.79	-1.7	-1.03	-3.02	-1.62	-3.02	structural constituent of ribosome	The action of a molecule that contributes to the structural integrity of the ribosome.	NM_001015543.1
MRPL52	mitochondrial ribosomal protein L52	-1.54	-2.16	-2.72	-3.06	-1.56	-1.37	-1.42	-1.07	-3.06	structural constituent of ribosome	The action of a molecule that contributes to the structural integrity of the ribosome.	NM_001110180.1
RPL12	ribosomal protein L12	0	-2.11	-2.95	-3.11	-1.17	-1.35	-2.55	-0.77	-3.11	structural constituent of ribosome	The action of a molecule that contributes to the structural integrity of the ribosome.	NM_205797.1
RPS26	ribosomal protein S26	-0.55	-1.22	-3.13	-2.62	-1.4	-1.03	-2.29	-1.86	-3.13	structural constituent of ribosome	The action of a molecule that contributes to the structural integrity of the ribosome.	NM_001015561.2
RPL27	ribosomal protein L27	0	-2.49	-3.13	-3.09	-2.07	-1.7	-2.83	-2.38	-3.13	structural constituent of ribosome	The action of a molecule that contributes to the structural integrity of the ribosome.	NM_001034051.1
RPLP2	ribosomal protein, large, P2	0	-1.79	-2.89	-2.78	-1.75	-1.28	-3.14	-2	-3.14	structural constituent of ribosome	The action of a molecule that contributes to the structural integrity of the ribosome.	NM_174788.3
RPS16	ribosomal protein S16	-0.29	-1.8	-3.01	-2.44	-2.4	-1.54	-3.15	-2.03	-3.15	structural constituent of ribosome	The action of a molecule that contributes to the structural integrity of the ribosome.	NM_001033624.1
RPL13A	ribosomal protein L13a	-0.37	-1.75	-3.15	-2.84	-2.63	-0.75	-2.65	-2.44	-3.15	structural constituent of ribosome	The action of a molecule that contributes to the structural integrity of the ribosome.	NM_001076998.1
RPL35	ribosomal protein L35	0	-2.06	-2.92	-3.19	-2.17	-0.46	-2.92	-2.91	-3.19	structural constituent of ribosome	The action of a molecule that contributes to the structural integrity of the ribosome.	NM_001034495.1
RPL37A	ribosomal protein L37a	0	-1.66	-2.89	-2.82	-2.08	-1.2	-3.25	-2.79	-3.25	structural constituent of ribosome	The action of a molecule that contributes to the structural integrity of the ribosome.	NM_001035008.1
RPL35A	ribosomal protein L35a	0	-1.22	-3.26	-1.42	-2.27	-1.18	-2.61	-1.68	-3.26	structural constituent of ribosome	The action of a molecule that contributes to the structural integrity of the ribosome.	NM_001025321.2
RPL27A	ribosomal protein L27a	-0.45	-1.73	-3.11	-2.9	-2.14	-1.56	-3.28	-1.88	-3.28	structural constituent of ribosome	The action of a molecule that contributes to the structural integrity of the ribosome.	NM_001024471.1
RPS12	ribosomal protein S12	0	-1.77	-2.97	-2.99	-1.48	-1.64	-3.35	-2.07	-3.35	structural constituent of ribosome	The action of a molecule that contributes to the structural integrity of the ribosome.	NM_001014387.1
RPL17	ribosomal protein L17	-0.74	-1.92	-3.39	-3.28	-2.04	-1.17	-2.51	-2.05	-3.39	structural constituent of ribosome	The action of a molecule that contributes to the structural integrity of the ribosome.	NM_001034459.1
RPL31	ribosomal protein L31	-1.07	-2.18	-3.41	-3.3	-2.66	-2.39	-2.44	-2.72	-3.41	structural constituent of ribosome	The action of a molecule that contributes to the structural integrity of the ribosome.	NM_001025341.2
RPS21	ribosomal protein S21	0	-1.31	-3.41	-2.17	-1.75	-0.37	-2.54	-1.88	-3.41	structural constituent of ribosome	The action of a molecule that contributes to the structural integrity of the ribosome.	NM_001040581.1
RPL23	ribosomal protein L23	0	-1.58	-3.46	-2.95	-1.69	-1.32	-3.2	-2.33	-3.46	structural constituent of ribosome	The action of a molecule that contributes to the structural integrity of the ribosome.	NM_001035014.1
RPS3A	ribosomal protein S3A	-0.88	-1.83	-3.52	-3.05	-1.41	-1.22	-2.68	-2.21	-3.52	structural constituent of ribosome	The action of a molecule that contributes to the structural integrity of the ribosome.	NM_001034038.1
RPL3	ribosomal protein L3	0	-1.17	-2.08	-2.37	-3.53	-0.59	-2.12	-1.69	-3.53	structural constituent of ribosome	The action of a molecule that contributes to the structural integrity of the ribosome.	NM_174715.1
RPLP1	ribosomal protein, large, P1	-0.02	-1.48	-2.93	-3.53	-2.05	-1.41	-2.72	-2.56	-3.53	structural constituent of ribosome	The action of a molecule that contributes to the structural integrity of the ribosome.	NM_001025340.1
RPL4	ribosomal protein L4	-1.35	-1.99	-3.3	-3.37	-2.46	-1.3	-3.55	-2.01	-3.55	structural constituent of ribosome	The action of a molecule that contributes to the structural integrity of the ribosome.	NM_001014894.1
RPS27	ribosomal protein S27 (metallopanstimulin 1)	-0.62	-0.75	-1.88	-3.68	-1.56	-1.2	-1.37	-1.46	-3.68	structural constituent of ribosome	The action of a molecule that contributes to the structural integrity of the ribosome.	NR_024614.1
RPS7	ribosomal protein S7	0	-1.7	-3.66	-3	-2.65	-0.72	-3.68	-2.3	-3.68	structural constituent of ribosome	The action of a molecule that contributes to the structural integrity of the ribosome.	NM_001098874.1
RPLP0		-0.12	-1.9	-3.26	-3.68	-2.87	-1.5	-3	-3.04	-3.68	structural constituent of ribosome	The action of a molecule that contributes to the structural integrity of the ribosome.	NM_001012682.1
RPL21	ribosomal protein L21	0	-1.67	-3.42	-2.69	-2.95	-1.91	-3.69	-1.77	-3.69	structural constituent of ribosome	The action of a molecule that contributes to the structural integrity of the ribosome.	NM_001191412.1
RPS13	ribosomal protein S13	-0.49	-1.54	-3.74	-2.26	-1.84	-1.23	-2.61	-2.41	-3.74	structural constituent of ribosome	The action of a molecule that contributes to the structural integrity of the ribosome.	NM_001025342.2
RPL24	ribosomal protein L24	-0.26	-1.35	-2.82	-3.74	-2.77	-0.87	-2.14	-1.11	-3.74	structural constituent of ribosome	The action of a molecule that contributes to the structural integrity of the ribosome.	NM_174455.2
RPS23	ribosomal protein S23	0	-1.65	-3.61	-3.8	-1.87	-2.1	-3.33	-2.35	-3.8	structural constituent of ribosome	The action of a molecule that contributes to the structural integrity of the ribosome.	NM_001034690.1
RPL11	ribosomal protein L11	-0.36	-1.92	-3.82	-2.1	-2.06	-1.04	-3.57	-2.19	-3.82	structural constituent of ribosome	The action of a molecule that contributes to the structural integrity of the ribosome.	NM_001075581.1
RPL36	ribosomal protein L36	0	-1.55	-3.84	-2.29	-2.5	-0.08	-3.44	-2.61	-3.84	structural constituent of ribosome	The action of a molecule that contributes to the structural integrity of the ribosome.	NM_001078139.1
RPS4X	ribosomal protein S4, X-linked	-1.16	-2.18	-3.86	-3.83	-1.95	-1.79	-2.95	-2.21	-3.86	structural constituent of ribosome	The action of a molecule that contributes to the structural integrity of the ribosome.	NM_001035445.1
RPS17	ribosomal protein S17	-0.48	-2.33	-3.78	-2.77	-2.11	-2.27	-3.9	-2.69	-3.9	structural constituent of ribosome	The action of a molecule that contributes to the structural integrity of the ribosome.	NM_001099210.1
RPS24	ribosomal protein S24	0	-1.91	-4	-2.99	-1.82	-1.01	-3.15	-2.04	-4	structural constituent of ribosome	The action of a molecule that contributes to the structural integrity of the ribosome.	NM_001025339.1
RPL36A	ribosomal protein L36a	-0.03	-1.29	-4	-2.57	-2.53	-1.51	-2.62	-2.35	-4	structural constituent of ribosome	The action of a molecule that contributes to the structural integrity of the ribosome.	NM_001034316.1
RPL22L1	ribosomal protein L22-like 1	-1	-2.34	-1.96	-2.94	-2.92	-1.45	-4.05	-2.01	-4.05	structural constituent of ribosome	The action of a molecule that contributes to the structural integrity of the ribosome.	NM_001098131.1
RPL37	ribosomal protein L37	0	-1.94	-3.81	-3.72	-2.52	-1.21	-4.06	-2.25	-4.06	structural constituent of ribosome	The action of a molecule that contributes to the structural integrity of the ribosome.	NM_001078132.1
RPL5	ribosomal protein L5	0	-2.12	-4.1	-2.75	-1.4	-2.02	-1.91	-0.58	-4.1	structural constituent of ribosome	The action of a molecule that contributes to the structural integrity of the ribosome.	NM_001035306.1
RPS25	ribosomal protein S25	0	-2.41	-4.11	-3.46	-2.68	-2.16	-2.91	-1.82	-4.11	structural constituent of ribosome	The action of a molecule that contributes to the structural integrity of the ribosome.	NM_001025315.1
RPS28	ribosomal protein S28	-0.4	-1.74	-3.11	-4.15	-1.72	-1.67	-3.7	-2.47	-4.15	structural constituent of ribosome	The action of a molecule that contributes to the structural integrity of the ribosome.	NM_001025316.1
RPL19	ribosomal protein L19	0	-2.03	-4.15	-3.83	-2.69	-1.27	-3.38	-1.79	-4.15	structural constituent of ribosome	The action of a molecule that contributes to the structural integrity of the ribosome.	NM_001040516.1
RPS8	ribosomal protein S8	-0.99	-2.07	-3.21	-3.75	-1.98	-1.73	-4.26	-2.95	-4.26	structural constituent of ribosome	The action of a molecule that contributes to the structural integrity of the ribosome.	NM_001025317.1
RPL26	ribosomal protein L26	0	-1.58	-4.37	-3.61	-2.53	-1.33	-2.76	-1.96	-4.37	structural constituent of ribosome	The action of a molecule that contributes to the structural integrity of the ribosome.	NM_001015512.2
RPL34	ribosomal protein L34	-0.68	-2.02	-4.46	-3.64	-2.52	-1.91	-3.59	-2.4	-4.46	structural constituent of ribosome	The action of a molecule that contributes to the structural integrity of the ribosome.	NM_001206221.1
RPS27A	ribosomal protein S27a	0	-1.86	-4.52	-3.02	-1.47	-1.4	-3.57	-2.69	-4.52	structural constituent of ribosome	The action of a molecule that contributes to the structural integrity of the ribosome.	NM_174778.1
RPS20	ribosomal protein S20	-0.01	-2.03	-4.58	-2.81	-1.85	-1.49	-3.85	-2.73	-4.58	structural constituent of ribosome	The action of a molecule that contributes to the structural integrity of the ribosome.	NM_001034438.1
RPL32	ribosomal protein L32	0	-1.77	-3.01	-3.03	-2.99	-1.51	-4.76	-1.56	-4.76	structural constituent of ribosome	The action of a molecule that contributes to the structural integrity of the ribosome.	NM_001034783.1
FAU	Finkel-Biskis-Reilly murine sarcoma virus (FBR-MuSV) ubiquitously expressed	0	-1.98	-4.77	-1.88	-1.58	-1.77	-4.1	-1.96	-4.77	structural constituent of ribosome	The action of a molecule that contributes to the structural integrity of the ribosome.	NM_174731.3
RPL7A	ribosomal protein L7a	-1.55	-2.16	-2.64	-4.81	-1.75	-0.99	-3.15	-2.05	-4.81	structural constituent of ribosome	The action of a molecule that contributes to the structural integrity of the ribosome.	NM_001040520.1
RPS15A	ribosomal protein S15a	-1.38	-4.84	-5.2	-4.14	-2.53	-1.9	-2.54	-2.3	-5.2	structural constituent of ribosome	The action of a molecule that contributes to the structural integrity of the ribosome.	NM_001037443.1
TCAP	titin-cap (telethonin)	0	-2.28	-1.27	-0.92	-1.72	0	0.1	0	-2.28	structural constituent of muscle	The action of a molecule that contributes to the structural integrity of a muscle fiber.	NM_001014915.1
MYL6	myosin, light chain 6, alkali, smooth muscle and non-muscle	0	-1.57	-2.69	-0.5	-1.77	-1	-4.06	-0.97	-4.06	structural constituent of muscle	The action of a molecule that contributes to the structural integrity of a muscle fiber.	NM_175780.1
TUBA1A	tubulin, alpha 1a	0	-1.45	-2.37	-2.32	-1.51	-1.82	-2.37	-1.71	-2.37	structural constituent of cytoskeleton	The action of a molecule that contributes to the structural integrity of a cytoskeletal structure.	NM_001166505.1
TUBA1B	tubulin, alpha 1b	0	-0.85	-2.38	-2.45	-1.34	-1.74	-2.54	-1.7	-2.54	structural constituent of cytoskeleton	The action of a molecule that contributes to the structural integrity of a cytoskeletal structure.	NM_001114856.1
TUBB2B	tubulin, beta 2B	0	-0.36	-0.77	-0.74	-2.54	0	-1.11	-0.27	-2.54	structural constituent of cytoskeleton	The action of a molecule that contributes to the structural integrity of a cytoskeletal structure.	NM_001046549.1
TUBA3E	tubulin, alpha 3e	0.54	-1.73	-0.84	-2.3	-1.21	0.09	-1.87	-2.6	-2.6	structural constituent of cytoskeleton	The action of a molecule that contributes to the structural integrity of a cytoskeletal structure.	NM_001038163.1
ACTG1	actin, gamma 1	0	-1.34	-2.65	-1.94	-0.86	-1.05	-2.04	-0.64	-2.65	structural constituent of cytoskeleton	The action of a molecule that contributes to the structural integrity of a cytoskeletal structure.	NM_001033618.1
ARPC1B	actin related protein 2/3 complex, subunit 1B, 41kDa	0	-0.97	-2.12	-2.88	-2.67	-0.78	-1.68	-1.47	-2.88	structural constituent of cytoskeleton	The action of a molecule that contributes to the structural integrity of a cytoskeletal structure.	NM_001014844.2
BCL11B	B-cell leukemia/lymphoma 11B	0.72	-2.12	0.46	0	1.44	3.1	1.46	1.31	3.1	striatum development	The progression of the striatum over time from its initial formation until its mature state. The striatum is a region of the forebrain consisting of the caudate nucleus, putamen and fundus striati.	XM_002696767.2
ARHGEF11	Rho guanine nucleotide exchange factor (GEF) 11	-0.87	0	-1.46	-2.24	-2.01	0	0.7	-1.45	-2.24	striated muscle contraction	A process in which force is generated within striated muscle tissue, resulting in the shortening of the muscle. Force generation involves a chemo-mechanical energy conversion step that is carried out by the actin/myosin complex activity, which generates force through ATP hydrolysis. Striated muscle is a type of muscle in which the repeating units (sarcomeres) of the contractile myofibrils are arr…	XM_002686007.2
GAA	glucosidase, alpha; acid (Pompe disease, glycogen storage disease type II)	0	-1.36	-0.96	-1.54	-2.82	-0.89	-1.16	-2.03	-2.82	striated muscle contraction	A process in which force is generated within striated muscle tissue, resulting in the shortening of the muscle. Force generation involves a chemo-mechanical energy conversion step that is carried out by the actin/myosin complex activity, which generates force through ATP hydrolysis. Striated muscle is a type of muscle in which the repeating units (sarcomeres) of the contractile myofibrils are arr…	NM_173913.2
ALDOA	aldolase A, fructose-bisphosphate	0	-1.71	-2.08	-1.75	-3.1	-1.51	-1.37	-2.47	-3.1	striated muscle contraction	A process in which force is generated within striated muscle tissue, resulting in the shortening of the muscle. Force generation involves a chemo-mechanical energy conversion step that is carried out by the actin/myosin complex activity, which generates force through ATP hydrolysis. Striated muscle is a type of muscle in which the repeating units (sarcomeres) of the contractile myofibrils are arr…	NM_001101915.1
IGF2	insulin-like growth factor 2 (somatomedin A)	-1.8	-1.65	-1.98	-2.57	-2.05	-2.19	-1.76	-2	-2.57	striated muscle cell differentiation	The process in which a relatively unspecialized cell acquires specialized features of a striated muscle cell; striated muscle fibers are divided by transverse bands into striations, and cardiac and voluntary muscle are types of striated muscle.	NM_174087.3
NACA	nascent polypeptide-associated complex alpha subunit	0	-1.16	-2.53	-2.3	-1.28	0	-1.18	-1.39	-2.53	striated muscle cell apoptotic process	A form of programmed cell death induced by external or internal signals that trigger the activity of proteolytic caspases, whose actions dismantle a striated muscle cell and result in its death. Striated muscle cells make up striated muscle fibers which are divided by transverse bands into striations.	NM_001014916.2
MAPKAPK5	mitogen-activated protein kinase-activated protein kinase 5	0.83	0.63	0.79	0.61	0	1.71	2.78	0.85	2.78	stress-induced premature senescence	A cellular senescence process associated with the dismantling of a cell as a response to environmental factors such as hydrogen peroxide or X-rays.	NM_001206858.1
RPS6KA5	ribosomal protein S6 kinase, 90kDa, polypeptide 5	0.16	1.46	2.31	1.93	2.2	1.77	2.67	1.91	2.67	stress-activated MAPK cascade	A series of molecular signals in which a stress-activated MAP kinase cascade relays one or more of the signals; MAP kinase cascades involve at least three protein kinase activities and culminate in the phosphorylation and activation of a MAP kinase.	NM_001192023.1
FOS	v-fos FBJ murine osteosarcoma viral oncogene homolog	-1.53	-0.55	-3.13	-2.02	-1.2	-2.47	-1.15	-1.51	-3.13	stress-activated MAPK cascade	A series of molecular signals in which a stress-activated MAP kinase cascade relays one or more of the signals; MAP kinase cascades involve at least three protein kinase activities and culminate in the phosphorylation and activation of a MAP kinase.	NM_182786.2
RPS27A	ribosomal protein S27a	0	-1.86	-4.52	-3.02	-1.47	-1.4	-3.57	-2.69	-4.52	stress-activated MAPK cascade	A series of molecular signals in which a stress-activated MAP kinase cascade relays one or more of the signals; MAP kinase cascades involve at least three protein kinase activities and culminate in the phosphorylation and activation of a MAP kinase.	NM_174778.1
2015-09-09	septin 9	1.74	1.49	0.03	0	0.97	2.8	1.48	1.51	2.8	stress fiber	A contractile actin filament bundle that consists of short actin filaments with alternating polarity, cross-linked by alpha-actinin and possibly other actin bundling proteins, and with myosin present in a periodic distribution along the fiber.	XM_003587484.1
ACTN1	actinin, alpha 1	-0.51	-2.48	-0.64	0	-1.07	1.28	0.64	-0.04	-2.48	stress fiber	A contractile actin filament bundle that consists of short actin filaments with alternating polarity, cross-linked by alpha-actinin and possibly other actin bundling proteins, and with myosin present in a periodic distribution along the fiber.	NM_001035351.1
CORO1B	coronin, actin binding protein 1B	0	-2.83	-1.65	-2.87	-1.09	-0.06	-2	-1.7	-2.87	stress fiber	A contractile actin filament bundle that consists of short actin filaments with alternating polarity, cross-linked by alpha-actinin and possibly other actin bundling proteins, and with myosin present in a periodic distribution along the fiber.	NM_001113243.1
PDLIM2	PDZ and LIM domain 2	-1.01	-0.47	-2.16	-2.92	-1.83	-0.44	-1.62	-2.02	-2.92	stress fiber	A contractile actin filament bundle that consists of short actin filaments with alternating polarity, cross-linked by alpha-actinin and possibly other actin bundling proteins, and with myosin present in a periodic distribution along the fiber.	NM_001034430.1
STIM1	stromal interaction molecule 1	1.25	0.98	1.92	2.02	1.57	2.54	3.04	2.03	3.04	store-operated calcium entry	A calcium ion entry mechanism in the plasma membrane activated by the depletion of calcium ion from the internal calcium ion store in the endoplasmic reticulum.	NM_001035409.1
STIM1	stromal interaction molecule 1	1.25	0.98	1.92	2.02	1.57	2.54	3.04	2.03	3.04	store-operated calcium channel activity	A ligand-gated ion channel activity which transports calcium in response to emptying of intracellular calcium stores.	NM_001035409.1
IDI1	isopentenyl-diphosphate delta isomerase 1	0	-1.16	-0.16	-0.83	-1.77	-0.49	-2.56	-1.25	-2.56	sterol biosynthetic process	The chemical reactions and pathways resulting in the formation of sterols, steroids with one or more hydroxyl groups and a hydrocarbon side-chain in the molecule.	NM_001075659.1
MSMO1	methylsterol monooxygenase 1	-1.92	-2.13	-2.08	-1.8	-0.49	-2.66	-1.5	-2.75	-2.75	sterol biosynthetic process	The chemical reactions and pathways resulting in the formation of sterols, steroids with one or more hydroxyl groups and a hydrocarbon side-chain in the molecule.	NM_001098863.1
FDPS	farnesyl diphosphate synthase (farnesyl pyrophosphate synthetase, dimethylallyltranstransferase, ger	1.24	-1.7	-2.18	-2.49	-3.81	-1.98	-1.53	-2.24	-3.81	sterol biosynthetic process	The chemical reactions and pathways resulting in the formation of sterols, steroids with one or more hydroxyl groups and a hydrocarbon side-chain in the molecule.	NM_177497.2
SOAT1	sterol O-acyltransferase (acyl-Coenzyme A: cholesterol acyltransferase) 1	0.01	2.72	1.76	0.43	1.37	1.3	2.62	1.64	2.72	steroid metabolic process	The chemical reactions and pathways involving steroids, compounds with a 1,2,cyclopentanoperhydrophenanthrene nucleus.	NM_001034206.1
WWOX	WW domain-containing oxidoreductase	0	0	0.21	0	0.67	2.26	1.4	0.83	2.26	steroid metabolic process	The chemical reactions and pathways involving steroids, compounds with a 1,2,cyclopentanoperhydrophenanthrene nucleus.	NM_001078092.1
SRD5A3	steroid 5 alpha-reductase 3	0	-1.22	-1.81	-2.22	-1.91	-2.49	-1.85	-1.13	-2.49	steroid metabolic process	The chemical reactions and pathways involving steroids, compounds with a 1,2,cyclopentanoperhydrophenanthrene nucleus.	NM_001206090.1
IDI1	isopentenyl-diphosphate delta isomerase 1	0	-1.16	-0.16	-0.83	-1.77	-0.49	-2.56	-1.25	-2.56	steroid metabolic process	The chemical reactions and pathways involving steroids, compounds with a 1,2,cyclopentanoperhydrophenanthrene nucleus.	NM_001075659.1
MSMO1	methylsterol monooxygenase 1	-1.92	-2.13	-2.08	-1.8	-0.49	-2.66	-1.5	-2.75	-2.75	steroid metabolic process	The chemical reactions and pathways involving steroids, compounds with a 1,2,cyclopentanoperhydrophenanthrene nucleus.	NM_001098863.1
FDPS	farnesyl diphosphate synthase (farnesyl pyrophosphate synthetase, dimethylallyltranstransferase, ger	1.24	-1.7	-2.18	-2.49	-3.81	-1.98	-1.53	-2.24	-3.81	steroid metabolic process	The chemical reactions and pathways involving steroids, compounds with a 1,2,cyclopentanoperhydrophenanthrene nucleus.	NM_177497.2
RXRA	retinoid X receptor, alpha	0	0	0	0	0.09	2.41	1.45	0.75	2.41	steroid hormone receptor activity	Combining with a steroid hormone and transmitting the signal within the cell to initiate a change in cell activity or function.	XM_002691687.2
NR3C1	nuclear receptor subfamily 3, group C, member 1 (glucocorticoid receptor)	0	0.99	0.43	0	0.03	0	1.27	2.26	2.26	steroid hormone receptor activity	Combining with a steroid hormone and transmitting the signal within the cell to initiate a change in cell activity or function.	NM_001206634.1
PAQR8		-1.55	-0.69	-2	-2.46	-1	-1.78	-2.16	-2.6	-2.6	steroid hormone receptor activity	Combining with a steroid hormone and transmitting the signal within the cell to initiate a change in cell activity or function.	NM_001101135.1
NR1D1	nuclear receptor subfamily 1, group D, member 1	-0.44	-1.65	-1.08	-1.65	-2.9	0	-1.67	-1.44	-2.9	steroid hormone receptor activity	Combining with a steroid hormone and transmitting the signal within the cell to initiate a change in cell activity or function.	NM_001078100.1
NR2F6	nuclear receptor subfamily 2, group F, member 6	-3.16	-2.48	-1.59	-2.17	-1.85	-0.69	-1.56	-1.53	-3.16	steroid hormone receptor activity	Combining with a steroid hormone and transmitting the signal within the cell to initiate a change in cell activity or function.	XM_002688545.2
RXRA	retinoid X receptor, alpha	0	0	0	0	0.09	2.41	1.45	0.75	2.41	steroid hormone mediated signaling pathway	A series of molecular signals mediated by a steroid hormone binding to a receptor.	XM_002691687.2
NR3C1	nuclear receptor subfamily 3, group C, member 1 (glucocorticoid receptor)	0	0.99	0.43	0	0.03	0	1.27	2.26	2.26	steroid hormone mediated signaling pathway	A series of molecular signals mediated by a steroid hormone binding to a receptor.	NM_001206634.1
AKAP13	A kinase (PRKA) anchor protein 13	0	0.15	0.63	0	0.19	1.84	2.24	1.23	2.24	steroid hormone mediated signaling pathway	A series of molecular signals mediated by a steroid hormone binding to a receptor.	XM_002696531.2
PAQR8		-1.55	-0.69	-2	-2.46	-1	-1.78	-2.16	-2.6	-2.6	steroid hormone mediated signaling pathway	A series of molecular signals mediated by a steroid hormone binding to a receptor.	NM_001101135.1
NR1D1	nuclear receptor subfamily 1, group D, member 1	-0.44	-1.65	-1.08	-1.65	-2.9	0	-1.67	-1.44	-2.9	steroid hormone mediated signaling pathway	A series of molecular signals mediated by a steroid hormone binding to a receptor.	NM_001078100.1
NR2F6	nuclear receptor subfamily 2, group F, member 6	-3.16	-2.48	-1.59	-2.17	-1.85	-0.69	-1.56	-1.53	-3.16	steroid hormone mediated signaling pathway	A series of molecular signals mediated by a steroid hormone binding to a receptor.	XM_002688545.2
SRD5A3	steroid 5 alpha-reductase 3	0	-1.22	-1.81	-2.22	-1.91	-2.49	-1.85	-1.13	-2.49	steroid dehydrogenase activity	Catalysis of an oxidation-reduction (redox) reaction in which one substrate is a sterol derivative.	NM_001206090.1
SRD5A3	steroid 5 alpha-reductase 3	0	-1.22	-1.81	-2.22	-1.91	-2.49	-1.85	-1.13	-2.49	steroid dehydrogenase activity	Catalysis of an oxidation-reduction (redox) reaction in which one substrate is a sterol derivative.	NM_001206090.1
IDI1	isopentenyl-diphosphate delta isomerase 1	0	-1.16	-0.16	-0.83	-1.77	-0.49	-2.56	-1.25	-2.56	steroid biosynthetic process	The chemical reactions and pathways resulting in the formation of steroids, compounds with a 1,2,cyclopentanoperhydrophenanthrene nucleus; includes de novo formation and steroid interconversion by modification.	NM_001075659.1
MSMO1	methylsterol monooxygenase 1	-1.92	-2.13	-2.08	-1.8	-0.49	-2.66	-1.5	-2.75	-2.75	steroid biosynthetic process	The chemical reactions and pathways resulting in the formation of steroids, compounds with a 1,2,cyclopentanoperhydrophenanthrene nucleus; includes de novo formation and steroid interconversion by modification.	NM_001098863.1
FDPS	farnesyl diphosphate synthase (farnesyl pyrophosphate synthetase, dimethylallyltranstransferase, ger	1.24	-1.7	-2.18	-2.49	-3.81	-1.98	-1.53	-2.24	-3.81	steroid biosynthetic process	The chemical reactions and pathways resulting in the formation of steroids, compounds with a 1,2,cyclopentanoperhydrophenanthrene nucleus; includes de novo formation and steroid interconversion by modification.	NM_177497.2
[truncated: 10,395 more rows]
