# Supplementary material for: Correlative Gene Expression to Protective Seroconversion in Rift Valley Fever Vaccinates
Source: PLoS One. 2016 Jan 19;11(1):e0147027. doi: 10.1371/journal.pone.0147027 (PMC4718665; doi:10.1371/journal.pone.0147027)
Supplement: S15 Table — (XLSX) [file pone.0147027.s015.xlsx]

## Sheet: Patthway PRNT Correl
SUPPLEMENTARY TABLE S15. Excel spread sheet with multiple workbooks showing results for the Sliding Window Correlation analysis of pathways, gene ontology terms, and their associated genes.
	Sliding Window Correlation P-values of Significance								Pathway Bayesian Scores by Time
Pathway	T=–6,–5,–4	T=–5,–4,–3	T=–4,–3,–2	T=–3,–2,–1	T=–2,–1,–0	T=–1,0,+1	MinCorrelPval		T=–6	T=–5	T=–4	T=–3	T=–2	T=–1	T=0	T=1	Max Score
Ribosome	-0.00163945	-0.240064	0.40829	0.898651	0.885012	-0.555033	-0.00163945		0	-1.95257	-3.61609	-3.58123	-2.75529	-1.50511	-4.05355	-2.57812	-4.05355
RNA degradation	-0.010535	-0.385419	0.3014	-0.46992	0.901337	0.528787	-0.010535		0.176944	-0.757971	-1.85774	-2.34796	-2.07928	-1.53997	-2.01969	-0.898397	-2.34796
Insulin signaling pathway	-0.0176633	-0.116125	0.0166784	0.00983361	-0.967954	-0.793066	0.00983361		-0.707248	-1.7377	-2.26108	-2.18162	-2.17245	2.13979	3.03978	-2.03349	3.03978
DNA replication	-0.0179376	-0.251417	0.04769	0.894087	-0.966599	0.741851	-0.0179376		0	-1.07973	-2.75518	-2.36526	-1.88276	-1.45083	-2.04887	-1.20885	-2.75518
Cholinergic synapse	0.0219058	0.293344	0.224256	0.273575	0.420476	-0.603538	0.0219058		-0.927557	-2.05122	-2.25798	2.41777	-3.2556	2.12798	-3.09844	-2.29219	-3.2556
Phototransduction	-0.0318978	0.926952	0.137977	0.688004	0.994871	0.769475	-0.0318978		0	-1.47319	-1.4061	-2.20152	-2.74695	-1.96844	-1.99029	-0.48696	-2.74695
Fc gamma R-mediated phagocytosis	-0.0321239	-0.335454	0.000914178	0.00174366	-0.959493	-0.236414	0.000914178		-0.669074	1.34784	-1.7599	-0.804311	-1.98879	1.9419	2.27383	0.970969	2.27383
Antigen processing and presentation	-0.0363281	-0.611448	0.995634	-0.224902	0.556108	0.489136	-0.0363281		0.30638	-0.725416	-1.87142	-1.52525	-2.18638	-1.57588	-2.65864	-0.672548	-2.65864
Vascular smooth muscle contraction	0.0400099	0.495485	0.14305	0.0835203	-0.24845	-0.708188	0.0400099		0	-1.46647	-1.18083	0.752642	-1.95473	-2.06364	-1.87702	-1.01525	-2.06364
Sulfur relay system	-0.0417902	-0.524115	0.895935	-0.379336	0.148436	0.430565	-0.0417902		0	-1.52024	-0.645689	-0.233462	-2.24377	1.38837	-1.29814	0	-2.24377
Oocyte meiosis	0.0494061	0.24798	0.3033	0.0512684	0.254582	-0.130835	0.0494061		0	-0.871972	-0.827585	-0.451569	-1.89222	-1.72094	-2.07534	-0.904682	-2.07534
p53 signaling pathway	-0.0579701	-0.645725	-0.43283	-0.61498	0.386763	0.615624	-0.0579701		0	-1.29285	-1.8279	-1.19854	-2.20683	-1.16445	-1.91167	-0.569887	-2.20683
Glutamatergic synapse	-0.0818211	0.271232	0.266345	-0.808964	0.77673	0.752163	-0.0818211		-0.879277	-2.0349	-1.81423	1.24676	-2.65225	-2.29378	-2.57223	-1.76303	-2.65225
PPAR signaling pathway	-0.0835006	-0.158556	0.364609	0.3767	-0.91307	-0.332244	-0.0835006		-0.0751938	2.05253	-2.43576	1.76555	-2.29447	-2.02634	-2.39981	-1.62356	-2.43576
Hedgehog signaling pathway	0.08654	-0.619248	0.833305	0.0318109	0.659852	0.964287	0.0318109		-0.849841	-2.45518	-1.77217	2.49001	-2.63413	1.50213	0.982876	-2.46339	-2.63413
Melanogenesis	0.108122	0.978148	0.0676842	0.0120424	-0.738889	-0.358538	0.0120424		0	-1.928	-1.25252	1.67638	-1.69604	2.32455	2.09896	1.16333	2.32455
B cell receptor signaling pathway	-0.115237	-0.0839583	0.00573391	0.00290076	0.84829	-0.413557	0.00290076		0.0764658	1.47658	-2.15818	-2.13266	-2.14981	2.18912	2.53028	1.29646	2.53028
Neurotrophin signaling pathway	-0.135586	-0.0283169	0.475623	0.00169268	0.765213	-0.285004	0.00169268		0.349908	1.35113	1.72074	-1.4229	-2.05282	1.96545	2.36463	0.999848	2.36463
Chemokine signaling pathway	-0.159964	-0.0899987	0.578233	0.00809334	0.367662	-0.163288	0.00809334		-2.65577	-4.43885	-2.65915	-3.38618	-3.56774	-2.80988	-3.91937	-4.61382	-4.61382
Gap junction	-0.20109	0.891235	0.00349694	0.461691	0.245763	-0.607761	0.00349694		-1.7086	-3.45549	-3.30213	-2.81029	-2.78083	-2.5704	-3.22002	-3.29395	-3.45549
Jak-STAT signaling pathway	-0.201549	-0.0452482	0.250516	0.00259406	0.904423	-0.126686	0.00259406		-2.60806	3.52838	-2.82066	-3.59367	2.75328	2.4275	3.42827	-3.3344	-3.59367
T cell receptor signaling pathway	-0.215771	-0.0923024	0.358225	0.0147639	0.275784	-0.528727	0.0147639		0	1.09774	1.46716	0.0898997	-1.74958	2.05693	1.80662	0.39422	2.05693
mRNA surveillance pathway	0.240328	-0.951903	0.204693	0.0304312	-0.98775	-0.00979099	-0.00979099		0	-1.32558	-0.529897	-0.867375	-1.96883	1.77324	-1.61116	-0.23757	-1.96883
Apoptosis	-0.251613	-0.33026	0.0862357	0.0234843	0.991202	-0.322819	0.0234843		1.52737	1.75085	1.25962	-1.6311	-1.6835	1.81719	-2.16717	-1.52988	-2.16717
Leukocyte transendothelial migration	-0.267721	-0.300626	0.540757	0.0179847	0.0965983	-0.249828	0.0179847		-0.398545	-2.11256	-1.42213	-1.21357	-1.91983	1.98694	1.826	-1.13239	-2.11256
ECM-receptor interaction	-0.279168	0.63359	0.434352	0.0506627	0.828823	-0.414468	0.0506627		-3.15987	-2.43659	-2.4668	2.77076	-2.41207	-2.63256	-4.07387	-3.47607	-4.07387
Phosphatidylinositol signaling system	-0.281557	-0.976234	0.0261217	0.508693	-0.653267	0.905971	0.0261217		2.90946	3.50962	-4.62878	4.23862	3.7888	2.57961	2.95202	3.37354	-4.62878
Taste transduction	0.3061	0.720283	0.0178066	0.00213632	0.689801	-0.615002	0.00213632		1.37692	-2.02271	2.51537	0	-0.935895	1.61137	2.16905	1.35762	2.51537
MAPK signaling pathway	-0.343481	-0.391102	0.641747	0.0537519	0.545801	-0.0256835	-0.0256835		-1.25973	-2.34624	-2.18559	-2.13517	-2.56069	-2.54682	-2.48205	-1.56292	-2.56069
Wnt signaling pathway	-0.349478	0.624604	0.088256	0.0651523	0.400422	-0.460128	0.0651523		-2.71736	-3.34578	-2.94433	3.45835	3.95491	3.02192	4.43395	2.79718	4.43395
Long-term potentiation	-0.355022	-0.35267	0.0158776	0.0219774	0.779826	-0.40919	0.0158776		1.21984	-3.2807	-2.27141	2.83052	4.439	-2.65189	-3.99794	-2.45942	4.439
VEGF signaling pathway	0.477837	-0.232829	0.252437	0.00108618	0.7389	-0.202156	0.00108618		-0.348961	-1.92774	-1.64375	-1.80702	-2.3594	2.11974	2.20983	1.09261	-2.3594
Progesterone-mediated oocyte maturation	-0.503842	0.631993	0.0379608	0.0379725	0.296891	-0.79446	0.0379608		0	-1.28927	-1.87728	-1.39761	-2.65618	1.99046	2.54578	-1.38289	-2.65618
Toll-like receptor signaling pathway	-0.550691	-0.0106428	0.178921	0.020957	0.688972	-0.399891	-0.0106428		1.3196	-2.63817	-2.29579	-2.10523	-1.97491	-2.47683	-2.45853	-1.66781	-2.63817
ErbB signaling pathway	-0.611755	0.871165	0.0672189	0.293163	-0.943188	-0.518421	0.0672189		-0.488141	2.15681	2.08203	2.39173	2.03284	2.07516	2.6252	1.80589	2.6252
Long-term depression	-0.612592	-0.544557	0.000226211	0.0070883	-0.723443	-0.242015	0.000226211		-0.912576	-1.77563	-1.32184	0.638745	-1.55252	-2.62671	-1.66703	-0.954306	-2.62671
Calcium signaling pathway	-0.685163	0.663016	0.000614056	0.0796143	-0.307901	-0.633908	0.000614056		-0.617463	-2.01521	-2.36999	2.43527	-2.32418	-2.33875	-2.20566	-1.80793	2.43527
Tight junction	-0.776627	0.593589	0.00212264	0.0279518	0.373594	-0.107632	0.00212264		-0.18742	-1.59695	-1.5821	1.00789	-1.83037	-1.73406	-2.07634	-0.859997	-2.07634
Adipocytokine signaling pathway	0.787581	-0.055726	0.195956	0.003963	-0.976487	-0.0602247	0.003963		0	1.80713	2.11429	-2.17111	2.25213	1.9798	-2.63625	1.7552	-2.63625
Gastric acid secretion	-0.818183	-0.0825322	0.0451805	0.00594224	0.364633	-0.583047	0.00594224		-0.493432	-1.74224	-1.53936	-1.31721	-1.85062	-1.96102	1.61045	-1.2684	-1.96102
Aldosterone-regulated sodium reabsorption	-0.854449	-0.883026	0.0467208	0.00842521	-0.930015	-0.394107	0.00842521		0	-0.637601	-1.32924	0.805382	1.26268	2.20899	1.65334	0.602958	2.20899
Fc epsilon RI signaling pathway	0.906457	0.909429	0.0160276	0.00374637	-0.669251	-0.343846	0.00374637		-0.673764	-1.22082	0.773035	-0.468679	-1.47956	1.84186	1.99828	-0.48814	1.99828
Natural killer cell mediated cytotoxicity	0.920201	-0.0691779	0.922618	0.0425786	0.078797	-0.227589	0.0425786		1.30352	-2.01078	-1.85503	-1.82416	-1.66661	1.97728	2.13866	-1.27603	2.13866

## Sheet: PW Gene PRNT Correl
SUPPLEMENTARY TABLE S15. Excel spread sheet with multiple workbooks showing results for the Sliding Window Correlation analysis of pathways, gene ontology terms, and their associated genes.
		Sliding Window Correlation P-values of Significance										Gene Bayesian Z-Scores by Time
Gene	Description	T=–6,–5,–4	T=–5,–4,–3	T=–4,–3,–2	T=–3,–2,–1	T=–2,–1,–0	T=–1,0,+1	MinCorrelPval	Pathway	Pathway Description		T=–6	T=–5	T=–4	T=–3	T=–2	T=–1	T=0	T=1	Max Score
PSME1	proteasome (prosome, macropain) activator subunit 1 (PA28 alpha)	-0.00771125	-0.451575	0.492344	-0.578469	0.768587	-0.869588	-0.00771125	bta04612	Antigen processing and presentation		-0.01	-1.71	-3.54	-2.94	-2.46	-2.19	-2.81	-2.48	-3.54
CD8B	CD8b molecule	-0.0448448	-0.808922	0.65832	0.270291	-0.941885	-0.0525587	-0.0448448	bta04612	Antigen processing and presentation		-1.29	-2.17	-2.26	-1.34	-1.66	-0.94	-1.71	-1.27	-2.26
CD4	CD4 molecule	-0.215625	-0.835655	0.403369	0.0606811	0.903953	-0.00781728	-0.00781728	bta04612	Antigen processing and presentation		-1.31	-0.96	-1.46	-1.41	-1.58	0	-2.32	-1.53	-2.32
CTSB	cathepsin B	-0.60952	-0.921176	-0.000212013	-8.23182e-05	0.945334	0.291382	-8.23182e-05	bta04612	Antigen processing and presentation		-1.28	-2.41	0	0	-0.16	-2.06	-0.93	-0.14	-2.41
TAP2	transporter 2, ATP-binding cassette, sub-family B (MDR/TAP)	-0.896638	0.39086	0.0358432	0.112366	0.641842	-0.204588	0.0358432	bta04612	Antigen processing and presentation		2.4	0	-0.97	0	0	1.45	0	0	2.4
CD4	CD4 molecule	-0.215625	-0.835655	0.403369	0.0606811	0.903953	-0.00781728	-0.00781728	bta04612	Antigen processing and presentation		-1.31	-0.96	-1.46	-1.41	-1.58	0	-2.32	-1.53	-2.32
CTSB	cathepsin B	-0.60952	-0.921176	-0.000212013	-8.23182e-05	0.945334	0.291382	-8.23182e-05	bta04612	Antigen processing and presentation		-1.28	-2.41	0	0	-0.16	-2.06	-0.93	-0.14	-2.41
TAP2	transporter 2, ATP-binding cassette, sub-family B (MDR/TAP)	-0.896638	0.39086	0.0358432	0.112366	0.641842	-0.204588	0.0358432	bta04612	Antigen processing and presentation		2.4	0	-0.97	0	0	1.45	0	0	2.4
CALM	calmodulin	-0.000673361	0.530538	0.0623969	-0.660891	-0.489592	0.756111	-0.000673361	bta04020	Calcium signaling pathway		-0.56	-1.3	-3.01	-1.1	-1.38	-2.08	-2.1	-1.11	-3.01
PHKG2	phosphorylase kinase, gamma 2 (testis)	-0.00155849	-0.0371036	-0.882608	0.074767	0.495266	-0.0604713	-0.00155849	bta04020	Calcium signaling pathway		-1.1	-2.13	-2.37	-1.88	-2.83	1.89	2.18	-2.62	-2.83
GNAL	guanine nucleotide binding protein (G protein), alpha activating activity polypeptide, olfactory typ	-0.00534974	-0.00258014	0.774807	0.157684	0.671427	-0.363121	-0.00258014	bta04020	Calcium signaling pathway		-1.56	-1.91	-2.25	-4.41	-1.87	-1.28	-1.93	-1.62	-4.41
PLCE1	phospholipase C, epsilon 1	-0.0129071	0.00596243	0.560784	-0.0227908	-0.0651632	-0.138134	0.00596243	bta04020	Calcium signaling pathway		-2.57	-1.81	-2.56	2.21	3.12	-1.44	-1.38	-1.31	3.12
ITPR2	inositol 1,4,5-triphosphate receptor, type 2	0.0171238	0.113928	0.465908	0.633655	-0.820442	0.956882	0.0171238	bta04020	Calcium signaling pathway		0.35	2.21	1.85	2.33	1.54	2.48	2.69	1.94	2.69
PRKCA	protein kinase C, alpha	0.0271522	0.240556	0.0057486	0.0338214	-0.615365	-0.160103	0.0057486	bta04020	Calcium signaling pathway		0.33	1.48	1.9	1.82	2.18	2.82	1.69	1.91	2.82
PRKCB	protein kinase C, beta 1	0.0411926	0.0824785	0.0537675	0.141487	0.610266	-0.363055	0.0411926	bta04020	Calcium signaling pathway		1.14	1.54	2.06	2.44	1.64	2.53	2.2	2.77	2.77
CALM1	calmodulin 1 (phosphorylase kinase, delta)	-0.0593271	0.0470313	0.102281	-0.282548	-0.282172	0.819386	0.0470313	bta04020	Calcium signaling pathway		-1.06	-1.83	-3.09	-1.19	-0.73	-1.75	-1.9	-1.21	-3.09
ADORA2B	adenosine A2b receptor	-0.139354	-0.0132807	0.920228	0.411562	-0.528958	-0.639455	-0.0132807	bta04020	Calcium signaling pathway		1.7	2.44	-2.33	-4.26	-2.25	1.18	2.73	2.15	-4.26
SLC25A4	solute carrier family 25 (mitochondrial carrier; adenine nucleotide translocator), member 4	0.140507	-0.305544	-0.811372	0.0454559	0.210274	[]	0.0454559	bta04020	Calcium signaling pathway		2.03	2.11	-1.82	-3.21	-2.28	2.35	-2.08	-2.08	-3.21
ADCY8	adenylate cyclase 8 (brain)	-0.145423	0.0569423	0.128217	-0.0168738	-0.758417	0.0902322	-0.0168738	bta04020	Calcium signaling pathway		0	-1.55	-1.69	2.44	1.56	-1.74	-1.12	0	2.44
ITPR1	inositol 1,4,5-triphosphate receptor, type 1	0.23256	-0.512079	0.567811	0.0191242	0.942703	-0.638259	0.0191242	bta04020	Calcium signaling pathway		0.31	2.06	2.4	1.64	2.39	2.34	1.94	2.99	2.99
HTR7	5-hydroxytryptamine (serotonin) receptor 7 (adenylate cyclase-coupled)	0.284244	0.0135569	0.75299	-0.188191	-0.21959	-0.968748	0.0135569	bta04020	Calcium signaling pathway		-0.83	-1.33	-1.15	2.53	-2.28	-0.36	-1.37	0	2.53
GNA14	guanine nucleotide binding protein (G protein), alpha 14	0.286569	0.348973	0.678142	-0.0100179	-0.517943	0.0260145	-0.0100179	bta04020	Calcium signaling pathway		2.19	1.11	2.7	1.6	1.06	-2.79	2.63	1.35	-2.79
GNA15	guanine nucleotide binding protein (G protein), alpha 15 (Gq class)	-0.375007	-0.40257	0.0616182	0.0626185	-0.01485	-0.14313	-0.01485	bta04020	Calcium signaling pathway		-2.06	1.83	-2.57	1.73	1.8	1.43	3.16	2.46	3.16
ITPR3	inositol 1,4,5-triphosphate receptor, type 3	0.438498	-0.938412	0.197887	0.0154394	0.630922	-0.721499	0.0154394	bta04020	Calcium signaling pathway		0	-1.65	1.94	0	-0.24	2.48	1.72	-1.98	2.48
PRKACB	protein kinase, cAMP-dependent, catalytic, beta	0.486578	0.72381	-0.26822	-0.473344	-0.834574	0.0479856	0.0479856	bta04020	Calcium signaling pathway		2.59	0	1.42	0.48	1.86	0	1.41	0.99	2.59
TACR3	tachykinin receptor 3	-0.558214	-0.957213	0.275667	-0.0930261	-0.0304825	-0.0593049	-0.0304825	bta04020	Calcium signaling pathway		0	-1.19	-3.12	-0.78	-0.85	-2.53	-2.14	-2.01	-3.12
PRKX	protein kinase, X-linked	0.613613	0.94228	0.150879	0.0154548	0.215272	0.467728	0.0154548	bta04020	Calcium signaling pathway		2.16	-3.25	1.62	0.96	0.65	2.9	1.98	1.92	-3.25
ATP2B2	ATPase, Ca++ transporting, plasma membrane 2	0.652401	0.450756	0.115245	0.0353304	0.611232	-0.924823	0.0353304	bta04020	Calcium signaling pathway		0.84	-1.12	-0.84	-2.75	-0.58	-1.09	-0.97	-1.16	-2.75
PPP3CB	protein phosphatase 3 (formerly 2B), catalytic subunit, beta isoform	-0.717744	[]	0.875467	-0.0223046	-0.658145	0.0881205	-0.0223046	bta04020	Calcium signaling pathway		0	1.59	1.06	2.59	1.07	1.17	0.73	0	2.59
HTR4	5-hydroxytryptamine (serotonin) receptor 4	0.823376	0.0759166	-0.254359	-0.207334	-0.0248213	-0.327171	-0.0248213	bta04020	Calcium signaling pathway		-0.52	-3.31	-2	2.3	-2.29	-1.05	-3.04	-1.81	-3.31
ERBB4	v-erb-a erythroblastic leukemia viral oncogene homolog 4 (avian)	-0.987774	0.00631873	-0.701848	-0.0112708	-0.315788	0.25334	0.00631873	bta04020	Calcium signaling pathway		0	-2.75	0	0.49	-1.31	-1.85	-0.36	0	-2.75
ATP2B4	ATPase, Ca++ transporting, plasma membrane 4	-0.992011	0.958288	0.424	0.0273874	0.378925	0.443304	0.0273874	bta04020	Calcium signaling pathway		0.15	0.29	0.72	0.11	1.84	2.3	1.97	1.7	2.3
ADORA2B	adenosine A2b receptor	-0.139354	-0.0132807	0.920228	0.411562	-0.528958	-0.639455	-0.0132807	bta04020	Calcium signaling pathway		1.7	2.44	-2.33	-4.26	-2.25	1.18	2.73	2.15	-4.26
SLC25A4	solute carrier family 25 (mitochondrial carrier; adenine nucleotide translocator), member 4	0.140507	-0.305544	-0.811372	0.0454559	0.210274	[]	0.0454559	bta04020	Calcium signaling pathway		2.03	2.11	-1.82	-3.21	-2.28	2.35	-2.08	-2.08	-3.21
ADCY8	adenylate cyclase 8 (brain)	-0.145423	0.0569423	0.128217	-0.0168738	-0.758417	0.0902322	-0.0168738	bta04020	Calcium signaling pathway		0	-1.55	-1.69	2.44	1.56	-1.74	-1.12	0	2.44
ITPR1	inositol 1,4,5-triphosphate receptor, type 1	0.23256	-0.512079	0.567811	0.0191242	0.942703	-0.638259	0.0191242	bta04020	Calcium signaling pathway		0.31	2.06	2.4	1.64	2.39	2.34	1.94	2.99	2.99
HTR7	5-hydroxytryptamine (serotonin) receptor 7 (adenylate cyclase-coupled)	0.284244	0.0135569	0.75299	-0.188191	-0.21959	-0.968748	0.0135569	bta04020	Calcium signaling pathway		-0.83	-1.33	-1.15	2.53	-2.28	-0.36	-1.37	0	2.53
GNA14	guanine nucleotide binding protein (G protein), alpha 14	0.286569	0.348973	0.678142	-0.0100179	-0.517943	0.0260145	-0.0100179	bta04020	Calcium signaling pathway		2.19	1.11	2.7	1.6	1.06	-2.79	2.63	1.35	-2.79
GNA15	guanine nucleotide binding protein (G protein), alpha 15 (Gq class)	-0.375007	-0.40257	0.0616182	0.0626185	-0.01485	-0.14313	-0.01485	bta04020	Calcium signaling pathway		-2.06	1.83	-2.57	1.73	1.8	1.43	3.16	2.46	3.16
ITPR3	inositol 1,4,5-triphosphate receptor, type 3	0.438498	-0.938412	0.197887	0.0154394	0.630922	-0.721499	0.0154394	bta04020	Calcium signaling pathway		0	-1.65	1.94	0	-0.24	2.48	1.72	-1.98	2.48
PRKACB	protein kinase, cAMP-dependent, catalytic, beta	0.486578	0.72381	-0.26822	-0.473344	-0.834574	0.0479856	0.0479856	bta04020	Calcium signaling pathway		2.59	0	1.42	0.48	1.86	0	1.41	0.99	2.59
TACR3	tachykinin receptor 3	-0.558214	-0.957213	0.275667	-0.0930261	-0.0304825	-0.0593049	-0.0304825	bta04020	Calcium signaling pathway		0	-1.19	-3.12	-0.78	-0.85	-2.53	-2.14	-2.01	-3.12
PRKX	protein kinase, X-linked	0.613613	0.94228	0.150879	0.0154548	0.215272	0.467728	0.0154548	bta04020	Calcium signaling pathway		2.16	-3.25	1.62	0.96	0.65	2.9	1.98	1.92	-3.25
ATP2B2	ATPase, Ca++ transporting, plasma membrane 2	0.652401	0.450756	0.115245	0.0353304	0.611232	-0.924823	0.0353304	bta04020	Calcium signaling pathway		0.84	-1.12	-0.84	-2.75	-0.58	-1.09	-0.97	-1.16	-2.75
PPP3CB	protein phosphatase 3 (formerly 2B), catalytic subunit, beta isoform	-0.717744	[]	0.875467	-0.0223046	-0.658145	0.0881205	-0.0223046	bta04020	Calcium signaling pathway		0	1.59	1.06	2.59	1.07	1.17	0.73	0	2.59
HTR4	5-hydroxytryptamine (serotonin) receptor 4	0.823376	0.0759166	-0.254359	-0.207334	-0.0248213	-0.327171	-0.0248213	bta04020	Calcium signaling pathway		-0.52	-3.31	-2	2.3	-2.29	-1.05	-3.04	-1.81	-3.31
ERBB4	v-erb-a erythroblastic leukemia viral oncogene homolog 4 (avian)	-0.987774	0.00631873	-0.701848	-0.0112708	-0.315788	0.25334	0.00631873	bta04020	Calcium signaling pathway		0	-2.75	0	0.49	-1.31	-1.85	-0.36	0	-2.75
ATP2B4	ATPase, Ca++ transporting, plasma membrane 4	-0.992011	0.958288	0.424	0.0273874	0.378925	0.443304	0.0273874	bta04020	Calcium signaling pathway		0.15	0.29	0.72	0.11	1.84	2.3	1.97	1.7	2.3
PIK3R3	phosphoinositide-3-kinase, regulatory subunit 3 (gamma)	0.0161565	0.00297535	0.558955	-0.822471	-0.684237	0.732698	0.00297535	bta04666	Fc gamma R-mediated phagocytosis		0.76	1.06	2.91	5.3	2.62	2.27	2.9	3.31	5.3
LIMK2	LIM domain kinase 2	-0.0171029	0.789447	0.00205115	0.284723	0.916575	-0.248058	0.00205115	bta04666	Fc gamma R-mediated phagocytosis		-1.45	-2.55	-2.04	-1.24	-2.2	-1.29	-2.06	-2.16	-2.55
PIK3R1	phosphoinositide-3-kinase, regulatory subunit 1 (alpha)	0.0259126	0.333046	-0.464893	-0.389289	0.69145	0.0823686	0.0259126	bta04666	Fc gamma R-mediated phagocytosis		1.84	2.33	2.11	2.59	0.77	0.67	1.55	1.52	2.59
PLD1	phospholipase D1, phosphatidylcholine-specific	-0.0323738	-0.726822	0.774004	-0.0667051	0.725458	0.511242	-0.0323738	bta04666	Fc gamma R-mediated phagocytosis		-1.49	-1.11	-2.4	-0.01	-1.9	-1.68	-0.95	-1.56	-2.4
ARPC1B	actin related protein 2/3 complex, subunit 1B, 41kDa	-0.0492555	-0.102763	-0.852469	0.718049	0.514582	-0.568483	-0.0492555	bta04666	Fc gamma R-mediated phagocytosis		0	-0.16	-1.51	-1.41	-1.98	-1.6	-2.48	-1.29	-2.48
AKT2	v-akt murine thymoma viral oncogene homolog 2	-0.40898	-0.0208118	0.0658612	0.00141832	-0.840303	-0.331112	0.00141832	bta04666	Fc gamma R-mediated phagocytosis		-2.13	-0.05	-1.31	-2.58	-2.62	2.87	-3.51	-1.67	-3.51
PRKCA	protein kinase C, alpha	0.49863	-0.144498	0.00580614	0.00105959	-0.889397	-0.194848	0.00105959	bta04666	Fc gamma R-mediated phagocytosis		0	0.58	0	0.29	1.69	2.44	1.52	1.07	2.44
PIK3R2	phosphoinositide-3-kinase, regulatory subunit 2 (beta)	0.723131	-0.815647	0.430897	0.0167084	-0.597969	-0.0585873	0.0167084	bta04666	Fc gamma R-mediated phagocytosis		-2.25	2.66	0.71	-1.77	1.42	2	1.14	0	2.66
INPP5D	inositol polyphosphate-5-phosphatase, 145kDa	0.974604	-0.429268	0.102992	0.015402	0.869538	0.750237	0.015402	bta04666	Fc gamma R-mediated phagocytosis		0	0.38	0.5	0	1.04	1.67	1.91	2.95	2.95
CFL2	cofilin 2 (muscle)	0.989938	-0.0109918	-0.243746	-0.128009	-0.656128	0.311487	-0.0109918	bta04666	Fc gamma R-mediated phagocytosis		0.44	2.56	1.63	0.63	0.31	-1.21	1.89	2.02	2.56
AKT2	v-akt murine thymoma viral oncogene homolog 2	-0.40898	-0.0208118	0.0658612	0.00141832	-0.840303	-0.331112	0.00141832	bta04666	Fc gamma R-mediated phagocytosis		-2.13	-0.05	-1.31	-2.58	-2.62	2.87	-3.51	-1.67	-3.51
PRKCA	protein kinase C, alpha	0.49863	-0.144498	0.00580614	0.00105959	-0.889397	-0.194848	0.00105959	bta04666	Fc gamma R-mediated phagocytosis		0	0.58	0	0.29	1.69	2.44	1.52	1.07	2.44
PIK3R2	phosphoinositide-3-kinase, regulatory subunit 2 (beta)	0.723131	-0.815647	0.430897	0.0167084	-0.597969	-0.0585873	0.0167084	bta04666	Fc gamma R-mediated phagocytosis		-2.25	2.66	0.71	-1.77	1.42	2	1.14	0	2.66
INPP5D	inositol polyphosphate-5-phosphatase, 145kDa	0.974604	-0.429268	0.102992	0.015402	0.869538	0.750237	0.015402	bta04666	Fc gamma R-mediated phagocytosis		0	0.38	0.5	0	1.04	1.67	1.91	2.95	2.95
CFL2	cofilin 2 (muscle)	0.989938	-0.0109918	-0.243746	-0.128009	-0.656128	0.311487	-0.0109918	bta04666	Fc gamma R-mediated phagocytosis		0.44	2.56	1.63	0.63	0.31	-1.21	1.89	2.02	2.56
PIK3R3	phosphoinositide-3-kinase, regulatory subunit 3 (gamma)	0.000420523	0.00141388	0.618138	0.726225	0.917445	0.822855	0.000420523	bta04630	Jak-STAT signaling pathway		0	0	2.43	3.57	1.22	2.06	1.75	1.86	3.57
CCND3	cyclin D3	-0.0248309	-0.0308844	0.883031	0.109583	-0.891041	-0.0358329	-0.0248309	bta04630	Jak-STAT signaling pathway		-1.1	-1.47	-2.5	-3.61	-2.11	-0.22	-2.27	-3.09	-3.61
PIK3R1	phosphoinositide-3-kinase, regulatory subunit 1 (alpha)	0.025145	0.422682	-0.703531	0.721955	0.525941	0.737003	0.025145	bta04630	Jak-STAT signaling pathway		2.27	2.54	2.49	2.55	0	2.01	1.52	1.68	2.55
PIK3R5	phosphoinositide-3-kinase, regulatory subunit 5	0.0796503	0.423452	0.588669	0.0241937	0.456795	0.894594	0.0241937	bta04630	Jak-STAT signaling pathway		0	-0.3	1.65	0	0.58	2.27	1.53	1.34	2.27
IFNAR2	interferon (alpha, beta and omega) receptor 2	-0.165364	-0.0465096	-0.992957	-0.790205	0.718989	0.230238	-0.0465096	bta04630	Jak-STAT signaling pathway		0	-1.33	-1.81	-1.4	0	-2.67	1.1	-0.86	-2.67
JAK3	Janus kinase 3 (a protein tyrosine kinase, leukocyte)	-0.23024	0.215869	0.565432	0.0312076	0.728473	-0.0430837	0.0312076	bta04630	Jak-STAT signaling pathway		-2.54	-1.64	-1.5	-2.39	-2.25	-2.32	-1.39	-2.17	-2.54
SOCS5	suppressor of cytokine signaling 5	0.291781	0.00120006	0.788424	-0.143242	-0.929171	-0.478959	0.00120006	bta04630	Jak-STAT signaling pathway		1.39	0.36	2.54	3.05	1.95	1.86	1.92	2.83	3.05
JAK2	Janus kinase 2 (a protein tyrosine kinase)	0.316183	-0.377721	-0.354621	0.0292984	0.819482	0.485947	0.0292984	bta04630	Jak-STAT signaling pathway		1.92	2.5	1.52	1.85	1.93	1.66	1.15	1.94	2.5
IL15RA	interleukin 15 receptor, alpha	-0.321662	-0.000842758	-0.944935	0.147666	0.316872	-0.0203222	-0.000842758	bta04630	Jak-STAT signaling pathway		3.31	3.94	2.16	1.86	2.71	2.12	2.29	0.83	3.94
IL15	interleukin 15	-0.321662	-0.000842758	-0.944935	0.147666	0.316872	-0.0203222	-0.000842758	bta04630	Jak-STAT signaling pathway		3.31	3.94	2.16	1.86	2.71	2.12	2.29	0.83	3.94
STAT3	signal transducer and activator of transcription 3 (acute-phase response factor)	-0.372624	-0.328326	0.244599	0.0240123	0.303177	-0.342949	0.0240123	bta04630	Jak-STAT signaling pathway		1.91	0.3	-2.98	-1.91	-1.76	1.98	1.68	-1.09	-2.98
STAT1	signal transducer and activator of transcription 1, 91kDa	-0.406489	-0.833156	-0.296513	-0.0141275	-0.0622081	0.471432	-0.0141275	bta04630	Jak-STAT signaling pathway		2.11	1.39	1.03	2.78	1.96	-2.52	-3.7	1.1	-3.7
AKT2	v-akt murine thymoma viral oncogene homolog 2	-0.443299	-0.0208916	0.0697147	0.00134357	-0.84271	-0.332479	0.00134357	bta04630	Jak-STAT signaling pathway		-2.02	-0.04	-1.37	-2.61	-2.65	2.69	-3.48	-1.7	-3.48
SOCS2	suppressor of cytokine signaling 2	-0.448063	-0.00253987	-0.814694	0.398435	-0.550019	0.204243	-0.00253987	bta04630	Jak-STAT signaling pathway		0	-2.26	-0.73	-1.54	-1.53	-0.56	-3.26	0	-3.26
STAT4	signal transducer and activator of transcription 4	0.516702	0.671464	0.544534	0.91367	0.00431726	0.179659	0.00431726	bta04630	Jak-STAT signaling pathway		0.35	2.47	1.67	0	1.35	1.74	1.1	2.13	2.47
GHR	growth hormone receptor	0.578649	0.0229134	-0.786068	-0.0662245	0.957908	0.748163	0.0229134	bta04630	Jak-STAT signaling pathway		-0.66	0	0	2.65	-1.36	0	0	0	2.65
IL10RB	interleukin 10 receptor, beta	0.687032	-0.00726374	0.735975	0.0488807	0.504043	0.906737	-0.00726374	bta04630	Jak-STAT signaling pathway		-1.54	4.22	0	-1.71	-0.96	1.73	1.73	3.07	4.22
IL12RB1	interleukin 12 receptor, beta 1	0.699812	0.153686	0.00611091	0.00119392	-0.974827	-0.00858535	0.00119392	bta04630	Jak-STAT signaling pathway		0.27	-2.01	-1.26	0.15	0	2.57	1.81	1.16	2.57
IFNGR2	interferon gamma receptor 2 (interferon gamma transducer 1)	0.740065	-0.000202459	-0.10545	0.326149	0.175126	0.307235	-0.000202459	bta04630	Jak-STAT signaling pathway		-1.03	2.28	-1.21	-2.33	0	-1.52	2.11	-2.37	-2.37
STAT6	signal transducer and activator of transcription 6, interleukin-4 induced	-0.942009	0.713728	0.564035	0.00491238	0.601782	-0.190527	0.00491238	bta04630	Jak-STAT signaling pathway		0	-1.35	0	-1.12	-2.56	1.58	-0.92	-1.79	-2.56
IFNAR2	interferon (alpha, beta and omega) receptor 2	-0.165364	-0.0465096	-0.992957	-0.790205	0.718989	0.230238	-0.0465096	bta04630	Jak-STAT signaling pathway		0	-1.33	-1.81	-1.4	0	-2.67	1.1	-0.86	-2.67
JAK3	Janus kinase 3 (a protein tyrosine kinase, leukocyte)	-0.23024	0.215869	0.565432	0.0312076	0.728473	-0.0430837	0.0312076	bta04630	Jak-STAT signaling pathway		-2.54	-1.64	-1.5	-2.39	-2.25	-2.32	-1.39	-2.17	-2.54
SOCS5	suppressor of cytokine signaling 5	0.291781	0.00120006	0.788424	-0.143242	-0.929171	-0.478959	0.00120006	bta04630	Jak-STAT signaling pathway		1.39	0.36	2.54	3.05	1.95	1.86	1.92	2.83	3.05
JAK2	Janus kinase 2 (a protein tyrosine kinase)	0.316183	-0.377721	-0.354621	0.0292984	0.819482	0.485947	0.0292984	bta04630	Jak-STAT signaling pathway		1.92	2.5	1.52	1.85	1.93	1.66	1.15	1.94	2.5
IL15RA	interleukin 15 receptor, alpha	-0.321662	-0.000842758	-0.944935	0.147666	0.316872	-0.0203222	-0.000842758	bta04630	Jak-STAT signaling pathway		3.31	3.94	2.16	1.86	2.71	2.12	2.29	0.83	3.94
IL15	interleukin 15	-0.321662	-0.000842758	-0.944935	0.147666	0.316872	-0.0203222	-0.000842758	bta04630	Jak-STAT signaling pathway		3.31	3.94	2.16	1.86	2.71	2.12	2.29	0.83	3.94
STAT3	signal transducer and activator of transcription 3 (acute-phase response factor)	-0.372624	-0.328326	0.244599	0.0240123	0.303177	-0.342949	0.0240123	bta04630	Jak-STAT signaling pathway		1.91	0.3	-2.98	-1.91	-1.76	1.98	1.68	-1.09	-2.98
STAT1	signal transducer and activator of transcription 1, 91kDa	-0.406489	-0.833156	-0.296513	-0.0141275	-0.0622081	0.471432	-0.0141275	bta04630	Jak-STAT signaling pathway		2.11	1.39	1.03	2.78	1.96	-2.52	-3.7	1.1	-3.7
AKT2	v-akt murine thymoma viral oncogene homolog 2	-0.443299	-0.0208916	0.0697147	0.00134357	-0.84271	-0.332479	0.00134357	bta04630	Jak-STAT signaling pathway		-2.02	-0.04	-1.37	-2.61	-2.65	2.69	-3.48	-1.7	-3.48
SOCS2	suppressor of cytokine signaling 2	-0.448063	-0.00253987	-0.814694	0.398435	-0.550019	0.204243	-0.00253987	bta04630	Jak-STAT signaling pathway		0	-2.26	-0.73	-1.54	-1.53	-0.56	-3.26	0	-3.26
STAT4	signal transducer and activator of transcription 4	0.516702	0.671464	0.544534	0.91367	0.00431726	0.179659	0.00431726	bta04630	Jak-STAT signaling pathway		0.35	2.47	1.67	0	1.35	1.74	1.1	2.13	2.47
GHR	growth hormone receptor	0.578649	0.0229134	-0.786068	-0.0662245	0.957908	0.748163	0.0229134	bta04630	Jak-STAT signaling pathway		-0.66	0	0	2.65	-1.36	0	0	0	2.65
IL10RB	interleukin 10 receptor, beta	0.687032	-0.00726374	0.735975	0.0488807	0.504043	0.906737	-0.00726374	bta04630	Jak-STAT signaling pathway		-1.54	4.22	0	-1.71	-0.96	1.73	1.73	3.07	4.22
IL12RB1	interleukin 12 receptor, beta 1	0.699812	0.153686	0.00611091	0.00119392	-0.974827	-0.00858535	0.00119392	bta04630	Jak-STAT signaling pathway		0.27	-2.01	-1.26	0.15	0	2.57	1.81	1.16	2.57
IFNGR2	interferon gamma receptor 2 (interferon gamma transducer 1)	0.740065	-0.000202459	-0.10545	0.326149	0.175126	0.307235	-0.000202459	bta04630	Jak-STAT signaling pathway		-1.03	2.28	-1.21	-2.33	0	-1.52	2.11	-2.37	-2.37
STAT6	signal transducer and activator of transcription 6, interleukin-4 induced	-0.942009	0.713728	0.564035	0.00491238	0.601782	-0.190527	0.00491238	bta04630	Jak-STAT signaling pathway		0	-1.35	0	-1.12	-2.56	1.58	-0.92	-1.79	-2.56
RPS14	ribosomal protein S14	-0.000203445	-0.461408	0.133327	0.280763	0.435726	-0.217882	-0.000203445	bta03010	Ribosome		0	-1.42	-2.69	-1.32	-2.16	0	-1.71	-1.62	-2.69
RPL14	ribosomal protein L14	-0.00021016	0.888402	0.496847	0.821373	0.878197	-0.663939	-0.00021016	bta03010	Ribosome		0	-2.06	-2.74	-2.06	-1.38	-0.74	-2.21	-1.06	-2.74
RPLP2	ribosomal protein, large, P2	-0.000289816	-0.69442	0.597758	-0.377687	-0.568224	-0.484073	-0.000289816	bta03010	Ribosome		0	-1.79	-2.89	-2.78	-1.75	-1.28	-3.14	-2	-3.14
RPL29	ribosomal protein L29	-0.000314296	-0.900976	0.176044	0.708421	0.491184	-0.111986	-0.000314296	bta03010	Ribosome		0	-0.61	-2.21	0	-2.78	0	-2.33	-1.81	-2.78
RPS16	ribosomal protein S16	-0.000672513	0.599237	0.436312	-0.374613	-0.840645	-0.738615	-0.000672513	bta03010	Ribosome		-0.29	-1.8	-3.01	-2.44	-2.4	-1.54	-3.15	-2.03	-3.15
RPL32	ribosomal protein L32	-0.000762969	-0.31227	0.615639	0.909091	-0.944787	0.701252	-0.000762969	bta03010	Ribosome		0	-1.77	-3.01	-3.03	-2.99	-1.51	-4.76	-1.56	-4.76
RPS15	ribosomal protein S15	-0.000891525	0.819489	0.340452	0.879958	-0.684253	-0.414175	-0.000891525	bta03010	Ribosome		0	-1.68	-2.49	-1.9	-2.14	-0.5	-2.78	-2.26	-2.78
RPS25	ribosomal protein S25	-0.000905241	-0.247997	-0.764667	-0.942931	0.724766	0.492485	-0.000905241	bta03010	Ribosome		0	-2.41	-4.11	-3.46	-2.68	-2.16	-2.91	-1.82	-4.11
RPL37A	ribosomal protein L37a	-0.00102596	-0.49116	0.287436	0.903189	-0.893442	-0.507426	-0.00102596	bta03010	Ribosome		0	-1.66	-2.89	-2.82	-2.08	-1.2	-3.25	-2.79	-3.25
RPS12	ribosomal protein S12	-0.00106309	-0.4655	0.31585	-0.732772	-0.505829	-0.462028	-0.00106309	bta03010	Ribosome		0	-1.77	-2.97	-2.99	-1.48	-1.64	-3.35	-2.07	-3.35
RPL21	ribosomal protein L21	-0.00110871	-0.763446	0.506649	-0.994319	0.824801	-0.911417	-0.00110871	bta03010	Ribosome		0	-1.67	-3.42	-2.69	-2.95	-1.91	-3.69	-1.77	-3.69
RPS18	ribosomal protein S18	-0.00116144	-0.952301	0.176605	0.472942	0.177338	-0.690472	-0.00116144	bta03010	Ribosome		0	-0.92	-2.64	-1.64	-2.03	0	-1.55	-1.07	-2.64
RPL19	ribosomal protein L19	-0.00117583	-0.11048	-0.935006	0.532364	0.685121	-0.765804	-0.00117583	bta03010	Ribosome		0	-2.03	-4.15	-3.83	-2.69	-1.27	-3.38	-1.79	-4.15
RPL13	ribosomal protein L13	-0.00120575	-0.196007	0.130264	0.585601	-0.883795	-0.631374	-0.00120575	bta03010	Ribosome		0	-1.68	-2.93	-2.79	-1.7	-1.03	-3.02	-1.62	-3.02
RPS10	ribosomal protein S10	-0.0012278	-0.993157	0.122655	0.491627	-0.623383	-0.0438124	-0.0012278	bta03010	Ribosome		-0.49	-2.12	-2.98	-2.5	-2.19	-0.49	-2.89	-2.49	-2.98
RPS24	ribosomal protein S24	-0.00138488	-0.585671	0.127957	0.598725	-0.892476	-0.835367	-0.00138488	bta03010	Ribosome		0	-1.91	-4	-2.99	-1.82	-1.01	-3.15	-2.04	-4
RPS27A	ribosomal protein S27a	-0.0014392	-0.447413	0.396823	-0.747495	-0.422291	-0.417239	-0.0014392	bta03010	Ribosome		0	-1.86	-4.52	-3.02	-1.47	-1.4	-3.57	-2.69	-4.52
RPL8	ribosomal protein L8	-0.00148011	-0.842571	0.131955	0.188345	0.733422	-0.0944474	-0.00148011	bta03010	Ribosome		0	-1.69	-2.67	-2.16	-2.93	-0.31	-2.7	-2.07	-2.93
RPS3A	ribosomal protein S3A	-0.00156942	-0.500585	0.694334	-0.891097	0.855568	0.930044	-0.00156942	bta03010	Ribosome		-0.88	-1.83	-3.52	-3.05	-1.41	-1.22	-2.68	-2.21	-3.52
RPL36	ribosomal protein L36	-0.00160999	-0.31523	0.0254664	0.0279216	0.937945	-0.00131002	-0.00131002	bta03010	Ribosome		0	-1.55	-3.84	-2.29	-2.5	-0.08	-3.44	-2.61	-3.84
RPL27A	ribosomal protein L27a	-0.00176472	-0.276124	0.46818	-0.705664	0.900539	-0.59976	-0.00176472	bta03010	Ribosome		-0.45	-1.73	-3.11	-2.9	-2.14	-1.56	-3.28	-1.88	-3.28
RPL37	ribosomal protein L37	-0.00178157	-0.920397	0.224431	0.912289	0.79979	-0.20201	-0.00178157	bta03010	Ribosome		0	-1.66	-2.89	-2.82	-2.08	-1.2	-3.25	-2.79	-3.25
RPL10A	ribosomal protein L10A	-0.00179835	-0.889732	0.218678	-0.990669	0.208479	0.320837	-0.00179835	bta03010	Ribosome		0	-1.69	-2.93	-2.39	-1.72	-1.19	-1.96	-0.79	-2.93
RPL26	ribosomal protein L26	-0.00180283	-0.0918712	0.52599	0.995818	0.371841	0.942409	-0.00180283	bta03010	Ribosome		0	-1.58	-4.37	-3.61	-2.53	-1.33	-2.76	-1.96	-4.37
RPLP0	[]	-0.0018771	-0.23595	0.016929	0.589692	0.736005	-0.362252	-0.0018771	bta03010	Ribosome		-0.12	-1.9	-3.26	-3.68	-2.87	-1.5	-3	-3.04	-3.68
RPL13A	ribosomal protein L13a	-0.00199171	-0.38941	0.041053	0.191324	0.873132	-0.150154	-0.00199171	bta03010	Ribosome		-0.37	-1.75	-3.15	-2.84	-2.63	-0.75	-2.65	-2.44	-3.15
RPL6	ribosomal protein L6	-0.00200728	0.65243	0.744336	-0.252821	0.630771	0.320539	-0.00200728	bta03010	Ribosome		0	-1.77	-2.54	-1.9	-1.94	-1.61	-2.42	-1.31	-2.54
RPS11	ribosomal protein S11	-0.00205305	0.594453	0.395964	-0.969227	0.242035	0.395847	-0.00205305	bta03010	Ribosome		0	-1.36	-2.98	-1.79	-2.48	-0.86	-2.2	-0.33	-2.98
RPS28	ribosomal protein S28	-0.00214883	-0.0966301	0.297305	-0.576091	-0.706218	-0.64753	-0.00214883	bta03010	Ribosome		-0.4	-1.74	-3.11	-4.15	-1.72	-1.67	-3.7	-2.47	-4.15
RPS6	ribosomal protein S6	-0.00218417	-0.969706	-0.927302	-0.33637	0.503852	0.199891	-0.00218417	bta03010	Ribosome		0	-1.87	-2.89	-2.5	-2.12	-1.81	-2.49	-0.19	-2.89
RPS7	ribosomal protein S7	-0.00238218	-0.469614	0.032445	0.301485	0.749911	-0.443697	-0.00238218	bta03010	Ribosome		0	-1.7	-3.66	-3	-2.65	-0.72	-3.68	-2.3	-3.68
RPS15A	ribosomal protein S15a	-0.00239375	-0.169982	0.333507	0.168514	0.804638	-0.872441	-0.00239375	bta03010	Ribosome		-1.38	-4.84	-5.2	-4.14	-2.53	-1.9	-2.54	-2.3	-5.2
RPL23	ribosomal protein L23	-0.00257311	-0.270632	0.331321	-0.940402	-0.762422	-0.361967	-0.00257311	bta03010	Ribosome		0	-1.58	-3.46	-2.95	-1.69	-1.32	-3.2	-2.33	-3.46
RPL12	ribosomal protein L12	-0.0032257	-0.483874	-0.695545	-0.791729	-0.850218	0.734464	-0.0032257	bta03010	Ribosome		0	-2.11	-2.95	-3.11	-1.17	-1.35	-2.55	-0.77	-3.11
RPS20	ribosomal protein S20	-0.00357537	-0.848858	0.244493	0.881381	-0.474162	-0.334851	-0.00357537	bta03010	Ribosome		-0.01	-2.03	-4.58	-2.81	-1.85	-1.49	-3.85	-2.73	-4.58
RPS8	ribosomal protein S8	-0.0037832	-0.211942	0.817752	-0.942765	-0.686954	-0.353397	-0.0037832	bta03010	Ribosome		-0.99	-2.07	-3.21	-3.75	-1.98	-1.73	-4.26	-2.95	-4.26
RPL31	ribosomal protein L31	-0.0043232	-0.568946	0.395814	0.982321	0.723848	0.968878	-0.0043232	bta03010	Ribosome		-1.07	-2.18	-3.41	-3.3	-2.66	-2.39	-2.44	-2.72	-3.41
RPL11	ribosomal protein L11	-0.0044972	0.831783	0.104441	0.440949	-0.666086	-0.628417	-0.0044972	bta03010	Ribosome		-0.36	-1.92	-3.82	-2.1	-2.06	-1.04	-3.57	-2.19	-3.82
RPS4X	ribosomal protein S4, X-linked	-0.00459224	-0.293971	0.550759	-0.89737	0.840062	0.71171	-0.00459224	bta03010	Ribosome		-1.16	-2.18	-3.86	-3.83	-1.95	-1.79	-2.95	-2.21	-3.86
RPLP1	ribosomal protein, large, P1	-0.00482183	-0.0660193	0.205656	0.563254	-0.857546	-0.146836	-0.00482183	bta03010	Ribosome		-0.02	-1.48	-2.93	-3.53	-2.05	-1.41	-2.72	-2.56	-3.53
RPL27	ribosomal protein L27	-0.00483106	-0.241981	0.682889	-0.933972	0.767557	0.616295	-0.00483106	bta03010	Ribosome		0	-2.49	-3.13	-3.09	-2.07	-1.7	-2.83	-2.38	-3.13
RPL17	ribosomal protein L17	-0.00579254	-0.0215189	0.95638	0.368815	0.516228	0.908076	-0.00579254	bta03010	Ribosome		-0.74	-1.92	-3.39	-3.28	-2.04	-1.17	-2.51	-2.05	-3.39
RPS21	ribosomal protein S21	-0.00634885	-0.868383	0.0539833	0.369578	-0.258554	-0.105496	-0.00634885	bta03010	Ribosome		0	-1.31	-3.41	-2.17	-1.75	-0.37	-2.54	-1.88	-3.41
RPL28	ribosomal protein L28	-0.00692024	-0.0561381	-0.874925	0.0638897	0.0844082	-0.000608628	-0.000608628	bta03010	Ribosome		0	-1.61	-1.85	-1.96	-2.87	0	-1.54	-1.44	-2.87
RPL34	ribosomal protein L34	-0.00723339	-0.200773	0.873072	0.945337	-0.643796	-0.693505	-0.00723339	bta03010	Ribosome		-0.68	-2.02	-4.46	-3.64	-2.52	-1.91	-3.59	-2.4	-4.46
RPL24	ribosomal protein L24	-0.00760422	-0.0867268	0.712133	0.108172	0.312192	0.948578	-0.00760422	bta03010	Ribosome		-0.26	-1.35	-2.82	-3.74	-2.77	-0.87	-2.14	-1.11	-3.74
RPS5	ribosomal protein S5	-0.00788577	-0.681135	0.722065	-0.918327	-0.914702	-0.164666	-0.00788577	bta03010	Ribosome		-0.37	-1.52	-2.44	-1.89	-2.52	-0.56	-2.38	-1.95	-2.52
RPL4	ribosomal protein L4	-0.00809604	-0.559551	0.716031	-0.849088	0.674644	-0.739299	-0.00809604	bta03010	Ribosome		-1.35	-1.99	-3.3	-3.37	-2.46	-1.3	-3.55	-2.01	-3.55
RPS13	ribosomal protein S13	-0.00812305	-0.832178	0.0104017	0.665178	0.984926	-0.755658	-0.00812305	bta03010	Ribosome		-0.49	-1.54	-3.74	-2.26	-1.84	-1.23	-2.61	-2.41	-3.74
RPS26	ribosomal protein S26	-0.00832965	-0.469554	0.102631	0.864675	0.464527	-0.886637	-0.00832965	bta03010	Ribosome		-0.55	-1.22	-3.13	-2.62	-1.4	-1.03	-2.29	-1.86	-3.13
RPS2	ribosomal protein S2	-0.00864779	-0.219432	-0.666443	0.24233	-0.960813	-0.996432	-0.00864779	bta03010	Ribosome		0	-1.09	-2.41	-1.33	-2.03	-1.29	-2.49	-1.46	-2.49
RPS17	ribosomal protein S17	-0.00870613	-0.88446	0.595441	-0.554292	-0.733002	-0.93469	-0.00870613	bta03010	Ribosome		-0.48	-2.33	-3.78	-2.77	-2.11	-2.27	-3.9	-2.69	-3.9
FAU	Finkel-Biskis-Reilly murine sarcoma virus (FBR-MuSV) ubiquitously expressed	-0.0114654	0.48038	0.434518	-0.154203	-0.487558	0.811069	-0.0114654	bta03010	Ribosome		0	-1.98	-4.77	-1.88	-1.58	-1.77	-4.1	-1.96	-4.77
RPL9	ribosomal protein L9	-0.0136984	-0.557177	0.328906	-0.641534	-0.847731	0.561976	-0.0136984	bta03010	Ribosome		0	-1.13	-2.71	-1.92	-1.44	-1.18	-2.78	-0.79	-2.78
RPL5	ribosomal protein L5	-0.015608	0.858858	0.740783	-0.222919	0.841727	0.221766	-0.015608	bta03010	Ribosome		0	-2.12	-4.1	-2.75	-1.4	-2.02	-1.91	-0.58	-4.1
RPL35	ribosomal protein L35	-0.025204	-0.493365	-0.743345	-0.166299	0.644593	-0.549656	-0.025204	bta03010	Ribosome		0	-2.06	-2.92	-3.19	-2.17	-0.46	-2.92	-2.91	-3.19
RPL35A	ribosomal protein L35a	-0.0307168	-0.460679	0.68954	-0.252544	0.702174	-0.542831	-0.0307168	bta03010	Ribosome		0	-1.22	-3.26	-1.42	-2.27	-1.18	-2.61	-1.68	-3.26
RPL7A	ribosomal protein L7a	-0.0323907	-0.10777	-0.827217	-0.752019	-0.385112	-0.18349	-0.0323907	bta03010	Ribosome		-1.55	-2.16	-2.64	-4.81	-1.75	-0.99	-3.15	-2.05	-4.81
RPS19	ribosomal protein S19	-0.0403507	-0.314331	0.0942463	0.0389412	-0.768303	-0.00912253	-0.00912253	bta03010	Ribosome		-1.17	-1.41	-2.97	-2.45	-1.86	0	-1.89	-2.61	-2.97
RPS27	ribosomal protein S27 (metallopanstimulin 1)	-0.133437	-0.0410125	-0.424627	0.477362	0.882826	0.991777	-0.0410125	bta03010	Ribosome		-0.62	-0.75	-1.88	-3.68	-1.56	-1.2	-1.37	-1.46	-3.68
RPL22L1	ribosomal protein L22-like 1	-0.483668	-0.251607	-0.0466904	-0.368517	0.596227	-0.881417	-0.0466904	bta03010	Ribosome		-1	-2.34	-1.96	-2.94	-2.92	-1.45	-4.05	-2.01	-4.05
RNF125	Ring Finger Protein 125, E3 Ubiquitin	0.00182862	0.186851	-0.72622	-0.483972	0.277236	0.461912	0.00182862	bta04622	RIG-I-like receptor signaling pathway		0.62	0.28	1.92	2.32	0.74	0.21	1.87	0.75	2.32
IL8	interleukin 8	-0.615653	0.905246	-0.256458	-0.0187034	0.92958	0.211946	-0.0187034	bta04622	RIG-I-like receptor signaling pathway		0	0	0	-0.11	-0.52	-2.27	-0.77	-0.38	-2.27
TBKBP1	TBK1 binding protein 1	-0.833507	0.469476	0.00266421	0.125677	-0.794576	-0.525241	0.00266421	bta04622	RIG-I-like receptor signaling pathway		-1.1	0	-1.35	0	0	-3.42	-0.8	-0.08	-3.42
IL8	interleukin 8	-0.615653	0.905246	-0.256458	-0.0187034	0.92958	0.211946	-0.0187034	bta04622	RIG-I-like receptor signaling pathway		0	0	0	-0.11	-0.52	-2.27	-0.77	-0.38	-2.27
TBKBP1	TBK1 binding protein 1	-0.833507	0.469476	0.00266421	0.125677	-0.794576	-0.525241	0.00266421	bta04622	RIG-I-like receptor signaling pathway		-1.1	0	-1.35	0	0	-3.42	-0.8	-0.08	-3.42
MYD88	myeloid differentiation primary response gene (88)	-0.00536566	0.639991	0.113701	0.391816	0.26963	0.115099	-0.00536566	bta04620	Toll-like receptor signaling pathway		-0.02	-1.53	-2.64	-1.46	-1.99	0	-0.3	-1.1	-2.64
PIK3R3	phosphoinositide-3-kinase, regulatory subunit 3 (gamma)	0.0107373	0.00343246	0.630558	-0.879676	-0.932283	0.746936	0.00343246	bta04620	Toll-like receptor signaling pathway		0.4	0.77	2.99	4.19	2.11	2.24	2.84	2.57	4.19
RAC1	ras-related C3 botulinum toxin substrate 1 (rho family, small GTP binding protein Rac1)	-0.0178854	-0.0198587	0.827285	0.00337165	0.363501	0.676915	0.00337165	bta04620	Toll-like receptor signaling pathway		0	0	-2.6	-4.55	-1.88	2.27	2.14	-2.36	-4.55
TLR4	toll-like receptor 4	-0.0300803	-0.257717	0.640756	-0.893858	0.827929	-0.86696	-0.0300803	bta04620	Toll-like receptor signaling pathway		-0.46	-3.81	-1.05	-0.86	-0.97	-1.64	-0.76	0	-3.81
FOS	v-fos FBJ murine osteosarcoma viral oncogene homolog	-0.119786	-0.0351738	0.197463	-0.342709	0.417301	0.589836	-0.0351738	bta04620	Toll-like receptor signaling pathway		-1.6	-0.97	-2.96	-2.09	-3.89	-2.37	-1.29	-1.73	-3.89
JUN	jun oncogene	-0.185576	-0.534508	-0.379566	0.864652	-0.823131	-0.0368449	-0.0368449	bta04620	Toll-like receptor signaling pathway		-3.92	-2.26	-1.73	0	-2.55	-1.92	-1.48	-1.76	-3.92
AKT2	v-akt murine thymoma viral oncogene homolog 2	-0.379487	-0.0244801	0.0603589	0.000965775	-0.899727	-0.310383	0.000965775	bta04620	Toll-like receptor signaling pathway		-1.29	-1.39	-1.82	-3.5	-2.87	2.23	-3.51	-1.76	-3.51
MAP2K7	mitogen-activated protein kinase kinase 7	0.507027	-0.84627	0.0245199	0.176638	-0.87011	-0.943185	0.0245199	bta04620	Toll-like receptor signaling pathway		-2.31	0	-1.04	0	-0.85	-1.42	-1.24	0	-2.31
MAP2K3	mitogen-activated protein kinase kinase 3	-0.920512	0.212823	0.0406533	0.32076	-0.527709	-0.585968	0.0406533	bta04620	Toll-like receptor signaling pathway		-1.81	-1.91	-3.06	-1.69	-1.3	-2.45	-3.03	-2.03	-3.06
JUN	jun oncogene	-0.185576	-0.534508	-0.379566	0.864652	-0.823131	-0.0368449	-0.0368449	bta04620	Toll-like receptor signaling pathway		-3.92	-2.26	-1.73	0	-2.55	-1.92	-1.48	-1.76	-3.92
AKT2	v-akt murine thymoma viral oncogene homolog 2	-0.379487	-0.0244801	0.0603589	0.000965775	-0.899727	-0.310383	0.000965775	bta04620	Toll-like receptor signaling pathway		-1.29	-1.39	-1.82	-3.5	-2.87	2.23	-3.51	-1.76	-3.51
MAP2K7	mitogen-activated protein kinase kinase 7	0.507027	-0.84627	0.0245199	0.176638	-0.87011	-0.943185	0.0245199	bta04620	Toll-like receptor signaling pathway		-2.31	0	-1.04	0	-0.85	-1.42	-1.24	0	-2.31
MAP2K3	mitogen-activated protein kinase kinase 3	-0.920512	0.212823	0.0406533	0.32076	-0.527709	-0.585968	0.0406533	bta04620	Toll-like receptor signaling pathway		-1.81	-1.91	-3.06	-1.69	-1.3	-2.45	-3.03	-2.03	-3.06
PIP5K1B	phosphatidylinositol-4-phosphate 5-kinase, type I, beta	-0.228952	-0.141184	-0.180566	-0.0411625	-0.58673	-0.359006	-0.0411625	bta04070	Phosphatidylinositol signaling system		-2.09	2.36	-1.54	2.02	1.17	2.16	1.55	1.38	2.36
CALM2	calmodulin 2 (phosphorylase kinase, delta)	-0.0347159	-0.110532	0.978441	-0.354321	0.907235	-0.935499	-0.0347159	bta04070	Phosphatidylinositol signaling system		0	-1.58	-3.59	-2.17	-1.44	-2.32	-1.74	-1.3	-3.59
DGKI	diacylglycerol kinase, iota	-0.759939	0.190832	-0.830017	-0.0252308	-0.316999	0.65754	-0.0252308	bta04070	Phosphatidylinositol signaling system		0	-2.09	-2.26	0.62	-1.19	-1.47	-1.82	-1.5	-2.26
CALM1	calmodulin 1 (phosphorylase kinase, delta)	-0.0214529	-0.600177	0.877611	0.492621	-0.640155	0.946288	-0.0214529	bta04070	Phosphatidylinositol signaling system		-1.38	-3.25	-3.49	-1.98	-1.58	-2.1	-2.56	-1.78	-3.49
CALM	calmodulin	-0.000757584	-0.0930962	0.98143	0.921706	0.520426	-0.974253	-0.000757584	bta04070	Phosphatidylinositol signaling system		0	-0.64	-3.03	-3.25	-0.45	-2.05	-2.2	0	-3.25
PRKCA	protein kinase C, alpha	0.210603	-0.531485	0.00353357	0.000702901	-0.541212	-0.14045	0.000702901	bta04070	Phosphatidylinositol signaling system		0	0.76	0.24	0.96	1.73	2.49	1.43	1.07	2.49
PLCE1	phospholipase C, epsilon 1	-0.193417	0.264184	-0.312736	-0.0117638	-0.741224	0.00847419	0.00847419	bta04070	Phosphatidylinositol signaling system		-2.98	-1.76	-2.32	3.06	2.49	-2.51	-2.3	-2.15	3.06
PIK3R1	phosphoinositide-3-kinase, regulatory subunit 1 (alpha)	0.0416342	0.2252	-0.289428	-0.224079	0.538821	0.0106188	0.0106188	bta04070	Phosphatidylinositol signaling system		2.29	1.32	1.9	2.98	1.03	1.37	2.15	2.28	2.98
ITPKB	inositol 1,4,5-trisphosphate 3-kinase B	-0.490467	0.498414	0.0150184	0.284786	0.680208	0.595424	0.0150184	bta04070	Phosphatidylinositol signaling system		0.63	3.03	1.94	2.98	2.51	1.78	1.36	2	3.03
PLCG1	phospholipase C, gamma 1	-0.38916	-0.806272	0.140617	0.0176817	0.298713	-0.646249	0.0176817	bta04070	Phosphatidylinositol signaling system		2.68	-1.72	-3.05	-1.58	-1.37	2.97	-1.98	-1.81	-3.05
CDS2	CDP-diacylglycerol synthase (phosphatidate cytidylyltransferase) 2	-0.675152	-0.297028	0.516584	0.0182248	0.13393	0.535785	0.0182248	bta04070	Phosphatidylinositol signaling system		2.22	2.24	2.31	0.67	1.78	1.1	1.84	1.59	2.31
SYNJ1	synaptojanin 1	0.372855	0.608096	-0.600013	-0.662088	0.97018	0.0185698	0.0185698	bta04070	Phosphatidylinositol signaling system		1.44	3.06	2.9	3.27	2.62	0.54	1.2	2.33	3.27
INPP5K	inositol polyphosphate-5-phosphatase K	-0.0239718	-0.147649	0.167443	0.0193409	0.972188	-0.709063	0.0193409	bta04070	Phosphatidylinositol signaling system		0.95	-1.78	-2.24	-1.53	0	0.94	2.06	0.6	-2.24
PLCB1	phospholipase C, beta 1 (phosphoinositide-specific)	-0.0468167	0.627522	-0.890177	-0.112285	-0.355055	0.0271419	0.0271419	bta04070	Phosphatidylinositol signaling system		0	-1.54	-2.6	0	-1.47	-2.19	-1.46	-0.99	-2.6

## Sheet: GO Term PRNT Correl
SUPPLEMENTARY TABLE S15. Excel spread sheet with multiple workbooks showing results for the Sliding Window Correlation analysis of pathways, gene ontology terms, and their associated genes.
		Sliding Window Correlation P-values of Significance								GO Bayesian Z-Scores by Time
	GO Term	T=–6,–5,–4	T=–5,–4,–3	T=–4,–3,–2	T=–3,–2,–1	T=–2,–1,–0	T=–1,0,+1	MinCorrelPval		T=–6	T=–5	T=–4	T=–3	T=–2	T=–1	T=0	T=1	Max Score
GO:0006103	2-oxoglutarate metabolic process	-0.294653	-0.091898	0.515601	0.0149398	0.628659	0.621653	0.0149398		0	-0.43437	0.54876	-0.440239	0	2.09696	1.60648	-0.181781	2.09696
GO:0042791	5S class rRNA transcription from RNA polymerase III type 1 promoter	-0.0404696	-0.244914	-0.569187	-0.139641	-0.789587	0.695347	-0.0404696		0	0	0	0	0	-2.12785	-1.29123	0	-2.12785
GO:0032856	activation of Ras GTPase activity	0.0408865	-0.366401	0.435913	0.00173819	-0.877266	-0.459988	0.00173819		0	-0.279043	1.24766	-1.30707	1.55651	2.02934	2.54208	1.46625	2.54208
GO:0034333	adherens junction assembly	-0.0532774	-0.26707	0.00760019	0.00290993	0.541201	-0.107998	0.00290993		-2.1127	-0.633058	-1.44084	-0.388899	-0.805124	1.58527	1.35913	-0.119263	-2.1127
GO:0009060	aerobic respiration	-0.0245511	-0.542725	0.203949	0.0527407	0.780879	-0.601668	-0.0245511		-0.207354	-0.876636	-2.02275	-2.26095	-2.13461	-1.85874	-2.31206	-1.76903	-2.31206
GO:1901605	alpha-amino acid metabolic process	-0.0184671	0.6803	0.885449	-0.483633	0.482607	0.842888	-0.0184671		-0.119097	-1.37122	-2.13624	-1.93776	-1.70088	1.2779	-1.57913	-0.614957	-2.13624
GO:0046632	alpha-beta T cell differentiation	-0.124768	0.977314	0.0141452	0.0271517	0.605921	-0.838298	0.0141452		0	-1.40902	-0.475081	-0.106417	0.699741	2.34806	0.902179	0.0100301	2.34806
GO:0042983	amyloid precursor protein biosynthetic process	-0.604408	-0.0188668	0.69921	0.548629	0.506855	0.274837	-0.0188668		-0.464525	2.91961	1.76547	-0.690698	1.56733	-2.06993	2.92095	2.04885	2.92095
GO:0019731	antibacterial humoral response	-0.00319144	-0.619476	0.0940096	-0.807866	-0.859664	-0.481194	-0.00319144		-0.568772	-1.79623	-3.1872	-2.51976	-2.02724	-1.28319	-3.04502	-3.09889	-3.1872
GO:0019885	antigen processing and presentation of endogenous peptide antigen via MHC class I	-0.497981	-0.567566	0.0706962	0.388369	0.902513	-0.465524	0.0706962		2.19659	0	0	0	0	1.57335	0.171792	0	2.19659
GO:0030262	apoptotic nuclear changes	-0.601324	-0.0778675	0.0122596	0.854258	-0.484779	0.915136	0.0122596		0	0.607868	-0.306018	0	0.639775	1.8713	-2.17957	0.672574	-2.17957
GO:0009072	aromatic amino acid family metabolic process	-0.0218399	-0.0235221	0.826295	0.0442079	0.893702	-0.703533	-0.0218399		0	-1.30519	-1.1605	-2.23787	-1.63088	0.0522393	-1.00295	-0.152932	-2.23787
GO:0015986	ATP synthesis coupled proton transport	-0.0753615	-0.668554	0.423658	-0.350023	-0.750277	-0.870843	-0.0753615		0	-0.652101	-2.63117	-1.62293	-1.42981	-1.37663	-2.7271	-1.57162	-2.7271
GO:0006284	base-excision repair	-0.03316	-0.488379	0.302391	-0.88204	0.696252	0.959591	-0.03316		-0.529326	-1.65962	-2.24118	-1.96985	-1.85058	-1.66716	-2.02378	-1.60536	-2.24118
GO:0007589	body fluid secretion	-0.425666	-0.665254	0.151624	0.0137168	0.299202	-0.27542	0.0137168		0	-2.05442	-3.31353	-0.328622	-1.16593	-0.774261	-1.76844	-2.17361	-3.31353
GO:0010171	body morphogenesis	0.720992	-0.277529	0.0613138	0.0108506	0.622563	-0.435763	0.0108506		0	0.579429	0	0	1.30836	2.18472	1.2531	0.230122	2.18472
GO:0046394	carboxylic acid biosynthetic process	-0.17118	-0.631545	0.0677398	0.1429	0.594848	-0.647885	0.0677398		-1.66845	-1.01306	-2.01798	-0.847787	-1.60429	-1.24348	-1.36137	-0.543117	-2.01798
GO:0055017	cardiac muscle tissue growth	-0.131249	-0.332426	-0.543596	0.0519202	0.320236	-0.23424	0.0519202		0.354275	-1.30776	-1.55337	-1.75851	-3.05865	-1.71916	1.43989	-2.23646	-3.05865
GO:0043367	CD4-positive, alpha-beta T cell differentiation	-0.280798	-0.387215	0.404032	0.042298	-0.746231	-0.305076	0.042298		2.02876	0	-0.87777	0	0.599759	0.609279	1.65767	1.00316	2.02876
GO:0033627	cell adhesion mediated by integrin	-0.0854392	-0.43824	-0.849473	-0.360683	0.467789	0.585588	-0.0854392		0	-1.66945	-1.59484	-1.55481	1.68755	-2.15708	-0.88232	-0.0829249	-2.15708
GO:0007050	cell cycle arrest	0.109444	-0.366849	0.931392	0.0770041	0.523285	-0.207158	0.0770041		0	1.07749	0.879132	2.16592	1.82731	1.41454	1.66323	0.852312	2.16592
GO:0061049	cell growth involved in cardiac muscle cell development	-0.143754	-0.10085	-0.81098	0.234214	0.0121031	-0.67436	0.0121031		0.556985	1.32709	1.35922	1.28512	-2.66113	1.79287	1.69021	1.77696	-2.66113
GO:0031589	cell-substrate adhesion	-0.53326	-0.860358	0.0107835	0.025238	0.899529	-0.841058	0.0107835		0.640948	-2.07813	-1.36829	0	-0.868751	1.27696	-1.64357	-1.58394	-2.07813
GO:0006576	cellular biogenic amine metabolic process	-0.15356	-0.792497	-0.976424	0.0874965	0.293926	-0.415081	0.0874965		-0.969404	-2.07256	-1.30931	-1.19162	-1.79616	0.685521	-1.02691	-0.280568	-2.07256
GO:0044237	cellular metabolic process	-0.0685227	-0.865255	-0.754957	-0.3702	0.384801	0.712545	-0.0685227		0	-0.844977	-1.71294	-1.2114	-1.7615	-1.3345	-2.01695	-1.09454	-2.01695
GO:0044271	cellular nitrogen compound biosynthetic process	-0.341573	0.539871	0.0502443	0.16924	0.898309	-0.11846	0.0502443		2.75206	-1.62373	-1.3813	-1.93609	-1.60636	-1.73193	-2.64282	-0.694908	2.75206
GO:0043624	cellular protein complex disassembly	0.637114	0.226584	0.0444076	2.76556e-05	0.963942	-0.282537	2.76556e-05		0	-2.37413	0.00331284	-0.775537	0	1.02097	1.13912	0	-2.37413
GO:0034629	cellular protein complex localization	-0.067938	-0.0372352	0.130532	0.00148041	0.262363	-0.691703	0.00148041		0	-1.3736	-2.0363	-1.62546	-1.98603	1.79877	-1.23331	-2.06916	-2.06916
GO:0071322	cellular response to carbohydrate stimulus	0.426854	-0.243307	0.000929845	0.000509297	0.777459	-0.455184	0.000509297		0	0.886224	0.3632	0	1.02457	2.0053	1.65694	1.45378	2.0053
GO:0071361	cellular response to ethanol	0.0592958	-0.0789619	0.432696	0.00266903	0.874351	-0.322419	0.00266903		0	0	0.357808	-1.60674	1.43156	2.08813	1.19305	0.337522	2.08813
GO:0031668	cellular response to extracellular stimulus	-0.397139	-0.230898	0.651007	-0.0673859	-0.953499	0.0116075	0.0116075		-0.0207459	-0.413348	-0.893837	-1.23233	-0.852585	-2.28054	-1.17879	-0.702364	-2.28054
GO:0071385	cellular response to glucocorticoid stimulus	-0.00816742	-0.355844	0.850847	0.257551	0.557573	0.544491	-0.00816742		-0.138848	-0.881275	-1.18259	-1.16648	-0.536519	-2.17995	0.682689	0.377905	-2.17995
GO:0042149	cellular response to glucose starvation	-0.190066	-0.349454	-0.123654	-0.0926183	0.312878	0.0177233	0.0177233		0.884467	-1.23965	0	-0.809853	-1.00714	-2.22814	-0.431098	0	-2.22814
GO:0035729	cellular response to hepatocyte growth factor stimulus	-0.809523	-0.341916	-0.508311	-0.0675042	-0.307556	0.466088	-0.0675042		-0.219789	0.804006	0	-0.312312	0	-2.02478	-0.876534	-0.40529	-2.02478
GO:0070301	cellular response to hydrogen peroxide	-0.0527261	-0.0607984	0.860948	-0.280387	-0.561511	0.160525	-0.0527261		0	1.141	-1.02519	-1.14145	-1.08527	-1.99122	-1.48093	-0.550868	-1.99122
GO:0035457	cellular response to interferon-alpha	-0.082106	-0.501656	-0.533167	-0.874024	0.252236	0.125681	-0.082106		2.06638	-1.26416	-0.898937	-0.533657	-1.29358	-1.40733	-0.018142	0	2.06638
GO:0071346	cellular response to interferon-gamma	-0.202542	-0.416902	0.0938567	0.0623118	-0.316787	-0.130625	0.0623118		1.49801	2.57736	-1.68705	-0.844114	-1.64741	1.38869	-2.07365	-1.03936	2.57736
GO:0071353	cellular response to interleukin-4	-0.00604704	-0.692917	0.965601	-0.586921	0.678644	0.489272	-0.00604704		0.103136	-1.61494	-2.16492	-2.19099	-2.43353	-1.69724	-2.71242	-1.21773	-2.71242
GO:0071354	cellular response to interleukin-6	-0.133851	-0.00573528	-0.355267	0.0599892	0.0618911	-0.230155	-0.00573528		-1.01182	-0.975278	-1.69921	-2.74724	-1.68523	-0.127172	-0.681666	-1.43187	-2.74724
GO:0034614	cellular response to reactive oxygen species	-0.0593951	-0.4761	0.52946	-0.478535	0.237264	0.468779	-0.0593951		-0.636246	-1.65624	-1.44455	-1.62479	-2.17771	-1.91135	-1.25202	-1.24978	-2.17771
GO:0090398	cellular senescence	-0.0119783	-0.392177	0.00153984	0.134166	-0.706182	-0.390358	0.00153984		0.501137	0.160198	-2.12056	-0.978283	-2.58546	0.875843	1.67233	0.541255	-2.58546
GO:0070601	centromeric sister chromatid cohesion	-0.842438	0.0634313	0.327766	0.023852	-0.906794	-0.940332	0.023852		0	-3.59911	1.23188	-1.83638	-1.46292	-1.33386	-2.72944	-1.16097	-3.59911
GO:0072321	chaperone-mediated protein transport	-0.0246536	-0.0285127	-0.852589	0.321826	0.334153	0.649554	-0.0246536		0	-0.594154	-1.80808	-2.07498	-0.00945914	0	-1.57211	-0.00322238	-2.07498
GO:0002063	chondrocyte development	-0.4318	-0.910855	0.291239	0.0515854	0.424735	0.919188	0.0515854		0.720393	-2.12591	-1.15242	-1.12633	-1.38077	1.44356	-2.63473	1.2187	-2.63473
GO:0072583	clathrin-mediated endocytosis	-0.200964	-0.416133	0.881142	-0.0221693	-0.781029	0.723759	-0.0221693		-0.316412	2.24867	-0.703809	0	0.948556	-1.80915	1.27824	0	2.24867
GO:0032963	collagen metabolic process	-0.448635	-0.285261	0.0187836	0.0311057	0.728854	-0.86303	0.0187836		1.26151	-0.197359	0	0	-2.44052	2.05046	0.52729	-0.638071	-2.44052
GO:0002367	cytokine production involved in immune response	-0.233669	-0.0390243	0.819781	0.675835	0.673724	-0.443878	-0.0390243		0.00715917	1.8849	-1.67394	-0.989051	-2.51315	-2.54592	-1.25533	-1.60887	-2.54592
GO:0051084	de novo posttranslational protein folding	-0.0325997	-0.587421	-0.877139	-0.234841	0.701617	0.634178	-0.0325997		0	-0.445555	-1.46933	-1.33614	-1.71541	-1.5233	-2.0982	-1.31506	-2.0982
GO:0016265	death	-0.469742	0.737366	-0.0530319	-0.378509	0.0590735	-0.793467	-0.0530319		0.410162	-0.36785	0	-0.442227	-3.30197	-1.26574	0	-1.40732	-3.30197
GO:0050829	defense response to Gram-negative bacterium	-0.18627	-0.0703975	-0.545636	-0.212055	0.442585	0.863632	-0.0703975		-0.14663	-1.51166	-1.48801	-0.952574	-1.73216	-2.01444	-0.959556	-0.282666	-2.01444
GO:0050830	defense response to Gram-positive bacterium	-0.0108919	-0.992702	0.624995	-0.268322	0.577916	0.798296	-0.0108919		-0.998582	-1.51124	-1.9818	-0.902979	-1.8192	-1.38143	-2.01952	-1.31151	-2.01952
GO:0021542	dentate gyrus development	-0.0346509	-0.0555114	0.994981	0.913311	0.891153	0.334024	-0.0346509		0	1.43761	1.66241	-2.07607	1.8146	-0.385889	0.494974	0.0955733	-2.07607
GO:0009120	deoxyribonucleoside metabolic process	-0.306419	-0.169727	0.31675	-0.74165	-0.0908065	0.643634	-0.0908065		0	3.31967	-1.86099	-0.819035	-0.833552	2.66625	-2.14073	-1.551	3.31967
GO:0009157	deoxyribonucleoside monophosphate biosynthetic process	-0.12288	-0.143099	-0.21655	-0.0311003	-0.665765	0.184438	-0.0311003		0	-0.0254317	0	-0.488061	-0.705448	-2.07014	-1.50538	-0.450075	-2.07014
GO:0008340	determination of adult lifespan	-0.992782	-0.449075	0.0594747	0.00748905	-0.354507	-0.357418	0.00748905		0	2.01992	-1.79576	0	1.18003	0.341647	1.25375	1.36289	2.01992
GO:0046545	development of primary female sexual characteristics	-0.791292	0.0498252	0.391289	0.304871	0.371603	-0.986133	0.0498252		-2.32297	-1.70498	-1.41668	-0.685665	-1.63386	1.83947	-0.534514	-1.56343	-2.32297
GO:0071897	DNA biosynthetic process	-0.0872275	-0.0127953	-0.30503	0.082198	0.1063	-0.0551977	-0.0127953		-0.999297	-1.36189	-2.43468	-3.53891	-2.50862	-0.50436	-1.82026	-1.94336	-3.53891
GO:0071103	DNA conformation change	0.577736	-0.435557	-0.0071209	-0.40293	0.0453839	0.313785	-0.0071209		-1.06933	-1.22048	-1.5344	-2.40218	-2.64892	-3.22317	-2.10714	-1.13251	-3.22317
GO:0042769	DNA damage response, detection of DNA damage	-0.116116	-0.21596	-0.0288107	-0.480606	0.68514	0.554884	-0.0288107		0	-1.85144	-0.113178	-2.25227	-1.66538	-2.15036	-1.66101	-0.504929	-2.25227
GO:0015074	DNA integration	0.126491	0.485927	-0.0192036	-0.0319663	0.510856	0.164731	-0.0192036		1.1024	1.46256	2.25887	-1.71701	2.02193	2.24259	2.48878	1.93895	2.48878
GO:0006323	DNA packaging	0.567629	-0.641616	0.239004	0.0829011	0.52774	-0.417467	0.0829011		-1.17393	-1.81078	-3.40116	-0.689972	-1.87577	-0.616484	-2.52958	-2.52117	-3.40116
GO:0000730	DNA recombinase assembly	-0.0283697	-0.023422	0.601703	-0.321984	0.372849	0.653333	-0.023422		0	0.109193	-1.67781	-0.71307	0	-1.26114	-2.50452	0.627763	-2.50452
GO:0009950	dorsal/ventral axis specification	0.631756	0.980676	0.292726	0.0370514	-0.925771	-0.969523	0.0370514		0	-1.43802	0	-0.327215	-0.818449	1.25201	-2.00427	-0.873626	-2.00427
GO:0032469	endoplasmic reticulum calcium ion homeostasis	-0.0684742	-0.858808	0.00130714	0.00257836	-0.969075	-0.366727	0.00130714		1.07607	2.29367	-1.91333	0.649078	1.78345	1.15827	1.58041	1.26676	2.29367
GO:0043542	endothelial cell migration	0.477153	-0.734776	0.0946418	0.0272198	-0.323223	-0.197455	0.0272198		1.23786	2.22703	0.363221	0	0.987744	1.85852	1.27444	0.947623	2.22703
GO:0043153	entrainment of circadian clock by photoperiod	-0.348581	-0.428847	-0.94724	0.017776	0.163511	-0.108349	0.017776		-1.61764	-1.40214	-1.23932	-2.17685	-1.24631	0.539022	-0.841935	-1.1344	-2.17685
GO:0060562	epithelial tube morphogenesis	-0.122843	-0.990351	0.256678	0.0241094	0.393863	-0.640486	0.0241094		0.00738921	-2.24827	0.185418	0	1.14258	1.62376	0.878518	1.02609	-2.24827
GO:0034101	erythrocyte homeostasis	-0.0306187	-0.881535	-0.899912	-0.390518	0.510255	0.440132	-0.0306187		0	-1.54931	-2.67721	-2.40085	-2.62621	-1.83751	-2.96231	-2.00525	-2.96231
GO:0043249	erythrocyte maturation	-0.0690792	-0.0890814	-0.407166	0.129271	0.0637872	-0.624605	0.0637872		0	-0.631604	-0.090675	-1.95453	-2.0149	0.317009	-1.58162	0	-2.0149
GO:0075713	establishment of integrated proviral latency	-0.00701664	-0.2955	-0.733068	-0.403522	0.553853	0.478897	-0.00701664		0	-0.782677	-2.04443	-2.19087	-2.00303	-1.13515	-1.93309	-0.931558	-2.19087
GO:0097194	execution phase of apoptosis	0.592309	-0.0368655	0.813817	0.102998	-0.462647	-0.0721947	-0.0368655		1.28798	1.37566	-1.46333	-0.0885163	-0.996783	1.53963	2.58922	-1.75955	2.58922
GO:0043206	extracellular fibril organization	-0.0698628	-0.636593	-0.190376	-0.511571	0.0168506	-0.915817	0.0168506		0	0	-0.570944	-0.685324	-3.225	-1.1575	0	-0.751417	-3.225
GO:0035337	fatty-acyl-CoA metabolic process	-0.063324	-0.0456333	0.835623	0.0733449	-0.903537	-0.631724	-0.0456333		0.756787	-2.05915	-1.1646	-1.90728	2.1769	0	-0.792139	0	2.1769
GO:0001731	formation of translation preinitiation complex	-0.00486243	-0.225409	-0.577037	0.940037	0.456575	-0.932008	-0.00486243		0	-1.22964	-2.27791	-2.43269	-2.75629	-0.590605	-2.48352	-1.35879	-2.75629
GO:0006091	generation of precursor metabolites and energy	-0.0159646	-0.232131	-0.494671	0.671411	0.681295	-0.450587	-0.0159646		-0.14615	-1.46031	-1.91651	-1.41992	-2.21004	1.21153	-2.3692	-1.94967	-2.3692
GO:0009065	glutamine family amino acid catabolic process	0.301426	-0.717268	0.00513694	0.00116191	-0.559722	-0.07776	0.00116191		-1.83962	0	0.380964	0	-1.80249	1.36519	2.25137	0	2.25137
GO:0005978	glycogen biosynthetic process	-0.00400855	-0.0680067	0.0702565	0.00286497	0.621652	-0.0886415	0.00286497		0	-1.38654	-3.19669	-2.1944	-2.57692	1.93078	-2.76271	-2.06042	-3.19669
GO:0005980	glycogen catabolic process	-0.00270313	-0.0189726	-0.582406	-0.505567	0.380337	-0.309574	-0.00270313		0	-0.431114	-2.09851	-1.24539	-2.38742	-1.43524	2.03227	-2.04523	-2.38742
GO:0005977	glycogen metabolic process	-0.0753367	-0.00840501	0.48825	0.0236426	0.427589	-0.26	-0.00840501		-0.717134	-0.973358	-1.77925	-1.36267	-2.43595	1.54279	2.13189	-2.18896	-2.43595
GO:0006516	glycoprotein catabolic process	0.868999	0.233899	-0.0723925	-0.106095	0.0210125	-0.945462	0.0210125		0	-1.2907	-0.439002	0	-2.56613	-0.811472	-0.582925	-1.09741	-2.56613
GO:0006688	glycosphingolipid biosynthetic process	0.204976	-0.801823	0.00657903	0.00371257	0.823838	-0.779116	0.00371257		0.21197	0.67112	0.131166	0.0700103	0.807024	1.96951	1.26083	0.801697	1.96951
GO:1901068	guanosine-containing compound metabolic process	-0.0690176	0.582001	0.352343	0.266691	0.836996	0.586815	-0.0690176		0	-1.47668	-1.01882	-0.343869	-0.943032	0	2.02887	1.27841	2.02887
GO:0015886	heme transport	-0.158562	0.0913205	0.0131798	0.0683091	0.752778	-0.137396	0.0131798		-0.391304	-1.99524	-1.35965	0	-0.658332	0	0	-0.204515	-1.99524
GO:0016575	histone deacetylation	-0.0507847	-0.0166565	0.712153	0.0771974	0.599245	-0.307952	-0.0166565		-1.19927	-1.91992	-2.12805	-2.52412	-1.37902	-1.3073	-1.51792	-1.67204	-2.52412
GO:0033169	histone H3-K9 demethylation	0.00245052	-0.572228	-0.117043	0.735815	0.384916	-0.914553	0.00245052		0	1.06691	2.21477	0.782426	0.959098	0.606263	1.90266	0.6651	2.21477
GO:0051567	histone H3-K9 methylation	0.790524	0.874413	0.334422	0.0529775	0.608632	-0.0775749	0.0529775		0	-1.77389	0	0	1.36848	2.02802	1.1833	0.649822	2.02802
GO:0016572	histone phosphorylation	-0.0906028	-0.231249	0.345534	0.0261569	0.415629	-0.756936	0.0261569		0	-0.459552	-1.38115	-1.01736	0.42264	-0.518693	1.98073	0.673721	1.98073
GO:0035405	histone-threonine phosphorylation	0.076965	-0.171637	0.0035555	0.000533489	-0.820409	-0.153812	0.000533489		0	0.559405	0.489764	0.289451	1.36162	2.02698	1.55707	1.32081	2.02698
GO:0048873	homeostasis of number of cells within a tissue	-0.308584	-0.581241	0.0114601	0.0844346	0.691307	-0.126495	0.0114601		0.102762	-1.12752	-0.762045	-0.00393478	-2.02765	1.05217	-1.14258	0.2992	-2.02765
GO:0042744	hydrogen peroxide catabolic process	-0.0148505	-0.702139	-0.905033	-0.636773	0.414945	-0.571022	-0.0148505		-0.00804178	-0.863661	-1.89791	-1.73404	-3.61288	-0.921502	-1.88774	-1.7687	-3.61288
GO:0007252	I-kappaB phosphorylation	-0.0950362	-0.478868	0.942403	0.478986	0.573556	-0.15414	-0.0950362		-0.578581	1.20675	0.672419	-0.336094	0.96619	-2.37871	1.6263	0.555437	-2.37871
GO:0002758	innate immune response-activating signal transduction	-0.0769547	-0.23896	-0.676389	-0.26452	0.709786	0.774145	-0.0769547		0	-1.41491	-0.885058	0	-0.183397	-2.12706	-1.37028	0	-2.12706
GO:0022027	interkinetic nuclear migration	-0.0005059	-7.6596e-05	-0.445653	-0.917002	0.0229301	0.94936	-7.6596e-05		0	0	-0.349924	-0.994803	-1.96321	0	0	-0.379918	-1.96321
GO:0032611	interleukin-1 beta production	-0.0132629	-0.0664812	0.799016	0.834923	0.423933	-0.641836	-0.0132629		1.14055	3.12649	2.05054	-1.79889	-2.81034	2.96941	1.37447	2.51721	3.12649
GO:0050701	interleukin-1 secretion	0.965916	-0.00995558	0.0246286	0.0371477	-0.576945	0.949206	-0.00995558		0.981502	2.6515	0.714812	0.456678	1.63794	1.70876	1.19985	1.44927	2.6515
GO:0032616	interleukin-13 production	-0.0871791	0.993438	0.806262	0.301521	0.417409	-0.166319	-0.0871791		0	-1.44424	-0.583076	0	-1.0759	1.98891	0.777505	0	1.98891
GO:0032621	interleukin-18 production	-0.0912576	-0.0452834	0.772454	0.281015	0.281144	-0.496562	-0.0452834		1.51905	2.57269	-1.55589	1.10551	-0.8668	-1.27352	1.43434	1.8768	2.57269
GO:0006475	internal protein amino acid acetylation	0.268924	0.600281	0.335814	0.0411318	0.489807	-0.978989	0.0411318		-1.85882	-1.81032	-2.91088	-0.988025	-1.43971	1.12854	-2.56721	-1.99507	-2.91088
GO:0065002	intracellular protein transmembrane transport	-0.623407	-0.0590585	0.0471591	0.000793175	-0.881266	-0.344439	0.000793175		0	-0.589996	-0.656287	-2.04205	-0.933898	2.07864	-2.16506	-0.975608	-2.16506
GO:0072332	intrinsic apoptotic signaling pathway by p53 class mediator	-0.0791621	-0.455014	0.179719	-0.611472	-0.933529	0.414649	-0.0791621		1.48773	-2.02194	-1.63029	-1.25567	-1.7023	1.56274	-0.989239	-0.528991	-2.02194
GO:0070059	intrinsic apoptotic signaling pathway in response to endoplasmic reticulum stress	-0.100539	-0.397415	0.0132476	0.0846439	-0.86305	-0.569508	0.0132476		-0.629183	-2.34124	-2.17319	-1.50934	-2.32713	1.35388	-2.06346	-1.40571	-2.34124
GO:0008299	isoprenoid biosynthetic process	-0.00545386	-0.617258	0.939897	0.271362	0.719907	-0.870807	-0.00545386		0	-1.57179	-1.44016	-1.25819	-2.74178	-1.79431	-2.21557	-1.20341	-2.74178
GO:0006089	lactate metabolic process	-0.00295621	-0.411727	-0.219357	-0.295798	0.86855	0.141729	-0.00295621		0	-0.352703	-0.843507	-2.23475	-0.84589	1.83176	-1.9696	-0.625293	-2.23475
GO:0007595	lactation	-0.0749878	-0.511121	0.0505971	0.0371904	0.658788	-0.413992	0.0371904		-0.160335	-0.782205	0.827878	0.91324	0.841471	1.40788	2.11016	0	2.11016
GO:0002521	leukocyte differentiation	-0.0134463	0.381056	0.25153	-0.317111	0.163782	0.280635	-0.0134463		0.175592	-1.57653	-3.27571	-2.01489	-2.47722	0.790602	-1.65239	1.43354	-3.27571
GO:0002523	leukocyte migration involved in inflammatory response	-0.149174	-0.875778	-0.988858	-0.0637315	-0.913051	0.726429	-0.0637315		-0.0659619	-1.04036	-1.22319	-0.746381	-0.867146	-2.18743	-1.41051	-2.59837	-2.59837
GO:0050901	leukocyte tethering or rolling	-0.0618398	-0.132613	0.0915858	0.590901	0.776069	0.223754	-0.0618398		0	0.280197	-0.613578	-0.229379	-1.96266	-0.62832	0	0	-1.96266
GO:0031663	lipopolysaccharide-mediated signaling pathway	-0.0566828	-0.406502	-0.388434	-0.0654448	0.611502	0.401093	-0.0566828		0.785329	-1.3746	-1.00485	-0.947015	-1.13543	-2.25263	-1.22294	0	-2.25263
GO:0001889	liver development	-0.112884	-0.0617046	0.00497211	0.461435	-0.884728	-0.623885	0.00497211		0	1.22346	-0.949405	-2.18418	-1.61684	1.63019	1.37246	-0.927991	-2.18418
GO:0044539	long-chain fatty acid import	-0.0368436	0.050518	0.828081	-0.00122941	0.795518	0.154739	-0.00122941		0	-1.98283	-1.40974	0	-0.241597	-1.34103	-1.49139	0	-1.98283
GO:0034383	low-density lipoprotein particle clearance	-0.449304	-0.0965029	0.534849	0.251078	0.355042	0.622021	-0.0965029		-0.323496	-1.10786	-1.19343	-1.48962	-1.64517	-1.71937	-2.05605	1.04001	-2.05605
GO:0001553	luteinization	0.383223	-0.0895083	0.0389539	0.00261846	0.464511	-0.680477	0.00261846		0	0.486479	0	0	0	2.03955	1.40936	0	2.03955
GO:0048535	lymph node development	-0.0123839	0.591948	0.238271	0.268275	0.50452	-0.259058	-0.0123839		0	-0.488266	-1.35091	0	-1.96386	0.0412271	-0.690816	0	-1.96386
GO:0043170	macromolecule metabolic process	-0.0412545	-0.0308593	-0.248409	-0.722401	0.770952	-0.493711	-0.0308593		0.223041	-0.182445	-1.91011	1.51161	-2.99582	1.10777	2.47655	-1.55518	-2.99582
GO:0043570	maintenance of DNA repeat elements	0.209736	0.719466	0.68463	0.030312	-0.7781	-0.865112	0.030312		0	-3.55192	1.72798	-1.59574	-1.75546	-1.28805	-2.56592	-1.18051	-3.55192
GO:0001893	maternal placenta development	-0.0295981	-0.303958	0.963183	0.368973	0.583259	-0.0399197	-0.0295981		0	-1.11855	-0.83248	-1.05134	-2.09513	-2.25502	-1.58749	-2.21674	-2.25502
GO:0000466	maturation of 5.8S rRNA from tricistronic rRNA transcript (SSU-rRNA, 5.8S rRNA, LSU-rRNA)	-0.00360733	-0.770436	0.0264888	0.198274	-0.335851	-0.249351	-0.00360733		0	-0.342524	-2.24386	-0.531763	-0.771236	0	-1.09995	-0.0205137	-2.24386
GO:0030490	maturation of SSU-rRNA	-0.00848439	-0.239735	0.0403036	0.0292352	-0.96751	-0.0634927	-0.00848439		0	-0.600277	-2.20394	-1.34216	-1.30945	0	-1.74238	-1.55653	-2.20394
GO:0000462	maturation of SSU-rRNA from tricistronic rRNA transcript (SSU-rRNA, 5.8S rRNA, LSU-rRNA)	-0.00223148	-0.394515	0.0871037	0.425415	-0.85572	-0.249428	-0.00223148		0	-1.63614	-3.47116	-3.00847	-2.29532	-0.732535	-3.53639	-2.20146	-3.53639
GO:0051177	meiotic sister chromatid cohesion	0.813566	0.035288	0.392743	0.0724459	0.804597	-0.81683	0.035288		0	-1.20544	0	-0.850483	0	2.15577	-0.613861	0	2.15577
GO:0032438	melanosome organization	0.520164	-0.274946	-0.0816688	-0.153937	0.842323	0.414714	-0.0816688		-0.0764072	0.44265	0	-0.358584	-1.29475	2.14219	1.70917	0	2.14219
GO:0006509	membrane protein ectodomain proteolysis	0.0796172	-0.237902	0.976249	0.0260873	0.862411	-0.530439	0.0260873		0	1.50964	1.46082	0.0280803	2.00599	1.70337	1.8914	0.356902	2.00599
GO:0007091	metaphase/anaphase transition of mitotic cell cycle	0.32209	0.974212	-0.679478	-0.0905272	0.183572	0.450521	-0.0905272		0	-0.10935	0	0	-1.16535	-0.44095	-2.56275	-0.714279	-2.56275
GO:0007017	microtubule-based process	-0.166799	0.933885	-0.99515	-0.0526972	-0.803522	0.780304	-0.0526972		0	-0.534932	-1.01553	-0.762357	-1.43307	-0.630846	-2.08228	-0.933364	-2.08228
GO:0051560	mitochondrial calcium ion homeostasis	0.0163878	0.249449	0.154558	0.930716	0.86864	-0.893753	0.0163878		0	2.35647	2.13964	2.41289	2.06157	1.68378	2.47563	1.39298	2.47563
GO:0006120	mitochondrial electron transport, NADH to ubiquinone	-0.052603	-0.593059	-0.853255	0.797418	0.221715	-0.850538	-0.052603		0	-1.12741	-2.08065	-1.27478	-2.04944	-1.36032	-1.91243	-1.27409	-2.08065
GO:0000090	mitotic anaphase	0.0829906	-0.758904	0.0121543	0.0073378	0.56131	-0.926887	0.0073378		0	0	0	0	-1.0352	2.81219	2.20018	0.565181	2.81219
GO:0071850	mitotic cell cycle arrest	-0.00177323	-0.398025	0.799552	-0.46349	0.0973891	0.307285	-0.00177323		1.18854	-1.17072	-1.76028	-2.35603	-1.67183	-1.05868	0	-1.0235	-2.35603
GO:0016071	mRNA metabolic process	-0.00177431	-0.451076	0.434732	-0.873586	0.604089	0.90563	-0.00177431		0	-1.59071	-3.07678	-2.7278	-2.37062	-1.30541	-2.97679	-1.69128	-3.07678
GO:0002275	myeloid cell activation involved in immune response	-0.111837	-0.736932	0.126829	0.0437903	-0.975185	-0.598625	0.0437903		0	-1.07024	-1.71245	-2.0071	0	-0.676503	-1.30113	-0.971542	-2.0071
GO:0002573	myeloid leukocyte differentiation	-0.090886	-0.00987139	-0.522511	-0.829403	0.578605	0.566411	-0.00987139		0	0.957422	-2.13915	-1.6321	-2.18161	-1.33722	1.47399	0	-2.18161
GO:0001773	myeloid_dendritic_cell_activation.tif	-0.0047711	-0.0852645	-0.61003	0.562116	0.513958	-0.485107	-0.0047711		0	-1.47139	-2.47577	-2.48819	-1.84108	0	-2.49529	-0.374373	-2.49529
GO:0042267	natural killer cell mediated cytotoxicity	-0.426065	-0.397809	-0.0883744	-0.605254	0.304683	0.678538	-0.0883744		2.25445	-1.4456	-0.901712	-1.42812	-2.2873	-1.36199	-1.94203	-1.39693	-2.2873
GO:0060766	negative regulation of androgen receptor signaling pathway	-0.037344	-0.0858405	0.954499	0.0531721	0.657689	-0.0462273	-0.037344		-1.30133	-1.36148	-1.51999	-2.11505	-1.33358	-0.221017	-0.949351	-1.37677	-2.11505
GO:2001234	negative regulation of apoptotic signaling pathway	-0.119623	0.597543	0.33322	0.028374	0.851685	-0.307863	0.028374		0	-1.17032	-1.55217	-0.844974	-1.47298	1.61137	-2.00586	-1.08585	-2.00586
GO:0050869	negative regulation of B cell activation	-0.0335796	0.865433	0.381842	-0.392679	0.261558	0.459598	-0.0335796		0	-1.41606	-2.6423	-0.843636	-2.05844	-1.02136	-1.2318	0.266386	-2.6423
GO:0030502	negative regulation of bone mineralization	-0.163072	-0.0602248	-0.277265	0.900691	0.232211	-0.69749	-0.0602248		-1.03824	-0.920736	-1.5063	-2.15521	-2.38544	-0.688742	-1.41707	-1.61454	-2.38544
GO:0045779	negative regulation of bone resorption	0.684448	-0.283499	0.126609	0.0143079	0.700761	-0.989176	0.0143079		0.0556012	1.10297	0	0	1.74099	1.99198	1.5815	1.51767	1.99198
GO:0071157	negative regulation of cell cycle arrest	-0.231211	0.881349	-0.343665	-0.249044	0.0864349	0.266827	0.0864349		-0.0634802	-0.276248	-0.927966	-0.498525	-2.43566	0.780912	-1.59432	0.512422	-2.43566
GO:0051129	negative regulation of cellular component organization	-0.0202447	0.821527	-0.829967	-0.291089	0.0669162	0.765524	-0.0202447		1.32085	-2.33217	-2.11243	-1.6983	-2.70251	-1.19398	-1.51311	-1.11568	-2.70251
GO:0045736	negative regulation of cyclin-dependent protein serine/threonine kinase activity	-0.0897811	-0.268534	0.534856	0.0152436	0.0336101	-0.711398	0.0152436		0	0	-0.0763131	-1.09849	-2.12833	0	0.493034	0	-2.12833
GO:0043392	negative regulation of DNA binding	-0.00532016	-0.0164401	0.126709	-0.919331	0.820055	0.97085	-0.00532016		0.753201	0.419404	-2.01067	-0.768649	-1.67656	0.807648	-0.416335	-0.333304	-2.01067
GO:0045647	negative regulation of erythrocyte differentiation	-0.0442008	-0.608042	0.147194	0.439293	0.882017	-0.633882	-0.0442008		0	0	-0.369537	-0.972033	-1.42993	2.09207	-1.75986	-0.689295	2.09207
GO:1902042	negative regulation of extrinsic apoptotic signaling pathway via death domain receptors	-0.185096	-0.0332239	-0.325471	-0.383583	0.673909	0.826193	-0.0332239		0	1.85305	-1.42564	-1.97287	-1.90925	-1.96826	-1.59873	-1.09912	-1.97287
GO:0044130	negative regulation of growth of symbiont in host	-0.041018	0.933008	0.646012	-0.350067	0.478054	0.55562	-0.041018		0	-1.86125	-1.45267	0	-1.1331	-1.79641	-2.10719	-0.688085	-2.10719
GO:1901533	negative regulation of hematopoietic progenitor cell differentiation	-0.15452	0.619286	-0.943883	-0.0177821	-0.990854	-0.911356	-0.0177821		0	-0.544711	-0.802927	0	-1.91729	-0.809369	-1.99641	-0.712959	-1.99641
GO:0034766	negative regulation of ion transmembrane transport	-0.818939	-0.00979862	0.0728521	0.00297571	0.93488	-0.358235	0.00297571		0	0	-0.295792	-1.227	-1.11554	2.33112	-2.35316	-1.24904	-2.35316
GO:0033673	negative regulation of kinase activity	-0.292602	-0.746965	0.389345	0.012053	0.167279	0.881221	0.012053		0	0.360405	-0.770748	-0.867642	-1.98533	1.49046	1.66944	-1.72911	-1.98533
GO:0002695	negative regulation of leukocyte activation	-0.195005	0.334803	0.0775627	0.141988	0.807932	-0.688779	0.0775627		-0.840775	-2.38156	-1.82522	-3.17338	-1.37935	1.26475	-1.32873	-1.13397	-3.17338
GO:0001911	negative regulation of leukocyte mediated cytotoxicity	-0.443856	0.542163	0.0739927	0.118348	0.70045	-0.242898	0.0739927		2.12869	0	-0.25475	0	-0.587362	1.37253	0.607555	0	2.12869
GO:0002707	negative regulation of lymphocyte mediated immunity	-0.266456	-0.506762	0.120893	0.0727674	0.449278	-0.236078	0.0727674		2.09725	0	-0.753472	0	-1.1393	1.48925	0.929888	0	2.09725
GO:0045347	negative regulation of MHC class II biosynthetic process	-0.0559609	-0.748892	-0.752718	-0.0425002	-0.619386	0.684726	-0.0425002		0.757461	0.518887	-2.29531	-1.3977	0.782251	-1.82653	-1.64982	-0.718423	-2.29531
GO:0010917	negative regulation of mitochondrial membrane potential	-0.344632	-0.0530569	-0.424381	0.45775	0.210117	0.405727	-0.0530569		0	-1.73904	1.44467	2.28459	-2.0242	2.58216	2.69405	-2.24212	2.69405
GO:0033033	negative regulation of myeloid cell apoptotic process	-0.398103	-0.0386958	0.870533	0.0543499	0.255879	-0.510164	-0.0386958		-0.922746	-1.19207	-1.44169	-3.06758	-2.04918	1.35102	-1.86231	-0.387174	-3.06758
GO:2000178	negative regulation of neural precursor cell proliferation	-0.00278701	-0.0367395	0.867681	-0.799946	0.320568	0.868825	-0.00278701		0	-1.6644	-2.3843	-2.53844	-2.61279	1.32493	-1.76365	0	-2.61279
GO:0042347	negative regulation of NF-kappaB import into nucleus	-0.0548677	-0.0395263	-0.914613	0.382292	0.305634	-0.983848	-0.0395263		0.307182	-2.10969	-1.34365	-1.071	-1.21981	-0.596699	0.885469	0.272232	-2.10969
GO:0051354	negative regulation of oxidoreductase activity	-0.416827	-0.174369	0.168317	0.0276374	0.0579498	-0.140535	0.0276374		-0.222825	0.623041	-1.22036	-1.18781	-2.32019	0	1.32776	0.273573	-2.32019
GO:0045936	negative regulation of phosphate metabolic process	-0.0229419	-0.0737435	0.171957	0.00207104	0.765019	-0.0959678	0.00207104		0	0	0	0	0	1.96672	0.47987	0	1.96672
GO:0090331	negative regulation of platelet aggregation	-0.040097	0.62501	-0.152325	0.92439	0.332123	0.779415	-0.040097		0	-0.934928	-0.0592761	0	-1.37517	2.09118	0.738924	1.35897	2.09118
GO:0050709	negative regulation of protein secretion	-0.0229898	-0.664911	0.106159	-0.62393	-0.30264	0.861803	-0.0229898		1.54571	-1.42344	-0.71845	-0.969223	-0.43184	-2.16549	-1.91706	-0.913674	-2.16549
GO:0031397	negative regulation of protein ubiquitination	-0.118539	0.566813	0.0750812	0.0212086	0.26234	-0.396295	0.0212086		0.131865	-1.39132	2.24357	0.630452	0.0256442	1.15419	0.654011	0	2.24357
GO:0033119	negative regulation of RNA splicing	-0.0492063	-0.132529	0.000315963	0.000798109	-0.938421	-0.165285	0.000315963		-1.26416	-1.32012	-2.93334	-3.21533	-2.14907	2.04015	-3.24091	-2.18375	-3.24091
GO:0060315	negative regulation of ryanodine-sensitive calcium-release channel activity	-0.0338044	-0.0644095	-0.347442	-0.802883	0.556006	0.395747	-0.0338044		0.193536	0.536003	-0.926639	-2.16006	-0.528055	-1.84267	-0.0835044	0	-2.16006
GO:0014912	negative regulation of smooth muscle cell migration	-0.00167965	-0.186934	-0.704574	-0.571688	0.610564	0.674294	-0.00167965		0	0	-1.51414	-2.03318	-1.31886	-1.76133	-1.40476	-0.413455	-2.03318
GO:0032873	negative regulation of stress-activated MAPK cascade	[]	-0.0719865	0.363003	0.055001	0.95045	-0.427091	0.055001		0	2.15156	1.55813	3.07209	2.6598	2.06053	1.98415	2.0291	3.07209
GO:0045071	negative regulation of viral genome replication	-0.0599961	-0.229697	-0.369842	-0.430095	-0.709379	0.900175	-0.0599961		2.35641	-0.783072	-0.604241	-0.856257	-0.41379	-1.92286	-2.01368	-0.820951	2.35641
GO:0061045	negative regulation of wound healing	-0.0383591	-0.189598	-0.193249	-0.154431	0.515758	0.487503	-0.0383591		0	-0.017109	-0.908196	-1.02971	-0.885089	-2.03998	0.769553	-0.47774	-2.03998
GO:0060896	neural plate pattern specification	0.322081	-0.487919	0.0474819	0.0111504	0.597457	-0.497173	0.0111504		0.00692765	2.2322	-1.68157	0.481658	1.32398	2.37182	2.52596	2.22392	2.52596
GO:0001780	neutrophil homeostasis	-0.000201928	-0.114134	-0.793564	-0.459539	0.558406	0.371609	-0.000201928		0.086807	-0.898433	-0.97778	-1.49484	-0.240007	-2.81382	-0.260432	-0.504786	-2.81382
GO:0006807	nitrogen compound metabolic process	-0.471263	0.993075	0.659746	0.0458488	0.259096	-0.497785	0.0458488		-1.60122	-1.49143	1.16056	-1.21511	-2.44883	1.57291	-1.02859	-0.043433	-2.44883
GO:0000184	nuclear-transcribed mRNA catabolic process, nonsense-mediated decay	-0.00127074	-0.366714	0.329493	0.989778	0.798968	-0.821539	-0.00127074		0	-1.77624	-3.41285	-3.12198	-2.4893	-1.45422	-3.54038	-2.1254	-3.54038
GO:0009112	nucleobase metabolic process	-0.843109	0.842025	0.367663	-0.186233	-0.0672581	0.757857	-0.0672581		1.91791	3.26132	1.84056	1.70926	1.56447	1.93016	-2.48162	1.69908	3.26132
GO:0009164	nucleoside catabolic process	-0.229622	-0.0949425	0.783597	0.388433	0.763969	-0.130145	-0.0949425		0	3.06795	-2.49102	-0.774529	1.01256	1.65951	1.77311	1.52456	3.06795
GO:0042476	odontogenesis	-0.895367	0.0480799	0.416389	0.0497288	0.989069	-0.897144	0.0480799		0	-1.68624	0	-0.257151	-0.98482	-1.17969	-2.19964	-1.17454	-2.19964
GO:0006082	organic acid metabolic process	-0.0712578	-0.883035	-0.379433	-0.00865704	0.606478	0.275133	-0.00865704		0	-0.613486	-1.6549	-0.224922	-1.98976	0.802534	-1.55741	0	-1.98976
GO:1901361	organic cyclic compound catabolic process	-0.36959	-0.815862	0.994136	-0.0846312	-0.785705	0.53057	-0.0846312		-0.223018	2.21485	-0.753591	-0.0812665	-0.953715	-0.873534	-0.406822	-0.387646	2.21485
GO:0007008	outer mitochondrial membrane organization	-0.00369952	0.686246	0.101462	0.0208216	0.617626	0.908963	-0.00369952		0	-1.3133	-2.31787	-1.12346	-1.69107	1.78302	-1.81271	-0.730615	-2.31787
GO:0006119	oxidative phosphorylation	-0.0405718	-0.572302	0.99499	-0.39244	0.766704	-0.782915	-0.0405718		-0.863568	-1.10672	-2.38895	-3.3364	-2.39343	-1.54637	-2.65396	-2.07036	-3.3364
GO:0007389	pattern specification process	0.0240614	0.717221	0.394949	0.0149704	0.632941	-0.211532	0.0149704		0	1.42812	0.624608	2.17965	1.90029	1.28529	1.45771	1.03666	2.17965
GO:0019321	pentose metabolic process	-0.154718	-0.629852	-0.991697	0.0331105	0.73824	-0.20438	0.0331105		-0.0561318	-1.53531	-0.924208	-2.01236	-1.02299	0.697397	-1.05575	-0.740651	-2.01236
GO:0015833	peptide transport	-0.287162	0.933662	0.011784	0.0119386	0.731908	-0.126188	0.011784		2.00299	-0.0158138	-0.320342	0	-0.666414	1.30503	0.796768	-0.672374	2.00299
GO:0018394	peptidyl-lysine acetylation	-0.302007	-0.174536	0.599304	0.0119428	0.684237	-0.380726	0.0119428		-1.62709	-1.32827	-1.94376	-2.00519	-2.86758	1.65139	-2.54191	-1.6043	-2.86758
GO:0048541	Peyers patch development	-0.414434	-0.655343	0.0125778	0.0116133	0.691867	-0.023807	0.0116133		0	0	-2.04717	0	-1.1316	1.41466	1.13879	-0.451203	-2.04717
GO:0015911	plasma membrane long-chain fatty acid transport	-0.752905	-0.0700907	0.0853381	0.00304863	0.939559	-0.497229	0.00304863		-1.42111	1.74257	-1.85993	-1.67396	-1.34457	2.4522	-2.49126	-1.91362	-2.49126
GO:0070527	platelet aggregation	-0.0928761	0.252417	-0.312736	-0.0259756	0.720413	0.909534	-0.0259756		0	-1.22786	-0.621604	0	-0.956032	2.04225	1.33344	-0.208419	2.04225
GO:0046641	positive regulation of alpha-beta T cell proliferation	-0.139276	-0.0929505	-0.293762	-0.0820617	0.838151	0.618715	-0.0820617		0	2.04738	-1.23522	-1.51008	-0.298692	-1.75841	-1.51542	-1.7539	2.04738
GO:0048711	positive regulation of astrocyte differentiation	-9.33209e-05	-0.0828255	0.256458	0.193855	0.0198787	-0.861078	-9.33209e-05		0	-1.36701	-2.59061	-1.05271	-2.7342	0	-0.210647	0	-2.7342
GO:0050861	positive regulation of B cell receptor signaling pathway	-0.579579	-0.254081	0.0156151	0.00866228	-0.783977	-0.460917	0.00866228		-1.01526	-2.338	-1.99545	-2.2826	-2.11738	2.01635	2.68708	1.87181	2.68708
GO:0045777	positive regulation of blood pressure	-0.0186858	-0.768286	0.213706	-0.224704	0.895119	-0.993216	-0.0186858		0	-0.821634	-2.20078	-0.623767	-1.40519	-1.22047	-1.25162	-0.7945	-2.20078
GO:0010524	positive regulation of calcium ion transport into cytosol	0.514882	0.548186	0.118142	0.00594312	-0.911762	-0.721987	0.00594312		-0.882468	-2.27672	-1.14148	0	-1.90502	1.60733	-1.59997	-0.647678	-2.27672
GO:0030819	positive regulation of cAMP biosynthetic process	-0.301132	0.0867718	0.0363612	0.0649377	0.483575	-0.62772	0.0363612		0	-2.36508	-1.25966	-0.100826	-1.10366	1.13147	1.17205	0	-2.36508
GO:0010613	positive regulation of cardiac muscle hypertrophy	-0.193062	-0.0312498	0.28397	0.101215	0.341863	0.654067	-0.0312498		-0.507812	1.40482	1.79991	0.768309	2.77737	1.85059	2.38517	1.72267	2.77737
GO:0030307	positive regulation of cell growth	-0.0198541	-0.962259	0.658821	0.211348	0.543073	-0.336448	-0.0198541		0	-1.35601	-1.46406	-1.12637	-2.24654	1.76865	-1.46499	-1.25365	-2.24654
GO:2000147	positive regulation of cell motility	-0.485325	-0.0409743	0.146733	0.00190394	0.803477	-0.394013	0.00190394		0	0	-0.598769	-1.83436	-0.345003	1.84422	-2.3571	-1.0454	-2.3571
GO:0031331	positive regulation of cellular catabolic process	-0.00552298	-0.0874406	0.00992012	0.00466312	0.991011	-0.141196	0.00466312		0.313073	-0.480425	-1.82045	-1.32973	-2.14088	1.73424	-2.20638	-1.26249	-2.20638
GO:0051272	positive regulation of cellular component movement	-0.0243045	-0.0989817	0.0455695	0.219601	0.882971	-0.387961	-0.0243045		0	-1.91622	-2.57795	-1.39531	-1.77014	2.14125	2.14027	-1.14737	-2.57795
GO:0045542	positive regulation of cholesterol biosynthetic process	-0.0593298	-0.555023	-0.879769	0.108239	0.258687	-0.413065	-0.0593298		0	-1.36998	-1.56373	-0.675473	-3.06164	-1.68798	-0.888718	-1.38071	-3.06164
GO:0045739	positive regulation of DNA repair	0.075368	-0.515883	0.686591	0.201666	0.457068	-0.589235	0.075368		0	2.06859	1.39476	2.89477	2.48504	1.81528	2.00675	2.01168	2.89477
GO:0010950	positive regulation of endopeptidase activity	-0.0506099	0.988041	0.819327	-0.37676	-0.900825	-0.780473	-0.0506099		-0.28349	-1.95582	-1.95609	-1.46694	-2.28242	-0.704204	-2.11889	-1.70835	-2.28242
GO:0010718	positive regulation of epithelial to mesenchymal transition	-0.185465	0.196518	0.0398785	0.0175775	-0.958644	-0.765627	0.0175775		-0.502309	-1.25131	-0.478773	-0.510208	-1.25534	1.34775	-2.31294	-1.08105	-2.31294
GO:0045648	positive regulation of erythrocyte differentiation	-0.106372	-0.747857	0.000997409	0.00680681	0.988978	-0.492767	0.000997409		0	-0.609732	-2.01212	-0.723245	-2.12685	1.57748	2.14965	0.981552	2.14965
GO:1900087	positive regulation of G1/S transition of mitotic cell cycle	-0.099829	0.714348	-0.823014	-0.0884766	0.954675	0.243659	-0.0884766		0	-2.04417	-1.61079	-1.53692	-0.979498	-1.74834	-1.75515	-0.630125	-2.04417
GO:0060252	positive regulation of glial cell proliferation	-0.0194543	0.629332	0.349303	0.088214	0.497214	-0.55875	-0.0194543		0	-1.17691	-1.42362	-0.09459	-1.49618	1.99193	-1.01429	-0.787348	1.99193
GO:0010907	positive regulation of glucose metabolic process	-0.00119318	-0.0015115	-0.388906	0.429293	0.654755	-0.45541	-0.00119318		0	-0.660683	-2.3346	-2.22001	-2.71625	2.76429	-2.49286	-2.7332	2.76429
GO:0045725	positive regulation of glycogen biosynthetic process	0.648122	-0.514573	0.0400578	0.000930343	0.716976	-0.500797	0.000930343		-0.683831	-0.392103	-1.12112	-1.90854	-0.905431	2.30687	-2.04209	-1.19682	2.30687
GO:0060421	positive regulation of heart growth	-0.00782678	-0.138969	-0.91904	0.0535974	0.35183	-0.207743	-0.00782678		0	-1.63551	-1.6508	-1.35959	-3.12176	-1.48804	-0.617021	1.78363	-3.12176
GO:0002925	positive regulation of humoral immune response mediated by circulating immunoglobulin	-0.0114526	0.177668	0.00494967	0.0781749	0.476838	0.874113	0.00494967		0	-2.26209	-2.43657	0	-1.11566	-0.406481	-0.849411	-0.578459	-2.43657
GO:0051345	positive regulation of hydrolase activity	-0.0344371	-0.570491	0.40219	-0.604701	0.837181	0.525846	-0.0344371		0	-1.5583	-2.54776	-1.96598	-1.90341	-1.87995	-2.22747	-0.81795	-2.54776
GO:0050778	positive regulation of immune response	-0.0912771	0.80124	-0.95515	-0.269327	0.293315	0.703857	-0.0912771		0	-1.38568	-1.4593	-0.656889	-1.55318	-2.06643	-1.54365	-1.21508	-2.06643
GO:0032727	positive regulation of interferon-alpha production	-0.0117819	-0.312017	-0.531236	-0.0173807	0.999071	0.37598	-0.0117819		2.34897	0.789246	-0.466228	0	0.24741	-1.76115	-0.933325	0	2.34897
GO:0032731	positive regulation of interleukin-1 beta production	-0.374708	-0.0497718	0.0681733	0.102904	-0.388925	-0.209424	-0.0497718		2.42449	2.74365	-1.8808	1.39817	1.48302	2.28572	1.59227	1.06219	2.74365
GO:0050718	positive regulation of interleukin-1 beta secretion	-0.39005	-0.422117	0.237725	0.0135012	-0.717325	-0.396811	0.0135012		-0.223688	2.28134	-0.432926	0	0.0259218	1.15648	0.678727	0.29385	2.28134
GO:0045084	positive regulation of interleukin-12 biosynthetic process	-0.00291721	-0.401452	-0.771488	-0.599599	0.433763	0.809114	-0.00291721		0	-1.76094	-1.62906	-2.1056	-1.98546	-1.47965	-1.68965	-0.432434	-2.1056
GO:0034767	positive regulation of ion transmembrane transport	-0.313781	-0.0640239	0.263174	0.395672	0.95382	-0.722906	-0.0640239		-1.38777	1.9785	-1.42139	0	0	0.641221	0.662294	-0.740797	1.9785
GO:0031666	positive regulation of lipopolysaccharide-mediated signaling pathway	-0.793583	-0.213591	0.000323007	0.000532581	-0.954757	-0.0397789	0.000323007		0	0.722569	-0.170928	0	0.363909	2.64313	1.02875	0	2.64313
GO:0070230	positive regulation of lymphocyte apoptotic process	0.313752	-0.183884	0.418358	-0.246624	-0.714099	0.0300219	0.0300219		-0.112445	2.1328	-1.88877	-1.26335	2.38708	2.35804	1.57408	1.60326	2.38708
GO:0009893	positive regulation of metabolic process	-0.00954134	-0.544506	-0.613363	0.771216	0.708059	-0.307972	-0.00954134		-1.04996	-0.718774	-1.82312	-1.47246	-1.88682	-1.92406	-1.9838	-1.54061	-1.9838
GO:0051901	positive regulation of mitochondrial depolarization	-0.941957	0.782422	-0.0612688	-0.864418	0.266357	0.535743	-0.0612688		0	1.97827	-0.618302	-0.765578	-2.87727	1.53393	-1.43922	-1.23368	-2.87727
GO:0090026	positive regulation of monocyte chemotaxis	-0.0879315	-0.457108	-0.75031	-0.526166	0.449643	0.916643	-0.0879315		-0.74944	-1.35624	-1.60763	-2.19178	-1.67119	-1.52973	-1.43342	-1.46884	-2.19178
GO:0032825	positive regulation of natural killer cell differentiation	-0.27163	-0.000569421	0.694414	0.0351593	0.810431	-0.398569	-0.000569421		2.574	2.07597	-0.780017	0	-1.0492	1.90285	1.30331	0	2.574
GO:0042346	positive regulation of NF-kappaB import into nucleus	-0.016714	-0.993274	-0.83311	-0.319684	0.425504	0.58662	-0.016714		-0.390422	-1.72352	-1.25608	-0.719299	-2.19616	-1.36224	-1.53183	-0.60371	-2.19616
GO:0051770	positive regulation of nitric-oxide synthase biosynthetic process	-0.082689	-0.328785	-0.920237	-0.184264	0.727249	0.933532	-0.082689		0.776134	-2.46702	-1.20167	-0.347264	-1.05997	-2.20553	-1.19244	0	-2.46702
GO:0060213	positive regulation of nuclear-transcribed mRNA poly(A) tail shortening	-0.0181008	-0.201478	0.346727	0.0018689	0.421844	-0.782782	0.0018689		0	-0.852506	-1.29032	-2.29098	-1.42709	1.47184	-1.47821	0	-2.29098
GO:0048714	positive regulation of oligodendrocyte differentiation	-0.0257888	-0.0965093	0.402784	0.575535	0.770514	0.744559	-0.0257888		0	-1.22688	-1.81361	-1.98974	1.54845	-1.44769	-1.96651	-0.946596	-1.98974
GO:0050927	positive regulation of positive chemotaxis	-0.242356	-0.0410247	0.00762741	0.00124602	-0.776535	-0.17696	0.00124602		0	0	-0.395652	-0.107769	-0.355202	1.95716	-1.99196	-0.838423	-1.99196
GO:0032464	positive regulation of protein homooligomerization	-0.0746819	0.633867	0.122704	0.00363407	-0.430325	-0.260851	0.00363407		-0.205148	-2.24906	-1.62907	-0.294384	-0.828881	0.214672	-1.62845	-1.32958	-2.24906
GO:0032461	positive regulation of protein oligomerization	-0.425968	-0.52678	-0.401451	-0.0619417	-0.62491	0.037088	0.037088		0	-1.45108	-0.422819	-0.594521	-0.0940487	-2.40872	-1.21932	0	-2.40872
GO:0033235	positive regulation of protein sumoylation	-0.256043	-0.428737	-0.928958	0.0497871	-0.476092	-0.568477	0.0497871		0	-1.85812	2.42149	-1.51272	-1.17767	1.1254	0.482444	-1.61308	2.42149
GO:0090314	positive regulation of protein targeting to membrane	-0.158482	-0.125062	0.0370329	0.00192333	0.833366	-0.333633	0.00192333		-0.106801	-0.31116	-0.843588	-1.06578	-1.54437	1.65279	-1.98795	-0.523303	-1.98795
GO:0048584	positive regulation of response to stimulus	-0.218811	-0.042974	0.00913636	0.00112793	-0.809765	-0.744626	0.00112793		0	1.18558	-1.69757	-2.36665	-1.78657	-2.21637	-2.29882	-1.4889	-2.36665
GO:0048643	positive regulation of skeletal muscle tissue development	-0.161911	-0.709569	0.00413192	0.666935	-0.825458	-0.893838	0.00413192		0	1.26212	-2.19441	-0.29543	-0.935343	1.44668	-0.175562	-0.774654	-2.19441
GO:0051155	positive regulation of striated muscle cell differentiation	-0.161322	-0.0135835	-0.908861	0.162038	0.0694968	0.84853	-0.0135835		-1.57044	-2.76378	-1.97726	-2.11222	-2.46782	-2.13146	-1.73761	2.33716	-2.76378
GO:1900026	positive regulation of substrate adhesion-dependent cell spreading	-0.0349219	-0.957229	0.747695	-0.27707	-0.866038	0.362881	-0.0349219		0	-1.57586	-1.58987	-1.26985	-1.24549	-0.603928	-2.05847	-0.0393879	-2.05847
GO:0002726	positive regulation of T cell cytokine production	-0.202369	-0.776606	0.0138076	0.0316391	-0.415348	-0.236304	0.0138076		2.25698	-0.303499	-1.52582	-0.0431286	-1.57985	1.50777	-2.52745	-0.807108	-2.52745
GO:0042535	positive regulation of tumor necrosis factor biosynthetic process	-0.0784436	-0.431974	-0.492975	-0.736782	0.691373	-0.906977	-0.0784436		-0.914848	-1.65037	-1.4447	-2.60573	-1.27148	-1.87557	-1.87166	-1.56884	-2.60573
GO:0030949	positive regulation of vascular endothelial growth factor receptor signaling pathway	-0.0058477	0.657471	0.622527	0.0493257	0.671788	-0.0676554	-0.0058477		0	-0.367066	-1.74498	-0.316306	-0.681511	2.13005	0.947994	0	2.13005
GO:0031340	positive regulation of vesicle fusion	-0.0690674	-0.142288	0.353677	0.353591	0.914392	-0.768162	-0.0690674		-0.259192	-0.957932	-1.25685	-1.80639	-1.0612	-2.85501	-2.00637	-1.52226	-2.85501
GO:0045070	positive regulation of viral genome replication	-0.0488108	-0.504256	0.936321	-0.590301	0.839389	-0.601197	-0.0488108		0.72043	-1.30444	-1.77594	-1.77878	-1.97872	-1.51008	-2.62321	-1.17463	-2.62321
GO:0090303	positive regulation of wound healing	0.704359	0.269593	0.00570906	0.0679213	-0.6891	-0.571654	0.00570906		0	-0.333196	1.13401	0	0.90631	2.02251	1.18423	0	2.02251
GO:0010498	proteasomal protein catabolic process	-0.364753	-0.0827328	-0.340728	-0.769544	0.366067	0.499747	-0.0827328		1.35783	-1.35637	-1.78638	-2.34336	-2.54868	-1.23816	-1.94146	-1.57584	-2.54868
GO:0034501	protein localization to kinetochore	-0.878673	0.736046	-0.898855	-0.00116417	-0.436371	0.296073	-0.00116417		0	0	-0.058378	0	0	-1.27707	-2.03708	-0.609202	-2.03708
GO:0006479	protein methylation	-0.0104622	-0.633116	-0.39367	-0.302284	0.223885	0.535428	-0.0104622		0	-1.08951	-1.50001	-1.38526	-2.11442	-1.19893	-1.98733	-0.582563	-2.11442
GO:0001522	pseudouridine synthesis	-0.0489093	-0.875205	0.853908	-0.939634	0.18989	0.744866	-0.0489093		-0.319742	-1.49613	-1.26562	-1.81738	-2.10634	-1.23475	-0.668051	-1.37789	-2.10634
GO:0072523	purine-containing compound catabolic process	-0.357049	-0.703151	0.603852	0.734353	0.0140991	0.181748	0.0140991		0	3.4187	-2.42142	1.4244	-1.26828	0.624297	0.925099	-1.26376	3.4187
GO:0035590	purinergic nucleotide receptor signaling pathway	-0.385395	-0.972651	-0.0644617	-0.0443084	0.505484	0.011211	0.011211		-0.065015	-1.3925	-0.522693	-0.414041	-1.80338	-2.14172	-0.757067	-0.272263	-2.14172
GO:0046135	pyrimidine nucleoside catabolic process	-0.099188	-0.118642	-0.95078	0.972001	0.536724	0.391315	-0.099188		0	3.46017	0.788697	-0.731623	0.423707	1.12586	0.877219	1.19005	3.46017
GO:0006213	pyrimidine nucleoside metabolic process	-0.0719701	-0.405262	0.8303	-0.0349714	-0.0496353	0.540796	-0.0349714		0	4.28036	-2.07915	-1.18467	-1.29633	-3.16298	-3.14335	-1.76803	4.28036
GO:0043097	pyrimidine nucleoside salvage	-0.0824097	-0.813578	0.462267	0.521529	-0.893783	-0.657059	-0.0824097		0	-1.3432	-1.09064	-0.991211	-0.294813	-2.26654	-1.46067	-0.346446	-2.26654
GO:0006221	pyrimidine nucleotide biosynthetic process	-0.699096	-0.719511	0.183361	0.124394	-0.0674683	-0.258354	-0.0674683		2.70016	-0.876698	0.397495	-1.57292	-0.375792	1.27401	-2.15587	-0.522488	2.70016
GO:0032482	Rab protein signal transduction	-0.423144	-0.185502	0.0189241	0.0196942	0.868495	-0.32195	0.0189241		0	-1.20923	-1.43507	1.95016	2.38528	1.66229	1.57957	0.456089	2.38528
GO:0003002	regionalization	0.677332	-0.184621	0.00259773	0.00303513	0.872333	-0.423672	0.00259773		0	-1.77201	-0.759812	0	0.609755	1.9715	1.40821	-1.66277	1.9715
GO:0042984	regulation of amyloid precursor protein biosynthetic process	-0.604408	-0.0188668	0.69921	0.548629	0.506855	0.274837	-0.0188668		-0.191358	2.65483	1.53755	-0.334274	1.39552	-1.89692	2.6571	1.896	2.6571
GO:0045765	regulation of angiogenesis	-0.156123	-0.0926335	-0.461546	-0.876332	0.724564	0.917003	-0.0926335		0	0	1.20493	-0.222374	-0.601226	1.96769	-0.679398	-0.0751455	1.96769
GO:0055021	regulation of cardiac muscle tissue growth	-0.34135	-0.0759228	-0.79849	0.090439	0.0194196	-0.95092	0.0194196		0.458181	1.36662	-1.50161	-1.71062	-3.1235	1.76067	1.58009	2.12977	-3.1235
GO:0010564	regulation of cell cycle process	0.0932981	-0.124862	0.41327	0.00450606	0.399935	-0.172751	0.00450606		0	2.52074	1.98958	-3.29719	2.56593	2.81935	2.49581	2.41735	-3.29719
GO:0001558	regulation of cell growth	-0.0354549	-0.914832	0.70284	0.0437993	0.4184	-0.166875	-0.0354549		0	-1.29827	-1.29666	-2.37837	-2.0659	-1.46832	1.58236	-1.03183	-2.37837
GO:0022407	regulation of cell-cell adhesion	-0.0991938	-0.911913	0.502744	0.364541	0.900638	-0.704715	-0.0991938		0	-1.30029	-2.00698	-0.340749	-0.985873	1.97406	1.82655	-2.46763	-2.46763
GO:0001952	regulation of cell-matrix adhesion	-0.0570378	-0.0544331	-0.996275	0.05659	0.434135	-0.561482	-0.0544331		0	-0.332911	-0.714123	-0.702107	-1.10512	2.1362	0.75201	0	2.1362
GO:0010565	regulation of cellular ketone metabolic process	0.636869	0.0719555	0.00121823	0.0239856	0.921917	-0.25927	0.00121823		-0.328154	-1.55216	0.993326	-0.445244	-2.11245	1.19647	1.66419	0.74908	-2.11245
GO:2000772	regulation of cellular senescence	-0.030603	-0.922067	0.949642	-0.141034	0.898541	0.567612	-0.030603		0.577031	-0.142354	-1.52965	-0.83119	-1.51224	-1.22411	-1.97734	-1.31927	-1.97734
GO:0046605	regulation of centrosome cycle	0.384358	-0.825852	0.414439	0.0214479	0.850122	-0.22343	0.0214479		0	-2.1946	0.672796	0	1.07263	2.05553	1.10373	0	-2.1946
GO:2000369	regulation of clathrin-mediated endocytosis	-0.0501623	0.444303	0.0887816	0.0939523	0.226119	-0.393531	-0.0501623		0.860602	-1.31253	1.45168	0.495424	2.12853	1.89768	1.7591	0.898698	2.12853
GO:0002718	regulation of cytokine production involved in immune response	-0.239376	0.922291	0.122615	0.041624	-0.996479	-0.425007	0.041624		0	-2.17467	-1.14996	-0.613734	-1.03695	-1.2242	-1.38811	-0.780786	-2.17467
GO:0035303	regulation of dephosphorylation	0.506079	-0.27509	0.00174655	0.00813406	0.724169	-0.852283	0.00174655		0	0	0.123015	0	0	2.58765	1.4569	0	2.58765
GO:0006282	regulation of DNA repair	0.145703	-0.613973	0.86195	0.00989672	0.767408	-0.810277	0.00989672		0	-2.16133	-0.733997	-1.55347	-1.48764	-1.30165	-2.63105	-1.2343	-2.63105
GO:0007176	regulation of epidermal growth factor-activated receptor activity	-0.154138	-0.974753	-0.828208	0.0503494	0.29609	-0.195117	0.0503494		0	1.39259	-1.45121	-1.49941	-1.10968	0	1.9715	0	1.9715
GO:0010632	regulation of epithelial cell migration	-0.262002	-0.280976	0.479588	0.0305866	0.115296	-0.0512723	0.0305866		0	0.459387	-1.43023	-1.82947	-1.59717	-2.28399	1.18259	-0.991843	-2.28399
GO:0010715	regulation of extracellular matrix disassembly	-0.634785	0.743465	-0.0449055	-0.580431	0.0707587	-0.813661	-0.0449055		0	-0.823412	0	-0.253447	-2.36397	1.86899	-0.0234856	-0.913108	-2.36397
GO:2001239	regulation of extrinsic apoptotic signaling pathway in absence of ligand	0.615625	-0.261488	-0.23836	-0.0820992	-0.328972	0.819728	-0.0820992		2.50746	0.726148	1.03579	-1.46026	0.55327	-0.435111	0	-0.994072	2.50746
GO:0031998	regulation of fatty acid beta-oxidation	-0.131174	-0.0170232	0.0517907	0.00100246	0.797656	-0.238781	0.00100246		-0.145369	0	-1.30722	-1.3996	-0.789882	1.88255	-2.11148	-1.26319	-2.11148
GO:0060368	regulation of Fc receptor mediated stimulatory signaling pathway	0.962007	-0.0482506	-0.652339	0.835977	0.928859	0.494893	-0.0482506		1.99457	0.726671	0	-1.0585	-1.51109	-1.8649	-2.48785	-1.93827	-2.48785
GO:0043467	regulation of generation of precursor metabolites and energy	-0.00110199	-0.0152888	-0.49878	0.857564	0.434792	-0.636142	-0.00110199		1.50016	1.81965	-2.47091	-1.66564	-2.68813	1.97236	1.9064	-1.71047	-2.68813
GO:0046324	regulation of glucose import	-0.10495	-0.0242666	0.466063	0.00583995	-0.972934	-0.428622	0.00583995		-0.333259	1.20285	1.6192	-1.5596	-1.19613	2.22139	2.5916	-2.0675	2.5916
GO:0005981	regulation of glycogen catabolic process	-0.00855055	-0.0429496	-0.513533	0.534178	0.33427	-0.628688	-0.00855055		-1.25129	-1.89768	-1.93619	-1.7946	-2.7916	2.08575	2.08525	-2.48565	-2.7916
GO:0008016	regulation of heart contraction	-0.137602	-0.064287	-0.409888	0.215724	0.288002	-0.970897	-0.064287		-0.905406	-0.759829	-1.14976	-2.01701	-0.936989	-1.63109	1.02519	-0.864979	-2.01701
GO:0032844	regulation of homeostatic process	-0.0353017	-0.585509	0.86928	-0.508317	0.49514	-0.957566	-0.0353017		0	-1.04674	-1.7953	-1.45808	-1.07279	-2.10671	-1.31963	-1.4572	-2.10671
GO:0034110	regulation of homotypic cell-cell adhesion	-0.670493	-0.0279236	0.0106018	0.000753729	-0.970744	-0.241654	0.000753729		0	0.150265	-0.258479	-0.156519	-0.572269	1.9643	1.35771	-1.0364	1.9643
GO:0002697	regulation of immune effector process	-0.0855743	-0.201209	0.361705	0.0285467	-0.755123	-0.21804	0.0285467		-1.55804	-1.13348	-1.44447	-3.11913	-0.665896	-1.34081	-1.48108	-2.19556	-3.11913
GO:0002682	regulation of immune system process	-0.0499383	-0.466044	0.809844	-0.167248	0.361722	0.290647	-0.0499383		1.09218	-0.634427	-1.44188	-1.20035	-0.691191	-2.00375	-1.17245	-0.720204	-2.00375
GO:0032652	regulation of interleukin-1 production	-0.168514	-0.0133143	0.901162	0.129123	0.784987	-0.899927	-0.0133143		-1.18266	3.26291	1.54367	1.23633	2.11252	2.2534	1.48929	1.37745	3.26291
GO:0050704	regulation of interleukin-1 secretion	0.927795	-0.00874218	0.0375834	0.0351289	-0.59089	0.79417	-0.00874218		0.895352	2.50137	0.634963	0.346794	1.49102	1.47788	1.12634	1.07028	2.50137
GO:0032656	regulation of interleukin-13 production	-0.0870914	0.989734	0.813859	0.331529	0.427681	-0.189455	-0.0870914		0	-1.6687	-0.782191	0	-1.27981	2.20318	0.910593	0	2.20318
GO:0051340	regulation of ligase activity	-0.946885	0.61501	0.698737	0.0204624	0.178968	-0.153305	0.0204624		0	-1.20877	0	0	-1.96847	1.75452	1.10216	0.999762	-1.96847
GO:0010984	regulation of lipoprotein particle clearance	0.597133	-0.0542591	0.278181	0.0109057	0.167776	0.761551	0.0109057		0.137005	0	-2.15876	-0.50235	-2.67707	1.8576	2.75056	1.74054	2.75056
GO:0060255	regulation of macromolecule metabolic process	-0.000211084	-0.0240655	-0.544845	0.925717	0.604471	-0.787313	-0.000211084		0	-0.841367	-2.15353	-2.05006	-3.27679	-2.0081	2.40448	-2.78808	-3.27679
GO:0045652	regulation of megakaryocyte differentiation	-0.204038	-0.106053	-0.451471	-0.00411069	-0.693725	-0.96886	-0.00411069		0	-1.92414	-1.94177	0	-2.31058	-1.07918	-2.60247	-1.65985	-2.60247
GO:0010821	regulation of mitochondrion organization	-0.274108	-0.517471	0.0889222	0.915472	0.332098	0.466511	0.0889222		0.679403	0	0.810669	-0.9894	-1.65286	0.989277	-2.19668	-0.303126	-2.19668
GO:0007346	regulation of mitotic cell cycle	-0.0156015	-0.0499823	0.567182	0.496898	0.576204	-0.348711	-0.0156015		-0.179475	-0.70529	-1.84987	-2.84283	-2.00721	1.34107	-1.95248	-1.45565	-2.84283
GO:0030071	regulation of mitotic metaphase/anaphase transition	-0.0244198	-0.130179	0.366514	-0.889077	0.820386	0.325042	-0.0244198		-0.504801	-0.318114	-1.32495	0	-1.29822	-0.715705	-2.74906	-0.818711	-2.74906
GO:0033032	regulation of myeloid cell apoptotic process	-0.0720768	-0.394401	0.19303	0.0960421	0.431505	-0.967569	-0.0720768		0.0338851	-1.01107	-1.33922	-1.5613	-1.2618	-2.3148	-0.785277	0	-2.3148
GO:0032069	regulation of nuclease activity	-0.0287448	-0.207681	0.145185	-0.712183	-0.747727	0.504131	-0.0287448		3.16789	-0.620983	-3.11972	-2.29756	-1.36651	-2.22676	-2.47311	-1.64338	3.16789
GO:0010543	regulation of platelet activation	-0.0303492	-0.437057	0.57661	0.44791	0.670903	-0.347055	-0.0303492		0	-0.990036	-0.924804	-0.647792	-0.919443	2.32593	1.30063	0	2.32593
GO:0043067	regulation of programmed cell death	-0.821424	-0.817727	-0.0210655	-0.0511731	0.60509	0.717503	-0.0210655		0	1.57009	0	-0.959719	-2.07258	-1.85538	-1.22094	-1.43143	-2.07258
GO:0032434	regulation of proteasomal ubiquitin-dependent protein catabolic process	-0.3819	0.730563	0.0117949	0.191811	0.954818	-0.100306	0.0117949		-0.551594	-1.09187	-1.58347	1.4701	2.07556	0.238798	1.40872	1.29135	2.07556
GO:0042306	regulation of protein import into nucleus	-0.126694	-0.137774	-0.050227	-0.189606	0.170889	0.467985	-0.050227		0	-1.98215	0	-0.597692	-0.823239	1.27931	-2.1922	-0.827297	-2.1922
GO:0032459	regulation of protein oligomerization	0.16782	-0.611574	0.853421	0.00948243	-0.486003	-0.122119	0.00948243		0	-2.30006	1.03702	1.10487	1.42496	1.78593	1.87877	0	-2.30006
GO:0030162	regulation of proteolysis	-0.0294241	-0.823018	0.893564	-0.51272	0.401009	0.227923	-0.0294241		2.02795	-1.27053	-1.37278	-1.60159	-1.42992	-1.17201	-0.678877	0	2.02795
GO:0032315	regulation of Ral GTPase activity	-0.190285	-0.0254712	0.011493	0.00223638	-0.867395	-0.421456	0.00223638		0	0	1.68264	-2.12242	-2.11918	1.97228	-2.85172	1.41194	-2.85172
GO:0046578	regulation of Ras protein signal transduction	0.944653	[]	0.0471334	0.0835224	0.622027	-0.150033	0.0471334		0	2.0992	1.37073	2.82875	2.60826	2.28678	1.95257	1.8116	2.82875
GO:0051090	regulation of sequence-specific DNA binding transcription factor activity	-0.0359248	-0.663633	0.0971352	-0.129368	-0.723028	-0.936312	-0.0359248		0	2.00442	-2.11129	3.06129	2.3486	-2.31697	2.03448	1.95843	3.06129
GO:0007063	regulation of sister chromatid cohesion	0.0370561	-0.842038	0.822849	0.335263	0.938317	0.930906	0.0370561		0	-2.78295	1.7812	1.8932	1.95138	-1.33069	2.9184	1.40129	2.9184
GO:0006942	regulation of striated muscle contraction	-0.00631172	-0.00038883	-0.183025	0.928495	0.348689	0.583821	-0.00038883		-0.1074	-0.229602	-1.2725	-2.26879	-0.909045	-1.70353	-0.0543982	-0.429738	-2.26879
GO:0032228	regulation of synaptic transmission, GABAergic	0.863364	-0.73867	0.165152	0.0063075	0.779578	-0.0506813	0.0063075		0	-0.607005	-1.35078	1.06636	-1.13259	2.0896	2.48343	1.16041	2.48343
GO:0060142	regulation of syncytium formation by plasma membrane fusion	-0.251934	-0.00659698	0.117565	0.0124722	0.939412	-0.775931	-0.00659698		2.39781	1.34136	1.8366	3.19581	2.42041	0.238305	-1.8089	-1.26683	3.19581
GO:0003044	regulation of systemic arterial blood pressure mediated by a chemical signal	-0.0609517	-0.562348	0.928361	-0.162302	0.445403	0.289288	-0.0609517		-2.3597	0	-1.26845	-0.210544	-0.778472	1.28179	1.45787	-0.873031	-2.3597
GO:0050863	regulation of T cell activation	-0.59514	0.533582	0.092607	0.0117433	0.465305	-0.907055	0.0117433		0	-2.08243	-0.26931	0	-1.51557	1.55455	1.08651	-0.655162	-2.08243
GO:0051972	regulation of telomerase activity	0.0210838	0.796142	0.0540355	0.000493514	-0.969693	-0.0655831	0.000493514		0	0	0	0	0	2.38401	0.867765	0.655483	2.38401
GO:0034103	regulation of tissue remodeling	-0.0706421	-0.339419	-0.0823053	-0.023708	0.11394	0.307857	-0.023708		0	-1.01864	-0.729593	-1.07531	-2.82134	-1.94326	-1.34537	-2.03092	-2.82134
GO:0032006	regulation of TOR signaling	0.95703	0.665221	-0.997957	0.0363065	0.319689	-0.4283	0.0363065		-0.720942	-2.01547	-1.25044	-0.936736	-1.7221	1.39055	0.809525	0.1407	-2.01547
GO:0006359	regulation of transcription from RNA polymerase III promoter	-0.190446	-0.40769	0.414451	0.0269146	0.306927	-0.0149399	-0.0149399		-0.0762062	-1.07411	-1.06005	-1.9445	-2.14914	1.25038	-1.52975	1.47822	-2.14914
GO:0032909	regulation of transforming growth factor beta2 production	0.0852883	0.475799	0.140373	0.0330621	0.998793	-0.0294404	-0.0294404		0	0.441154	0.516996	0	0.719032	-2.10599	1.5024	0.188907	-2.10599
GO:0002828	regulation of type 2 immune response	-0.239382	-0.75963	0.280948	0.0929876	0.908456	-0.29292	0.0929876		2.2646	-1.38451	-1.7276	-1.61479	-2.16083	-2.89125	-1.8002	-1.534	-2.89125
GO:0045069	regulation of viral genome replication	-0.0811883	-0.19111	-0.557493	-0.100857	0.858538	-0.86092	-0.0811883		0	-0.744575	-1.46544	-1.27327	-1.34568	-2.07141	-1.70085	-0.511024	-2.07141
GO:0061041	regulation of wound healing	-0.0643837	-0.128753	-0.155102	-0.686747	0.458709	0.69515	-0.0643837		0	0	-1.60157	-0.898323	-1.14189	-2.12467	0	0	-2.12467
GO:0001836	release of cytochrome c from mitochondria	-0.0864645	0.923077	-0.652411	-0.686341	0.781768	0.534045	-0.0864645		0.653465	-2.01067	-1.4536	-0.839579	-1.05315	1.17779	-1.02092	-0.832694	-2.01067
GO:0045730	respiratory burst	-0.0189665	-0.929936	0.961921	-0.291521	0.988143	0.875334	-0.0189665		0	-1.50096	-2.2173	-1.92636	-1.21514	-1.79138	-2.05361	-1.81594	-2.2173
GO:0022904	respiratory electron transport chain	-0.0419371	-0.882521	-0.967208	-0.406407	0.434829	0.926359	-0.0419371		0	-0.88145	-2.06003	-1.3316	-2.18803	-1.15382	-2.44159	-1.40367	-2.44159
GO:0003016	respiratory system process	0.950529	-0.106722	-0.141202	-0.0607557	0.226689	0.383526	-0.0607557		0	1.38949	-0.88676	-0.493767	-2.33003	-1.42819	-1.76797	-2.00427	-2.33003
GO:0043331	response to dsRNA	0.109187	-0.105045	-0.0494597	0.859075	0.376587	0.189662	-0.0494597		0	-0.909049	-0.674335	-1.41324	0	-2.00097	-1.44375	0.508961	-2.00097
GO:0035456	response to interferon-beta	-0.0973127	-0.498701	-0.752366	-0.373599	-0.598514	0.913417	-0.0973127		2.21409	-1.22907	-1.01232	-1.2987	-1.01693	-2.02933	-2.20614	-1.68238	2.21409
GO:0034341	response to interferon-gamma	-0.0907249	-0.531937	-0.0117565	-0.404225	-0.99121	-0.565437	-0.0117565		1.35371	-1.50014	-1.17603	-1.73289	-1.36228	-1.32316	-2.13118	-1.13428	-2.13118
GO:0055094	response to lipoprotein particle	-0.782397	0.327654	0.957409	-0.00415873	-0.487303	0.35914	-0.00415873		-0.0789954	-0.520476	-0.204189	0	-0.159839	-2.22793	-1.42768	-0.0255655	-2.22793
GO:0009612	response to mechanical stimulus	-0.0635736	-0.551269	-0.941828	-0.417117	0.627861	0.696638	-0.0635736		-0.591036	-1.24154	-1.20057	-1.24636	-2.24738	3.39676	-1.14346	0	3.39676
GO:0002237	response to molecule of bacterial origin	-0.138316	-0.160011	-0.531707	-0.0570897	0.841456	0.347833	-0.0570897		0.695312	-0.29665	-0.427471	-0.460647	-0.432825	-2.01458	-1.27261	-0.954175	-2.01458
GO:0034340	response to type I interferon	-0.0294658	-0.317055	0.662924	0.544798	-0.594973	-0.76848	-0.0294658		2.16876	-0.20522	-0.325328	-0.237966	-0.0577911	-1.30334	-1.67731	-0.40124	2.16876
GO:0001895	retina homeostasis	-0.0602587	-0.676283	-0.436319	-0.65911	0.73696	0.942857	-0.0602587		0.423742	-1.34564	-1.01115	-1.79462	-1.65064	-1.34283	-2.02027	-1.4595	-2.02027
GO:0060042	retina morphogenesis in camera-type eye	-0.364996	-0.0686573	-0.795289	0.168549	0.172577	-0.00213719	-0.00213719		-0.94584	0	1.09152	-2.94883	-1.47235	0	0	-1.98821	-2.94883
GO:0061298	retina vasculature development in camera-type eye	-0.279209	-0.0354718	-0.463907	0.626262	0.307137	-0.0308975	-0.0308975		-0.638263	0	-1.35794	-3.59883	-1.75044	-1.31334	-0.239584	-1.9966	-3.59883
GO:0042273	ribosomal large subunit biogenesis	-0.00264147	-0.263974	0.5374	-0.700848	0.643811	0.57198	-0.00264147		0	-1.27713	-3.00072	-2.56004	-2.04599	-1.63519	-2.6406	-0.810581	-3.00072
GO:0006610	ribosomal protein import into nucleus	-0.0107681	-0.79779	0.0671901	0.0265126	0.153468	-0.204476	-0.0107681		0	-0.55142	-2.6244	-1.47965	-0.856518	0.8074	-2.18304	-0.953316	-2.6244
GO:0000028	ribosomal small subunit assembly	-0.000856724	-0.700151	0.472707	0.816804	0.800282	-0.519106	-0.000856724		0	-2.01038	-3.16905	-2.61174	-2.98408	-1.22664	-2.86274	-2.6053	-3.16905
GO:0042274	ribosomal small subunit biogenesis	-0.00129365	-0.549501	0.390849	-0.688427	-0.783534	-0.607913	-0.00129365		0	-1.69703	-3.42184	-2.72863	-2.0583	-1.31744	-3.84318	-2.2137	-3.84318
GO:0000054	ribosomal subunit export from nucleus	-0.0102329	0.824816	0.779079	-0.51264	0.344744	0.569597	-0.0102329		0	-0.820756	-2.02445	-1.16067	-1.57371	-0.806166	-1.65498	-0.219752	-2.02445
GO:0006401	RNA catabolic process	-0.00486762	-0.601362	-0.945162	-0.220741	0.349005	0.595977	-0.00486762		1.27548	-0.664123	-2.14514	-2.12244	-2.47354	-1.35996	-2.12964	-1.12647	-2.47354
GO:0016070	RNA metabolic process	-0.00215646	-0.491047	0.4382	-0.839264	0.621404	0.872386	-0.00215646		0	-1.52598	-3.0308	-2.59066	-2.33499	-1.25692	-2.92662	-1.56617	-3.0308
GO:0006364	rRNA processing	-0.0112465	-0.898711	0.739231	-0.488254	0.486026	0.685405	-0.0112465		0	-1.14204	-2.20116	-1.31507	-1.80054	-1.13978	-1.93408	-0.703949	-2.20116
GO:0051029	rRNA transport	-0.0067141	-0.584595	0.0232433	-0.586662	-0.634061	0.868058	-0.0067141		0.726859	-1.37879	-2.50127	-1.91282	-1.97729	-1.38431	-2.21241	-1.49922	-2.50127
GO:0050909	sensory perception of taste	-0.8762	-0.141688	0.613519	0.00890762	0.64258	-0.116157	0.00890762		0.906477	2.04936	2.21244	0	0	1.39242	1.78888	0.411112	2.21244
GO:0042989	sequestering of actin monomers	-0.00535674	-0.733325	0.452262	-0.660083	-0.820833	0.648091	-0.00535674		0	-1.48948	-2.71049	-2.48001	-1.6091	-1.18408	-2.75022	-1.30022	-2.75022
GO:0007172	signal complex assembly	-0.0657259	-0.964171	0.338756	0.064363	0.132245	-0.300568	0.064363		-0.100076	-1.91182	-1.14483	-0.996211	-2.40051	0.331579	0	-0.930432	-2.40051
GO:0003009	skeletal muscle contraction	0.817782	-0.906207	-0.0446905	-0.136147	0.0798412	0.452544	-0.0446905		0	-0.379905	-0.0291199	0	-2.22937	0	0	-0.805502	-2.22937
GO:0007288	sperm axoneme assembly	-0.236524	-0.485991	0.170146	0.089342	0.985286	-0.516622	0.089342		0	-1.6669	1.59735	-0.937504	1.78558	2.06764	0.671599	0	2.06764
GO:0006614	SRP-dependent cotranslational protein targeting to membrane	-0.00163425	-0.293375	0.366543	0.911671	0.830335	-0.668353	-0.00163425		0	-1.84022	-3.49696	-3.33643	-2.60678	-1.46005	-3.67128	-2.38428	-3.67128
GO:0016126	sterol biosynthetic process	-0.0387677	-0.403796	-0.522145	-0.0761204	0.736431	0.143039	-0.0387677		0	-1.47286	-1.73892	-1.01047	-2.1595	-2.22808	-1.98414	-1.4585	-2.22808
GO:0000768	syncytium formation by plasma membrane fusion	-0.312582	-0.0053615	0.15018	0.0147332	0.689509	-0.836796	-0.0053615		2.03867	0.978063	1.54454	-2.87795	2.15285	0	-1.2692	-0.597247	-2.87795
GO:0042098	T cell proliferation	-0.036234	-0.638173	-0.758114	-0.399571	0.284173	0.566651	-0.036234		0	-1.02885	-1.32297	-0.860391	-2.00747	-1.42243	-1.42989	-0.771202	-2.00747
GO:0033153	T cell receptor V(D)J recombination	0.52169	-0.714549	0.0909019	0.0140396	0.737756	-0.664434	0.0140396		0	-0.96727	0	0	0.677042	2.29941	0.436572	0	2.29941
GO:0032201	telomere maintenance via semi-conservative replication	-0.0161914	-0.383783	0.393226	-0.339317	-0.592909	0.797137	-0.0161914		-0.0246931	-0.8559	-2.49828	-1.97025	-1.46141	-1.38182	-1.80922	-0.967842	-2.49828
GO:0038032	termination of G-protein coupled receptor signaling pathway	-0.0586334	0.375612	0.00560835	0.00688469	0.769772	-0.27098	0.00560835		0	-1.46865	-0.770267	-0.71179	-1.41376	2.04228	1.90758	0.896168	2.04228
GO:0006721	terpenoid metabolic process	-0.0130125	-0.461981	-0.709088	0.198666	0.320558	-0.565368	-0.0130125		0	-0.956999	-0.615169	-0.276963	-2.11178	-1.10729	0	-0.513226	-2.11178
GO:0009888	tissue development	0.936538	-0.172486	-0.630395	0.0586487	0.180776	-0.627226	0.0586487		0	-2.34785	-1.49387	-3.13577	-3.18861	2.62947	2.19504	-2.59031	-3.18861
GO:0048771	tissue remodeling	-0.00865869	-0.482253	-0.269444	-0.230755	0.419717	0.867466	-0.00865869		0	-1.01672	-0.205111	-0.250642	-1.17646	-2.21348	-0.992843	-1.14878	-2.21348
GO:0043586	tongue development	-0.0187525	-0.115845	-0.0926814	-0.603173	0.018388	0.72607	0.018388		0	0	-0.917853	-0.92826	-2.82518	-0.44892	-0.751501	-1.34503	-2.82518
GO:0006283	transcription-coupled nucleotide-excision repair	-0.0386437	-0.150564	0.398254	-0.482969	-0.751262	0.309783	-0.0386437		0	-0.840504	-2.0821	-1.56237	-1.8615	-1.30536	-1.27096	-0.409868	-2.0821
GO:0006414	translational elongation	-0.00141377	-0.345064	0.317443	0.891745	0.820304	-0.691452	-0.00141377		0	-1.86616	-3.4704	-3.30934	-2.69533	-1.43718	-3.756	-2.3361	-3.756
GO:0006413	translational initiation	-0.00132807	-0.306063	0.381558	0.91022	0.772922	-0.795895	-0.00132807		0	-1.78249	-3.39449	-3.20564	-2.64314	-1.47838	-3.71117	-2.12874	-3.71117
GO:0006415	translational termination	-0.00168936	-0.279928	0.293009	0.821586	0.818229	-0.597257	-0.00168936		0	-1.87984	-3.5729	-3.48343	-2.68274	-1.46231	-3.82922	-2.45635	-3.82922
GO:0019985	translesion synthesis	-0.030717	-0.711238	0.140251	-0.840065	0.882988	-0.855378	-0.030717		0	-0.395303	-2.85508	-1.57054	-1.90027	-1.40362	-2.0741	-0.669529	-2.85508
GO:0006400	tRNA modification	0.0567135	-0.24919	-0.796055	0.075672	0.574749	-0.045571	-0.045571		0.00732977	-0.728621	0.218873	0.670991	-2.19601	1.12076	-1.43292	0.394672	-2.19601
GO:0042797	tRNA transcription from RNA polymerase III promoter	-0.0404696	-0.244914	-0.569187	-0.139641	-0.789587	0.695347	-0.0404696		0	0	0	0	0	-2.12785	-1.29123	0	-2.12785
GO:0044342	type B pancreatic cell proliferation	-0.00173912	-0.561559	0.651888	0.671273	0.212925	-0.154857	-0.00173912		0	-1.44544	-2.1818	-1.73354	-2.16773	-0.206676	-1.7908	-2.57321	-2.57321
GO:0060337	type I interferon signaling pathway	-0.0401506	-0.322324	0.527923	0.390598	0.838342	-0.308083	-0.0401506		1.96903	-0.150825	-0.5562	-0.581651	-0.821311	-1.00829	-1.61905	0	1.96903
GO:0001570	vasculogenesis	-0.346015	-0.012904	0.0678027	0.0294964	0.834844	-0.543755	-0.012904		0	1.61653	-1.03039	-2.4483	-2.36598	1.84364	1.45713	1.43783	-2.4483
GO:0055012	ventricular cardiac muscle cell differentiation	-0.537156	-0.311998	0.825752	0.070744	0.0697071	-0.104903	0.0697071		0	2.4356	1.06118	0	-1.6434	1.71165	0.944989	1.62814	2.4356
GO:0019058	viral life cycle	-0.00159386	-0.285594	0.379176	0.900199	0.801676	-0.686217	-0.00159386		0	-1.84205	-3.51406	-3.41302	-2.698	-1.42732	-3.78263	-2.32347	-3.78263
GO:0019082	viral protein processing	-0.00106706	-0.398969	0.849143	-0.86618	0.506944	-0.564927	-0.00106706		0	-1.09326	-2.61773	-2.39099	-1.90991	-0.597039	-1.56126	-0.63145	-2.61773
GO:0019076	viral release from host cell	-0.0382707	-0.570707	-0.513712	-0.171824	0.975572	0.633856	-0.0382707		0	-1.32009	-2.13063	-1.70617	-1.58629	1.44557	-2.28456	-0.90673	-2.28456
GO:0019083	viral_transcription.tif	-0.00170794	-0.260747	0.308067	0.81973	0.845406	-0.561187	-0.00170794		0	-1.90139	-3.58564	-3.53757	-2.72862	-1.48289	-3.91669	-2.50598	-3.91669
GO:0019068	virion assembly	-0.00261421	-0.370122	-0.832346	-0.485787	0.501997	0.852554	-0.00261421		0	-1.07473	-2.7215	-2.19889	-1.86611	-1.07592	-1.64728	-0.749571	-2.7215

## Sheet: GO gene PRNT Corre
SUPPLEMENTARY TABLE S15. Excel spread sheet with multiple workbooks showing results for the Sliding Window Correlation analysis of pathways, gene ontology terms, and their associated genes.
		Sliding Window Correlation P-values of Significance										Gene Bayesian Z-Scores by Time
Gene	Description	T=–6,–5,–4	T=–5,–4,–3	T=–4,–3,–2	T=–3,–2,–1	T=–2,–1,–0	T=–1,0,+1	MinCorrelPval	GO Term	GO Description		T=–6	T=–5	T=–4	T=–3	T=–2	T=–1	T=0	T=1	Max Score
FAU	Finkel-Biskis-Reilly murine sarcoma virus (FBR-MuSV) ubiquitously expressed	-0.0114654	0.48038	0.434518	-0.154203	-0.487558	0.811069	-0.0114654	antibacterial humoral response	An immune response against bacteria mediated through a body fluid. Examples of this process are the antibacterial humoral respon... <Preview truncated at 128 characters>		0	-1.98	-4.77	-1.88	-1.58	-1.77	-4.1	-1.96	-4.77
RPL39	ribosomal protein L39	-0.0243155	-0.170185	0.0999577	0.479381	-0.799684	-0.270757	-0.0243155	antibacterial humoral response	An immune response against bacteria mediated through a body fluid. Examples of this process are the antibacterial humoral respon... <Preview truncated at 128 characters>		-2.07	-0.38	-2.68	-2.44	-2.58	-1.16	-2.18	-1.86	-2.68
HIST2H2BE	Histone Cluster 2, H2be	-0.0391524	-0.0420343	-0.431999	0.786236	0.171469	0.24983	-0.0391524	antibacterial humoral response	An immune response against bacteria mediated through a body fluid. Examples of this process are the antibacterial humoral respon... <Preview truncated at 128 characters>		0	-0.07	-1.18	-2.33	-1.33	-1.37	-0.77	-0.5	-2.33
RPL3	ribosomal protein L3	-0.00165053	-0.306484	-0.997109	0.267383	0.445354	-0.396674	-0.00165053	cellular response to interleukin-4	Any process that results in a change in state or activity of a cell (in terms of movement, secretion, enzyme production, gene ex... <Preview truncated at 128 characters>		0	-1.17	-2.08	-2.37	-3.53	-0.59	-2.12	-1.69	-3.53
RPLP0	ribosomal protein, large, P0	-0.0018771	-0.23595	0.016929	0.589692	0.736005	-0.362252	-0.0018771	cellular response to interleukin-4	Any process that results in a change in state or activity of a cell (in terms of movement, secretion, enzyme production, gene ex... <Preview truncated at 128 characters>		-0.12	-1.9	-3.26	-3.68	-2.87	-1.5	-3	-3.04	-3.68
RPS2	ribosomal protein S2	-0.00220065	0.886977	0.259687	-0.351315	0.789861	0.695069	-0.00220065	cellular response to interleukin-4	Any process that results in a change in state or activity of a cell (in terms of movement, secretion, enzyme production, gene ex... <Preview truncated at 128 characters>		0	-1.09	-2.41	-1.33	-2.03	-1.29	-2.49	-1.46	-2.49
NFIL3	nuclear factor, interleukin 3 regulated	-0.0205323	-0.0599011	-0.886033	-0.566837	0.166734	0.670861	-0.0205323	cellular response to interleukin-4	Any process that results in a change in state or activity of a cell (in terms of movement, secretion, enzyme production, gene ex... <Preview truncated at 128 characters>		-0.94	-1.17	-1.83	-1.76	-2.45	-2.32	-1.2	-1.1	-2.45
TUBA1A	tubulin, alpha 1a	-0.0243604	-0.785658	0.648979	-0.269634	-0.648244	0.438022	-0.0243604	cellular response to interleukin-4	Any process that results in a change in state or activity of a cell (in terms of movement, secretion, enzyme production, gene ex... <Preview truncated at 128 characters>		0	-1.45	-2.37	-2.32	-1.51	-1.82	-2.37	-1.71	-2.37
RPL3	ribosomal protein L3	-0.00165053	-0.306484	-0.997109	0.267383	0.445354	-0.396674	-0.00165053	cellular response to interleukin-4	cellular response to interleukin-4		0	-1.17	-2.08	-2.37	-3.53	-0.59	-2.12	-1.69	-3.53
RPLP0	ribosomal protein, large, P0	-0.0018771	-0.23595	0.016929	0.589692	0.736005	-0.362252	-0.0018771	cellular response to interleukin-4	cellular response to interleukin-4		-0.12	-1.9	-3.26	-3.68	-2.87	-1.5	-3	-3.04	-3.68
RPS2	ribosomal protein S2	-0.00220065	0.886977	0.259687	-0.351315	0.789861	0.695069	-0.00220065	cellular response to interleukin-4	cellular response to interleukin-4		0	-1.09	-2.41	-1.33	-2.03	-1.29	-2.49	-1.46	-2.49
NFIL3	nuclear factor, interleukin 3 regulated	-0.0205323	-0.0599011	-0.886033	-0.566837	0.166734	0.670861	-0.0205323	cellular response to interleukin-4	cellular response to interleukin-4		-0.94	-1.17	-1.83	-1.76	-2.45	-2.32	-1.2	-1.1	-2.45
TUBA1A	tubulin, alpha 1a	-0.0243604	-0.785658	0.648979	-0.269634	-0.648244	0.438022	-0.0243604	cellular response to interleukin-4	cellular response to interleukin-4		0	-1.45	-2.37	-2.32	-1.51	-1.82	-2.37	-1.71	-2.37
MR1	major histocompatibility complex, class I-related	-0.287609	-0.0244181	0.886632	-0.766065	0.890309	-0.599968	-0.0244181	interleukin-1 beta production	The appearance of interleukin-1 beta due to biosynthesis or secretion following a cellular stimulus, resulting in an increase in... <Preview truncated at 128 characters>		1.57	2.09	1.79	-1.45	-1.82	-2.46	1.44	-1.86	-2.46
MR1	major histocompatibility complex, class I-related	-0.287609	-0.0244181	0.886632	-0.766065	0.890309	-0.599968	-0.0244181	interleukin-1 beta production	interleukin-1 beta production		1.57	2.09	1.79	-1.45	-1.82	-2.46	1.44	-1.86	-2.46
ID2	inhibitor of DNA binding 2, dominant negative helix-loop-helix protein	-0.00163261	-0.133623	0.023606	0.415343	0.647115	-0.338729	-0.00163261	leukocyte differentiation	The process in which a relatively unspecialized hemopoietic precursor cell acquires the specialized features of a leukocyte. A l... <Preview truncated at 128 characters>		0	-1.17	-3.28	-1.33	-2.09	0	-2.52	-0.47	-3.28
ID2	inhibitor of DNA binding 2, dominant negative helix-loop-helix protein	-0.00163261	-0.133623	0.023606	0.415343	0.647115	-0.338729	-0.00163261	leukocyte differentiation	leukocyte differentiation		0	-1.17	-3.28	-1.33	-2.09	0	-2.52	-0.47	-3.28
HHEX	hematopoietically expressed homeobox	-0.013346	-8.33924e-05	-0.12674	-0.908016	0.0259916	0.632185	-8.33924e-05	myeloid leukocyte differentiation	The process in which a relatively unspecialized myeloid precursor cell acquires the specialized features of any cell of the myel... <Preview truncated at 128 characters>		-0.51	0	-1.21	-1.85	-2.91	-0.97	0	0	-2.91
HHEX	hematopoietically expressed homeobox	-0.013346	-8.33924e-05	-0.12674	-0.908016	0.0259916	0.632185	-8.33924e-05	myeloid leukocyte differentiation	The process in which a relatively unspecialized myeloid precursor cell acquires the specialized features of any cell of the myel... <Preview truncated at 128 characters>		-0.51	0	-1.21	-1.85	-2.91	-0.97	0	0	-2.91
HHEX	hematopoietically expressed homeobox	-0.013346	-8.33924e-05	-0.12674	-0.908016	0.0259916	0.632185	-8.33924e-05	myeloid leukocyte differentiation	myeloid leukocyte differentiation		-0.51	0	-1.21	-1.85	-2.91	-0.97	0	0	-2.91
HHEX	hematopoietically expressed homeobox	-0.013346	-8.33924e-05	-0.12674	-0.908016	0.0259916	0.632185	-8.33924e-05	myeloid leukocyte differentiation	myeloid leukocyte differentiation		-0.51	0	-1.21	-1.85	-2.91	-0.97	0	0	-2.91
SASH3	SAM and SH3 domain containing 3	-0.0288028	-0.889469	0.277259	0.028772	-0.926897	-0.227075	0.028772	positive regulation of T cell cytokine production	Any process that activates or increases the frequency, rate, or extent of T cell cytokine production.		-0.72	-1.6	-1.59	-1.76	-2.43	-0.2	-1.3	-0.16	-2.43
SASH3	SAM and SH3 domain containing 3	-0.0288028	-0.889469	0.277259	0.028772	-0.926897	-0.227075	0.028772	positive regulation of T cell cytokine production	Any process that activates or increases the frequency, rate, or extent of T cell cytokine production.		-0.72	-1.6	-1.59	-1.76	-2.43	-0.2	-1.3	-0.16	-2.43
SASH3	SAM and SH3 domain containing 3	-0.0288028	-0.889469	0.277259	0.028772	-0.926897	-0.227075	0.028772	positive regulation of T cell cytokine production	positive regulation of T cell cytokine production		-0.72	-1.6	-1.59	-1.76	-2.43	-0.2	-1.3	-0.16	-2.43
SASH3	SAM and SH3 domain containing 3	-0.0288028	-0.889469	0.277259	0.028772	-0.926897	-0.227075	0.028772	positive regulation of T cell cytokine production	positive regulation of T cell cytokine production		-0.72	-1.6	-1.59	-1.76	-2.43	-0.2	-1.3	-0.16	-2.43
RPS14	ribosomal protein S14	-0.000203445	-0.461408	0.133327	0.280763	0.435726	-0.217882	-0.000203445	SRP-dependent cotranslational protein targeting to membrane	The targeting of proteins to a membrane that occurs during translation and is dependent upon two key components, the signal-reco... <Preview truncated at 128 characters>		0	-1.42	-2.69	-1.32	-2.16	0	-1.71	-1.62	-2.69
RPL14	ribosomal protein L14	-0.00021016	0.888402	0.496847	0.821373	0.878197	-0.663939	-0.00021016	SRP-dependent cotranslational protein targeting to membrane	The targeting of proteins to a membrane that occurs during translation and is dependent upon two key components, the signal-reco... <Preview truncated at 128 characters>		0	-2.06	-2.74	-2.06	-1.38	-0.74	-2.21	-1.06	-2.74
RPLP2	ribosomal protein, large, P2	-0.000289816	-0.69442	0.597758	-0.377687	-0.568224	-0.484073	-0.000289816	SRP-dependent cotranslational protein targeting to membrane	The targeting of proteins to a membrane that occurs during translation and is dependent upon two key components, the signal-reco... <Preview truncated at 128 characters>		0	-1.79	-2.89	-2.78	-1.75	-1.28	-3.14	-2	-3.14
RPL29	ribosomal protein L29	-0.000314296	-0.900976	0.176044	0.708421	0.491184	-0.111986	-0.000314296	SRP-dependent cotranslational protein targeting to membrane	The targeting of proteins to a membrane that occurs during translation and is dependent upon two key components, the signal-reco... <Preview truncated at 128 characters>		0	-0.61	-2.21	0	-2.78	0	-2.33	-1.81	-2.78
RPS16	ribosomal protein S16	-0.000672513	0.599237	0.436312	-0.374613	-0.840645	-0.738615	-0.000672513	SRP-dependent cotranslational protein targeting to membrane	The targeting of proteins to a membrane that occurs during translation and is dependent upon two key components, the signal-reco... <Preview truncated at 128 characters>		-0.29	-1.8	-3.01	-2.44	-2.4	-1.54	-3.15	-2.03	-3.15
RPL32	ribosomal protein L32	-0.000762969	-0.31227	0.615639	0.909091	-0.944787	0.701252	-0.000762969	SRP-dependent cotranslational protein targeting to membrane	The targeting of proteins to a membrane that occurs during translation and is dependent upon two key components, the signal-reco... <Preview truncated at 128 characters>		0	-1.77	-3.01	-3.03	-2.99	-1.51	-4.76	-1.56	-4.76
RPS15	ribosomal protein S15	-0.000891525	0.819489	0.340452	0.879958	-0.684253	-0.414175	-0.000891525	SRP-dependent cotranslational protein targeting to membrane	The targeting of proteins to a membrane that occurs during translation and is dependent upon two key components, the signal-reco... <Preview truncated at 128 characters>		0	-1.68	-2.49	-1.9	-2.14	-0.5	-2.78	-2.26	-2.78
RPS25	ribosomal protein S25	-0.000905241	-0.247997	-0.764667	-0.942931	0.724766	0.492485	-0.000905241	SRP-dependent cotranslational protein targeting to membrane	The targeting of proteins to a membrane that occurs during translation and is dependent upon two key components, the signal-reco... <Preview truncated at 128 characters>		0	-2.41	-4.11	-3.46	-2.68	-2.16	-2.91	-1.82	-4.11												FAU	Finkel-Biskis-Reilly murine sarcoma virus (FBR-MuSV) ubiquitously expressed	-0.0114654
RPL37A	ribosomal protein L37a	-0.00102596	-0.49116	0.287436	0.903189	-0.893442	-0.507426	-0.00102596	SRP-dependent cotranslational protein targeting to membrane	The targeting of proteins to a membrane that occurs during translation and is dependent upon two key components, the signal-reco... <Preview truncated at 128 characters>		0	-1.66	-2.89	-2.82	-2.08	-1.2	-3.25	-2.79	-3.25												HHEX	hematopoietically expressed homeobox	-0.013346
RPS12	ribosomal protein S12	-0.00106309	-0.4655	0.31585	-0.732772	-0.505829	-0.462028	-0.00106309	SRP-dependent cotranslational protein targeting to membrane	The targeting of proteins to a membrane that occurs during translation and is dependent upon two key components, the signal-reco... <Preview truncated at 128 characters>		0	-1.77	-2.97	-2.99	-1.48	-1.64	-3.35	-2.07	-3.35												RAN	RAN, member RAS oncogene family	-0.0181805
RPL21	ribosomal protein L21	-0.00110871	-0.763446	0.506649	-0.994319	0.824801	-0.911417	-0.00110871	SRP-dependent cotranslational protein targeting to membrane	The targeting of proteins to a membrane that occurs during translation and is dependent upon two key components, the signal-reco... <Preview truncated at 128 characters>		0	-1.67	-3.42	-2.69	-2.95	-1.91	-3.69	-1.77	-3.69												SASH3	SAM and SH3 domain containing 3	-0.0288028
RPS23	ribosomal protein S23	-0.00112004	-0.24297	0.543825	-0.455008	-0.787037	-0.885197	-0.00112004	SRP-dependent cotranslational protein targeting to membrane	The targeting of proteins to a membrane that occurs during translation and is dependent upon two key components, the signal-reco... <Preview truncated at 128 characters>		0	-1.65	-3.61	-3.8	-1.87	-2.1	-3.33	-2.35	-3.8												NLRC5	[]	-0.344916
SEC61G	SEC61, gamma subunit	-0.0011243	-0.751966	0.726827	0.904924	0.828945	-0.799417	-0.0011243	SRP-dependent cotranslational protein targeting to membrane	The targeting of proteins to a membrane that occurs during translation and is dependent upon two key components, the signal-reco... <Preview truncated at 128 characters>		0	-2.41	-2.86	-2.62	-2.27	-1.59	-2.6	-2.37	-2.86
RPS18	ribosomal protein S18	-0.00116144	-0.952301	0.176605	0.472942	0.177338	-0.690472	-0.00116144	SRP-dependent cotranslational protein targeting to membrane	The targeting of proteins to a membrane that occurs during translation and is dependent upon two key components, the signal-reco... <Preview truncated at 128 characters>		0	-0.92	-2.64	-1.64	-2.03	0	-1.55	-1.07	-2.64												HHEX	hematopoietically expressed homeobox	-8.33924e-05
RPL19	ribosomal protein L19	-0.00117583	-0.11048	-0.935006	0.532364	0.685121	-0.765804	-0.00117583	SRP-dependent cotranslational protein targeting to membrane	The targeting of proteins to a membrane that occurs during translation and is dependent upon two key components, the signal-reco... <Preview truncated at 128 characters>		0	-2.03	-4.15	-3.83	-2.69	-1.27	-3.38	-1.79	-4.15												RAN	RAN, member RAS oncogene family	-0.00839063
RPL13	ribosomal protein L13	-0.00120575	-0.196007	0.130264	0.585601	-0.883795	-0.631374	-0.00120575	SRP-dependent cotranslational protein targeting to membrane	The targeting of proteins to a membrane that occurs during translation and is dependent upon two key components, the signal-reco... <Preview truncated at 128 characters>		0	-1.68	-2.93	-2.79	-1.7	-1.03	-3.02	-1.62	-3.02
RPS10	ribosomal protein S10	-0.0012278	-0.993157	0.122655	0.491627	-0.623383	-0.0438124	-0.0012278	SRP-dependent cotranslational protein targeting to membrane	The targeting of proteins to a membrane that occurs during translation and is dependent upon two key components, the signal-reco... <Preview truncated at 128 characters>		-0.49	-2.12	-2.98	-2.5	-2.19	-0.49	-2.89	-2.49	-2.98
RPS24	ribosomal protein S24	-0.00138488	-0.585671	0.127957	0.598725	-0.892476	-0.835367	-0.00138488	SRP-dependent cotranslational protein targeting to membrane	The targeting of proteins to a membrane that occurs during translation and is dependent upon two key components, the signal-reco... <Preview truncated at 128 characters>		0	-1.91	-4	-2.99	-1.82	-1.01	-3.15	-2.04	-4
RPS27A	ribosomal protein S27a	-0.0014392	-0.447413	0.396823	-0.747495	-0.422291	-0.417239	-0.0014392	SRP-dependent cotranslational protein targeting to membrane	The targeting of proteins to a membrane that occurs during translation and is dependent upon two key components, the signal-reco... <Preview truncated at 128 characters>		0	-1.86	-4.52	-3.02	-1.47	-1.4	-3.57	-2.69	-4.52
RPL8	ribosomal protein L8	-0.00148011	-0.842571	0.131955	0.188345	0.733422	-0.0944474	-0.00148011	SRP-dependent cotranslational protein targeting to membrane	The targeting of proteins to a membrane that occurs during translation and is dependent upon two key components, the signal-reco... <Preview truncated at 128 characters>		0	-1.69	-2.67	-2.16	-2.93	-0.31	-2.7	-2.07	-2.93
SSR2	signal sequence receptor, beta (translocon-associated protein beta)	-0.00152179	0.618719	0.152877	0.807877	0.453502	0.714626	-0.00152179	SRP-dependent cotranslational protein targeting to membrane	The targeting of proteins to a membrane that occurs during translation and is dependent upon two key components, the signal-reco... <Preview truncated at 128 characters>		0	-1.47	-1.96	-1.04	-2.3	-0.53	-2.46	-1.12	-2.46
RPS3A	ribosomal protein S3A	-0.00156942	-0.500585	0.694334	-0.891097	0.855568	0.930044	-0.00156942	SRP-dependent cotranslational protein targeting to membrane	The targeting of proteins to a membrane that occurs during translation and is dependent upon two key components, the signal-reco... <Preview truncated at 128 characters>		-0.88	-1.83	-3.52	-3.05	-1.41	-1.22	-2.68	-2.21	-3.52
RPL27A	ribosomal protein L27a	-0.00176472	-0.276124	0.46818	-0.705664	0.900539	-0.59976	-0.00176472	SRP-dependent cotranslational protein targeting to membrane	The targeting of proteins to a membrane that occurs during translation and is dependent upon two key components, the signal-reco... <Preview truncated at 128 characters>		-0.45	-1.73	-3.11	-2.9	-2.14	-1.56	-3.28	-1.88	-3.28
RPL37	ribosomal protein L37	-0.00178157	-0.920397	0.224431	0.912289	0.79979	-0.20201	-0.00178157	SRP-dependent cotranslational protein targeting to membrane	The targeting of proteins to a membrane that occurs during translation and is dependent upon two key components, the signal-reco... <Preview truncated at 128 characters>		0	-1.66	-2.89	-2.82	-2.08	-1.2	-3.25	-2.79	-3.25
RPL10A	ribosomal protein L10A	-0.00179835	-0.889732	0.218678	-0.990669	0.208479	0.320837	-0.00179835	SRP-dependent cotranslational protein targeting to membrane	The targeting of proteins to a membrane that occurs during translation and is dependent upon two key components, the signal-reco... <Preview truncated at 128 characters>		0	-1.69	-2.93	-2.39	-1.72	-1.19	-1.96	-0.79	-2.93
RPLP0	[]	-0.0018771	-0.23595	0.016929	0.589692	0.736005	-0.362252	-0.0018771	SRP-dependent cotranslational protein targeting to membrane	The targeting of proteins to a membrane that occurs during translation and is dependent upon two key components, the signal-reco... <Preview truncated at 128 characters>		-0.12	-1.9	-3.26	-3.68	-2.87	-1.5	-3	-3.04	-3.68
RPL13A	ribosomal protein L13a	-0.00199171	-0.38941	0.041053	0.191324	0.873132	-0.150154	-0.00199171	SRP-dependent cotranslational protein targeting to membrane	The targeting of proteins to a membrane that occurs during translation and is dependent upon two key components, the signal-reco... <Preview truncated at 128 characters>		-0.37	-1.75	-3.15	-2.84	-2.63	-0.75	-2.65	-2.44	-3.15
RPL6	ribosomal protein L6	-0.00200728	0.65243	0.744336	-0.252821	0.630771	0.320539	-0.00200728	SRP-dependent cotranslational protein targeting to membrane	The targeting of proteins to a membrane that occurs during translation and is dependent upon two key components, the signal-reco... <Preview truncated at 128 characters>		0	-1.77	-2.54	-1.9	-1.94	-1.61	-2.42	-1.31	-2.54
RPS11	ribosomal protein S11	-0.00205305	0.594453	0.395964	-0.969227	0.242035	0.395847	-0.00205305	SRP-dependent cotranslational protein targeting to membrane	The targeting of proteins to a membrane that occurs during translation and is dependent upon two key components, the signal-reco... <Preview truncated at 128 characters>		0	-1.36	-2.98	-1.79	-2.48	-0.86	-2.2	-0.33	-2.98
RPS28	ribosomal protein S28	-0.00214883	-0.0966301	0.297305	-0.576091	-0.706218	-0.64753	-0.00214883	SRP-dependent cotranslational protein targeting to membrane	The targeting of proteins to a membrane that occurs during translation and is dependent upon two key components, the signal-reco... <Preview truncated at 128 characters>		-0.4	-1.74	-3.11	-4.15	-1.72	-1.67	-3.7	-2.47	-4.15
RPS6	ribosomal protein S6	-0.00218417	-0.969706	-0.927302	-0.33637	0.503852	0.199891	-0.00218417	SRP-dependent cotranslational protein targeting to membrane	The targeting of proteins to a membrane that occurs during translation and is dependent upon two key components, the signal-reco... <Preview truncated at 128 characters>		0	-1.87	-2.89	-2.5	-2.12	-1.81	-2.49	-0.19	-2.89
RPS7	ribosomal protein S7	-0.00238218	-0.469614	0.032445	0.301485	0.749911	-0.443697	-0.00238218	SRP-dependent cotranslational protein targeting to membrane	The targeting of proteins to a membrane that occurs during translation and is dependent upon two key components, the signal-reco... <Preview truncated at 128 characters>		0	-1.7	-3.66	-3	-2.65	-0.72	-3.68	-2.3	-3.68
RPS15A	ribosomal protein S15a	-0.00239375	-0.169982	0.333507	0.168514	0.804638	-0.872441	-0.00239375	SRP-dependent cotranslational protein targeting to membrane	The targeting of proteins to a membrane that occurs during translation and is dependent upon two key components, the signal-reco... <Preview truncated at 128 characters>		-1.38	-4.84	-5.2	-4.14	-2.53	-1.9	-2.54	-2.3	-5.2
RPL12	ribosomal protein L12	-0.0032257	-0.483874	-0.695545	-0.791729	-0.850218	0.734464	-0.0032257	SRP-dependent cotranslational protein targeting to membrane	The targeting of proteins to a membrane that occurs during translation and is dependent upon two key components, the signal-reco... <Preview truncated at 128 characters>		0	-2.11	-2.95	-3.11	-1.17	-1.35	-2.55	-0.77	-3.11
RPS20	ribosomal protein S20	-0.00357537	-0.848858	0.244493	0.881381	-0.474162	-0.334851	-0.00357537	SRP-dependent cotranslational protein targeting to membrane	The targeting of proteins to a membrane that occurs during translation and is dependent upon two key components, the signal-reco... <Preview truncated at 128 characters>		-0.01	-2.03	-4.58	-2.81	-1.85	-1.49	-3.85	-2.73	-4.58
RPS8	ribosomal protein S8	-0.0037832	-0.211942	0.817752	-0.942765	-0.686954	-0.353397	-0.0037832	SRP-dependent cotranslational protein targeting to membrane	The targeting of proteins to a membrane that occurs during translation and is dependent upon two key components, the signal-reco... <Preview truncated at 128 characters>		-0.99	-2.07	-3.21	-3.75	-1.98	-1.73	-4.26	-2.95	-4.26
RPL31	ribosomal protein L31	-0.0043232	-0.568946	0.395814	0.982321	0.723848	0.968878	-0.0043232	SRP-dependent cotranslational protein targeting to membrane	The targeting of proteins to a membrane that occurs during translation and is dependent upon two key components, the signal-reco... <Preview truncated at 128 characters>		-1.07	-2.18	-3.41	-3.3	-2.66	-2.39	-2.44	-2.72	-3.41
RPL11	ribosomal protein L11	-0.0044972	0.831783	0.104441	0.440949	-0.666086	-0.628417	-0.0044972	SRP-dependent cotranslational protein targeting to membrane	The targeting of proteins to a membrane that occurs during translation and is dependent upon two key components, the signal-reco... <Preview truncated at 128 characters>		-0.36	-1.92	-3.82	-2.1	-2.06	-1.04	-3.57	-2.19	-3.82
RPS4X	ribosomal protein S4, X-linked	-0.00459224	-0.293971	0.550759	-0.89737	0.840062	0.71171	-0.00459224	SRP-dependent cotranslational protein targeting to membrane	The targeting of proteins to a membrane that occurs during translation and is dependent upon two key components, the signal-reco... <Preview truncated at 128 characters>		-1.16	-2.18	-3.86	-3.83	-1.95	-1.79	-2.95	-2.21	-3.86
RPLP1	ribosomal protein, large, P1	-0.00482183	-0.0660193	0.205656	0.563254	-0.857546	-0.146836	-0.00482183	SRP-dependent cotranslational protein targeting to membrane	The targeting of proteins to a membrane that occurs during translation and is dependent upon two key components, the signal-reco... <Preview truncated at 128 characters>		-0.02	-1.48	-2.93	-3.53	-2.05	-1.41	-2.72	-2.56	-3.53
RPL27	ribosomal protein L27	-0.00483106	-0.241981	0.682889	-0.933972	0.767557	0.616295	-0.00483106	SRP-dependent cotranslational protein targeting to membrane	The targeting of proteins to a membrane that occurs during translation and is dependent upon two key components, the signal-reco... <Preview truncated at 128 characters>		0	-2.49	-3.13	-3.09	-2.07	-1.7	-2.83	-2.38	-3.13
RPL17	ribosomal protein L17	-0.00579254	-0.0215189	0.95638	0.368815	0.516228	0.908076	-0.00579254	SRP-dependent cotranslational protein targeting to membrane	The targeting of proteins to a membrane that occurs during translation and is dependent upon two key components, the signal-reco... <Preview truncated at 128 characters>		-0.74	-1.92	-3.39	-3.28	-2.04	-1.17	-2.51	-2.05	-3.39
RPS21	ribosomal protein S21	-0.00634885	-0.868383	0.0539833	0.369578	-0.258554	-0.105496	-0.00634885	SRP-dependent cotranslational protein targeting to membrane	The targeting of proteins to a membrane that occurs during translation and is dependent upon two key components, the signal-reco... <Preview truncated at 128 characters>		0	-1.31	-3.41	-2.17	-1.75	-0.37	-2.54	-1.88	-3.41
RPL36A	ribosomal protein L36a	-0.00647746	-0.148223	0.167044	-0.994286	0.901699	-0.249578	-0.00647746	SRP-dependent cotranslational protein targeting to membrane	The targeting of proteins to a membrane that occurs during translation and is dependent upon two key components, the signal-reco... <Preview truncated at 128 characters>		-0.03	-1.29	-4	-2.57	-2.53	-1.51	-2.62	-2.35	-4
RPL36	ribosomal protein L36	-0.00647746	-0.148223	0.167044	-0.994286	0.901699	-0.249578	-0.00647746	SRP-dependent cotranslational protein targeting to membrane	The targeting of proteins to a membrane that occurs during translation and is dependent upon two key components, the signal-reco... <Preview truncated at 128 characters>		0	-1.55	-3.84	-2.29	-2.5	-0.08	-3.44	-2.61	-3.84
RPL28	ribosomal protein L28	-0.00692024	-0.0561381	-0.874925	0.0638897	0.0844082	-0.000608628	-0.000608628	SRP-dependent cotranslational protein targeting to membrane	The targeting of proteins to a membrane that occurs during translation and is dependent upon two key components, the signal-reco... <Preview truncated at 128 characters>		0	-1.61	-1.85	-1.96	-2.87	0	-1.54	-1.44	-2.87
RPL34	ribosomal protein L34	-0.00723339	-0.200773	0.873072	0.945337	-0.643796	-0.693505	-0.00723339	SRP-dependent cotranslational protein targeting to membrane	The targeting of proteins to a membrane that occurs during translation and is dependent upon two key components, the signal-reco... <Preview truncated at 128 characters>		-0.68	-2.02	-4.46	-3.64	-2.52	-1.91	-3.59	-2.4	-4.46
RPL24	ribosomal protein L24	-0.00760422	-0.0867268	0.712133	0.108172	0.312192	0.948578	-0.00760422	SRP-dependent cotranslational protein targeting to membrane	The targeting of proteins to a membrane that occurs during translation and is dependent upon two key components, the signal-reco... <Preview truncated at 128 characters>		-0.26	-1.35	-2.82	-3.74	-2.77	-0.87	-2.14	-1.11	-3.74
RPS5	ribosomal protein S5	-0.00788577	-0.681135	0.722065	-0.918327	-0.914702	-0.164666	-0.00788577	SRP-dependent cotranslational protein targeting to membrane	The targeting of proteins to a membrane that occurs during translation and is dependent upon two key components, the signal-reco... <Preview truncated at 128 characters>		-0.37	-1.52	-2.44	-1.89	-2.52	-0.56	-2.38	-1.95	-2.52
RPL4	ribosomal protein L4	-0.00809604	-0.559551	0.716031	-0.849088	0.674644	-0.739299	-0.00809604	SRP-dependent cotranslational protein targeting to membrane	The targeting of proteins to a membrane that occurs during translation and is dependent upon two key components, the signal-reco... <Preview truncated at 128 characters>		-1.35	-1.99	-3.3	-3.37	-2.46	-1.3	-3.55	-2.01	-3.55
RPS13	ribosomal protein S13	-0.00812305	-0.832178	0.0104017	0.665178	0.984926	-0.755658	-0.00812305	SRP-dependent cotranslational protein targeting to membrane	The targeting of proteins to a membrane that occurs during translation and is dependent upon two key components, the signal-reco... <Preview truncated at 128 characters>		-0.49	-1.54	-3.74	-2.26	-1.84	-1.23	-2.61	-2.41	-3.74
RPS26	ribosomal protein S26	-0.00832965	-0.469554	0.102631	0.864675	0.464527	-0.886637	-0.00832965	SRP-dependent cotranslational protein targeting to membrane	The targeting of proteins to a membrane that occurs during translation and is dependent upon two key components, the signal-reco... <Preview truncated at 128 characters>		-0.55	-1.22	-3.13	-2.62	-1.4	-1.03	-2.29	-1.86	-3.13
RPS17	ribosomal protein S17	-0.00870613	-0.88446	0.595441	-0.554292	-0.733002	-0.93469	-0.00870613	SRP-dependent cotranslational protein targeting to membrane	The targeting of proteins to a membrane that occurs during translation and is dependent upon two key components, the signal-reco... <Preview truncated at 128 characters>		-0.48	-2.33	-3.78	-2.77	-2.11	-2.27	-3.9	-2.69	-3.9
FAU	Finkel-Biskis-Reilly murine sarcoma virus (FBR-MuSV) ubiquitously expressed	-0.0114654	0.48038	0.434518	-0.154203	-0.487558	0.811069	-0.0114654	SRP-dependent cotranslational protein targeting to membrane	The targeting of proteins to a membrane that occurs during translation and is dependent upon two key components, the signal-reco... <Preview truncated at 128 characters>		0	-1.98	-4.77	-1.88	-1.58	-1.77	-4.1	-1.96	-4.77
RPL9	ribosomal protein L9	-0.0136984	-0.557177	0.328906	-0.641534	-0.847731	0.561976	-0.0136984	SRP-dependent cotranslational protein targeting to membrane	The targeting of proteins to a membrane that occurs during translation and is dependent upon two key components, the signal-reco... <Preview truncated at 128 characters>		0	-1.13	-2.71	-1.92	-1.44	-1.18	-2.78	-0.79	-2.78
RPL10	ribosomal protein L10	-0.0137195	0.503115	0.718501	-0.377717	0.521269	0.29669	-0.0137195	SRP-dependent cotranslational protein targeting to membrane	The targeting of proteins to a membrane that occurs during translation and is dependent upon two key components, the signal-reco... <Preview truncated at 128 characters>		0	-1.75	-2.3	-2	-2.08	-1.85	-2.19	-0.61	-2.3
RPL5	ribosomal protein L5	-0.015608	0.858858	0.740783	-0.222919	0.841727	0.221766	-0.015608	SRP-dependent cotranslational protein targeting to membrane	The targeting of proteins to a membrane that occurs during translation and is dependent upon two key components, the signal-reco... <Preview truncated at 128 characters>		0	-2.12	-4.1	-2.75	-1.4	-2.02	-1.91	-0.58	-4.1
RPL39	ribosomal protein L39	-0.0243155	-0.170185	0.0999577	0.479381	-0.799684	-0.270757	-0.0243155	SRP-dependent cotranslational protein targeting to membrane	The targeting of proteins to a membrane that occurs during translation and is dependent upon two key components, the signal-reco... <Preview truncated at 128 characters>		-2.07	-0.38	-2.68	-2.44	-2.58	-1.16	-2.18	-1.86	-2.68
RPL35	ribosomal protein L35	-0.025204	-0.493365	-0.743345	-0.166299	0.644593	-0.549656	-0.025204	SRP-dependent cotranslational protein targeting to membrane	The targeting of proteins to a membrane that occurs during translation and is dependent upon two key components, the signal-reco... <Preview truncated at 128 characters>		0	-2.06	-2.92	-3.19	-2.17	-0.46	-2.92	-2.91	-3.19
RPL35A	ribosomal protein L35a	-0.0307168	-0.460679	0.68954	-0.252544	0.702174	-0.542831	-0.0307168	SRP-dependent cotranslational protein targeting to membrane	The targeting of proteins to a membrane that occurs during translation and is dependent upon two key components, the signal-reco... <Preview truncated at 128 characters>		0	-1.22	-3.26	-1.42	-2.27	-1.18	-2.61	-1.68	-3.26
RPL7A	ribosomal protein L7a	-0.0323907	-0.10777	-0.827217	-0.752019	-0.385112	-0.18349	-0.0323907	SRP-dependent cotranslational protein targeting to membrane	The targeting of proteins to a membrane that occurs during translation and is dependent upon two key components, the signal-reco... <Preview truncated at 128 characters>		-1.55	-2.16	-2.64	-4.81	-1.75	-0.99	-3.15	-2.05	-4.81
RPS19	ribosomal protein S19	-0.0403507	-0.314331	0.0942463	0.0389412	-0.768303	-0.00912253	-0.00912253	SRP-dependent cotranslational protein targeting to membrane	The targeting of proteins to a membrane that occurs during translation and is dependent upon two key components, the signal-reco... <Preview truncated at 128 characters>		-1.17	-1.41	-2.97	-2.45	-1.86	0	-1.89	-2.61	-2.97
RPS27	ribosomal protein S27 (metallopanstimulin 1)	-0.133437	-0.0410125	-0.424627	0.477362	0.882826	0.991777	-0.0410125	SRP-dependent cotranslational protein targeting to membrane	The targeting of proteins to a membrane that occurs during translation and is dependent upon two key components, the signal-reco... <Preview truncated at 128 characters>		-0.62	-0.75	-1.88	-3.68	-1.56	-1.2	-1.37	-1.46	-3.68
SRP9	signal recognition particle 9kDa	-0.655309	-0.289248	-0.289987	-0.00300913	0.925285	0.0507904	-0.00300913	SRP-dependent cotranslational protein targeting to membrane	The targeting of proteins to a membrane that occurs during translation and is dependent upon two key components, the signal-reco... <Preview truncated at 128 characters>		0.56	0	0	0	0	-2.24	1.52	0	-2.24
CCND3	cyclin D3	-0.00582644	-0.012043	0.754817	0.0207792	-0.899678	-0.0329563	-0.00582644	T cell proliferation	The expansion of a T cell population by cell division. Follows T cell activation.		-0.08	-1.45	-2.31	-3.64	-2.29	0	-1.94	-2.52	-3.64
PSMB10	proteasome (prosome, macropain) subunit, beta type 10	-0.0361034	-0.196747	0.184057	0.176278	-0.940755	-0.0033405	-0.0033405	T cell proliferation	The expansion of a T cell population by cell division. Follows T cell activation.		-1.35	-0.36	-2.27	-1.42	-1.77	0	-1.5	-1.04	-2.27
CCND3	cyclin D3	-0.00582644	-0.012043	0.754817	0.0207792	-0.899678	-0.0329563	-0.00582644	T cell proliferation	T cell proliferation		-0.08	-1.45	-2.31	-3.64	-2.29	0	-1.94	-2.52	-3.64
PSMB10	proteasome (prosome, macropain) subunit, beta type 10	-0.0361034	-0.196747	0.184057	0.176278	-0.940755	-0.0033405	-0.0033405	T cell proliferation	T cell proliferation		-1.35	-0.36	-2.27	-1.42	-1.77	0	-1.5	-1.04	-2.27
NLRC5	NLR family, CARD domain containing 5	-0.344916	-0.115435	0.213515	0.0417922	0.714676	-0.164945	0.0417922	type I interferon signaling pathway	A series of molecular signals initiated by the binding of a type I interferon to a receptor on the surface of a cell, and ending... <Preview truncated at 128 characters>		2.44	0.46	0	0	-0.39	1.62	1.24	0	2.44
NLRC5	[]	-0.344916	-0.115435	0.213515	0.0417922	0.714676	-0.164945	0.0417922	type I interferon signaling pathway	A series of molecular signals initiated by the binding of a type I interferon to a receptor on the surface of a cell, and ending... <Preview truncated at 128 characters>		2.44	0.46	0	0	-0.39	1.62	1.24	0	2.44
NLRC5	[]	-0.344916	-0.115435	0.213515	0.0417922	0.714676	-0.164945	0.0417922	type I interferon signaling pathway	A series of molecular signals initiated by the binding of a type I interferon to a receptor on the surface of a cell, and ending... <Preview truncated at 128 characters>		2.44	0.46	0	0	-0.39	1.62	1.24	0	2.44
RPS19	ribosomal protein S19	-0.0403507	-0.314331	0.0942463	0.0389412	-0.768303	-0.00912253	-0.00912253	viral life cycle	A set of processes which all viruses follow to ensure survival; includes attachment and entry of the virus particle, decoding of... <Preview truncated at 128 characters>		-1.17	-1.41	-2.97	-2.45	-1.86	0	-1.89	-2.61	-2.97
RPL28	ribosomal protein L28	-0.00692024	-0.0561381	-0.874925	0.0638897	0.0844082	-0.000608628	-0.000608628	viral life cycle	A set of processes which all viruses follow to ensure survival; includes attachment and entry of the virus particle, decoding of... <Preview truncated at 128 characters>		0	-1.61	-1.85	-1.96	-2.87	0	-1.54	-1.44	-2.87
RPL24	ribosomal protein L24	-0.00760422	-0.0867268	0.712133	0.108172	0.312192	0.948578	-0.00760422	viral life cycle	A set of processes which all viruses follow to ensure survival; includes attachment and entry of the virus particle, decoding of... <Preview truncated at 128 characters>		-0.26	-1.35	-2.82	-3.74	-2.77	-0.87	-2.14	-1.11	-3.74
FAU	Finkel-Biskis-Reilly murine sarcoma virus (FBR-MuSV) ubiquitously expressed	-0.0114654	0.48038	0.434518	-0.154203	-0.487558	0.811069	-0.0114654	viral life cycle	A set of processes which all viruses follow to ensure survival; includes attachment and entry of the virus particle, decoding of... <Preview truncated at 128 characters>		0	-1.98	-4.77	-1.88	-1.58	-1.77	-4.1	-1.96	-4.77
RPL35	ribosomal protein L35	-0.025204	-0.493365	-0.743345	-0.166299	0.644593	-0.549656	-0.025204	viral life cycle	A set of processes which all viruses follow to ensure survival; includes attachment and entry of the virus particle, decoding of... <Preview truncated at 128 characters>		0	-2.06	-2.92	-3.19	-2.17	-0.46	-2.92	-2.91	-3.19
RPS15A	ribosomal protein S15a	-0.00239375	-0.169982	0.333507	0.168514	0.804638	-0.872441	-0.00239375	viral life cycle	A set of processes which all viruses follow to ensure survival; includes attachment and entry of the virus particle, decoding of... <Preview truncated at 128 characters>		-1.38	-4.84	-5.2	-4.14	-2.53	-1.9	-2.54	-2.3	-5.2
RPL8	ribosomal protein L8	-0.00148011	-0.842571	0.131955	0.188345	0.733422	-0.0944474	-0.00148011	viral life cycle	A set of processes which all viruses follow to ensure survival; includes attachment and entry of the virus particle, decoding of... <Preview truncated at 128 characters>		0	-1.69	-2.67	-2.16	-2.93	-0.31	-2.7	-2.07	-2.93
RPL13A	ribosomal protein L13a	-0.00199171	-0.38941	0.041053	0.191324	0.873132	-0.150154	-0.00199171	viral life cycle	A set of processes which all viruses follow to ensure survival; includes attachment and entry of the virus particle, decoding of... <Preview truncated at 128 characters>		-0.37	-1.75	-3.15	-2.84	-2.63	-0.75	-2.65	-2.44	-3.15
RPL5	ribosomal protein L5	-0.015608	0.858858	0.740783	-0.222919	0.841727	0.221766	-0.015608	viral life cycle	A set of processes which all viruses follow to ensure survival; includes attachment and entry of the virus particle, decoding of... <Preview truncated at 128 characters>		0	-2.12	-4.1	-2.75	-1.4	-2.02	-1.91	-0.58	-4.1
PPIA	peptidylprolyl isomerase A	-0.00707898	-0.274592	-0.359582	-0.231676	0.68038	0.530148	-0.00707898	viral life cycle	A set of processes which all viruses follow to ensure survival; includes attachment and entry of the virus particle, decoding of... <Preview truncated at 128 characters>		0	-2.24	-3.37	-3.04	-1.93	-1.92	-2.39	-1.54	-3.37
RPL35A	ribosomal protein L35a	-0.0307168	-0.460679	0.68954	-0.252544	0.702174	-0.542831	-0.0307168	viral life cycle	A set of processes which all viruses follow to ensure survival; includes attachment and entry of the virus particle, decoding of... <Preview truncated at 128 characters>		0	-1.22	-3.26	-1.42	-2.27	-1.18	-2.61	-1.68	-3.26
RPL6	ribosomal protein L6	-0.00200728	0.65243	0.744336	-0.252821	0.630771	0.320539	-0.00200728	viral life cycle	A set of processes which all viruses follow to ensure survival; includes attachment and entry of the virus particle, decoding of... <Preview truncated at 128 characters>		0	-1.77	-2.54	-1.9	-1.94	-1.61	-2.42	-1.31	-2.54
RPS14	ribosomal protein S14	-0.000203445	-0.461408	0.133327	0.280763	0.435726	-0.217882	-0.000203445	viral life cycle	A set of processes which all viruses follow to ensure survival; includes attachment and entry of the virus particle, decoding of... <Preview truncated at 128 characters>		0	-1.42	-2.69	-1.32	-2.16	0	-1.71	-1.62	-2.69
RPS7	ribosomal protein S7	-0.00238218	-0.469614	0.032445	0.301485	0.749911	-0.443697	-0.00238218	viral life cycle	A set of processes which all viruses follow to ensure survival; includes attachment and entry of the virus particle, decoding of... <Preview truncated at 128 characters>		0	-1.7	-3.66	-3	-2.65	-0.72	-3.68	-2.3	-3.68
RPS6	ribosomal protein S6	-0.00218417	-0.969706	-0.927302	-0.33637	0.503852	0.199891	-0.00218417	viral life cycle	A set of processes which all viruses follow to ensure survival; includes attachment and entry of the virus particle, decoding of... <Preview truncated at 128 characters>		0	-1.87	-2.89	-2.5	-2.12	-1.81	-2.49	-0.19	-2.89
RPL17	ribosomal protein L17	-0.00579254	-0.0215189	0.95638	0.368815	0.516228	0.908076	-0.00579254	viral life cycle	A set of processes which all viruses follow to ensure survival; includes attachment and entry of the virus particle, decoding of... <Preview truncated at 128 characters>		-0.74	-1.92	-3.39	-3.28	-2.04	-1.17	-2.51	-2.05	-3.39
RPS21	ribosomal protein S21	-0.00634885	-0.868383	0.0539833	0.369578	-0.258554	-0.105496	-0.00634885	viral life cycle	A set of processes which all viruses follow to ensure survival; includes attachment and entry of the virus particle, decoding of... <Preview truncated at 128 characters>		0	-1.31	-3.41	-2.17	-1.75	-0.37	-2.54	-1.88	-3.41
RPS16	ribosomal protein S16	-0.000672513	0.599237	0.436312	-0.374613	-0.840645	-0.738615	-0.000672513	viral life cycle	A set of processes which all viruses follow to ensure survival; includes attachment and entry of the virus particle, decoding of... <Preview truncated at 128 characters>		-0.29	-1.8	-3.01	-2.44	-2.4	-1.54	-3.15	-2.03	-3.15
RPLP2	ribosomal protein, large, P2	-0.000289816	-0.69442	0.597758	-0.377687	-0.568224	-0.484073	-0.000289816	viral life cycle	A set of processes which all viruses follow to ensure survival; includes attachment and entry of the virus particle, decoding of... <Preview truncated at 128 characters>		0	-1.79	-2.89	-2.78	-1.75	-1.28	-3.14	-2	-3.14
RPL10	ribosomal protein L10	-0.0137195	0.503115	0.718501	-0.377717	0.521269	0.29669	-0.0137195	viral life cycle	A set of processes which all viruses follow to ensure survival; includes attachment and entry of the virus particle, decoding of... <Preview truncated at 128 characters>		0	-1.75	-2.3	-2	-2.08	-1.85	-2.19	-0.61	-2.3
RPL11	ribosomal protein L11	-0.0044972	0.831783	0.104441	0.440949	-0.666086	-0.628417	-0.0044972	viral life cycle	A set of processes which all viruses follow to ensure survival; includes attachment and entry of the virus particle, decoding of... <Preview truncated at 128 characters>		-0.36	-1.92	-3.82	-2.1	-2.06	-1.04	-3.57	-2.19	-3.82
RPS23	ribosomal protein S23	-0.00112004	-0.24297	0.543825	-0.455008	-0.787037	-0.885197	-0.00112004	viral life cycle	A set of processes which all viruses follow to ensure survival; includes attachment and entry of the virus particle, decoding of... <Preview truncated at 128 characters>		0	-1.65	-3.61	-3.8	-1.87	-2.1	-3.33	-2.35	-3.8
RPS18	ribosomal protein S18	-0.00116144	-0.952301	0.176605	0.472942	0.177338	-0.690472	-0.00116144	viral life cycle	A set of processes which all viruses follow to ensure survival; includes attachment and entry of the virus particle, decoding of... <Preview truncated at 128 characters>		0	-0.92	-2.64	-1.64	-2.03	0	-1.55	-1.07	-2.64
RPS27	ribosomal protein S27 (metallopanstimulin 1)	-0.133437	-0.0410125	-0.424627	0.477362	0.882826	0.991777	-0.0410125	viral life cycle	A set of processes which all viruses follow to ensure survival; includes attachment and entry of the virus particle, decoding of... <Preview truncated at 128 characters>		-0.62	-0.75	-1.88	-3.68	-1.56	-1.2	-1.37	-1.46	-3.68
RPL39	ribosomal protein L39	-0.0243155	-0.170185	0.0999577	0.479381	-0.799684	-0.270757	-0.0243155	viral life cycle	A set of processes which all viruses follow to ensure survival; includes attachment and entry of the virus particle, decoding of... <Preview truncated at 128 characters>		-2.07	-0.38	-2.68	-2.44	-2.58	-1.16	-2.18	-1.86	-2.68
RPS10	ribosomal protein S10	-0.0012278	-0.993157	0.122655	0.491627	-0.623383	-0.0438124	-0.0012278	viral life cycle	A set of processes which all viruses follow to ensure survival; includes attachment and entry of the virus particle, decoding of... <Preview truncated at 128 characters>		-0.49	-2.12	-2.98	-2.5	-2.19	-0.49	-2.89	-2.49	-2.98
RPL19	ribosomal protein L19	-0.00117583	-0.11048	-0.935006	0.532364	0.685121	-0.765804	-0.00117583	viral life cycle	A set of processes which all viruses follow to ensure survival; includes attachment and entry of the virus particle, decoding of... <Preview truncated at 128 characters>		0	-2.03	-4.15	-3.83	-2.69	-1.27	-3.38	-1.79	-4.15
RPS17	ribosomal protein S17	-0.00870613	-0.88446	0.595441	-0.554292	-0.733002	-0.93469	-0.00870613	viral life cycle	A set of processes which all viruses follow to ensure survival; includes attachment and entry of the virus particle, decoding of... <Preview truncated at 128 characters>		-0.48	-2.33	-3.78	-2.77	-2.11	-2.27	-3.9	-2.69	-3.9
RPLP1	ribosomal protein, large, P1	-0.00482183	-0.0660193	0.205656	0.563254	-0.857546	-0.146836	-0.00482183	viral life cycle	A set of processes which all viruses follow to ensure survival; includes attachment and entry of the virus particle, decoding of... <Preview truncated at 128 characters>		-0.02	-1.48	-2.93	-3.53	-2.05	-1.41	-2.72	-2.56	-3.53
RPS28	ribosomal protein S28	-0.00214883	-0.0966301	0.297305	-0.576091	-0.706218	-0.64753	-0.00214883	viral life cycle	A set of processes which all viruses follow to ensure survival; includes attachment and entry of the virus particle, decoding of... <Preview truncated at 128 characters>		-0.4	-1.74	-3.11	-4.15	-1.72	-1.67	-3.7	-2.47	-4.15
RPL13	ribosomal protein L13	-0.00120575	-0.196007	0.130264	0.585601	-0.883795	-0.631374	-0.00120575	viral life cycle	A set of processes which all viruses follow to ensure survival; includes attachment and entry of the virus particle, decoding of... <Preview truncated at 128 characters>		0	-1.68	-2.93	-2.79	-1.7	-1.03	-3.02	-1.62	-3.02
RPLP0	[]	-0.0018771	-0.23595	0.016929	0.589692	0.736005	-0.362252	-0.0018771	viral life cycle	A set of processes which all viruses follow to ensure survival; includes attachment and entry of the virus particle, decoding of... <Preview truncated at 128 characters>		-0.12	-1.9	-3.26	-3.68	-2.87	-1.5	-3	-3.04	-3.68
RPS24	ribosomal protein S24	-0.00138488	-0.585671	0.127957	0.598725	-0.892476	-0.835367	-0.00138488	viral life cycle	A set of processes which all viruses follow to ensure survival; includes attachment and entry of the virus particle, decoding of... <Preview truncated at 128 characters>		0	-1.91	-4	-2.99	-1.82	-1.01	-3.15	-2.04	-4
RAN	RAN, member RAS oncogene family	-0.0181805	-0.00839063	-0.28484	0.621199	-0.968156	-0.0557463	-0.00839063	viral life cycle	A set of processes which all viruses follow to ensure survival; includes attachment and entry of the virus particle, decoding of... <Preview truncated at 128 characters>		0	-0.54	-1.91	-2.76	-1.46	-1.14	-2.11	-2.86	-2.86
RPL9	ribosomal protein L9	-0.0136984	-0.557177	0.328906	-0.641534	-0.847731	0.561976	-0.0136984	viral life cycle	A set of processes which all viruses follow to ensure survival; includes attachment and entry of the virus particle, decoding of... <Preview truncated at 128 characters>		0	-1.13	-2.71	-1.92	-1.44	-1.18	-2.78	-0.79	-2.78
RPS13	ribosomal protein S13	-0.00812305	-0.832178	0.0104017	0.665178	0.984926	-0.755658	-0.00812305	viral life cycle	A set of processes which all viruses follow to ensure survival; includes attachment and entry of the virus particle, decoding of... <Preview truncated at 128 characters>		-0.49	-1.54	-3.74	-2.26	-1.84	-1.23	-2.61	-2.41	-3.74
RPL27A	ribosomal protein L27a	-0.00176472	-0.276124	0.46818	-0.705664	0.900539	-0.59976	-0.00176472	viral life cycle	A set of processes which all viruses follow to ensure survival; includes attachment and entry of the virus particle, decoding of... <Preview truncated at 128 characters>		-0.45	-1.73	-3.11	-2.9	-2.14	-1.56	-3.28	-1.88	-3.28
RPL29	ribosomal protein L29	-0.000314296	-0.900976	0.176044	0.708421	0.491184	-0.111986	-0.000314296	viral life cycle	A set of processes which all viruses follow to ensure survival; includes attachment and entry of the virus particle, decoding of... <Preview truncated at 128 characters>		0	-0.61	-2.21	0	-2.78	0	-2.33	-1.81	-2.78
RPS12	ribosomal protein S12	-0.00106309	-0.4655	0.31585	-0.732772	-0.505829	-0.462028	-0.00106309	viral life cycle	A set of processes which all viruses follow to ensure survival; includes attachment and entry of the virus particle, decoding of... <Preview truncated at 128 characters>		0	-1.77	-2.97	-2.99	-1.48	-1.64	-3.35	-2.07	-3.35
RPS27A	ribosomal protein S27a	-0.0014392	-0.447413	0.396823	-0.747495	-0.422291	-0.417239	-0.0014392	viral life cycle	A set of processes which all viruses follow to ensure survival; includes attachment and entry of the virus particle, decoding of... <Preview truncated at 128 characters>		0	-1.86	-4.52	-3.02	-1.47	-1.4	-3.57	-2.69	-4.52
RPL7A	ribosomal protein L7a	-0.0323907	-0.10777	-0.827217	-0.752019	-0.385112	-0.18349	-0.0323907	viral life cycle	A set of processes which all viruses follow to ensure survival; includes attachment and entry of the virus particle, decoding of... <Preview truncated at 128 characters>		-1.55	-2.16	-2.64	-4.81	-1.75	-0.99	-3.15	-2.05	-4.81
RPL12	ribosomal protein L12	-0.0032257	-0.483874	-0.695545	-0.791729	-0.850218	0.734464	-0.0032257	viral life cycle	A set of processes which all viruses follow to ensure survival; includes attachment and entry of the virus particle, decoding of... <Preview truncated at 128 characters>		0	-2.11	-2.95	-3.11	-1.17	-1.35	-2.55	-0.77	-3.11
RPL14	ribosomal protein L14	-0.00021016	0.888402	0.496847	0.821373	0.878197	-0.663939	-0.00021016	viral life cycle	A set of processes which all viruses follow to ensure survival; includes attachment and entry of the virus particle, decoding of... <Preview truncated at 128 characters>		0	-2.06	-2.74	-2.06	-1.38	-0.74	-2.21	-1.06	-2.74
RPL4	ribosomal protein L4	-0.00809604	-0.559551	0.716031	-0.849088	0.674644	-0.739299	-0.00809604	viral life cycle	A set of processes which all viruses follow to ensure survival; includes attachment and entry of the virus particle, decoding of... <Preview truncated at 128 characters>		-1.35	-1.99	-3.3	-3.37	-2.46	-1.3	-3.55	-2.01	-3.55
RPS26	ribosomal protein S26	-0.00832965	-0.469554	0.102631	0.864675	0.464527	-0.886637	-0.00832965	viral life cycle	A set of processes which all viruses follow to ensure survival; includes attachment and entry of the virus particle, decoding of... <Preview truncated at 128 characters>		-0.55	-1.22	-3.13	-2.62	-1.4	-1.03	-2.29	-1.86	-3.13
RPS15	ribosomal protein S15	-0.000891525	0.819489	0.340452	0.879958	-0.684253	-0.414175	-0.000891525	viral life cycle	A set of processes which all viruses follow to ensure survival; includes attachment and entry of the virus particle, decoding of... <Preview truncated at 128 characters>		0	-1.68	-2.49	-1.9	-2.14	-0.5	-2.78	-2.26	-2.78
RPS20	ribosomal protein S20	-0.00357537	-0.848858	0.244493	0.881381	-0.474162	-0.334851	-0.00357537	viral life cycle	A set of processes which all viruses follow to ensure survival; includes attachment and entry of the virus particle, decoding of... <Preview truncated at 128 characters>		-0.01	-2.03	-4.58	-2.81	-1.85	-1.49	-3.85	-2.73	-4.58
RPS3A	ribosomal protein S3A	-0.00156942	-0.500585	0.694334	-0.891097	0.855568	0.930044	-0.00156942	viral life cycle	A set of processes which all viruses follow to ensure survival; includes attachment and entry of the virus particle, decoding of... <Preview truncated at 128 characters>		-0.88	-1.83	-3.52	-3.05	-1.41	-1.22	-2.68	-2.21	-3.52
RPS4X	ribosomal protein S4, X-linked	-0.00459224	-0.293971	0.550759	-0.89737	0.840062	0.71171	-0.00459224	viral life cycle	A set of processes which all viruses follow to ensure survival; includes attachment and entry of the virus particle, decoding of... <Preview truncated at 128 characters>		-1.16	-2.18	-3.86	-3.83	-1.95	-1.79	-2.95	-2.21	-3.86
RPL37A	ribosomal protein L37a	-0.00102596	-0.49116	0.287436	0.903189	-0.893442	-0.507426	-0.00102596	viral life cycle	A set of processes which all viruses follow to ensure survival; includes attachment and entry of the virus particle, decoding of... <Preview truncated at 128 characters>		0	-1.66	-2.89	-2.82	-2.08	-1.2	-3.25	-2.79	-3.25
RPL32	ribosomal protein L32	-0.000762969	-0.31227	0.615639	0.909091	-0.944787	0.701252	-0.000762969	viral life cycle	A set of processes which all viruses follow to ensure survival; includes attachment and entry of the virus particle, decoding of... <Preview truncated at 128 characters>		0	-1.77	-3.01	-3.03	-2.99	-1.51	-4.76	-1.56	-4.76
RPL37	ribosomal protein L37	-0.00178157	-0.920397	0.224431	0.912289	0.79979	-0.20201	-0.00178157	viral life cycle	A set of processes which all viruses follow to ensure survival; includes attachment and entry of the virus particle, decoding of... <Preview truncated at 128 characters>		0	-1.66	-2.89	-2.82	-2.08	-1.2	-3.25	-2.79	-3.25
RPS5	ribosomal protein S5	-0.00788577	-0.681135	0.722065	-0.918327	-0.914702	-0.164666	-0.00788577	viral life cycle	A set of processes which all viruses follow to ensure survival; includes attachment and entry of the virus particle, decoding of... <Preview truncated at 128 characters>		-0.37	-1.52	-2.44	-1.89	-2.52	-0.56	-2.38	-1.95	-2.52
RPL27	ribosomal protein L27	-0.00483106	-0.241981	0.682889	-0.933972	0.767557	0.616295	-0.00483106	viral life cycle	A set of processes which all viruses follow to ensure survival; includes attachment and entry of the virus particle, decoding of... <Preview truncated at 128 characters>		0	-2.49	-3.13	-3.09	-2.07	-1.7	-2.83	-2.38	-3.13
RPS8	ribosomal protein S8	-0.0037832	-0.211942	0.817752	-0.942765	-0.686954	-0.353397	-0.0037832	viral life cycle	A set of processes which all viruses follow to ensure survival; includes attachment and entry of the virus particle, decoding of... <Preview truncated at 128 characters>		-0.99	-2.07	-3.21	-3.75	-1.98	-1.73	-4.26	-2.95	-4.26
RPS25	ribosomal protein S25	-0.000905241	-0.247997	-0.764667	-0.942931	0.724766	0.492485	-0.000905241	viral life cycle	A set of processes which all viruses follow to ensure survival; includes attachment and entry of the virus particle, decoding of... <Preview truncated at 128 characters>		0	-2.41	-4.11	-3.46	-2.68	-2.16	-2.91	-1.82	-4.11
RPL34	ribosomal protein L34	-0.00723339	-0.200773	0.873072	0.945337	-0.643796	-0.693505	-0.00723339	viral life cycle	A set of processes which all viruses follow to ensure survival; includes attachment and entry of the virus particle, decoding of... <Preview truncated at 128 characters>		-0.68	-2.02	-4.46	-3.64	-2.52	-1.91	-3.59	-2.4	-4.46
RPS11	ribosomal protein S11	-0.00205305	0.594453	0.395964	-0.969227	0.242035	0.395847	-0.00205305	viral life cycle	A set of processes which all viruses follow to ensure survival; includes attachment and entry of the virus particle, decoding of... <Preview truncated at 128 characters>		0	-1.36	-2.98	-1.79	-2.48	-0.86	-2.2	-0.33	-2.98
RPL31	ribosomal protein L31	-0.0043232	-0.568946	0.395814	0.982321	0.723848	0.968878	-0.0043232	viral life cycle	A set of processes which all viruses follow to ensure survival; includes attachment and entry of the virus particle, decoding of... <Preview truncated at 128 characters>		-1.07	-2.18	-3.41	-3.3	-2.66	-2.39	-2.44	-2.72	-3.41
RPL10A	ribosomal protein L10A	-0.00179835	-0.889732	0.218678	-0.990669	0.208479	0.320837	-0.00179835	viral life cycle	A set of processes which all viruses follow to ensure survival; includes attachment and entry of the virus particle, decoding of... <Preview truncated at 128 characters>		0	-1.69	-2.93	-2.39	-1.72	-1.19	-1.96	-0.79	-2.93
RPL36A	ribosomal protein L36a	-0.00647746	-0.148223	0.167044	-0.994286	0.901699	-0.249578	-0.00647746	viral life cycle	A set of processes which all viruses follow to ensure survival; includes attachment and entry of the virus particle, decoding of... <Preview truncated at 128 characters>		-0.03	-1.29	-4	-2.57	-2.53	-1.51	-2.62	-2.35	-4
RPL36	ribosomal protein L36	-0.00647746	-0.148223	0.167044	-0.994286	0.901699	-0.249578	-0.00647746	viral life cycle	A set of processes which all viruses follow to ensure survival; includes attachment and entry of the virus particle, decoding of... <Preview truncated at 128 characters>		0	-1.55	-3.84	-2.29	-2.5	-0.08	-3.44	-2.61	-3.84
RPL21	ribosomal protein L21	-0.00110871	-0.763446	0.506649	-0.994319	0.824801	-0.911417	-0.00110871	viral life cycle	A set of processes which all viruses follow to ensure survival; includes attachment and entry of the virus particle, decoding of... <Preview truncated at 128 characters>		0	-1.67	-3.42	-2.69	-2.95	-1.91	-3.69	-1.77	-3.69
RPS14	ribosomal protein S14	-0.000203445	-0.461408	0.133327	0.280763	0.435726	-0.217882	-0.000203445	viral life cycle	A set of processes which all viruses follow to ensure survival; includes attachment and entry of the virus particle, decoding of... <Preview truncated at 128 characters>		0	-1.42	-2.69	-1.32	-2.16	0	-1.71	-1.62	-2.69
RPL14	ribosomal protein L14	-0.00021016	0.888402	0.496847	0.821373	0.878197	-0.663939	-0.00021016	viral life cycle	A set of processes which all viruses follow to ensure survival; includes attachment and entry of the virus particle, decoding of... <Preview truncated at 128 characters>		0	-2.06	-2.74	-2.06	-1.38	-0.74	-2.21	-1.06	-2.74
RPLP2	ribosomal protein, large, P2	-0.000289816	-0.69442	0.597758	-0.377687	-0.568224	-0.484073	-0.000289816	viral life cycle	A set of processes which all viruses follow to ensure survival; includes attachment and entry of the virus particle, decoding of... <Preview truncated at 128 characters>		0	-1.79	-2.89	-2.78	-1.75	-1.28	-3.14	-2	-3.14
RPL29	ribosomal protein L29	-0.000314296	-0.900976	0.176044	0.708421	0.491184	-0.111986	-0.000314296	viral life cycle	A set of processes which all viruses follow to ensure survival; includes attachment and entry of the virus particle, decoding of... <Preview truncated at 128 characters>		0	-0.61	-2.21	0	-2.78	0	-2.33	-1.81	-2.78
RPS16	ribosomal protein S16	-0.000672513	0.599237	0.436312	-0.374613	-0.840645	-0.738615	-0.000672513	viral life cycle	A set of processes which all viruses follow to ensure survival; includes attachment and entry of the virus particle, decoding of... <Preview truncated at 128 characters>		-0.29	-1.8	-3.01	-2.44	-2.4	-1.54	-3.15	-2.03	-3.15
RPL32	ribosomal protein L32	-0.000762969	-0.31227	0.615639	0.909091	-0.944787	0.701252	-0.000762969	viral life cycle	A set of processes which all viruses follow to ensure survival; includes attachment and entry of the virus particle, decoding of... <Preview truncated at 128 characters>		0	-1.77	-3.01	-3.03	-2.99	-1.51	-4.76	-1.56	-4.76
RPS15	ribosomal protein S15	-0.000891525	0.819489	0.340452	0.879958	-0.684253	-0.414175	-0.000891525	viral life cycle	A set of processes which all viruses follow to ensure survival; includes attachment and entry of the virus particle, decoding of... <Preview truncated at 128 characters>		0	-1.68	-2.49	-1.9	-2.14	-0.5	-2.78	-2.26	-2.78
RPS25	ribosomal protein S25	-0.000905241	-0.247997	-0.764667	-0.942931	0.724766	0.492485	-0.000905241	viral life cycle	A set of processes which all viruses follow to ensure survival; includes attachment and entry of the virus particle, decoding of... <Preview truncated at 128 characters>		0	-2.41	-4.11	-3.46	-2.68	-2.16	-2.91	-1.82	-4.11
RPL37A	ribosomal protein L37a	-0.00102596	-0.49116	0.287436	0.903189	-0.893442	-0.507426	-0.00102596	viral life cycle	A set of processes which all viruses follow to ensure survival; includes attachment and entry of the virus particle, decoding of... <Preview truncated at 128 characters>		0	-1.66	-2.89	-2.82	-2.08	-1.2	-3.25	-2.79	-3.25
RPS12	ribosomal protein S12	-0.00106309	-0.4655	0.31585	-0.732772	-0.505829	-0.462028	-0.00106309	viral life cycle	A set of processes which all viruses follow to ensure survival; includes attachment and entry of the virus particle, decoding of... <Preview truncated at 128 characters>		0	-1.77	-2.97	-2.99	-1.48	-1.64	-3.35	-2.07	-3.35
RPL21	ribosomal protein L21	-0.00110871	-0.763446	0.506649	-0.994319	0.824801	-0.911417	-0.00110871	viral life cycle	A set of processes which all viruses follow to ensure survival; includes attachment and entry of the virus particle, decoding of... <Preview truncated at 128 characters>		0	-1.67	-3.42	-2.69	-2.95	-1.91	-3.69	-1.77	-3.69
RPS23	ribosomal protein S23	-0.00112004	-0.24297	0.543825	-0.455008	-0.787037	-0.885197	-0.00112004	viral life cycle	A set of processes which all viruses follow to ensure survival; includes attachment and entry of the virus particle, decoding of... <Preview truncated at 128 characters>		0	-1.65	-3.61	-3.8	-1.87	-2.1	-3.33	-2.35	-3.8
RPS18	ribosomal protein S18	-0.00116144	-0.952301	0.176605	0.472942	0.177338	-0.690472	-0.00116144	viral life cycle	A set of processes which all viruses follow to ensure survival; includes attachment and entry of the virus particle, decoding of... <Preview truncated at 128 characters>		0	-0.92	-2.64	-1.64	-2.03	0	-1.55	-1.07	-2.64
RPL19	ribosomal protein L19	-0.00117583	-0.11048	-0.935006	0.532364	0.685121	-0.765804	-0.00117583	viral life cycle	A set of processes which all viruses follow to ensure survival; includes attachment and entry of the virus particle, decoding of... <Preview truncated at 128 characters>		0	-2.03	-4.15	-3.83	-2.69	-1.27	-3.38	-1.79	-4.15
RPL13	ribosomal protein L13	-0.00120575	-0.196007	0.130264	0.585601	-0.883795	-0.631374	-0.00120575	viral life cycle	A set of processes which all viruses follow to ensure survival; includes attachment and entry of the virus particle, decoding of... <Preview truncated at 128 characters>		0	-1.68	-2.93	-2.79	-1.7	-1.03	-3.02	-1.62	-3.02
RPS10	ribosomal protein S10	-0.0012278	-0.993157	0.122655	0.491627	-0.623383	-0.0438124	-0.0012278	viral life cycle	A set of processes which all viruses follow to ensure survival; includes attachment and entry of the virus particle, decoding of... <Preview truncated at 128 characters>		-0.49	-2.12	-2.98	-2.5	-2.19	-0.49	-2.89	-2.49	-2.98
RPS24	ribosomal protein S24	-0.00138488	-0.585671	0.127957	0.598725	-0.892476	-0.835367	-0.00138488	viral life cycle	A set of processes which all viruses follow to ensure survival; includes attachment and entry of the virus particle, decoding of... <Preview truncated at 128 characters>		0	-1.91	-4	-2.99	-1.82	-1.01	-3.15	-2.04	-4
RPS27A	ribosomal protein S27a	-0.0014392	-0.447413	0.396823	-0.747495	-0.422291	-0.417239	-0.0014392	viral life cycle	A set of processes which all viruses follow to ensure survival; includes attachment and entry of the virus particle, decoding of... <Preview truncated at 128 characters>		0	-1.86	-4.52	-3.02	-1.47	-1.4	-3.57	-2.69	-4.52
RPL8	ribosomal protein L8	-0.00148011	-0.842571	0.131955	0.188345	0.733422	-0.0944474	-0.00148011	viral life cycle	A set of processes which all viruses follow to ensure survival; includes attachment and entry of the virus particle, decoding of... <Preview truncated at 128 characters>		0	-1.69	-2.67	-2.16	-2.93	-0.31	-2.7	-2.07	-2.93
RPS3A	ribosomal protein S3A	-0.00156942	-0.500585	0.694334	-0.891097	0.855568	0.930044	-0.00156942	viral life cycle	A set of processes which all viruses follow to ensure survival; includes attachment and entry of the virus particle, decoding of... <Preview truncated at 128 characters>		-0.88	-1.83	-3.52	-3.05	-1.41	-1.22	-2.68	-2.21	-3.52
RPL27A	ribosomal protein L27a	-0.00176472	-0.276124	0.46818	-0.705664	0.900539	-0.59976	-0.00176472	viral life cycle	A set of processes which all viruses follow to ensure survival; includes attachment and entry of the virus particle, decoding of... <Preview truncated at 128 characters>		-0.45	-1.73	-3.11	-2.9	-2.14	-1.56	-3.28	-1.88	-3.28
RPL37	ribosomal protein L37	-0.00178157	-0.920397	0.224431	0.912289	0.79979	-0.20201	-0.00178157	viral life cycle	A set of processes which all viruses follow to ensure survival; includes attachment and entry of the virus particle, decoding of... <Preview truncated at 128 characters>		0	-1.66	-2.89	-2.82	-2.08	-1.2	-3.25	-2.79	-3.25
RPL10A	ribosomal protein L10A	-0.00179835	-0.889732	0.218678	-0.990669	0.208479	0.320837	-0.00179835	viral life cycle	A set of processes which all viruses follow to ensure survival; includes attachment and entry of the virus particle, decoding of... <Preview truncated at 128 characters>		0	-1.69	-2.93	-2.39	-1.72	-1.19	-1.96	-0.79	-2.93
RPLP0	[]	-0.0018771	-0.23595	0.016929	0.589692	0.736005	-0.362252	-0.0018771	viral life cycle	A set of processes which all viruses follow to ensure survival; includes attachment and entry of the virus particle, decoding of... <Preview truncated at 128 characters>		-0.12	-1.9	-3.26	-3.68	-2.87	-1.5	-3	-3.04	-3.68
RPL13A	ribosomal protein L13a	-0.00199171	-0.38941	0.041053	0.191324	0.873132	-0.150154	-0.00199171	viral life cycle	A set of processes which all viruses follow to ensure survival; includes attachment and entry of the virus particle, decoding of... <Preview truncated at 128 characters>		-0.37	-1.75	-3.15	-2.84	-2.63	-0.75	-2.65	-2.44	-3.15
RPL6	ribosomal protein L6	-0.00200728	0.65243	0.744336	-0.252821	0.630771	0.320539	-0.00200728	viral life cycle	A set of processes which all viruses follow to ensure survival; includes attachment and entry of the virus particle, decoding of... <Preview truncated at 128 characters>		0	-1.77	-2.54	-1.9	-1.94	-1.61	-2.42	-1.31	-2.54
RPS11	ribosomal protein S11	-0.00205305	0.594453	0.395964	-0.969227	0.242035	0.395847	-0.00205305	viral life cycle	A set of processes which all viruses follow to ensure survival; includes attachment and entry of the virus particle, decoding of... <Preview truncated at 128 characters>		0	-1.36	-2.98	-1.79	-2.48	-0.86	-2.2	-0.33	-2.98
RPS28	ribosomal protein S28	-0.00214883	-0.0966301	0.297305	-0.576091	-0.706218	-0.64753	-0.00214883	viral life cycle	A set of processes which all viruses follow to ensure survival; includes attachment and entry of the virus particle, decoding of... <Preview truncated at 128 characters>		-0.4	-1.74	-3.11	-4.15	-1.72	-1.67	-3.7	-2.47	-4.15
RPS6	ribosomal protein S6	-0.00218417	-0.969706	-0.927302	-0.33637	0.503852	0.199891	-0.00218417	viral life cycle	A set of processes which all viruses follow to ensure survival; includes attachment and entry of the virus particle, decoding of... <Preview truncated at 128 characters>		0	-1.87	-2.89	-2.5	-2.12	-1.81	-2.49	-0.19	-2.89
RPS7	ribosomal protein S7	-0.00238218	-0.469614	0.032445	0.301485	0.749911	-0.443697	-0.00238218	viral life cycle	A set of processes which all viruses follow to ensure survival; includes attachment and entry of the virus particle, decoding of... <Preview truncated at 128 characters>		0	-1.7	-3.66	-3	-2.65	-0.72	-3.68	-2.3	-3.68
RPS15A	ribosomal protein S15a	-0.00239375	-0.169982	0.333507	0.168514	0.804638	-0.872441	-0.00239375	viral life cycle	A set of processes which all viruses follow to ensure survival; includes attachment and entry of the virus particle, decoding of... <Preview truncated at 128 characters>		-1.38	-4.84	-5.2	-4.14	-2.53	-1.9	-2.54	-2.3	-5.2
RPL12	ribosomal protein L12	-0.0032257	-0.483874	-0.695545	-0.791729	-0.850218	0.734464	-0.0032257	viral life cycle	A set of processes which all viruses follow to ensure survival; includes attachment and entry of the virus particle, decoding of... <Preview truncated at 128 characters>		0	-2.11	-2.95	-3.11	-1.17	-1.35	-2.55	-0.77	-3.11
RPS20	ribosomal protein S20	-0.00357537	-0.848858	0.244493	0.881381	-0.474162	-0.334851	-0.00357537	viral life cycle	A set of processes which all viruses follow to ensure survival; includes attachment and entry of the virus particle, decoding of... <Preview truncated at 128 characters>		-0.01	-2.03	-4.58	-2.81	-1.85	-1.49	-3.85	-2.73	-4.58
RPS8	ribosomal protein S8	-0.0037832	-0.211942	0.817752	-0.942765	-0.686954	-0.353397	-0.0037832	viral life cycle	A set of processes which all viruses follow to ensure survival; includes attachment and entry of the virus particle, decoding of... <Preview truncated at 128 characters>		-0.99	-2.07	-3.21	-3.75	-1.98	-1.73	-4.26	-2.95	-4.26
RPL31	ribosomal protein L31	-0.0043232	-0.568946	0.395814	0.982321	0.723848	0.968878	-0.0043232	viral life cycle	A set of processes which all viruses follow to ensure survival; includes attachment and entry of the virus particle, decoding of... <Preview truncated at 128 characters>		-1.07	-2.18	-3.41	-3.3	-2.66	-2.39	-2.44	-2.72	-3.41
RPL11	ribosomal protein L11	-0.0044972	0.831783	0.104441	0.440949	-0.666086	-0.628417	-0.0044972	viral life cycle	A set of processes which all viruses follow to ensure survival; includes attachment and entry of the virus particle, decoding of... <Preview truncated at 128 characters>		-0.36	-1.92	-3.82	-2.1	-2.06	-1.04	-3.57	-2.19	-3.82
RPS4X	ribosomal protein S4, X-linked	-0.00459224	-0.293971	0.550759	-0.89737	0.840062	0.71171	-0.00459224	viral life cycle	A set of processes which all viruses follow to ensure survival; includes attachment and entry of the virus particle, decoding of... <Preview truncated at 128 characters>		-1.16	-2.18	-3.86	-3.83	-1.95	-1.79	-2.95	-2.21	-3.86
RPLP1	ribosomal protein, large, P1	-0.00482183	-0.0660193	0.205656	0.563254	-0.857546	-0.146836	-0.00482183	viral life cycle	A set of processes which all viruses follow to ensure survival; includes attachment and entry of the virus particle, decoding of... <Preview truncated at 128 characters>		-0.02	-1.48	-2.93	-3.53	-2.05	-1.41	-2.72	-2.56	-3.53
RPL27	ribosomal protein L27	-0.00483106	-0.241981	0.682889	-0.933972	0.767557	0.616295	-0.00483106	viral life cycle	A set of processes which all viruses follow to ensure survival; includes attachment and entry of the virus particle, decoding of... <Preview truncated at 128 characters>		0	-2.49	-3.13	-3.09	-2.07	-1.7	-2.83	-2.38	-3.13
RPL17	ribosomal protein L17	-0.00579254	-0.0215189	0.95638	0.368815	0.516228	0.908076	-0.00579254	viral life cycle	A set of processes which all viruses follow to ensure survival; includes attachment and entry of the virus particle, decoding of... <Preview truncated at 128 characters>		-0.74	-1.92	-3.39	-3.28	-2.04	-1.17	-2.51	-2.05	-3.39
RPS21	ribosomal protein S21	-0.00634885	-0.868383	0.0539833	0.369578	-0.258554	-0.105496	-0.00634885	viral life cycle	A set of processes which all viruses follow to ensure survival; includes attachment and entry of the virus particle, decoding of... <Preview truncated at 128 characters>		0	-1.31	-3.41	-2.17	-1.75	-0.37	-2.54	-1.88	-3.41
RPL36A	ribosomal protein L36a	-0.00647746	-0.148223	0.167044	-0.994286	0.901699	-0.249578	-0.00647746	viral life cycle	A set of processes which all viruses follow to ensure survival; includes attachment and entry of the virus particle, decoding of... <Preview truncated at 128 characters>		-0.03	-1.29	-4	-2.57	-2.53	-1.51	-2.62	-2.35	-4
RPL36	ribosomal protein L36	-0.00647746	-0.148223	0.167044	-0.994286	0.901699	-0.249578	-0.00647746	viral life cycle	A set of processes which all viruses follow to ensure survival; includes attachment and entry of the virus particle, decoding of... <Preview truncated at 128 characters>		0	-1.55	-3.84	-2.29	-2.5	-0.08	-3.44	-2.61	-3.84
RPL28	ribosomal protein L28	-0.00692024	-0.0561381	-0.874925	0.0638897	0.0844082	-0.000608628	-0.000608628	viral life cycle	A set of processes which all viruses follow to ensure survival; includes attachment and entry of the virus particle, decoding of... <Preview truncated at 128 characters>		0	-1.61	-1.85	-1.96	-2.87	0	-1.54	-1.44	-2.87
PPIA	peptidylprolyl isomerase A	-0.00707898	-0.274592	-0.359582	-0.231676	0.68038	0.530148	-0.00707898	viral life cycle	A set of processes which all viruses follow to ensure survival; includes attachment and entry of the virus particle, decoding of... <Preview truncated at 128 characters>		0	-2.24	-3.37	-3.04	-1.93	-1.92	-2.39	-1.54	-3.37
RPL34	ribosomal protein L34	-0.00723339	-0.200773	0.873072	0.945337	-0.643796	-0.693505	-0.00723339	viral life cycle	A set of processes which all viruses follow to ensure survival; includes attachment and entry of the virus particle, decoding of... <Preview truncated at 128 characters>		-0.68	-2.02	-4.46	-3.64	-2.52	-1.91	-3.59	-2.4	-4.46
RPL24	ribosomal protein L24	-0.00760422	-0.0867268	0.712133	0.108172	0.312192	0.948578	-0.00760422	viral life cycle	A set of processes which all viruses follow to ensure survival; includes attachment and entry of the virus particle, decoding of... <Preview truncated at 128 characters>		-0.26	-1.35	-2.82	-3.74	-2.77	-0.87	-2.14	-1.11	-3.74
RPS5	ribosomal protein S5	-0.00788577	-0.681135	0.722065	-0.918327	-0.914702	-0.164666	-0.00788577	viral life cycle	A set of processes which all viruses follow to ensure survival; includes attachment and entry of the virus particle, decoding of... <Preview truncated at 128 characters>		-0.37	-1.52	-2.44	-1.89	-2.52	-0.56	-2.38	-1.95	-2.52
RPL4	ribosomal protein L4	-0.00809604	-0.559551	0.716031	-0.849088	0.674644	-0.739299	-0.00809604	viral life cycle	A set of processes which all viruses follow to ensure survival; includes attachment and entry of the virus particle, decoding of... <Preview truncated at 128 characters>		-1.35	-1.99	-3.3	-3.37	-2.46	-1.3	-3.55	-2.01	-3.55
RPS13	ribosomal protein S13	-0.00812305	-0.832178	0.0104017	0.665178	0.984926	-0.755658	-0.00812305	viral life cycle	A set of processes which all viruses follow to ensure survival; includes attachment and entry of the virus particle, decoding of... <Preview truncated at 128 characters>		-0.49	-1.54	-3.74	-2.26	-1.84	-1.23	-2.61	-2.41	-3.74
RPS26	ribosomal protein S26	-0.00832965	-0.469554	0.102631	0.864675	0.464527	-0.886637	-0.00832965	viral life cycle	A set of processes which all viruses follow to ensure survival; includes attachment and entry of the virus particle, decoding of... <Preview truncated at 128 characters>		-0.55	-1.22	-3.13	-2.62	-1.4	-1.03	-2.29	-1.86	-3.13
RPS17	ribosomal protein S17	-0.00870613	-0.88446	0.595441	-0.554292	-0.733002	-0.93469	-0.00870613	viral life cycle	A set of processes which all viruses follow to ensure survival; includes attachment and entry of the virus particle, decoding of... <Preview truncated at 128 characters>		-0.48	-2.33	-3.78	-2.77	-2.11	-2.27	-3.9	-2.69	-3.9
FAU	Finkel-Biskis-Reilly murine sarcoma virus (FBR-MuSV) ubiquitously expressed	-0.0114654	0.48038	0.434518	-0.154203	-0.487558	0.811069	-0.0114654	viral life cycle	A set of processes which all viruses follow to ensure survival; includes attachment and entry of the virus particle, decoding of... <Preview truncated at 128 characters>		0	-1.98	-4.77	-1.88	-1.58	-1.77	-4.1	-1.96	-4.77
RPL9	ribosomal protein L9	-0.0136984	-0.557177	0.328906	-0.641534	-0.847731	0.561976	-0.0136984	viral life cycle	A set of processes which all viruses follow to ensure survival; includes attachment and entry of the virus particle, decoding of... <Preview truncated at 128 characters>		0	-1.13	-2.71	-1.92	-1.44	-1.18	-2.78	-0.79	-2.78
RPL10	ribosomal protein L10	-0.0137195	0.503115	0.718501	-0.377717	0.521269	0.29669	-0.0137195	viral life cycle	A set of processes which all viruses follow to ensure survival; includes attachment and entry of the virus particle, decoding of... <Preview truncated at 128 characters>		0	-1.75	-2.3	-2	-2.08	-1.85	-2.19	-0.61	-2.3
RPL5	ribosomal protein L5	-0.015608	0.858858	0.740783	-0.222919	0.841727	0.221766	-0.015608	viral life cycle	A set of processes which all viruses follow to ensure survival; includes attachment and entry of the virus particle, decoding of... <Preview truncated at 128 characters>		0	-2.12	-4.1	-2.75	-1.4	-2.02	-1.91	-0.58	-4.1
RAN	RAN, member RAS oncogene family	-0.0181805	-0.00839063	-0.28484	0.621199	-0.968156	-0.0557463	-0.00839063	viral life cycle	A set of processes which all viruses follow to ensure survival; includes attachment and entry of the virus particle, decoding of... <Preview truncated at 128 characters>		0	-0.54	-1.91	-2.76	-1.46	-1.14	-2.11	-2.86	-2.86
RPL39	ribosomal protein L39	-0.0243155	-0.170185	0.0999577	0.479381	-0.799684	-0.270757	-0.0243155	viral life cycle	A set of processes which all viruses follow to ensure survival; includes attachment and entry of the virus particle, decoding of... <Preview truncated at 128 characters>		-2.07	-0.38	-2.68	-2.44	-2.58	-1.16	-2.18	-1.86	-2.68
RPL35	ribosomal protein L35	-0.025204	-0.493365	-0.743345	-0.166299	0.644593	-0.549656	-0.025204	viral life cycle	A set of processes which all viruses follow to ensure survival; includes attachment and entry of the virus particle, decoding of... <Preview truncated at 128 characters>		0	-2.06	-2.92	-3.19	-2.17	-0.46	-2.92	-2.91	-3.19
RPL35A	ribosomal protein L35a	-0.0307168	-0.460679	0.68954	-0.252544	0.702174	-0.542831	-0.0307168	viral life cycle	A set of processes which all viruses follow to ensure survival; includes attachment and entry of the virus particle, decoding of... <Preview truncated at 128 characters>		0	-1.22	-3.26	-1.42	-2.27	-1.18	-2.61	-1.68	-3.26
RPL7A	ribosomal protein L7a	-0.0323907	-0.10777	-0.827217	-0.752019	-0.385112	-0.18349	-0.0323907	viral life cycle	A set of processes which all viruses follow to ensure survival; includes attachment and entry of the virus particle, decoding of... <Preview truncated at 128 characters>		-1.55	-2.16	-2.64	-4.81	-1.75	-0.99	-3.15	-2.05	-4.81
RPS19	ribosomal protein S19	-0.0403507	-0.314331	0.0942463	0.0389412	-0.768303	-0.00912253	-0.00912253	viral life cycle	A set of processes which all viruses follow to ensure survival; includes attachment and entry of the virus particle, decoding of... <Preview truncated at 128 characters>		-1.17	-1.41	-2.97	-2.45	-1.86	0	-1.89	-2.61	-2.97
RPS27	ribosomal protein S27 (metallopanstimulin 1)	-0.133437	-0.0410125	-0.424627	0.477362	0.882826	0.991777	-0.0410125	viral life cycle	A set of processes which all viruses follow to ensure survival; includes attachment and entry of the virus particle, decoding of... <Preview truncated at 128 characters>		-0.62	-0.75	-1.88	-3.68	-1.56	-1.2	-1.37	-1.46	-3.68
RPS27A	ribosomal protein S27a	-0.0014392	-0.447413	0.396823	-0.747495	-0.422291	-0.417239	-0.0014392	viral protein processing	Any protein maturation process achieved by the cleavage of a peptide bond or bonds within a viral protein.		0	-1.86	-4.52	-3.02	-1.47	-1.4	-3.57	-2.69	-4.52
PPIA	peptidylprolyl isomerase A	-0.00707898	-0.274592	-0.359582	-0.231676	0.68038	0.530148	-0.00707898	viral release from host cell	The dissemination of mature viral particles from the host cell, e.g. by cell lysis or the budding of virus particles from the ce... <Preview truncated at 128 characters>		0	-2.24	-3.37	-3.04	-1.93	-1.92	-2.39	-1.54	-3.37
