# Supplementary material for: Correlative Gene Expression to Protective Seroconversion in Rift Valley Fever Vaccinates
Source: PLoS One. 2016 Jan 19;11(1):e0147027. doi: 10.1371/journal.pone.0147027 (PMC4718665; doi:10.1371/journal.pone.0147027)
Supplement: S16 Table — (XLSX) [file pone.0147027.s016.xlsx]

## Sheet: Sheet1
SUPPLEMENTARY TABLE S16. Predictive genes for immunologic protection as generated by Dynamic Bayesian Network Analysis
DBN Model Genes	PRNT Correlate	Learned Network Interactions	DBN Model Gene Descriptions
TLR4	Ö	MYD88(KPP)*	Toll-like receptors (TLRs) are single transmembrane cell-surface receptors, which have a key role in the innate immune system and are found on immune cells such as macrophages, B lymphocytes and mast cells. Toll-like receptors are activated by molecules associated with biological threat and are highly specific towards evolutionary conserved entities on microbes, such as bacterial cell-surface lip…
MYD88	Ö	TLR4(KPP) TLR5(KPP) TLR8(KPP)	Adapter protein involved in the Toll-like receptor and IL-1 receptor signaling pathway in the innate immune response. Acts via IRAK1, IRAK2, IRF7 and TRAF6, leading to NF-kappa-B activation, cytokine secretion and the inflammatory response. Increases IL-8 transcription. Involved in IL-18-mediated signaling pathway. Activates IRF1 resulting in its rapid migration into the nucleus to mediate an eff…
MAP2K7	Ö	MAPK3(PD) MAPK9(PD) MAPK10(PD)	Dual specificity protein kinase which acts as an essential component of the MAP kinase signal transduction pathway. Essential component of the stress-activated protein kinase/c-Jun N-terminal kinase (SAP/JNK) signaling pathway. This kinase specifically activates MAPK8/JNK1 and MAPK9/JNK2, and this kinase itself is phosphorylated and activated by MAP kinase kinase kinases including MAP3K1/MEKK1, M…
FOS	Ö	MAPK1(KPP) RELA(PD)	The Fos gene family consists of 4 members: FOS, FOSB, FOSL1, and FOSL2. These genes encode leucine zipper proteins that can dimerize with proteins of the JUN family, thereby forming the transcription factor complex AP-1. As such, the FOS proteins have been implicated as regulators of cell proliferation, differentiation, and transformation. In some cases, expression of the FOS gene has also been a…
JUN	Ö	IL1B (DC)
IL1B		IRF5(KPP)	This cytokine is produced by activated macrophages as a proprotein, which is proteolytically processed to its active form by caspase 1(CASP1/ICE). This cytokine is an important mediator of the inflammatory response, and is involved in a variety of cellular activities, including cell proliferation, differentiation, and apoptosis. They control many different cellular functions including proliferati…
RAC1	Ö	PIK3R3(SS)	The protein encoded by this gene is a GTPase which belongs to the RAS superfamily of small GTP-binding proteins. Members of this superfamily appear to regulate a diverse array of cellular events, including the control of cell growth, cytoskeletal reorganization, and the activation of protein kinases. In its active state, binds to a variety of effector proteins to regulate cellular responses such …
IFNAR2		STAT1(KPP) IL10RB(PD)	The protein encoded by this gene is a type I membrane protein that forms one of the two chains of a receptor for interferons alpha and beta. Binding and activation of the receptor stimulates Janus protein kinases, which in turn phosphorylate several proteins, including STAT1 and STAT2. Associates with IFNAR1 to form the type I interferon receptor. Receptor for interferons alpha and beta. Involved…
STAT1	Ö	SOCS2(PD) CISH(PD)	The protein encoded by this gene is a member of the STAT protein family. In response to cytokines and growth factors, STAT family members are phosphorylated by the receptor associated kinases, and then form homo- or heterodimers that translocate to the cell nucleus where they act as transcription activators. This protein can be activated by various ligands including interferon-alpha, interferon-g…
PIK3R3	Ö	PTPN6(PD) AKT3(KPP)	PI 3-Kinases (phosphoinositide 3-kinases, PI3Ks) are family of lipid kinases capable of phosphorylating the 3'OH of the inositol ring of phosphoinositides. They are responsible for coordinating a diverse range of cell functions including proliferation, cell survival, degranulation, vesicular trafficking and cell migration.
CCL5		RELA	Chemokine, chemoattractant for blood monocytes, memory T-helper cells and eosinophils. Causes the release of histamine from basophils and activates eosinophils. Binds to CCR1, CCR3, CCR4 and CCR5. One of the major HIV-suppressive factors produced by CD8+ T-cells. It causes the release of histamine from basophils and activates eosinophils. This cytokine is one of the major HIV-suppressive factors …
IL8		RELA(KPP) NFKB1(DC)	This chemokine is one of the major mediators of the inflammatory response. This chemokine is secreted by several cell types. It functions as a chemoattractant, and is also a potent angiogenic factor. IL-8 is a chemotactic factor that attracts neutrophils, basophils, and T-cells, but not monocytes. It is also involved in neutrophil activation. It is released from several cell types in response to …
IL10RB		IFNGR2(PD) IFNAR2(PD)	The protein encoded by this gene belongs to the cytokine receptor family. It is an accessory chain essential for the active interleukin 10 receptor complex. Coexpression of this and IL10RA proteins has been shown to be required for IL10-induced signal transduction.
IL11RA		SOCS2(KPP)	Receptor for interleukin-11. The receptor systems for IL6, LIF, OSM, CNTF, IL11 and CT1 can utilize IL6ST for initiating signal transmission.
JAK2	Ö	MPL(KPP)	A protein tyrosine kinase involved in a specific subset of cytokine receptor signaling pathways. It has been found to be constituitively associated with the prolactin receptor and is required for responses to gamma interferon. involved in various processes such as cell growth, development, differentiation or histone modifications. Mediates essential signaling events in both innate and adaptive im…
JAK3	Ö	CCND2(PD)	The protein encoded by this gene is a member of the Janus kinase (JAK) family of tyrosine kinases involved in cytokine receptor-mediated intracellular signal transduction. It is predominantly expressed in immune cells and transduces a signal in response to its activation via tyrosine phosphorylation by interleukin receptors. involved in various processes such as cell growth, development, or diffe…
AKT2	Ö	PIK3R1(KPP)	AKT2 is one of 3 closely related serine/threonine-protein kinases (AKT1, AKT2 and AKT3) called the AKT kinase, and which regulate many processes including metabolism, proliferation, cell survival, growth and angiogenesis. One of the few specific substrates of AKT2 identified recently is PITX2. Phosphorylation of PITX2 impairs its association with the CCND1 mRNA-stabilizing complex thus shortening…
CISH		STAT1(PD)	CISH (cytokine inducible SH2-containing protein) is a protein-coding gene. protein thus belongs to the cytokine-induced STAT inhibitor (CIS), also known as suppressor of cytokine signaling (SOCS) or STAT-induced STAT inhibitor (SSI), protein family. SOCS family proteins form part of a classical negative feedback system that regulates cytokine signal transduction. CIS is involved in the negative r…
SOCS2	Ö	IL28RA(KPP) IL15RA(KPP) IL2RG(SS) IL11RA(KPP) STAT1(PD)	This gene encodes a member of the suppressor of cytokine signaling (SOCS) family. SOCS family members are cytokine-inducible negative regulators of cytokine receptor signaling via the Janus kinase/signal transducer and activation of transcription pathway (the JAK/STAT pathway). The expression of this gene can be induced by a subset of cytokines, including erythropoietin, GM-CSF, IL10, interferon …
SOCS5	Ö	PIK3R1(PD) IL23R(KPP) JAK1(KPP)	The protein encoded by this gene contains a SH2 domain and a SOCS BOX domain. The protein thus belongs to the suppressor of cytokine signaling (SOCS) family, also known as STAT-induced STAT inhibitor (SSI) protein family. SOCS family members are known to be cytokine-inducible negative regulators of cytokine signaling. The specific function of this protein has not yet been determined. Inhibits for…
IL15		JAK2(DC)	The protein encoded by this gene is a cytokine that regulates T and natural killer cell activation and proliferation. This cytokine and interleukine 2 share many biological activities. They are found to bind common hematopoietin receptor subunits, and may compete for the same receptor, and thus negatively regulate each other's activity. The number of CD8+ memory cells is shown to be controlled by…
STAT3	Ö	IRF9(DC)	The protein encoded by this gene is a member of the STAT protein family. In response to cytokines and growth factors, STAT family members are phosphorylated by the receptor associated kinases, and then form homo- or heterodimers that translocate to the cell nucleus where they act as transcription activators. Signal transducer and transcription activator that mediates cellular responses to interle…
IRF9		STAT3(DC) STAT6(DC)	IRF9 (interferon regulatory factor 9) is a protein-coding gene. Transcription factor that mediates signaling by type I IFNs (IFN-alpha and IFN-beta). Following type I IFN binding to cell surface receptors, Jak kinases (TYK2 and JAK1) are activated, leading to tyrosine phosphorylation of STAT1 and STAT2. IRF9/ISGF3G associates with the phosphorylated STAT1:STAT2 dimer to form a complex termed ISGF…
SYK		PIK3R2(KPP) LYN(PD) GAB2(PD)	Spleen Tyrosine Kinase. This gene encodes a member of the family of non-receptor type Tyr protein kinases. This protein is widely expressed in hematopoietic cells and is involved in coupling activated immunoreceptors to downstream signaling events that mediate diverse cellular responses, including proliferation, differentiation, and phagocytosis. Regulates several biological processes including i…
LIMK2	Ö	CFL2(KPP) PLD2(PD) MYO10(PD) GSN(SS) RPS6KB2(PD)	LIM Domain Kinase 2. The protein encoded by this gene is phosphorylated and activated by ROCK, a downstream effector of Rho, and the encoded protein, in turn, phosphorylates cofilin, inhibiting its actin-depolymerizing activity. It is thought that this pathway contributes to Rho-induced reorganization of the actin cytoskeleton.
CFL2		LIMK2(KPP) LIMK1(SS)	Cofilin 2. This gene encodes an intracellular protein that is involved in the regulation of actin-filament dynamics. This protein is a major component of intranuclear and cytoplasmic actin rods.
DDX58		ISG15(KPP) CVLD(KPP)	DEAD (Asp-Glu-Ala-Asp) Box Polypeptide 58. Innate immune receptor which acts as a cytoplasmic sensor of viral nucleic acids and plays a major role in sensing viral infection and in the activation of a cascade of antiviral responses including the induction of type I interferons and proinflammatory cytokines. Upon ligand binding it associates with mitochondria antiviral signaling protein (MAVS/IPS1…
IFIH1		DAK(KPP)	Interferon Induced With Helicase C Domain 1. DEAD box proteins, characterized by the conserved motif Asp-Glu-Ala-Asp (DEAD), are putative RNA helicases. Innate immune receptor which acts as a cytoplasmic sensor of viral nucleic acids and plays a major role in sensing viral infection and in the activation of a cascade of antiviral responses including the induction of type I interferons and proinfl…
TBKBP1	Ö	TNF(DC)	TBK1 Binding Protein 1. Adapter protein which constitutively binds TBK1 and IKBKE playing a role in antiviral innate immunity.
ADORA2B	Ö	GNAL(PD) GNAS(PD) ADRB2(PD) EDNRB(PD)	Adenosine A2b Receptor. Adenosine A2B receptors are members of the adenosine receptor group of G-protein-coupled receptors that also includes A1, A2A and A3. A2B receptors display high expression levels in the cecum, colon and bladder, with lower levels found in the lung, blood vessels, eye, median eminence and mast cells. A2B receptors play a role in the relaxation of smooth muscle in the vascul…
TACR3	Ö		Tachykinin Receptor 3. This is a receptor for the tachykinin neuropeptide neuromedin-K (neurokinin B). It is associated with G proteins that activate a phosphatidylinositol-calcium second messenger system.
HTR7	Ö	CCKAR(PD) EDNRB(PD)	5-Hydroxytryptamine (Serotonin) Receptor 7, Adenylate. This is one of the several different receptors for 5-hydroxytryptamine (serotonin), a biogenic hormone that functions as a neurotransmitter, a hormone, and a mitogen. The activity of this receptor is mediated by G proteins that stimulate adenylate cyclase.
GNA14	Ö	PTGFR(KPP) PHKG2(PD) HRH1(PD) ADCY7(PD) CHRM3(PD)	Guanine Nucleotide Binding Protein (G Protein), Alpha 14. This gene encodes a member of the guanine nucleotide-binding, or G protein family. G proteins are heterotrimers consisting of alpha, beta and gamma subunits. The encoded protein is a member of the alpha family of G proteins, more specifically the alpha q subfamily of G proteins. Guanine nucleotide-binding proteins (G proteins) are involved…
ERBB4	Ö	PLCB1(SS)	V-Erb-B2 Avian Erythroblastic Leukemia Viral Oncogene Homolog 4. Tyrosine-protein kinase that plays an essential role as cell surface receptor for neuregulins and EGF family members and regulates development of the heart, the central nervous system and the mammary gland, gene transcription, cell proliferation, differentiation, migration and apoptosis. Acts as cell-surface receptor for the neuregu…
CALM		ITPKB(DC) VDAC2(DC)	Calmodulin-like. Calmodulin mediates the control of a large number of enzymes, ion channels, aquaporins and other proteins by Ca(2+).
ATP2B2	Ö	ATP2B1(PD) Ca++	ATPase, Ca++ Transporting, Plasma Membrane 2. The protein encoded by this gene belongs to the family of P-type primary ion transport ATPases characterized by the formation of an aspartyl phosphate intermediate during the reaction cycle. These enzymes remove bivalent calcium ions from eukaryotic cells against very large concentration gradients and play a critical role in intracellular calcium home…
PHKA2		CALM1(KPP)	Phosphorylase Kinase, Alpha 2. Phosphorylase b kinase catalyzes the phosphorylation of serine in certain substrates, including troponin I.
PLCE1	Ö	PLCB2(PD)	Phospholipase C, Epsilon 1. This gene encodes a phospholipase enzyme that catalyzes the hydrolysis of phosphatidylinositol-4,5-bisphosphate to generate two second messengers: inositol 1,4,5-triphosphate (IP3) and diacylglycerol (DAG).
RPS14	Ö		Ribosomal Protein S14. Ribosomes, the organelles that catalyze protein synthesis, consist of a small 40S subunit and a large 60S subunit. Together these subunits are composed of 4 RNA species and approximately 80 structurally distinct proteins. This gene encodes a ribosomal protein that is a component of the 40S subunit. The protein belongs to the S11P family of ribosomal proteins. It is located …
RPL14	Ö		Ribosomal Protein L14. Ribosomes, the organelles that catalyze protein synthesis, consist of a small 40S subunit and a large 60S subunit. Together these subunits are composed of 4 RNA species and approximately 80 structurally distinct proteins. This gene encodes a ribosomal protein that is a component of the 60S subunit. The protein belongs to the L14E family of ribosomal proteins. It contains a …
RPL29	Ö		Ribosomal Protein L29. Ribosomes, the organelles that catalyze protein synthesis, consist of a small 40S subunit and a large 60S subunit. Together these subunits are composed of 4 RNA species and approximately 80 structurally distinct proteins. This gene encodes a cytoplasmic ribosomal protein that is a component of the 60S subunit. The protein belongs to the L29E family of ribosomal proteins. Th…
RPLP2	Ö		Ribosomal Protein, Large, P2. Ribosomes, the organelles that catalyze protein synthesis, consist of a small 40S subunit and a large 60S subunit. Together these subunits are composed of 4 RNA species and approximately 80 structurally distinct proteins. This gene encodes a ribosomal phosphoprotein that is a component of the 60S subunit. The protein, which is a functional equivalent of the E. coli L…
* KPP=Kegg Pathway Prediction; PD=protein domain interaction prediction; SS=sequence simularity interaction prediction; DC=data correlation interaction prediction
