# Supplementary material for: Correlative Gene Expression to Protective Seroconversion in Rift Valley Fever Vaccinates
Source: PLoS One. 2016 Jan 19;11(1):e0147027. doi: 10.1371/journal.pone.0147027 (PMC4718665; doi:10.1371/journal.pone.0147027)
Supplement: S18 Table — (XLSX) [file pone.0147027.s018.xlsx]

## Sheet: Sheet1
Supplementary Table S18 Pathway Scoring by GAGE GSEA t-test method by time pre-serum neutralization
	Time -6			Time -5			Time -4			Time -3			Time -2			Time -1			Time 0			Time +1
Pathways	p.val	q.val		p.val	q.val		p.val	q.val		p.val	q.val		p.val	q.val		p.val	q.val		p.val	q.val		p.val	q.val
bta03010 Ribosome	4.95436e-12	8.76921e-10		1.60418e-34	2.8394e-32		9.05201e-83	1.6022e-80		7.87295e-58	1.39351e-55		2.13473e-48	3.77847e-46		5.53143e-28	9.79064e-26		1.05934e-77	1.87503e-75		2.51675e-53	4.45465e-51
bta04080 Neuroactive ligand-receptor interaction	3.42375e-05	0.00202001		1.90358e-07	1.15122e-05		5.7925e-08	2.56318e-06		2.31772e-12	2.05118e-10		2.18976e-09	1.93794e-07		7.16148e-08	4.22527e-06		7.55387e-07	3.25254e-05		5.30118e-09	4.69154e-07
bta04145 Phagosome	0.000311955	0.00798876		0.000164411	0.00485012		1.26914e-08	7.4879e-07		4.83889e-06	0.000171297		1.49499e-06	5.29225e-05		1.0325e-06	3.65503e-05		1.48905e-09	1.31781e-07		9.21413e-08	5.43634e-06
bta04612 Antigen processing and presentation	0.000127527	0.00563845		0.000302227	0.00764203		2.15052e-06	7.61285e-05		2.64397e-05	0.000779972		1.0672e-07	6.29647e-06		2.11093e-08	1.86818e-06		1.89334e-08	1.11707e-06		2.74114e-07	9.71965e-06
bta04060 Cytokine-cytokine receptor interaction	2.43196e-07	2.15228e-05		1.95123e-07	1.15122e-05		1.23921e-08	7.4879e-07		3.93066e-06	0.000171297		5.39654e-06	0.000159198		1.37058e-07	6.0648e-06		4.73844e-06	0.000139784		2.74566e-07	9.71965e-06
bta04514 Cell adhesion molecules (CAMs)	0.00031594	0.00798876		1.01577e-06	4.49479e-05		2.90281e-06	8.5633e-05		8.41757e-07	4.96637e-05		4.35237e-07	1.92592e-05		3.01886e-06	8.90564e-05		9.18796e-07	3.25254e-05		1.99184e-06	5.87592e-05
bta04260 Cardiac muscle contraction	0.0107444	0.158483		0.00486219	0.0713164		0.000853985	0.0151155		0.00442453	0.0489464		0.00306199	0.0387122		0.0143317	0.0667555		0.000195518	0.0028839		1.8418e-05	0.000465712
bta04640 Hematopoietic cell lineage	0.000159278	0.00563845		1.98136e-05	0.000701403		1.55444e-05	0.000393051		0.00109265	0.0214888		1.78097e-05	0.000450331		0.00181762	0.0160859		0.00011267	0.00199426		3.75369e-05	0.000830504
bta04740 Olfactory transduction	0.0255247	0.282367		0.00290469	0.0571257		7.20371e-05	0.00159382		0.00188876	0.0257162		0.00437411	0.0407483		3.96052e-05	0.000701011		9.16937e-05	0.00180331		0.000342511	0.00673605
bta04020 Calcium signaling pathway	0.0435537	0.383205		0.00549773	0.0713164		0.0011142	0.0164344		0.0016305	0.0257162		0.000101844	0.0022533		0.000157553	0.00232391		0.000143921	0.00231582		0.000478533	0.00847003
bta04540 Gap junction	0.0714313	0.468272		0.00527862	0.0713164		0.000261069	0.00513435		0.00173535	0.0257162		0.000353177	0.00694581		0.000242503	0.00306593		1.6265e-05	0.000411272		0.000999552	0.0160837
bta04672 Intestinal immune network for IgA production	0.0102331	0.158483		0.000776644	0.0171833		0.0180646	0.139019		0.00996115	0.0881562		0.00577873	0.0487064		3.51321e-05	0.000690932		0.00553859	0.0466824		0.00111402	0.0164318
bta04713 Circadian entrainment	0.0107446	0.158483		0.00352544	0.0624002		0.00109371	0.0164344		0.00186792	0.0257162		0.000694388	0.0122907		6.19746e-06	0.000156707		4.85945e-05	0.00107515		0.00168696	0.0229686
bta04062 Chemokine signaling pathway	0.0490361	0.394518		0.0236062	0.208914		0.0016213	0.0204978		0.0446805	0.316338		0.00304643	0.0387122		0.00219779	0.0176822		0.000571623	0.00722695		0.00257351	0.0325365
bta04978 Mineral absorption	0.00955666	0.158483		0.031464	0.251198		0.0575401	0.293142		0.0148518	0.12518		0.00952751	0.0648937		0.00461253	0.0314007		0.0336557	0.170202		0.00371148	0.0437955
bta04970 Salivary secretion	0.065836	0.448191		0.00622925	0.0735051		0.0111424	0.0939148		0.046625	0.317409		0.00940815	0.0648937		0.000176176	0.0023987		0.000982681	0.0102314		0.00397378	0.04396
bta00534 Glycosaminoglycan biosynthesis - heparan sulfate / heparin	0.153835	0.728008		0.0912429	0.475		0.157969	0.587057		0.031741	0.23409		0.0706333	0.32645		0.0039051	0.0288001		0.0220859	0.118461		0.00459888	0.0478825
bta04015 Rap1 signaling pathway	0.0379367	0.353411		0.00780544	0.0863476		0.00160229	0.0204978		0.00743897	0.0731499		0.0200229	0.118135		1.50718e-05	0.000333464		0.000796186	0.00880781		0.00651601	0.0640741
bta04360 Axon guidance	0.00833903	0.158483		0.00564084	0.0713164		0.0152042	0.122325		0.00396373	0.046772		0.00184691	0.0272419		0.00571424	0.03746		0.0206313	0.114117		0.00696083	0.0648456
bta04724 Glutamatergic synapse	0.0126791	0.172631		0.0370768	0.261062		0.0197968	0.146002		0.00085422	0.0188996		0.00365701	0.0404556		0.000283765	0.00334843		0.00241433	0.0237409		0.00915734	0.0810424
bta04510 Focal adhesion	0.0633895	0.448191		0.0094967	0.0933842		0.0497594	0.275232		0.0911062	0.495803		0.0116942	0.0739242		0.000343194	0.00379658		0.000368959	0.00502351		0.0124207	0.101645
bta04921 Oxytocin signaling pathway	0.113582	0.591295		0.0326415	0.251198		0.00417142	0.0492228		0.0214121	0.16478		0.00519836	0.0460055		0.000105268	0.00169386		0.000648435	0.00765154		0.0128425	0.101645
bta04971 Gastric acid secretion	0.0454649	0.383205		0.0431371	0.276098		0.0257931	0.175591		0.0209696	0.16478		0.0036051	0.0404556		0.000752345	0.00783324		0.00909974	0.0700284		0.0132081	0.101645
bta04911 Insulin secretion	0.0649458	0.448191		0.01946	0.181285		0.0293283	0.184026		0.094892	0.495803		0.00776998	0.0597951		0.0086485	0.0505278		0.0138202	0.095918		0.0165796	0.122274
bta04610 Complement and coagulation cascades	0.0142044	0.179584		0.00837047	0.0871513		0.00578799	0.0602632		0.00350023	0.0442529		0.00633213	0.0509449		0.0397747	0.156447		0.135061	0.451053		0.0175946	0.12457
bta01230 Biosynthesis of amino acids	0.296413	1		0.437318	1		0.0471028	0.268942		0.059762	0.364754		0.0956649	0.412992		0.11611	0.361067		0.0562709	0.248999		0.0187689	0.127773
bta04666 Fc gamma R-mediated phagocytosis	0.308837	1		0.233641	0.84952		0.0562641	0.293142		0.232216	0.92401		0.0348664	0.18151		0.00972831	0.0505278		0.0159378	0.10075		0.0206136	0.135133
bta04024 cAMP signaling pathway	0.0838711	0.530185		0.0630086	0.359759		0.021566	0.152687		0.0560648	0.35441		0.0133153	0.0812692		0.0269306	0.116261		0.0500794	0.227284		0.0237899	0.150386
bta04972 Pancreatic secretion	0.0251902	0.282367		0.0292435	0.246481		0.0842422	0.375581		0.0952391	0.495803		0.0292198	0.156724		0.000977693	0.00961398		0.093017	0.365867		0.0285399	0.174192
bta04723 Retrograde endocannabinoid signaling	0.0274123	0.28427		0.0383481	0.261062		0.00456308	0.0504791		0.000326121	0.00824621		0.00154071	0.0247915		0.0020918	0.0176309		0.010547	0.0777844		0.0305022	0.178016
bta04670 Leukocyte transendothelial migration	0.255696	0.955422		0.114832	0.553917		0.0101215	0.0895756		0.100977	0.510653		0.00953241	0.0648937		0.00859919	0.0505278		0.0425198	0.203406		0.0312742	0.178016
bta04512 ECM-receptor interaction	0.0289089	0.28427		0.0379177	0.261062		0.214394	0.702734		0.0647536	0.382046		0.00394688	0.0407483		0.00951311	0.0505278		0.0146316	0.095918		0.0321837	0.178016
bta04022 cGMP-PKG signaling pathway	0.145188	0.713842		0.0477716	0.281852		0.0300387	0.184026		0.204595	0.905334		0.0845065	0.373941		0.00750711	0.0474556		0.0174496	0.106503		0.0332603	0.178396
bta04727 GABAergic synapse	0.101631	0.591295		0.195877	0.798108		0.00929193	0.0865617		0.00523879	0.0545451		0.00429555	0.0407483		0.00912319	0.0505278		0.00900786	0.0700284		0.0347854	0.181089
bta00190 Oxidative phosphorylation	0.595299	1		0.397603	1		0.0615942	0.302838		0.242848	0.92401		0.113736	0.457528		0.282515	0.714358		0.115741	0.428048		0.0582543	0.2946
bta04270 Vascular smooth muscle contraction	0.186168	0.814554		0.0457832	0.279436		0.036035	0.212606		0.0939234	0.495803		0.0252722	0.139787		0.00268944	0.020697		0.00312	0.0290653		0.0693774	0.341105
bta04916 Melanogenesis	0.105578	0.591295		0.115791	0.553917		0.0301511	0.184026		0.106795	0.525076		0.0378299	0.191311		0.0109761	0.0526322		0.0145206	0.095918		0.0835578	0.399722
bta03320 PPAR signaling pathway	0.342727	1		0.0799416	0.428777		0.0703456	0.327662		0.193784	0.879483		0.210654	0.690477		0.134489	0.390237		0.0829922	0.333855		0.0972979	0.453203
bta04151 PI3K-Akt signaling pathway	0.0573484	0.441333		0.0436766	0.276098		0.057966	0.293142		0.22901	0.92401		0.0719296	0.32645		0.00999137	0.0505278		0.0192558	0.109944		0.102507	0.465222
bta04915 Estrogen signaling pathway	0.188682	0.814554		0.109456	0.553536		0.00714516	0.0702607		0.00901203	0.0839542		0.00991342	0.064988		0.00159303	0.0148403		0.00329812	0.0291884		0.107956	0.477704
bta04014 Ras signaling pathway	0.361289	1		0.0752331	0.416133		0.0900917	0.375581		0.219226	0.92401		0.186355	0.659696		0.0110022	0.0526322		0.122485	0.442445		0.129158	0.557585
bta04726 Serotonergic synapse	0.0955893	0.583425		0.207418	0.798108		0.089053	0.375581		0.0533256	0.349579		0.0696256	0.32645		0.0229194	0.104019		0.0348106	0.171152		0.144138	0.602937
bta04918 Thyroid hormone synthesis	0.225774	0.894027		0.362383	1		0.207144	0.698182		0.39847	1		0.138272	0.530491		0.0888105	0.308225		0.28126	0.790206		0.146727	0.602937
bta04520 Adherens junction	0.164016	0.74438		0.15165	0.67105		0.0660636	0.316034		0.224154	0.92401		0.102586	0.432327		0.0437101	0.168189		0.0332565	0.170202		0.149883	0.602937
bta04922 Glucagon signaling pathway	0.39919	1		0.254376	0.84952		0.140058	0.538918		0.18786	0.875031		0.0554639	0.272697		0.0701271	0.258594		0.0190626	0.109944		0.162321	0.638463
bta00010 Glycolysis / Gluconeogenesis	0.211383	0.870111		0.410912	1		0.159461	0.587057		0.126106	0.603262		0.0230484	0.131599		0.0312225	0.131581		0.0463338	0.215818		0.175737	0.676206
bta00590 Arachidonic acid metabolism	0.378452	1		0.237559	0.84952		0.324386	0.875363		0.682854	1		0.674918	1		0.548224	1		0.656124	0.99995		0.193219	0.727653
bta04530 Tight junction	0.328881	1		0.244252	0.84952		0.12737	0.500987		0.238214	0.92401		0.112632	0.457528		0.0571511	0.215228		0.0822978	0.333855		0.209605	0.772918
bta04142 Lysosome	0.276747	0.979683		0.202698	0.798108		0.463445	0.999961		0.518763	1		0.401313	1		0.779276	1		0.459484	0.99995		0.215241	0.777502
bta04662 B cell receptor signaling pathway	0.680669	1		0.277892	0.878338		0.364638	0.909027		0.546627	1		1	1		0.232747	0.61487		0.275035	0.78518		0.226476	0.798195
bta00230 Purine metabolism	0.527407	1		0.615653	1		0.411597	0.971368		0.279664	0.951893		0.574712	1		0.220387	0.591037		0.425999	0.96669		0.229988	0.798195
bta04728 Dopaminergic synapse	0.136942	0.692534		0.199045	0.798108		0.162519	0.587057		0.250579	0.92401		0.140865	0.530491		0.126794	0.380382		0.153128	0.501921		0.267225	0.88757
bta00260 Glycine, serine and threonine metabolism	0.370914	1		0.395381	1		0.705817	0.999961		0.55356	1		0.305788	0.868828		0.458215	0.954165		0.382053	0.927442		0.269142	0.88757
bta00100 Steroid biosynthesis	0.803062	1		0.286207	0.888747		0.456471	0.999961		0.777035	1		0.799406	1		0.572231	1		0.314449	0.836358		0.270784	0.88757
bta04974 Protein digestion and absorption	0.208764	0.870111		0.261855	0.858304		0.354196	0.89561		0.481671	1		0.314478	0.869727		0.327754	0.817076		0.385452	0.927442		0.285927	0.918852
bta04976 Bile secretion	0.26947	0.973392		0.369865	1		0.376158	0.912055		0.45241	1		0.200999	0.683711		0.490719	0.98219		0.398151	0.927442		0.297965	0.918852
bta04730 Long-term depression	0.109236	0.591295		0.123614	0.575783		0.178781	0.626072		0.289309	0.951893		0.238496	0.752073		0.0323153	0.133019		0.132571	0.451053		0.298498	0.918852
bta02010 ABC transporters	0.112725	0.591295		0.139343	0.632402		0.512904	0.999961		0.267217	0.951893		0.404532	1		0.122657	0.374315		0.133553	0.451053		0.301093	0.918852
bta00561 Glycerolipid metabolism	0.662966	1		0.780395	1		0.839307	0.999961		0.521442	1		0.419211	1		0.696056	1		0.844948	0.99995		0.307088	0.921265
bta04261 Adrenergic signaling in cardiomyocytes	0.36757	1		0.223342	0.841095		0.0901193	0.375581		0.470663	1		0.164322	0.605937		0.16782	0.464128		0.22777	0.671921		0.332362	0.965685
bta00980 Metabolism of xenobiotics by cytochrome P450	0.40151	1		0.639077	1		0.490655	0.999961		0.290408	0.951893		0.604304	1		0.552462	1		0.529217	0.99995		0.33756	0.965685
bta04380 Osteoclast differentiation	0.227295	0.894027		0.192907	0.798108		0.0912429	0.375581		0.338277	1		0.268178	0.818405		0.130764	0.385753		0.171126	0.54088		0.338742	0.965685
bta04725 Cholinergic synapse	0.479916	1		0.351078	1		0.278121	0.816352		0.351356	1		0.184497	0.659696		0.00419579	0.0297062		0.0968877	0.372807		0.349848	0.965685
bta04720 Long-term potentiation	0.541339	1		0.596553	1		0.218461	0.703047		0.309119	0.994802		0.229579	0.738826		0.1099	0.35368		0.125646	0.444788		0.359329	0.965685
bta00514 Other types of O-glycan biosynthesis	0.156296	0.728008		0.494859	1		0.46525	0.999961		0.755754	1		0.440595	1		0.608762	1		0.45679	0.99995		0.35977	0.965685
bta00982 Drug metabolism - cytochrome P450	0.234918	0.903922		0.643833	1		0.341243	0.875363		0.786412	1		0.615463	1		0.448287	0.954165		0.700671	0.99995		0.362376	0.965685
bta04912 GnRH signaling pathway	0.54401	1		0.266908	0.858959		0.229772	0.726245		0.466337	1		0.242193	0.752073		0.0940158	0.313028		0.0602525	0.253921		0.373159	0.965685
bta04810 Regulation of actin cytoskeleton	0.455225	1		0.244951	0.84952		0.20906	0.698182		0.65642	1		0.280712	0.838029		0.0916184	0.311855		0.116081	0.428048		0.374578	0.965685
bta04962 Vasopressin-regulated water reabsorption	0.508835	1		0.253582	0.84952		0.180394	0.626072		0.316986	1		0.200065	0.683711		0.600962	1		0.208997	0.6378		0.376756	0.965685
bta03410 Base excision repair	0.523092	1		0.681063	1		0.244212	0.758342		0.420936	1		0.309244	0.868828		0.457418	0.954165		0.0590391	0.253921		0.381909	0.965685
bta04623 Cytosolic DNA-sensing pathway	0.290691	1		0.609294	1		0.255756	0.77406		0.42826	1		0.420436	1		0.342097	0.840988		0.718668	0.99995		0.390826	0.974314
bta04920 Adipocytokine signaling pathway	0.70012	1		0.523927	1		0.527331	0.999961		0.61	1		0.582427	1		0.634191	1		0.569226	0.99995		0.414892	0.999955
bta04010 MAPK signaling pathway	0.399563	1		0.392978	1		0.339412	0.875363		0.446062	1		0.414246	1		0.490447	0.98219		0.342307	0.891004		0.418442	0.999955
bta01040 Biosynthesis of unsaturated fatty acids	0.49131	1		0.426431	1		0.556511	0.999961		0.490911	1		0.570601	1		0.62674	1		0.733738	0.99995		0.422205	0.999955
bta00760 Nicotinate and nicotinamide metabolism	0.357112	1		0.471556	1		0.637917	0.999961		0.877178	1		0.661619	1		0.39726	0.901475		0.475899	0.99995		0.434016	0.999955
bta04115 p53 signaling pathway	0.347399	1		0.385106	1		0.116486	0.46859		0.28167	0.951893		0.204727	0.683711		0.567833	1		0.17033	0.54088		0.451739	0.999955
bta04750 Inflammatory mediator regulation of TRP channels	0.517812	1		0.344398	0.999318		0.338576	0.875363		0.248769	0.92401		0.129661	0.510001		0.00989057	0.0505278		0.353614	0.907097		0.474671	0.999955
bta03030 DNA replication	0.756937	1		0.454381	1		0.25802	0.77406		0.414761	1		0.371559	0.992789		0.504968	0.98219		0.288454	0.797755		0.492042	0.999955
bta03050 Proteasome	0.723449	1		0.914044	1		0.514573	0.999961		0.689804	1		0.375801	0.992789		0.980231	1		0.858037	0.99995		0.503545	0.999955
bta04961 Endocrine and other factor-regulated calcium reabsorption	0.540146	1		0.413941	1		0.685661	0.999961		0.269837	0.951893		0.308746	0.868828		0.362187	0.866313		0.398224	0.927442		0.507882	0.999955
bta04330 Notch signaling pathway	0.748021	1		0.650455	1		0.485106	0.999961		1	1		0.841977	1		0.790708	1		0.397593	0.927442		0.511378	0.999955
bta01212 Fatty acid metabolism	0.655373	1		0.582663	1		0.634277	0.999961		0.679348	1		0.648271	1		0.773396	1		0.566797	0.99995		0.529116	0.999955
bta00051 Fructose and mannose metabolism	0.555536	1		0.536542	1		0.285954	0.816352		0.779004	1		0.616652	1		0.218492	0.591037		0.692727	0.99995		0.536372	0.999955
bta04064 NF-kappa B signaling pathway	0.422402	1		0.206688	0.798108		0.323005	0.875363		0.436977	1		0.535812	1		0.0734797	0.265427		0.312273	0.836358		0.543751	0.999955
bta04611 Platelet activation	0.605134	1		0.325361	0.976082		0.331776	0.875363		0.507778	1		0.284078	0.838029		0.0377668	0.151926		0.215443	0.64633		0.552715	0.999955
bta00563 Glycosylphosphatidylinositol(GPI)-anchor biosynthesis	0.635792	1		0.41495	1		0.696183	0.999961		1	1		0.860914	1		0.151639	0.426035		0.365718	0.923468		0.556546	0.999955
bta00330 Arginine and proline metabolism	0.516446	1		0.445502	1		0.860096	0.999961		0.728108	1		0.561541	1		0.828363	1		0.370431	0.923468		0.574855	0.999955
bta04650 Natural killer cell mediated cytotoxicity	0.474391	1		0.340627	0.999318		0.322236	0.875363		0.583164	1		0.51989	1		0.078946	0.279469		0.258402	0.749788		0.577959	0.999955
bta00240 Pyrimidine metabolism	0.735254	1		0.690529	1		0.669967	0.999961		0.766741	1		0.759886	1		0.494179	0.98219		0.76374	0.99995		0.597694	0.999955
bta00480 Glutathione metabolism	0.502274	1		0.771325	1		0.604325	0.999961		0.588605	1		0.76891	1		0.471567	0.970551		0.40459	0.930032		0.598511	0.999955
bta00650 Butanoate metabolism	0.820322	1		0.56245	1		0.631473	0.999961		0.729979	1		0.675793	1		0.70351	1		0.713003	0.99995		0.610643	0.999955
bta04721 Synaptic vesicle cycle	0.517663	1		0.641571	1		0.372385	0.912055		0.450131	1		0.370764	0.992789		0.780118	1		0.788141	0.99995		0.616653	0.999955
bta00564 Glycerophospholipid metabolism	0.800166	1		0.92808	1		0.857192	0.999961		0.970334	1		0.941771	1		0.913707	1		0.97259	0.99995		0.616885	0.999955
bta04146 Peroxisome	0.76228	1		0.734489	1		0.502517	0.999961		0.878112	1		0.819221	1		0.887736	1		0.64405	0.99995		0.632978	0.999955
bta04722 Neurotrophin signaling pathway	0.765126	1		0.620635	1		0.503527	0.999961		0.777935	1		1	1		0.542146	1		0.316588	0.836358		0.639429	0.999955
bta00620 Pyruvate metabolism	0.825652	1		0.818379	1		0.864545	0.999961		0.614018	1		0.601653	1		0.504931	0.98219		0.586204	0.99995		0.643075	0.999955
bta00270 Cysteine and methionine metabolism	0.749149	1		0.80498	1		0.821122	0.999961		0.822612	1		0.767463	1		0.454104	0.954165		0.599578	0.99995		0.658525	0.999955
bta04630 Jak-STAT signaling pathway	0.259097	0.955422		0.295719	0.902453		0.480049	0.999961		0.752693	1		0.732119	1		0.350627	0.850151		0.547998	0.99995		0.667795	0.999955
bta00450 Selenocompound metabolism	0.713278	1		0.674209	1		0.805779	0.999961		0.844151	1		0.952484	1		1	1		0.890856	0.99995		0.667866	0.999955
bta00071 Fatty acid degradation	0.937615	1		0.76609	1		0.78238	0.999961		0.938005	1		0.877133	1		0.967245	1		0.587008	0.99995		0.678141	0.999955
bta00510 N-Glycan biosynthesis	0.690833	1		0.707349	1		0.571106	0.999961		0.788533	1		0.546076	1		0.970589	1		0.86976	0.99995		0.683007	0.999955
bta03020 RNA polymerase	0.707665	1		0.51939	1		0.476151	0.999961		0.482795	1		0.617804	1		0.633258	1		0.824755	0.99995		0.694438	0.999955
bta04973 Carbohydrate digestion and absorption	0.815326	1		0.918795	1		0.827097	0.999961		0.672894	1		0.879003	1		0.137842	0.393517		0.592468	0.99995		0.697677	0.999955
bta00670 One carbon pool by folate	0.532736	1		0.592449	1		0.907107	0.999961		0.85033	1		0.773604	1		0.76951	1		0.838608	0.99995		0.707574	0.999955
bta00380 Tryptophan metabolism	0.515716	1		1	1		0.776057	0.999961		0.666659	1		0.603019	1		0.742393	1		0.87639	0.99995		0.717069	0.999955
bta04664 Fc epsilon RI signaling pathway	0.724226	1		0.509382	1		0.440698	0.999961		0.628582	1		0.662405	1		0.393761	0.901475		0.494799	0.99995		0.733928	0.999955
bta00604 Glycosphingolipid biosynthesis - ganglio series	0.613547	1		0.720702	1		0.724211	0.999961		0.559473	1		0.73732	1		0.872642	1		0.899348	0.99995		0.73941	0.999955
bta04390 Hippo signaling pathway	0.588449	1		0.755398	1		0.409469	0.971368		0.793618	1		0.456998	1		0.426176	0.954165		0.493157	0.99995		0.740607	0.999955
bta00983 Drug metabolism - other enzymes	0.777647	1		0.42949	1		0.789708	0.999961		0.846495	1		0.893202	1		0.453671	0.954165		0.737421	0.99995		0.741554	0.999955
bta04913 Ovarian steroidogenesis	0.624337	1		0.499442	1		0.555581	0.999961		0.722416	1		0.492049	1		0.585926	1		0.749004	0.99995		0.741827	0.999955
bta01210 2-Oxocarboxylic acid metabolism	0.960631	1		0.976251	1		0.820661	0.999961		0.859589	1		0.96666	1		0.737385	1		0.733391	0.99995		0.745119	0.999955
bta00280 Valine, leucine and isoleucine degradation	0.911488	1		0.86099	1		0.952108	0.999961		0.923473	1		0.83677	1		0.961493	1		0.918757	0.99995		0.746979	0.999955
bta04070 Phosphatidylinositol signaling system	0.907043	1		0.870813	1		0.951741	0.999961		0.842685	1		0.872294	1		0.0955	0.313028		0.471925	0.99995		0.759025	0.999955
bta04071 Sphingolipid signaling pathway	0.571002	1		0.376874	1		0.567599	0.999961		0.776128	1		0.548433	1		0.377603	0.891143		0.644556	0.99995		0.774086	0.999955
bta04066 HIF-1 signaling pathway	0.625543	1		0.512727	1		0.283542	0.816352		0.72115	1		0.486643	1		0.0236563	0.104679		0.183809	0.570776		0.787378	0.999955
bta04960 Aldosterone-regulated sodium reabsorption	0.664879	1		0.66784	1		0.5893	0.999961		0.568566	1		0.555498	1		0.116276	0.361067		0.742898	0.99995		0.792679	0.999955
bta04660 T cell receptor signaling pathway	0.899084	1		0.449893	1		0.772916	0.999961		0.967628	1		0.679598	1		0.45427	0.954165		0.67417	0.99995		0.795405	0.999955
bta04012 ErbB signaling pathway	0.722138	1		0.591161	1		0.736881	0.999961		0.861897	1		0.84486	1		0.589789	1		0.761814	0.99995		0.804714	0.999955
bta00900 Terpenoid backbone biosynthesis	0.978227	1		0.668103	1		0.80928	0.999961		0.858124	1		0.767289	1		0.932905	1		0.827321	0.99995		0.818356	0.999955
bta04150 mTOR signaling pathway	0.901754	1		0.860391	1		0.769172	0.999961		0.722712	1		0.699519	1		0.275031	0.705514		0.723881	0.99995		0.820509	0.999955
bta00062 Fatty acid elongation	0.619556	1		0.859286	1		0.784845	0.999961		0.844162	1		0.863742	1		0.864549	1		0.932041	0.99995		0.82073	0.999955
bta03440 Homologous recombination	0.899358	1		0.955088	1		0.848845	0.999961		0.84322	1		0.932711	1		0.973866	1		0.969923	0.99995		0.824041	0.999955
bta01200 Carbon metabolism	0.895504	1		0.957666	1		0.933466	0.999961		0.914463	1		0.763481	1		0.907359	1		0.912247	0.99995		0.83386	0.999955
bta04310 Wnt signaling pathway	0.853368	1		0.846599	1		0.764865	0.999961		0.912439	1		0.521675	1		0.529998	1		0.755941	0.99995		0.835034	0.999955
bta00512 Mucin type O-Glycan biosynthesis	0.760192	1		1	1		0.929086	0.999961		0.80451	1		0.784911	1		0.878172	1		0.917962	0.99995		0.850273	0.999955
bta04917 Prolactin signaling pathway	0.862708	1		0.857735	1		0.621659	0.999961		0.869721	1		0.949927	1		0.8208	1		0.756472	0.99995		0.850925	0.999955
bta00630 Glyoxylate and dicarboxylate metabolism	0.856464	1		0.821426	1		0.982426	0.999961		0.923636	1		0.872542	1		0.966927	1		0.875803	0.99995		0.851312	0.999955
bta04621 NOD-like receptor signaling pathway	0.689602	1		0.715664	1		0.702941	0.999961		0.726766	1		0.772443	1		0.595823	1		0.772986	0.99995		0.853243	0.999955
bta04910 Insulin signaling pathway	0.946383	1		0.865291	1		0.543557	0.999961		0.883084	1		0.915431	1		0.868597	1		0.723202	0.99995		0.859987	0.999955
bta04620 Toll-like receptor signaling pathway	0.663415	1		0.568661	1		0.644984	0.999961		0.488745	1		0.687677	1		0.262757	0.683941		0.748894	0.99995		0.868989	0.999955
bta00410 beta-Alanine metabolism	0.953344	1		0.788398	1		0.972037	0.999961		0.95814	1		0.84903	1		0.983688	1		0.964563	0.99995		0.874665	0.999955
bta04320 Dorso-ventral axis formation	0.832759	1		0.77777	1		0.664353	0.999961		0.882676	1		0.891253	1		0.879301	1		0.763837	0.99995		0.883963	0.999955
bta00601 Glycosphingolipid biosynthesis - lacto and neolacto series	0.894791	1		0.87877	1		0.907414	0.999961		0.977811	1		0.893865	1		0.92412	1		0.889058	0.99995		0.884435	0.999955
bta04141 Protein processing in endoplasmic reticulum	1	1		0.941686	1		0.967131	0.999961		0.942175	1		1	1		0.990887	1		0.742286	0.99995		0.89196	0.999955
bta04350 TGF-beta signaling pathway	0.834026	1		0.8465	1		0.829212	0.999961		0.976523	1		0.781684	1		0.842908	1		0.889318	0.99995		0.900951	0.999955
bta00030 Pentose phosphate pathway	0.596727	1		0.784665	1		0.883066	0.999961		0.849836	1		0.723463	1		0.97338	1		0.98416	0.99995		0.90488	0.999955
bta04919 Thyroid hormone signaling pathway	0.915816	1		0.822532	1		0.923088	0.999961		0.945178	1		0.915194	1		0.582449	1		0.714289	0.99995		0.907372	0.999955
bta00860 Porphyrin and chlorophyll metabolism	0.659896	1		0.89332	1		0.845283	0.999961		0.852537	1		0.833787	1		0.638122	1		0.734851	0.99995		0.909282	0.999955
bta03060 Protein export	0.948744	1		0.956904	1		0.930294	0.999961		0.855093	1		0.888399	1		0.922756	1		0.785436	0.99995		0.918023	0.999955
bta04140 Regulation of autophagy	0.948959	1		0.941525	1		0.91877	0.999961		0.865418	1		0.8266	1		0.902451	1		0.95193	0.99995		0.920938	0.999955
bta04110 Cell cycle	0.920134	1		0.98911	1		0.952255	0.999961		0.997251	1		0.978105	1		0.969164	1		0.918487	0.99995		0.934939	0.999955
bta04340 Hedgehog signaling pathway	0.927337	1		0.810782	1		0.876932	0.999961		0.930037	1		0.815219	1		0.968236	1		0.912805	0.99995		0.942883	0.999955
bta04668 TNF signaling pathway	0.701407	1		0.660647	1		0.769333	0.999961		0.94286	1		0.868188	1		0.832813	1		0.937273	0.99995		0.948141	0.999955
bta00600 Sphingolipid metabolism	0.774924	1		0.827788	1		0.794644	0.999961		0.94132	1		0.957882	1		0.958536	1		0.963375	0.99995		0.949919	0.999955
bta00562 Inositol phosphate metabolism	0.952649	1		0.945003	1		0.98454	0.999961		0.981259	1		0.95714	1		0.791476	1		0.95185	0.99995		0.95827	0.999955
bta04144 Endocytosis	0.933448	1		0.855137	1		0.873792	0.999961		0.97996	1		0.901401	1		0.859423	1		0.915761	0.99995		0.960358	0.999955
bta04114 Oocyte meiosis	0.88817	1		0.984959	1		0.954348	0.999961		0.996096	1		0.941329	1		0.841433	1		0.891191	0.99995		0.961387	0.999955
bta04710 Circadian rhythm	0.855831	1		0.939721	1		0.884519	0.999961		0.918907	1		0.777817	1		0.961894	1		0.961993	0.99995		0.962475	0.999955
bta04152 AMPK signaling pathway	0.762241	1		0.889019	1		0.891977	0.999961		0.951135	1		0.903137	1		0.69259	1		0.945349	0.99995		0.962675	0.999955
bta00640 Propanoate metabolism	0.944425	1		0.899671	1		0.97067	0.999961		0.964714	1		0.957391	1		0.975039	1		0.98356	0.99995		0.963261	0.999955
bta00500 Starch and sucrose metabolism	0.654765	1		0.930433	1		0.950741	0.999961		0.98545	1		0.861351	1		0.838193	1		0.979672	0.99995		0.965655	0.999955
bta04068 FoxO signaling pathway	0.808689	1		0.965446	1		0.855841	0.999961		0.930834	1		0.876334	1		0.914596	1		0.985817	0.99995		0.966448	0.999955
bta03460 Fanconi anemia pathway	0.947862	1		0.745334	1		0.977331	0.999961		0.959455	1		0.993963	1		0.993241	1		0.941286	0.99995		0.966954	0.999955
bta04370 VEGF signaling pathway	0.953104	1		1	1		0.88905	0.999961		0.936478	1		0.588893	1		0.388893	0.901475		0.836832	0.99995		0.968611	0.999955
bta04914 Progesterone-mediated oocyte maturation	0.885085	1		0.950392	1		0.743547	0.999961		0.919564	1		0.906159	1		0.634863	1		0.869047	0.99995		0.969207	0.999955
bta00310 Lysine degradation	0.972899	1		0.889439	1		0.985546	0.999961		0.96661	1		0.97926	1		0.939327	1		0.960042	0.99995		0.981092	0.999955
bta04622 RIG-I-like receptor signaling pathway	0.729051	1		0.944983	1		0.979711	0.999961		0.898055	1		0.905089	1		0.962182	1		0.976757	0.99995		0.983774	0.999955
bta03430 Mismatch repair	0.96157	1		0.89409	1		0.901131	0.999961		0.931218	1		0.915372	1		0.95437	1		0.901302	0.99995		0.984095	0.999955
bta04210 Apoptosis	0.727294	1		0.809042	1		0.812729	0.999961		0.727166	1		0.880907	1		0.89881	1		0.974064	0.99995		0.984296	0.999955
bta04966 Collecting duct acid secretion	0.764954	1		0.781544	1		0.945421	0.999961		0.970233	1		0.954458	1		0.882072	1		0.99282	0.99995		0.985118	0.999955
bta00511 Other glycan degradation	0.888804	1		0.903478	1		0.974421	0.999961		0.994993	1		0.924441	1		0.951221	1		0.977231	0.99995		0.987983	0.999955
bta00250 Alanine, aspartate and glutamate metabolism	0.901564	1		0.971367	1		0.984346	0.999961		0.997425	1		0.96133	1		0.932698	1		0.973874	0.99995		0.989618	0.999955
bta04550 Signaling pathways regulating pluripotency of stem cells	0.945114	1		0.95214	1		0.938418	0.999961		0.991057	1		0.990197	1		0.742423	1		0.833502	0.99995		0.989701	0.999955
bta00565 Ether lipid metabolism	0.964211	1		0.977447	1		0.982765	0.999961		0.99707	1		0.989026	1		0.995788	1		0.99898	0.99995		0.989755	0.999955
bta03008 Ribosome biogenesis in eukaryotes	0.977404	1		0.973635	1		0.926828	0.999961		0.967055	1		0.939581	1		0.993606	1		0.980712	0.99995		0.991419	0.999955
bta00020 Citrate cycle (TCA cycle)	0.996473	1		0.991085	1		0.997278	0.999961		0.99966	1		0.994961	1		0.997367	1		0.997534	0.99995		0.99309	0.999955
bta03018 RNA degradation	0.812808	1		0.986444	1		0.949045	0.999961		0.911708	1		0.964142	1		0.974756	1		0.989923	0.99995		0.994603	0.999955
bta00520 Amino sugar and nucleotide sugar metabolism	0.967495	1		0.993074	1		0.984218	0.999961		0.996251	1		0.997734	1		0.908017	1		0.997546	0.99995		0.995436	0.999955
bta03040 Spliceosome	0.969368	1		0.975003	1		0.988348	0.999961		0.995995	1		0.978585	1		1	1		0.984231	0.99995		0.996231	0.999955
bta04130 SNARE interactions in vesicular transport	0.924538	1		0.973483	1		0.977445	0.999961		0.983948	1		0.981718	1		1	1		0.979994	0.99995		0.996269	0.999955
bta03420 Nucleotide excision repair	0.988722	1		0.943314	1		0.984664	0.999961		0.984388	1		0.951843	1		0.991228	1		0.99576	0.99995		0.997847	0.999955
bta00052 Galactose metabolism	0.911037	1		0.999227	1		0.999741	0.999961		0.989188	1		0.99234	1		0.985416	1		0.999785	0.99995		0.998117	0.999955
bta00970 Aminoacyl-tRNA biosynthesis	0.925582	1		0.994069	1		0.994764	0.999961		0.995071	1		0.995284	1		0.989224	1		0.999418	0.99995		0.998609	0.999955
bta03022 Basal transcription factors	1	1		0.997016	1		0.998396	0.999961		0.997732	1		0.999517	1		0.998415	1		0.999539	0.99995		0.999155	0.999955
bta04120 Ubiquitin mediated proteolysis	0.99866	1		0.994705	1		0.999889	0.999961		0.999784	1		0.99906	1		1	1		0.99995	0.99995		0.999539	0.999955
bta03013 RNA transport	0.981576	1		0.98508	1		0.99937	0.999961		0.99766	1		0.999567	1		1	1		0.995053	0.99995		0.999611	0.999955
bta03015 mRNA surveillance pathway	0.99269	1		0.998977	1		0.999961	0.999961		0.999999	1		0.999475	1		0.999471	1		0.999769	0.99995		0.999955	0.999955
bta00040 Pentose and glucuronate interconversions	NA	NA		NA	NA		NA	NA		NA	NA		NA	NA		NA	NA		NA	NA		NA	NA
bta00053 Ascorbate and aldarate metabolism	NA	NA		NA	NA		NA	NA		NA	NA		NA	NA		NA	NA		NA	NA		NA	NA
bta00061 Fatty acid biosynthesis	NA	NA		NA	NA		NA	NA		NA	NA		NA	NA		NA	NA		NA	NA		NA	NA
bta00072 Synthesis and degradation of ketone bodies	NA	NA		NA	NA		NA	NA		NA	NA		NA	NA		NA	NA		NA	NA		NA	NA
bta00120 Primary bile acid biosynthesis	NA	NA		NA	NA		NA	NA		NA	NA		NA	NA		NA	NA		NA	NA		NA	NA
bta00130 Ubiquinone and other terpenoid-quinone biosynthesis	NA	NA		NA	NA		NA	NA		NA	NA		NA	NA		NA	NA		NA	NA		NA	NA
bta00140 Steroid hormone biosynthesis	NA	NA		NA	NA		NA	NA		NA	NA		NA	NA		NA	NA		NA	NA		NA	NA
bta00232 Caffeine metabolism	NA	NA		NA	NA		NA	NA		NA	NA		NA	NA		NA	NA		NA	NA		NA	NA
bta00290 Valine, leucine and isoleucine biosynthesis	NA	NA		NA	NA		NA	NA		NA	NA		NA	NA		NA	NA		NA	NA		NA	NA
bta00300 Lysine biosynthesis	NA	NA		NA	NA		NA	NA		NA	NA		NA	NA		NA	NA		NA	NA		NA	NA
bta00340 Histidine metabolism	NA	NA		NA	NA		NA	NA		NA	NA		NA	NA		NA	NA		NA	NA		NA	NA
bta00350 Tyrosine metabolism	NA	NA		NA	NA		NA	NA		NA	NA		NA	NA		NA	NA		NA	NA		NA	NA
bta00360 Phenylalanine metabolism	NA	NA		NA	NA		NA	NA		NA	NA		NA	NA		NA	NA		NA	NA		NA	NA
bta00400 Phenylalanine, tyrosine and tryptophan biosynthesis	NA	NA		NA	NA		NA	NA		NA	NA		NA	NA		NA	NA		NA	NA		NA	NA
bta00430 Taurine and hypotaurine metabolism	NA	NA		NA	NA		NA	NA		NA	NA		NA	NA		NA	NA		NA	NA		NA	NA
bta00460 Cyanoamino acid metabolism	NA	NA		NA	NA		NA	NA		NA	NA		NA	NA		NA	NA		NA	NA		NA	NA
bta00471 D-Glutamine and D-glutamate metabolism	NA	NA		NA	NA		NA	NA		NA	NA		NA	NA		NA	NA		NA	NA		NA	NA
bta00472 D-Arginine and D-ornithine metabolism	NA	NA		NA	NA		NA	NA		NA	NA		NA	NA		NA	NA		NA	NA		NA	NA
bta00524 Butirosin and neomycin biosynthesis	NA	NA		NA	NA		NA	NA		NA	NA		NA	NA		NA	NA		NA	NA		NA	NA
bta00531 Glycosaminoglycan degradation	NA	NA		NA	NA		NA	NA		NA	NA		NA	NA		NA	NA		NA	NA		NA	NA
bta00532 Glycosaminoglycan biosynthesis - chondroitin sulfate / dermatan sulfate	NA	NA		NA	NA		NA	NA		NA	NA		NA	NA		NA	NA		NA	NA		NA	NA
bta00533 Glycosaminoglycan biosynthesis - keratan sulfate	NA	NA		NA	NA		NA	NA		NA	NA		NA	NA		NA	NA		NA	NA		NA	NA
bta00591 Linoleic acid metabolism	NA	NA		NA	NA		NA	NA		NA	NA		NA	NA		NA	NA		NA	NA		NA	NA
bta00592 alpha-Linolenic acid metabolism	NA	NA		NA	NA		NA	NA		NA	NA		NA	NA		NA	NA		NA	NA		NA	NA
bta00603 Glycosphingolipid biosynthesis - globo series	NA	NA		NA	NA		NA	NA		NA	NA		NA	NA		NA	NA		NA	NA		NA	NA
bta00730 Thiamine metabolism	NA	NA		NA	NA		NA	NA		NA	NA		NA	NA		NA	NA		NA	NA		NA	NA
bta00740 Riboflavin metabolism	NA	NA		NA	NA		NA	NA		NA	NA		NA	NA		NA	NA		NA	NA		NA	NA
bta00750 Vitamin B6 metabolism	NA	NA		NA	NA		NA	NA		NA	NA		NA	NA		NA	NA		NA	NA		NA	NA
bta00770 Pantothenate and CoA biosynthesis	NA	NA		NA	NA		NA	NA		NA	NA		NA	NA		NA	NA		NA	NA		NA	NA
bta00780 Biotin metabolism	NA	NA		NA	NA		NA	NA		NA	NA		NA	NA		NA	NA		NA	NA		NA	NA
bta00785 Lipoic acid metabolism	NA	NA		NA	NA		NA	NA		NA	NA		NA	NA		NA	NA		NA	NA		NA	NA
bta00790 Folate biosynthesis	NA	NA		NA	NA		NA	NA		NA	NA		NA	NA		NA	NA		NA	NA		NA	NA
bta00830 Retinol metabolism	NA	NA		NA	NA		NA	NA		NA	NA		NA	NA		NA	NA		NA	NA		NA	NA
bta00910 Nitrogen metabolism	NA	NA		NA	NA		NA	NA		NA	NA		NA	NA		NA	NA		NA	NA		NA	NA
bta00920 Sulfur metabolism	NA	NA		NA	NA		NA	NA		NA	NA		NA	NA		NA	NA		NA	NA		NA	NA
bta01100 Metabolic pathways	NA	NA		NA	NA		NA	NA		NA	NA		NA	NA		NA	NA		NA	NA		NA	NA
bta01220 Degradation of aromatic compounds	NA	NA		NA	NA		NA	NA		NA	NA		NA	NA		NA	NA		NA	NA		NA	NA
bta03450 Non-homologous end-joining	NA	NA		NA	NA		NA	NA		NA	NA		NA	NA		NA	NA		NA	NA		NA	NA
bta04122 Sulfur relay system	NA	NA		NA	NA		NA	NA		NA	NA		NA	NA		NA	NA		NA	NA		NA	NA
bta04614 Renin-angiotensin system	NA	NA		NA	NA		NA	NA		NA	NA		NA	NA		NA	NA		NA	NA		NA	NA
bta04742 Taste transduction	NA	NA		NA	NA		NA	NA		NA	NA		NA	NA		NA	NA		NA	NA		NA	NA
bta04744 Phototransduction	NA	NA		NA	NA		NA	NA		NA	NA		NA	NA		NA	NA		NA	NA		NA	NA
bta04964 Proximal tubule bicarbonate reclamation	NA	NA		NA	NA		NA	NA		NA	NA		NA	NA		NA	NA		NA	NA		NA	NA
bta04975 Fat digestion and absorption	NA	NA		NA	NA		NA	NA		NA	NA		NA	NA		NA	NA		NA	NA		NA	NA
bta04977 Vitamin digestion and absorption	NA	NA		NA	NA		NA	NA		NA	NA		NA	NA		NA	NA		NA	NA		NA	NA
