# Supplementary material for: Correlative Gene Expression to Protective Seroconversion in Rift Valley Fever Vaccinates
Source: PLoS One. 2016 Jan 19;11(1):e0147027. doi: 10.1371/journal.pone.0147027 (PMC4718665; doi:10.1371/journal.pone.0147027)
Supplement: S19 Table — (XLSX) [file pone.0147027.s019.xlsx]

## Sheet: Sheet1
	Supplementary Table S19: DBGGA vs GAGE GSEA t-test Overlapping Gene Ontology Terms by time pre-serum neutralization
	Time -6	Time -5	Time -4	Time -3	Time -2	Time -1	Time 0	Time +1
			GO:0006414 translational elongation	GO:0006414 translational elongation	GO:0006414 translational elongation		GO:0006414 translational elongation	GO:0006414 translational elongation
			GO:0034101 erythrocyte homeostasis	GO:0042273 ribosomal large subunit biogenesis	GO:0010950 positive regulation of endopeptidase activity		GO:0034101 erythrocyte homeostasis	GO:0022407 regulation of cell-cell adhesion
			GO:0042273 ribosomal large subunit biogenesis	GO:0042274 ribosomal small subunit biogenesis			GO:0042273 ribosomal large subunit biogenesis	GO:2000116 regulation of cysteine-type endopeptidase activity
			GO:0042274 ribosomal small subunit biogenesis	GO:0048584 positive regulation of response to stimulus			GO:0042274 ribosomal small subunit biogenesis
			GO:0051272 positive regulation of cellular component movement				GO:0048584 positive regulation of response to stimulus
			GO:0051345 positive regulation of hydrolase activity				GO:2000147 positive regulation of cell motility
			GO:2000116 regulation of cysteine-type endopeptidase activity
