# Supplementary material for: Correlative Gene Expression to Protective Seroconversion in Rift Valley Fever Vaccinates
Source: PLoS One. 2016 Jan 19;11(1):e0147027. doi: 10.1371/journal.pone.0147027 (PMC4718665; doi:10.1371/journal.pone.0147027)
Supplement: S20 Table — (XLSX) [file pone.0147027.s020.xlsx]

## Sheet: Sheet1
Supplementary Table S20 Gene Ontology GSEA Results Employing GAGE t-test method by time pre-serum neutralization
	Time -6			Time -5			Time -4			Time -3			Time -2			Time -1			Time 0			Time +1
Gene Ontologies	p.val	q.val		p.val	q.val		p.val	q.val		p.val	q.val		p.val	q.val		p.val	q.val		p.val	q.val		p.val	q.val
GO:0000002 mitochondrial genome maintenance	NA	NA		NA	NA		NA	NA		NA	NA		NA	NA		NA	NA		NA	NA		NA	NA
GO:0000003 reproduction	0.710746	0.998232		0.659571	0.905644		0.780765	0.950387		0.734329	0.999999		0.692311	0.904139		0.824133	0.999999		0.778488	0.939908		0.730818	0.963445
GO:0000012 single strand break repair	NA	NA		NA	NA		NA	NA		NA	NA		NA	NA		NA	NA		NA	NA		NA	NA
GO:0000018 regulation of DNA recombination	0.860391	0.998232		0.933676	0.999057		0.921785	0.991205		0.8714	0.999999		0.869166	0.978072		0.861945	0.999999		0.929208	0.991301		0.917961	0.999994
GO:0000022 mitotic spindle elongation	NA	NA		NA	NA		NA	NA		NA	NA		NA	NA		NA	NA		NA	NA		NA	NA
GO:0000023 maltose metabolic process	NA	NA		NA	NA		NA	NA		NA	NA		NA	NA		NA	NA		NA	NA		NA	NA
GO:0000027 ribosomal large subunit assembly	0.457759	0.998232		0.034884	0.609021		0.000822431	0.0462359		0.0151601	0.341486		0.0201767	0.226841		0.0247587	0.346806		0.000354521	0.0255937		0.0537079	0.419058
GO:0000028 ribosomal small subunit assembly	NA	NA		NA	NA		NA	NA		NA	NA		NA	NA		NA	NA		NA	NA		NA	NA
GO:0000032 cell wall mannoprotein biosynthetic process	NA	NA		NA	NA		NA	NA		NA	NA		NA	NA		NA	NA		NA	NA		NA	NA
GO:0000038 very long-chain fatty acid metabolic process	NA	NA		NA	NA		NA	NA		NA	NA		NA	NA		NA	NA		NA	NA		NA	NA
GO:0000041 transition metal ion transport	0.489427	0.998232		0.476863	0.844659		0.502088	0.775712		0.468633	0.914055		0.308754	0.702827		0.478349	0.879183		0.425413	0.772183		0.42602	0.838995
GO:0000042 protein targeting to Golgi	NA	NA		NA	NA		NA	NA		NA	NA		NA	NA		NA	NA		NA	NA		NA	NA
GO:0000045 autophagosome assembly	0.833931	0.998232		0.81179	0.973451		0.671497	0.881398		0.798513	0.999999		0.607231	0.865592		0.950356	0.999999		0.817131	0.960199		0.712504	0.963445
GO:0000050 urea cycle	NA	NA		NA	NA		NA	NA		NA	NA		NA	NA		NA	NA		NA	NA		NA	NA
GO:0000052 citrulline metabolic process	NA	NA		NA	NA		NA	NA		NA	NA		NA	NA		NA	NA		NA	NA		NA	NA
GO:0000053 argininosuccinate metabolic process	NA	NA		NA	NA		NA	NA		NA	NA		NA	NA		NA	NA		NA	NA		NA	NA
GO:0000054 ribosomal subunit export from nucleus	NA	NA		NA	NA		NA	NA		NA	NA		NA	NA		NA	NA		NA	NA		NA	NA
GO:0000055 ribosomal large subunit export from nucleus	NA	NA		NA	NA		NA	NA		NA	NA		NA	NA		NA	NA		NA	NA		NA	NA
GO:0000060 protein import into nucleus, translocation	NA	NA		NA	NA		NA	NA		NA	NA		NA	NA		NA	NA		NA	NA		NA	NA
GO:0000070 mitotic sister chromatid segregation	0.911736	0.998232		0.973883	0.999879		0.944317	0.991205		0.990699	0.999999		0.972077	0.999982		0.979441	0.999999		0.948767	0.999233		0.951554	0.999994
GO:0000075 cell cycle checkpoint	0.893168	0.998232		0.895976	0.995862		0.894915	0.986297		0.970297	0.999999		0.916178	0.989367		0.95718	0.999999		0.891075	0.980391		0.896828	0.999994
GO:0000076 DNA replication checkpoint	NA	NA		NA	NA		NA	NA		NA	NA		NA	NA		NA	NA		NA	NA		NA	NA
GO:0000077 DNA damage checkpoint	0.8725	0.998232		0.837976	0.980122		0.92644	0.991205		0.947216	0.999999		0.904165	0.989367		0.953023	0.999999		0.908126	0.984722		0.930678	0.999994
GO:0000079 regulation of cyclin-dependent protein serine/threonine kinase activity	0.439458	0.998232		0.328902	0.814976		0.293973	0.658457		0.295808	0.836193		0.125491	0.489254		0.289362	0.781486		0.202521	0.591529		0.198057	0.640825
GO:0000082 G1/S transition of mitotic cell cycle	0.413588	0.998232		0.396837	0.826965		0.173268	0.523709		0.401928	0.890695		0.143333	0.515395		0.316679	0.806158		0.234269	0.62868		0.25114	0.704618
GO:0000083 regulation of transcription involved in G1/S transition of mitotic cell cycle	NA	NA		NA	NA		NA	NA		NA	NA		NA	NA		NA	NA		NA	NA		NA	NA
GO:0000086 G2/M transition of mitotic cell cycle	0.800996	0.998232		0.774293	0.952825		0.822033	0.963582		0.900853	0.999999		0.80655	0.956895		0.913351	0.999999		0.760025	0.930676		0.77726	0.974459
GO:0000096 sulfur amino acid metabolic process	NA	NA		NA	NA		NA	NA		NA	NA		NA	NA		NA	NA		NA	NA		NA	NA
GO:0000097 sulfur amino acid biosynthetic process	NA	NA		NA	NA		NA	NA		NA	NA		NA	NA		NA	NA		NA	NA		NA	NA
GO:0000098 sulfur amino acid catabolic process	NA	NA		NA	NA		NA	NA		NA	NA		NA	NA		NA	NA		NA	NA		NA	NA
GO:0000101 sulfur amino acid transport	NA	NA		NA	NA		NA	NA		NA	NA		NA	NA		NA	NA		NA	NA		NA	NA
GO:0000103 sulfate assimilation	NA	NA		NA	NA		NA	NA		NA	NA		NA	NA		NA	NA		NA	NA		NA	NA
GO:0000122 negative regulation of transcription from RNA polymerase II promoter	0.889827	0.998232		0.772696	0.952825		0.667339	0.877168		0.811959	0.999999		0.797562	0.954734		0.962969	0.999999		0.871742	0.977455		0.903234	0.999994
GO:0000132 establishment of mitotic spindle orientation	NA	NA		NA	NA		NA	NA		NA	NA		NA	NA		NA	NA		NA	NA		NA	NA
GO:0000154 rRNA modification	NA	NA		NA	NA		NA	NA		NA	NA		NA	NA		NA	NA		NA	NA		NA	NA
GO:0000160 phosphorelay signal transduction system	NA	NA		NA	NA		NA	NA		NA	NA		NA	NA		NA	NA		NA	NA		NA	NA
GO:0000165 MAPK cascade	0.309604	0.998232		0.244879	0.791116		0.211953	0.584342		0.270311	0.812981		0.273157	0.686587		0.366918	0.828041		0.211293	0.600565		0.316397	0.775296
GO:0000184 nuclear-transcribed mRNA catabolic process, nonsense-mediated decay	0.927054	0.998232		0.88006	0.995862		0.885016	0.985861		0.849124	0.999999		0.802231	0.956895		0.839916	0.999999		0.783536	0.941684		0.891487	0.999994
GO:0000185 activation of MAPKKK activity	NA	NA		NA	NA		NA	NA		NA	NA		NA	NA		NA	NA		NA	NA		NA	NA
GO:0000186 activation of MAPKK activity	NA	NA		NA	NA		NA	NA		NA	NA		NA	NA		NA	NA		NA	NA		NA	NA
GO:0000187 activation of MAPK activity	NA	NA		NA	NA		NA	NA		NA	NA		NA	NA		NA	NA		NA	NA		NA	NA
GO:0000188 inactivation of MAPK activity	NA	NA		NA	NA		NA	NA		NA	NA		NA	NA		NA	NA		NA	NA		NA	NA
GO:0000209 protein polyubiquitination	0.994128	0.999775		0.99883	0.999879		0.997618	0.999986		0.999606	0.999999		0.999246	0.999982		0.999972	0.999999		0.999741	0.999989		0.999264	0.999994
GO:0000212 meiotic spindle organization	NA	NA		NA	NA		NA	NA		NA	NA		NA	NA		NA	NA		NA	NA		NA	NA
GO:0000226 microtubule cytoskeleton organization	0.812291	0.998232		0.735359	0.937682		0.560351	0.814423		0.788287	0.999999		0.685046	0.901705		0.568444	0.923957		0.50918	0.804983		0.577385	0.924516
GO:0000244 spliceosomal tri-snRNP complex assembly	NA	NA		NA	NA		NA	NA		NA	NA		NA	NA		NA	NA		NA	NA		NA	NA
GO:0000245 spliceosomal complex assembly	0.919114	0.998232		0.847876	0.982992		0.80764	0.960672		0.88235	0.999999		0.812739	0.95938		0.965871	0.999999		0.777055	0.939908		0.881412	0.999994
GO:0000255 allantoin metabolic process	NA	NA		NA	NA		NA	NA		NA	NA		NA	NA		NA	NA		NA	NA		NA	NA
GO:0000256 allantoin catabolic process	NA	NA		NA	NA		NA	NA		NA	NA		NA	NA		NA	NA		NA	NA		NA	NA
GO:0000266 mitochondrial fission	NA	NA		NA	NA		NA	NA		NA	NA		NA	NA		NA	NA		NA	NA		NA	NA
GO:0000270 peptidoglycan metabolic process	NA	NA		NA	NA		NA	NA		NA	NA		NA	NA		NA	NA		NA	NA		NA	NA
GO:0000271 polysaccharide biosynthetic process	NA	NA		NA	NA		NA	NA		NA	NA		NA	NA		NA	NA		NA	NA		NA	NA
GO:0000272 polysaccharide catabolic process	NA	NA		NA	NA		NA	NA		NA	NA		NA	NA		NA	NA		NA	NA		NA	NA
GO:0000278 mitotic cell cycle	0.97227	0.999775		0.966507	0.999585		0.858321	0.972083		0.991014	0.999999		0.952099	0.994748		0.970302	0.999999		0.841384	0.968882		0.966573	0.999994
GO:0000280 nuclear division	0.924062	0.998232		0.933729	0.999057		0.766383	0.937746		0.922741	0.999999		0.913434	0.989367		0.975457	0.999999		0.817473	0.960199		0.8903	0.999994
GO:0000281 mitotic cytokinesis	NA	NA		NA	NA		NA	NA		NA	NA		NA	NA		NA	NA		NA	NA		NA	NA
GO:0000288 nuclear-transcribed mRNA catabolic process, deadenylation-dependent decay	0.861096	0.998232		0.897404	0.995862		0.852059	0.972083		0.712956	0.999999		0.65828	0.887448		0.854457	0.999999		0.801933	0.9557		0.890264	0.999994
GO:0000289 nuclear-transcribed mRNA poly(A) tail shortening	NA	NA		NA	NA		NA	NA		NA	NA		NA	NA		NA	NA		NA	NA		NA	NA
GO:0000290 deadenylation-dependent decapping of nuclear-transcribed mRNA	NA	NA		NA	NA		NA	NA		NA	NA		NA	NA		NA	NA		NA	NA		NA	NA
GO:0000291 nuclear-transcribed mRNA catabolic process, exonucleolytic	NA	NA		NA	NA		NA	NA		NA	NA		NA	NA		NA	NA		NA	NA		NA	NA
GO:0000301 retrograde transport, vesicle recycling within Golgi	NA	NA		NA	NA		NA	NA		NA	NA		NA	NA		NA	NA		NA	NA		NA	NA
GO:0000302 response to reactive oxygen species	0.365015	0.998232		0.275051	0.807689		0.11283	0.433091		0.116461	0.700436		0.108779	0.470457		0.181099	0.674449		0.0824341	0.390878		0.115188	0.537832
GO:0000303 response to superoxide	NA	NA		NA	NA		NA	NA		NA	NA		NA	NA		NA	NA		NA	NA		NA	NA
GO:0000305 response to oxygen radical	NA	NA		NA	NA		NA	NA		NA	NA		NA	NA		NA	NA		NA	NA		NA	NA
GO:0000320 re-entry into mitotic cell cycle	NA	NA		NA	NA		NA	NA		NA	NA		NA	NA		NA	NA		NA	NA		NA	NA
GO:0000338 protein deneddylation	NA	NA		NA	NA		NA	NA		NA	NA		NA	NA		NA	NA		NA	NA		NA	NA
GO:0000349 generation of catalytic spliceosome for first transesterification step	NA	NA		NA	NA		NA	NA		NA	NA		NA	NA		NA	NA		NA	NA		NA	NA
GO:0000375 RNA splicing, via transesterification reactions	0.990033	0.999775		0.982091	0.999879		0.933031	0.991205		0.953531	0.999999		0.91377	0.989367		0.989844	0.999999		0.92502	0.989324		0.987887	0.999994
GO:0000377 RNA splicing, via transesterification reactions with bulged adenosine as nucleophile	0.990033	0.999775		0.982091	0.999879		0.933031	0.991205		0.953531	0.999999		0.91377	0.989367		0.989844	0.999999		0.92502	0.989324		0.987887	0.999994
GO:0000380 alternative mRNA splicing, via spliceosome	0.739017	0.998232		0.694087	0.918752		0.553671	0.808388		0.480351	0.914055		0.401045	0.751055		0.873434	0.999999		0.727652	0.920454		0.730762	0.963445
GO:0000381 regulation of alternative mRNA splicing, via spliceosome	0.719553	0.998232		0.672906	0.91382		0.520616	0.789028		0.404913	0.893092		0.360507	0.727826		0.816009	0.999999		0.655138	0.876583		0.658233	0.944575
GO:0000387 spliceosomal snRNP assembly	0.870821	0.998232		0.803473	0.967984		0.679495	0.886756		0.78904	0.999999		0.797	0.95467		0.873243	0.999999		0.596363	0.841002		0.806649	0.984331
GO:0000389 mRNA 3'-splice site recognition	NA	NA		NA	NA		NA	NA		NA	NA		NA	NA		NA	NA		NA	NA		NA	NA
GO:0000390 spliceosomal complex disassembly	NA	NA		NA	NA		NA	NA		NA	NA		NA	NA		NA	NA		NA	NA		NA	NA
GO:0000393 spliceosomal conformational changes to generate catalytic conformation	NA	NA		NA	NA		NA	NA		NA	NA		NA	NA		NA	NA		NA	NA		NA	NA
GO:0000394 RNA splicing, via endonucleolytic cleavage and ligation	NA	NA		NA	NA		NA	NA		NA	NA		NA	NA		NA	NA		NA	NA		NA	NA
GO:0000395 mRNA 5'-splice site recognition	NA	NA		NA	NA		NA	NA		NA	NA		NA	NA		NA	NA		NA	NA		NA	NA
GO:0000398 mRNA splicing, via spliceosome	0.990033	0.999775		0.982091	0.999879		0.933031	0.991205		0.953531	0.999999		0.91377	0.989367		0.989844	0.999999		0.92502	0.989324		0.987887	0.999994
GO:0000413 protein peptidyl-prolyl isomerization	0.820622	0.998232		0.716597	0.932274		0.7396	0.919966		0.563606	0.949631		0.357491	0.727826		0.797044	0.999999		0.557961	0.825657		0.727309	0.963445
GO:0000422 mitophagy	0.935862	0.998232		0.95972	0.999057		0.917162	0.991205		0.947722	0.999999		0.906909	0.989367		0.969764	0.999999		0.938364	0.994979		0.963986	0.999994
GO:0000423 macromitophagy	0.926766	0.998232		0.914324	0.995862		0.890531	0.986152		0.85886	0.999999		0.897789	0.989367		0.808408	0.999999		0.728983	0.920454		0.899328	0.999994
GO:0000447 endonucleolytic cleavage in ITS1 to separate SSU-rRNA from 5.8S rRNA and LSU-rRNA from tricistronic rRNA transcript (SSU-rRNA, 5.8S rRNA, LSU-rRNA)	NA	NA		NA	NA		NA	NA		NA	NA		NA	NA		NA	NA		NA	NA		NA	NA
GO:0000448 cleavage in ITS2 between 5.8S rRNA and LSU-rRNA of tricistronic rRNA transcript (SSU-rRNA, 5.8S rRNA, LSU-rRNA)	NA	NA		NA	NA		NA	NA		NA	NA		NA	NA		NA	NA		NA	NA		NA	NA
GO:0000459 exonucleolytic trimming involved in rRNA processing	NA	NA		NA	NA		NA	NA		NA	NA		NA	NA		NA	NA		NA	NA		NA	NA
GO:0000460 maturation of 5.8S rRNA	NA	NA		NA	NA		NA	NA		NA	NA		NA	NA		NA	NA		NA	NA		NA	NA
GO:0000461 endonucleolytic cleavage to generate mature 3'-end of SSU-rRNA from (SSU-rRNA, 5.8S rRNA, LSU-rRNA)	NA	NA		NA	NA		NA	NA		NA	NA		NA	NA		NA	NA		NA	NA		NA	NA
GO:0000462 maturation of SSU-rRNA from tricistronic rRNA transcript (SSU-rRNA, 5.8S rRNA, LSU-rRNA)	NA	NA		NA	NA		NA	NA		NA	NA		NA	NA		NA	NA		NA	NA		NA	NA
GO:0000463 maturation of LSU-rRNA from tricistronic rRNA transcript (SSU-rRNA, 5.8S rRNA, LSU-rRNA)	NA	NA		NA	NA		NA	NA		NA	NA		NA	NA		NA	NA		NA	NA		NA	NA
GO:0000466 maturation of 5.8S rRNA from tricistronic rRNA transcript (SSU-rRNA, 5.8S rRNA, LSU-rRNA)	NA	NA		NA	NA		NA	NA		NA	NA		NA	NA		NA	NA		NA	NA		NA	NA
GO:0000467 exonucleolytic trimming to generate mature 3'-end of 5.8S rRNA from tricistronic rRNA transcript (SSU-rRNA, 5.8S rRNA, LSU-rRNA)	NA	NA		NA	NA		NA	NA		NA	NA		NA	NA		NA	NA		NA	NA		NA	NA
GO:0000469 cleavage involved in rRNA processing	NA	NA		NA	NA		NA	NA		NA	NA		NA	NA		NA	NA		NA	NA		NA	NA
GO:0000470 maturation of LSU-rRNA	NA	NA		NA	NA		NA	NA		NA	NA		NA	NA		NA	NA		NA	NA		NA	NA
GO:0000472 endonucleolytic cleavage to generate mature 5'-end of SSU-rRNA from (SSU-rRNA, 5.8S rRNA, LSU-rRNA)	NA	NA		NA	NA		NA	NA		NA	NA		NA	NA		NA	NA		NA	NA		NA	NA
GO:0000478 endonucleolytic cleavage involved in rRNA processing	NA	NA		NA	NA		NA	NA		NA	NA		NA	NA		NA	NA		NA	NA		NA	NA
GO:0000479 endonucleolytic cleavage of tricistronic rRNA transcript (SSU-rRNA, 5.8S rRNA, LSU-rRNA)	NA	NA		NA	NA		NA	NA		NA	NA		NA	NA		NA	NA		NA	NA		NA	NA
GO:0000480 endonucleolytic cleavage in 5'-ETS of tricistronic rRNA transcript (SSU-rRNA, 5.8S rRNA, LSU-rRNA)	NA	NA		NA	NA		NA	NA		NA	NA		NA	NA		NA	NA		NA	NA		NA	NA
GO:0000578 embryonic axis specification	NA	NA		NA	NA		NA	NA		NA	NA		NA	NA		NA	NA		NA	NA		NA	NA
GO:0000707 meiotic DNA recombinase assembly	NA	NA		NA	NA		NA	NA		NA	NA		NA	NA		NA	NA		NA	NA		NA	NA
GO:0000710 meiotic mismatch repair	NA	NA		NA	NA		NA	NA		NA	NA		NA	NA		NA	NA		NA	NA		NA	NA
GO:0000712 resolution of meiotic recombination intermediates	NA	NA		NA	NA		NA	NA		NA	NA		NA	NA		NA	NA		NA	NA		NA	NA
GO:0000715 nucleotide-excision repair, DNA damage recognition	NA	NA		NA	NA		NA	NA		NA	NA		NA	NA		NA	NA		NA	NA		NA	NA
GO:0000717 nucleotide-excision repair, DNA duplex unwinding	NA	NA		NA	NA		NA	NA		NA	NA		NA	NA		NA	NA		NA	NA		NA	NA
GO:0000720 pyrimidine dimer repair by nucleotide-excision repair	NA	NA		NA	NA		NA	NA		NA	NA		NA	NA		NA	NA		NA	NA		NA	NA
GO:0000722 telomere maintenance via recombination	NA	NA		NA	NA		NA	NA		NA	NA		NA	NA		NA	NA		NA	NA		NA	NA
GO:0000723 telomere maintenance	NA	NA		NA	NA		NA	NA		NA	NA		NA	NA		NA	NA		NA	NA		NA	NA
GO:0000724 double-strand break repair via homologous recombination	0.931766	0.998232		0.949066	0.999057		0.946236	0.991205		0.917189	0.999999		0.954051	0.994748		0.937258	0.999999		0.952753	0.999233		0.944622	0.999994
GO:0000725 recombinational repair	0.931766	0.998232		0.949066	0.999057		0.946236	0.991205		0.917189	0.999999		0.954051	0.994748		0.937258	0.999999		0.952753	0.999233		0.944622	0.999994
GO:0000726 non-recombinational repair	NA	NA		NA	NA		NA	NA		NA	NA		NA	NA		NA	NA		NA	NA		NA	NA
GO:0000727 double-strand break repair via break-induced replication	NA	NA		NA	NA		NA	NA		NA	NA		NA	NA		NA	NA		NA	NA		NA	NA
GO:0000729 DNA double-strand break processing	NA	NA		NA	NA		NA	NA		NA	NA		NA	NA		NA	NA		NA	NA		NA	NA
GO:0000730 DNA recombinase assembly	NA	NA		NA	NA		NA	NA		NA	NA		NA	NA		NA	NA		NA	NA		NA	NA
GO:0000731 DNA synthesis involved in DNA repair	NA	NA		NA	NA		NA	NA		NA	NA		NA	NA		NA	NA		NA	NA		NA	NA
GO:0000733 DNA strand renaturation	NA	NA		NA	NA		NA	NA		NA	NA		NA	NA		NA	NA		NA	NA		NA	NA
GO:0000737 DNA catabolic process, endonucleolytic	NA	NA		NA	NA		NA	NA		NA	NA		NA	NA		NA	NA		NA	NA		NA	NA
GO:0000738 DNA catabolic process, exonucleolytic	NA	NA		NA	NA		NA	NA		NA	NA		NA	NA		NA	NA		NA	NA		NA	NA
GO:0000768 syncytium formation by plasma membrane fusion	NA	NA		NA	NA		NA	NA		NA	NA		NA	NA		NA	NA		NA	NA		NA	NA
GO:0000819 sister chromatid segregation	0.890087	0.998232		0.966568	0.999585		0.926523	0.991205		0.980038	0.999999		0.960089	0.997281		0.972196	0.999999		0.933762	0.993578		0.934584	0.999994
GO:0000820 regulation of glutamine family amino acid metabolic process	NA	NA		NA	NA		NA	NA		NA	NA		NA	NA		NA	NA		NA	NA		NA	NA
GO:0000902 cell morphogenesis	0.803966	0.998232		0.526404	0.848085		0.364535	0.696749		0.808607	0.999999		0.5619	0.846457		0.832145	0.999999		0.688144	0.901988		0.650945	0.940589
GO:0000904 cell morphogenesis involved in differentiation	0.47448	0.998232		0.131335	0.756288		0.0677588	0.361934		0.252227	0.790332		0.138644	0.513945		0.322881	0.811043		0.122522	0.472226		0.145345	0.560191
GO:0000910 cytokinesis	0.644261	0.998232		0.591868	0.877517		0.584145	0.827502		0.76317	0.999999		0.502472	0.814397		0.602107	0.941796		0.695398	0.907062		0.610599	0.933301
GO:0000917 barrier septum assembly	NA	NA		NA	NA		NA	NA		NA	NA		NA	NA		NA	NA		NA	NA		NA	NA
GO:0000920 cell separation after cytokinesis	NA	NA		NA	NA		NA	NA		NA	NA		NA	NA		NA	NA		NA	NA		NA	NA
GO:0000956 nuclear-transcribed mRNA catabolic process	0.967179	0.999775		0.972764	0.999879		0.940379	0.991205		0.905279	0.999999		0.894545	0.988264		0.939743	0.999999		0.862409	0.972048		0.956127	0.999994
GO:0000959 mitochondrial RNA metabolic process	NA	NA		NA	NA		NA	NA		NA	NA		NA	NA		NA	NA		NA	NA		NA	NA
GO:0000963 mitochondrial RNA processing	NA	NA		NA	NA		NA	NA		NA	NA		NA	NA		NA	NA		NA	NA		NA	NA
GO:0000964 mitochondrial RNA 5'-end processing	NA	NA		NA	NA		NA	NA		NA	NA		NA	NA		NA	NA		NA	NA		NA	NA
GO:0000966 RNA 5'-end processing	NA	NA		NA	NA		NA	NA		NA	NA		NA	NA		NA	NA		NA	NA		NA	NA
GO:0000967 rRNA 5'-end processing	NA	NA		NA	NA		NA	NA		NA	NA		NA	NA		NA	NA		NA	NA		NA	NA
GO:0001101 response to acid chemical	0.518528	0.998232		0.276508	0.807689		0.21542	0.590282		0.301933	0.842193		0.13674	0.512807		0.255469	0.76562		0.094436	0.422602		0.19074	0.631428
GO:0001112 DNA-templated transcriptional open complex formation	NA	NA		NA	NA		NA	NA		NA	NA		NA	NA		NA	NA		NA	NA		NA	NA
GO:0001113 transcriptional open complex formation at RNA polymerase II promoter	NA	NA		NA	NA		NA	NA		NA	NA		NA	NA		NA	NA		NA	NA		NA	NA
GO:0001120 protein-DNA complex remodeling	NA	NA		NA	NA		NA	NA		NA	NA		NA	NA		NA	NA		NA	NA		NA	NA
GO:0001180 transcription initiation from RNA polymerase I promoter for nuclear large rRNA transcript	NA	NA		NA	NA		NA	NA		NA	NA		NA	NA		NA	NA		NA	NA		NA	NA
GO:0001188 RNA polymerase I transcriptional preinitiation complex assembly	NA	NA		NA	NA		NA	NA		NA	NA		NA	NA		NA	NA		NA	NA		NA	NA
GO:0001189 RNA polymerase I transcriptional preinitiation complex assembly at the promoter for the nuclear large rRNA transcript	NA	NA		NA	NA		NA	NA		NA	NA		NA	NA		NA	NA		NA	NA		NA	NA
GO:0001300 chronological cell aging	NA	NA		NA	NA		NA	NA		NA	NA		NA	NA		NA	NA		NA	NA		NA	NA
GO:0001302 replicative cell aging	NA	NA		NA	NA		NA	NA		NA	NA		NA	NA		NA	NA		NA	NA		NA	NA
GO:0001306 age-dependent response to oxidative stress	NA	NA		NA	NA		NA	NA		NA	NA		NA	NA		NA	NA		NA	NA		NA	NA
GO:0001315 age-dependent response to reactive oxygen species	NA	NA		NA	NA		NA	NA		NA	NA		NA	NA		NA	NA		NA	NA		NA	NA
GO:0001501 skeletal system development	0.322708	0.998232		0.184379	0.764165		0.125475	0.457893		0.235894	0.789003		0.109809	0.473285		0.0491446	0.442281		0.0554297	0.321538		0.0539567	0.419058
GO:0001502 cartilage condensation	NA	NA		NA	NA		NA	NA		NA	NA		NA	NA		NA	NA		NA	NA		NA	NA
GO:0001503 ossification	0.61884	0.998232		0.296822	0.811084		0.100637	0.412856		0.115927	0.700436		0.0785964	0.40407		0.107545	0.552471		0.0159389	0.203519		0.118406	0.538624
GO:0001504 neurotransmitter uptake	NA	NA		NA	NA		NA	NA		NA	NA		NA	NA		NA	NA		NA	NA		NA	NA
GO:0001505 regulation of neurotransmitter levels	0.0936547	0.998232		0.0882816	0.704792		0.139676	0.479909		0.09542	0.671701		0.120344	0.48877		0.0747258	0.486986		0.058903	0.330033		0.078596	0.48688
GO:0001508 action potential	NA	NA		NA	NA		NA	NA		NA	NA		NA	NA		NA	NA		NA	NA		NA	NA
GO:0001510 RNA methylation	0.896144	0.998232		0.913218	0.995862		0.937647	0.991205		0.962618	0.999999		0.938748	0.99432		0.974689	0.999999		0.964424	0.999989		0.958758	0.999994
GO:0001514 selenocysteine incorporation	NA	NA		NA	NA		NA	NA		NA	NA		NA	NA		NA	NA		NA	NA		NA	NA
GO:0001516 prostaglandin biosynthetic process	NA	NA		NA	NA		NA	NA		NA	NA		NA	NA		NA	NA		NA	NA		NA	NA
GO:0001522 pseudouridine synthesis	NA	NA		NA	NA		NA	NA		NA	NA		NA	NA		NA	NA		NA	NA		NA	NA
GO:0001523 retinoid metabolic process	NA	NA		NA	NA		NA	NA		NA	NA		NA	NA		NA	NA		NA	NA		NA	NA
GO:0001525 angiogenesis	0.119371	0.998232		0.226469	0.779737		0.0559831	0.333341		0.0642916	0.58017		0.0398606	0.304588		0.028712	0.374252		0.0337365	0.280372		0.0813287	0.491487
GO:0001539 cilium or flagellum-dependent cell motility	NA	NA		NA	NA		NA	NA		NA	NA		NA	NA		NA	NA		NA	NA		NA	NA
GO:0001541 ovarian follicle development	NA	NA		NA	NA		NA	NA		NA	NA		NA	NA		NA	NA		NA	NA		NA	NA
GO:0001542 ovulation from ovarian follicle	NA	NA		NA	NA		NA	NA		NA	NA		NA	NA		NA	NA		NA	NA		NA	NA
GO:0001547 antral ovarian follicle growth	NA	NA		NA	NA		NA	NA		NA	NA		NA	NA		NA	NA		NA	NA		NA	NA
GO:0001553 luteinization	NA	NA		NA	NA		NA	NA		NA	NA		NA	NA		NA	NA		NA	NA		NA	NA
GO:0001555 oocyte growth	NA	NA		NA	NA		NA	NA		NA	NA		NA	NA		NA	NA		NA	NA		NA	NA
GO:0001556 oocyte maturation	NA	NA		NA	NA		NA	NA		NA	NA		NA	NA		NA	NA		NA	NA		NA	NA
GO:0001558 regulation of cell growth	0.371006	0.998232		0.298264	0.811084		0.143805	0.482864		0.163565	0.733367		0.103637	0.457709		0.211848	0.71134		0.236527	0.628841		0.18388	0.621879
GO:0001561 fatty acid alpha-oxidation	NA	NA		NA	NA		NA	NA		NA	NA		NA	NA		NA	NA		NA	NA		NA	NA
GO:0001562 response to protozoan	NA	NA		NA	NA		NA	NA		NA	NA		NA	NA		NA	NA		NA	NA		NA	NA
GO:0001568 blood vessel development	0.071006	0.998232		0.0909182	0.704792		0.0209709	0.223649		0.021769	0.368112		0.0203468	0.226841		0.0166991	0.281341		0.0130285	0.182307		0.0168763	0.235991
GO:0001569 patterning of blood vessels	NA	NA		NA	NA		NA	NA		NA	NA		NA	NA		NA	NA		NA	NA		NA	NA
GO:0001570 vasculogenesis	NA	NA		NA	NA		NA	NA		NA	NA		NA	NA		NA	NA		NA	NA		NA	NA
GO:0001573 ganglioside metabolic process	NA	NA		NA	NA		NA	NA		NA	NA		NA	NA		NA	NA		NA	NA		NA	NA
GO:0001574 ganglioside biosynthetic process	NA	NA		NA	NA		NA	NA		NA	NA		NA	NA		NA	NA		NA	NA		NA	NA
GO:0001578 microtubule bundle formation	NA	NA		NA	NA		NA	NA		NA	NA		NA	NA		NA	NA		NA	NA		NA	NA
GO:0001580 detection of chemical stimulus involved in sensory perception of bitter taste	NA	NA		NA	NA		NA	NA		NA	NA		NA	NA		NA	NA		NA	NA		NA	NA
GO:0001649 osteoblast differentiation	0.724122	0.998232		0.314377	0.813228		0.0953483	0.404461		0.104654	0.689211		0.0748626	0.397826		0.359031	0.825286		0.051483	0.308734		0.177596	0.610527
GO:0001654 eye development	0.623723	0.998232		0.447041	0.835029		0.40175	0.721694		0.648775	0.988915		0.625749	0.870076		0.518496	0.896674		0.764172	0.932002		0.581904	0.925741
GO:0001655 urogenital system development	0.712836	0.998232		0.187817	0.764165		0.342953	0.689949		0.518573	0.933232		0.463897	0.78462		0.68239	0.978569		0.520768	0.807836		0.46575	0.859998
GO:0001656 metanephros development	NA	NA		NA	NA		NA	NA		NA	NA		NA	NA		NA	NA		NA	NA		NA	NA
GO:0001657 ureteric bud development	NA	NA		NA	NA		NA	NA		NA	NA		NA	NA		NA	NA		NA	NA		NA	NA
GO:0001658 branching involved in ureteric bud morphogenesis	NA	NA		NA	NA		NA	NA		NA	NA		NA	NA		NA	NA		NA	NA		NA	NA
GO:0001659 temperature homeostasis	NA	NA		NA	NA		NA	NA		NA	NA		NA	NA		NA	NA		NA	NA		NA	NA
GO:0001660 fever generation	NA	NA		NA	NA		NA	NA		NA	NA		NA	NA		NA	NA		NA	NA		NA	NA
GO:0001661 conditioned taste aversion	NA	NA		NA	NA		NA	NA		NA	NA		NA	NA		NA	NA		NA	NA		NA	NA
GO:0001662 behavioral fear response	NA	NA		NA	NA		NA	NA		NA	NA		NA	NA		NA	NA		NA	NA		NA	NA
GO:0001666 response to hypoxia	0.0687274	0.998232		0.0652031	0.693217		0.0767874	0.371742		0.0200637	0.355278		0.0303568	0.26626		0.0130602	0.252722		0.0463043	0.298924		0.0189579	0.248839
GO:0001667 ameboidal-type cell migration	0.148013	0.998232		0.0620133	0.69285		0.0595175	0.343737		0.151624	0.727872		0.120565	0.48877		0.0765404	0.488661		0.105436	0.447743		0.0806645	0.489991
GO:0001675 acrosome assembly	NA	NA		NA	NA		NA	NA		NA	NA		NA	NA		NA	NA		NA	NA		NA	NA
GO:0001676 long-chain fatty acid metabolic process	NA	NA		NA	NA		NA	NA		NA	NA		NA	NA		NA	NA		NA	NA		NA	NA
GO:0001678 cellular glucose homeostasis	0.513909	0.998232		0.413943	0.826965		0.395737	0.71768		0.470353	0.914055		0.229158	0.638625		0.100585	0.541437		0.127393	0.485438		0.181329	0.615469
GO:0001692 histamine metabolic process	NA	NA		NA	NA		NA	NA		NA	NA		NA	NA		NA	NA		NA	NA		NA	NA
GO:0001694 histamine biosynthetic process	NA	NA		NA	NA		NA	NA		NA	NA		NA	NA		NA	NA		NA	NA		NA	NA
GO:0001696 gastric acid secretion	NA	NA		NA	NA		NA	NA		NA	NA		NA	NA		NA	NA		NA	NA		NA	NA
GO:0001701 in utero embryonic development	0.929141	0.998232		0.764007	0.952139		0.857208	0.972083		0.895521	0.999999		0.88379	0.984553		0.863413	0.999999		0.911341	0.987067		0.90913	0.999994
GO:0001702 gastrulation with mouth forming second	NA	NA		NA	NA		NA	NA		NA	NA		NA	NA		NA	NA		NA	NA		NA	NA
GO:0001704 formation of primary germ layer	NA	NA		NA	NA		NA	NA		NA	NA		NA	NA		NA	NA		NA	NA		NA	NA
GO:0001705 ectoderm formation	NA	NA		NA	NA		NA	NA		NA	NA		NA	NA		NA	NA		NA	NA		NA	NA
GO:0001706 endoderm formation	NA	NA		NA	NA		NA	NA		NA	NA		NA	NA		NA	NA		NA	NA		NA	NA
GO:0001707 mesoderm formation	NA	NA		NA	NA		NA	NA		NA	NA		NA	NA		NA	NA		NA	NA		NA	NA
GO:0001708 cell fate specification	NA	NA		NA	NA		NA	NA		NA	NA		NA	NA		NA	NA		NA	NA		NA	NA
GO:0001709 cell fate determination	NA	NA		NA	NA		NA	NA		NA	NA		NA	NA		NA	NA		NA	NA		NA	NA
GO:0001710 mesodermal cell fate commitment	NA	NA		NA	NA		NA	NA		NA	NA		NA	NA		NA	NA		NA	NA		NA	NA
GO:0001711 endodermal cell fate commitment	NA	NA		NA	NA		NA	NA		NA	NA		NA	NA		NA	NA		NA	NA		NA	NA
GO:0001712 ectodermal cell fate commitment	NA	NA		NA	NA		NA	NA		NA	NA		NA	NA		NA	NA		NA	NA		NA	NA
GO:0001714 endodermal cell fate specification	NA	NA		NA	NA		NA	NA		NA	NA		NA	NA		NA	NA		NA	NA		NA	NA
GO:0001731 formation of translation preinitiation complex	0.623847	0.998232		0.403846	0.826965		0.185464	0.540551		0.329161	0.852302		0.18803	0.585296		0.644853	0.962153		0.201901	0.591275		0.295671	0.750981
GO:0001732 formation of cytoplasmic translation initiation complex	NA	NA		NA	NA		NA	NA		NA	NA		NA	NA		NA	NA		NA	NA		NA	NA
GO:0001736 establishment of planar polarity	NA	NA		NA	NA		NA	NA		NA	NA		NA	NA		NA	NA		NA	NA		NA	NA
GO:0001738 morphogenesis of a polarized epithelium	NA	NA		NA	NA		NA	NA		NA	NA		NA	NA		NA	NA		NA	NA		NA	NA
GO:0001754 eye photoreceptor cell differentiation	NA	NA		NA	NA		NA	NA		NA	NA		NA	NA		NA	NA		NA	NA		NA	NA
GO:0001755 neural crest cell migration	NA	NA		NA	NA		NA	NA		NA	NA		NA	NA		NA	NA		NA	NA		NA	NA
GO:0001756 somitogenesis	NA	NA		NA	NA		NA	NA		NA	NA		NA	NA		NA	NA		NA	NA		NA	NA
GO:0001759 organ induction	NA	NA		NA	NA		NA	NA		NA	NA		NA	NA		NA	NA		NA	NA		NA	NA
GO:0001763 morphogenesis of a branching structure	0.606617	0.998232		0.588353	0.877374		0.57886	0.826566		0.515747	0.930825		0.730516	0.91751		0.577658	0.924351		0.595588	0.840541		0.609518	0.933168
GO:0001764 neuron migration	0.65314	0.998232		0.509618	0.845657		0.640808	0.865081		0.509848	0.927312		0.537752	0.833684		0.550617	0.907408		0.851425	0.97133		0.637298	0.935603
GO:0001765 membrane raft assembly	NA	NA		NA	NA		NA	NA		NA	NA		NA	NA		NA	NA		NA	NA		NA	NA
GO:0001767 establishment of lymphocyte polarity	NA	NA		NA	NA		NA	NA		NA	NA		NA	NA		NA	NA		NA	NA		NA	NA
GO:0001768 establishment of T cell polarity	NA	NA		NA	NA		NA	NA		NA	NA		NA	NA		NA	NA		NA	NA		NA	NA
GO:0001773 myeloid dendritic cell activation	NA	NA		NA	NA		NA	NA		NA	NA		NA	NA		NA	NA		NA	NA		NA	NA
GO:0001774 microglial cell activation	NA	NA		NA	NA		NA	NA		NA	NA		NA	NA		NA	NA		NA	NA		NA	NA
GO:0001775 cell activation	0.0556731	0.998232		0.00895207	0.454136		0.0014227	0.0635198		0.0597226	0.576367		0.000990528	0.0651657		0.00715305	0.199936		0.000539165	0.0361433		0.00926123	0.186918
GO:0001776 leukocyte homeostasis	0.388195	0.998232		0.252606	0.806814		0.227343	0.603569		0.37052	0.871261		0.248898	0.659747		0.103742	0.54392		0.148796	0.518165		0.231525	0.676588
GO:0001777 T cell homeostatic proliferation	NA	NA		NA	NA		NA	NA		NA	NA		NA	NA		NA	NA		NA	NA		NA	NA
GO:0001778 plasma membrane repair	NA	NA		NA	NA		NA	NA		NA	NA		NA	NA		NA	NA		NA	NA		NA	NA
GO:0001779 natural killer cell differentiation	NA	NA		NA	NA		NA	NA		NA	NA		NA	NA		NA	NA		NA	NA		NA	NA
GO:0001780 neutrophil homeostasis	NA	NA		NA	NA		NA	NA		NA	NA		NA	NA		NA	NA		NA	NA		NA	NA
GO:0001781 neutrophil apoptotic process	NA	NA		NA	NA		NA	NA		NA	NA		NA	NA		NA	NA		NA	NA		NA	NA
GO:0001782 B cell homeostasis	NA	NA		NA	NA		NA	NA		NA	NA		NA	NA		NA	NA		NA	NA		NA	NA
GO:0001783 B cell apoptotic process	NA	NA		NA	NA		NA	NA		NA	NA		NA	NA		NA	NA		NA	NA		NA	NA
GO:0001787 natural killer cell proliferation	NA	NA		NA	NA		NA	NA		NA	NA		NA	NA		NA	NA		NA	NA		NA	NA
GO:0001794 type IIa hypersensitivity	NA	NA		NA	NA		NA	NA		NA	NA		NA	NA		NA	NA		NA	NA		NA	NA
GO:0001796 regulation of type IIa hypersensitivity	NA	NA		NA	NA		NA	NA		NA	NA		NA	NA		NA	NA		NA	NA		NA	NA
GO:0001798 positive regulation of type IIa hypersensitivity	NA	NA		NA	NA		NA	NA		NA	NA		NA	NA		NA	NA		NA	NA		NA	NA
GO:0001802 type III hypersensitivity	NA	NA		NA	NA		NA	NA		NA	NA		NA	NA		NA	NA		NA	NA		NA	NA
GO:0001803 regulation of type III hypersensitivity	NA	NA		NA	NA		NA	NA		NA	NA		NA	NA		NA	NA		NA	NA		NA	NA
GO:0001805 positive regulation of type III hypersensitivity	NA	NA		NA	NA		NA	NA		NA	NA		NA	NA		NA	NA		NA	NA		NA	NA
GO:0001806 type IV hypersensitivity	NA	NA		NA	NA		NA	NA		NA	NA		NA	NA		NA	NA		NA	NA		NA	NA
GO:0001807 regulation of type IV hypersensitivity	NA	NA		NA	NA		NA	NA		NA	NA		NA	NA		NA	NA		NA	NA		NA	NA
GO:0001809 positive regulation of type IV hypersensitivity	NA	NA		NA	NA		NA	NA		NA	NA		NA	NA		NA	NA		NA	NA		NA	NA
GO:0001810 regulation of type I hypersensitivity	NA	NA		NA	NA		NA	NA		NA	NA		NA	NA		NA	NA		NA	NA		NA	NA
GO:0001812 positive regulation of type I hypersensitivity	NA	NA		NA	NA		NA	NA		NA	NA		NA	NA		NA	NA		NA	NA		NA	NA
GO:0001816 cytokine production	0.291942	0.998232		0.264147	0.807689		0.312739	0.665735		0.589128	0.958226		0.432278	0.758592		0.16479	0.648666		0.391475	0.747414		0.415535	0.837845
GO:0001817 regulation of cytokine production	0.251598	0.998232		0.224367	0.779737		0.23266	0.609921		0.428173	0.897976		0.308	0.702827		0.110422	0.555816		0.343108	0.719569		0.382539	0.829129
GO:0001818 negative regulation of cytokine production	0.580021	0.998232		0.31398	0.813228		0.503049	0.775862		0.670023	0.994571		0.605141	0.865592		0.326556	0.811043		0.457184	0.785981		0.42479	0.838995
GO:0001819 positive regulation of cytokine production	0.248072	0.998232		0.188355	0.764165		0.146789	0.485932		0.34287	0.862836		0.314002	0.702827		0.171179	0.659597		0.329115	0.711402		0.397049	0.836084
GO:0001820 serotonin secretion	NA	NA		NA	NA		NA	NA		NA	NA		NA	NA		NA	NA		NA	NA		NA	NA
GO:0001821 histamine secretion	NA	NA		NA	NA		NA	NA		NA	NA		NA	NA		NA	NA		NA	NA		NA	NA
GO:0001822 kidney development	0.877552	0.998232		0.283407	0.807689		0.453262	0.749724		0.606732	0.969167		0.45475	0.780453		0.747778	0.999999		0.65307	0.876206		0.513114	0.881167
GO:0001823 mesonephros development	NA	NA		NA	NA		NA	NA		NA	NA		NA	NA		NA	NA		NA	NA		NA	NA
GO:0001824 blastocyst development	0.672728	0.998232		0.558757	0.861632		0.495896	0.775712		0.604757	0.969167		0.617608	0.867053		0.613145	0.948659		0.41589	0.768665		0.438463	0.843804
GO:0001825 blastocyst formation	NA	NA		NA	NA		NA	NA		NA	NA		NA	NA		NA	NA		NA	NA		NA	NA
GO:0001826 inner cell mass cell differentiation	NA	NA		NA	NA		NA	NA		NA	NA		NA	NA		NA	NA		NA	NA		NA	NA
GO:0001829 trophectodermal cell differentiation	NA	NA		NA	NA		NA	NA		NA	NA		NA	NA		NA	NA		NA	NA		NA	NA
GO:0001832 blastocyst growth	NA	NA		NA	NA		NA	NA		NA	NA		NA	NA		NA	NA		NA	NA		NA	NA
GO:0001833 inner cell mass cell proliferation	NA	NA		NA	NA		NA	NA		NA	NA		NA	NA		NA	NA		NA	NA		NA	NA
GO:0001834 trophectodermal cell proliferation	NA	NA		NA	NA		NA	NA		NA	NA		NA	NA		NA	NA		NA	NA		NA	NA
GO:0001835 blastocyst hatching	NA	NA		NA	NA		NA	NA		NA	NA		NA	NA		NA	NA		NA	NA		NA	NA
GO:0001836 release of cytochrome c from mitochondria	0.180617	0.998232		0.41449	0.826965		0.357454	0.696369		0.318964	0.849377		0.296338	0.702827		0.271885	0.770416		0.520061	0.807836		0.414831	0.837845
GO:0001837 epithelial to mesenchymal transition	NA	NA		NA	NA		NA	NA		NA	NA		NA	NA		NA	NA		NA	NA		NA	NA
GO:0001838 embryonic epithelial tube formation	0.722091	0.998232		0.49038	0.845175		0.354734	0.696369		0.546711	0.939546		0.463393	0.78462		0.706478	0.989546		0.466335	0.785981		0.572882	0.921052
GO:0001840 neural plate development	NA	NA		NA	NA		NA	NA		NA	NA		NA	NA		NA	NA		NA	NA		NA	NA
GO:0001841 neural tube formation	0.667525	0.998232		0.574874	0.872546		0.338267	0.684388		0.477421	0.914055		0.514635	0.82138		0.733395	0.99855		0.419298	0.772183		0.560247	0.912721
GO:0001842 neural fold formation	NA	NA		NA	NA		NA	NA		NA	NA		NA	NA		NA	NA		NA	NA		NA	NA
GO:0001843 neural tube closure	0.642955	0.998232		0.544802	0.853583		0.308159	0.664802		0.401215	0.890167		0.406929	0.751055		0.724193	0.997294		0.435185	0.773542		0.549615	0.907325
GO:0001844 protein insertion into mitochondrial membrane involved in apoptotic signaling pathway	NA	NA		NA	NA		NA	NA		NA	NA		NA	NA		NA	NA		NA	NA		NA	NA
GO:0001845 phagolysosome assembly	NA	NA		NA	NA		NA	NA		NA	NA		NA	NA		NA	NA		NA	NA		NA	NA
GO:0001865 NK T cell differentiation	NA	NA		NA	NA		NA	NA		NA	NA		NA	NA		NA	NA		NA	NA		NA	NA
GO:0001866 NK T cell proliferation	NA	NA		NA	NA		NA	NA		NA	NA		NA	NA		NA	NA		NA	NA		NA	NA
GO:0001867 complement activation, lectin pathway	NA	NA		NA	NA		NA	NA		NA	NA		NA	NA		NA	NA		NA	NA		NA	NA
GO:0001868 regulation of complement activation, lectin pathway	NA	NA		NA	NA		NA	NA		NA	NA		NA	NA		NA	NA		NA	NA		NA	NA
GO:0001869 negative regulation of complement activation, lectin pathway	NA	NA		NA	NA		NA	NA		NA	NA		NA	NA		NA	NA		NA	NA		NA	NA
GO:0001878 response to yeast	NA	NA		NA	NA		NA	NA		NA	NA		NA	NA		NA	NA		NA	NA		NA	NA
GO:0001881 receptor recycling	NA	NA		NA	NA		NA	NA		NA	NA		NA	NA		NA	NA		NA	NA		NA	NA
GO:0001885 endothelial cell development	0.487097	0.998232		0.328016	0.814976		0.443772	0.748392		0.436486	0.897976		0.443218	0.768873		0.173018	0.661164		0.415273	0.768665		0.339287	0.791107
GO:0001886 endothelial cell morphogenesis	NA	NA		NA	NA		NA	NA		NA	NA		NA	NA		NA	NA		NA	NA		NA	NA
GO:0001889 liver development	NA	NA		NA	NA		NA	NA		NA	NA		NA	NA		NA	NA		NA	NA		NA	NA
GO:0001890 placenta development	0.565197	0.998232		0.403685	0.826965		0.269511	0.636203		0.269801	0.812869		0.313322	0.702827		0.214015	0.71351		0.223362	0.618862		0.23898	0.685879
GO:0001892 embryonic placenta development	NA	NA		NA	NA		NA	NA		NA	NA		NA	NA		NA	NA		NA	NA		NA	NA
GO:0001893 maternal placenta development	NA	NA		NA	NA		NA	NA		NA	NA		NA	NA		NA	NA		NA	NA		NA	NA
GO:0001894 tissue homeostasis	0.37456	0.998232		0.0980489	0.711291		0.0980164	0.408837		0.235022	0.789003		0.125593	0.489254		0.250032	0.759058		0.117744	0.463325		0.21834	0.657722
GO:0001895 retina homeostasis	NA	NA		NA	NA		NA	NA		NA	NA		NA	NA		NA	NA		NA	NA		NA	NA
GO:0001897 cytolysis by symbiont of host cells	NA	NA		NA	NA		NA	NA		NA	NA		NA	NA		NA	NA		NA	NA		NA	NA
GO:0001906 cell killing	0.338272	0.998232		0.226817	0.779737		0.289698	0.652732		0.286123	0.827348		0.291057	0.701299		0.243737	0.755433		0.161656	0.541835		0.206546	0.645851
GO:0001907 killing by symbiont of host cells	NA	NA		NA	NA		NA	NA		NA	NA		NA	NA		NA	NA		NA	NA		NA	NA
GO:0001909 leukocyte mediated cytotoxicity	0.338272	0.998232		0.226817	0.779737		0.289698	0.652732		0.286123	0.827348		0.291057	0.701299		0.243737	0.755433		0.161656	0.541835		0.206546	0.645851
GO:0001910 regulation of leukocyte mediated cytotoxicity	NA	NA		NA	NA		NA	NA		NA	NA		NA	NA		NA	NA		NA	NA		NA	NA
GO:0001912 positive regulation of leukocyte mediated cytotoxicity	NA	NA		NA	NA		NA	NA		NA	NA		NA	NA		NA	NA		NA	NA		NA	NA
GO:0001913 T cell mediated cytotoxicity	NA	NA		NA	NA		NA	NA		NA	NA		NA	NA		NA	NA		NA	NA		NA	NA
GO:0001914 regulation of T cell mediated cytotoxicity	NA	NA		NA	NA		NA	NA		NA	NA		NA	NA		NA	NA		NA	NA		NA	NA
GO:0001916 positive regulation of T cell mediated cytotoxicity	NA	NA		NA	NA		NA	NA		NA	NA		NA	NA		NA	NA		NA	NA		NA	NA
GO:0001919 regulation of receptor recycling	NA	NA		NA	NA		NA	NA		NA	NA		NA	NA		NA	NA		NA	NA		NA	NA
GO:0001921 positive regulation of receptor recycling	NA	NA		NA	NA		NA	NA		NA	NA		NA	NA		NA	NA		NA	NA		NA	NA
GO:0001927 exocyst assembly	NA	NA		NA	NA		NA	NA		NA	NA		NA	NA		NA	NA		NA	NA		NA	NA
GO:0001932 regulation of protein phosphorylation	0.512063	0.998232		0.468846	0.839902		0.437448	0.74551		0.529515	0.934357		0.432997	0.758592		0.69086	0.984619		0.446601	0.778519		0.564388	0.917192
GO:0001933 negative regulation of protein phosphorylation	0.607996	0.998232		0.475348	0.843316		0.383513	0.709311		0.488395	0.914055		0.390088	0.745485		0.521233	0.897225		0.407056	0.762519		0.668908	0.950447
GO:0001934 positive regulation of protein phosphorylation	0.211829	0.998232		0.18175	0.764165		0.0965363	0.404461		0.126582	0.704696		0.184319	0.581457		0.304918	0.799346		0.17434	0.557473		0.185118	0.623818
GO:0001935 endothelial cell proliferation	0.299436	0.998232		0.318101	0.814516		0.169287	0.51566		0.176391	0.740678		0.134844	0.508236		0.0840375	0.497597		0.0462349	0.298924		0.122036	0.54111
GO:0001936 regulation of endothelial cell proliferation	NA	NA		NA	NA		NA	NA		NA	NA		NA	NA		NA	NA		NA	NA		NA	NA
GO:0001937 negative regulation of endothelial cell proliferation	NA	NA		NA	NA		NA	NA		NA	NA		NA	NA		NA	NA		NA	NA		NA	NA
GO:0001938 positive regulation of endothelial cell proliferation	NA	NA		NA	NA		NA	NA		NA	NA		NA	NA		NA	NA		NA	NA		NA	NA
GO:0001941 postsynaptic membrane organization	NA	NA		NA	NA		NA	NA		NA	NA		NA	NA		NA	NA		NA	NA		NA	NA
GO:0001942 hair follicle development	0.430444	0.998232		0.304498	0.811084		0.242978	0.612174		0.245486	0.789003		0.333855	0.708196		0.327096	0.811043		0.196346	0.58406		0.199724	0.640825
GO:0001944 vasculature development	0.0685232	0.998232		0.0913527	0.704792		0.0198293	0.216393		0.0222024	0.368796		0.0191242	0.223588		0.0152082	0.277144		0.012201	0.182307		0.0151223	0.223689
GO:0001945 lymph vessel development	NA	NA		NA	NA		NA	NA		NA	NA		NA	NA		NA	NA		NA	NA		NA	NA
GO:0001947 heart looping	NA	NA		NA	NA		NA	NA		NA	NA		NA	NA		NA	NA		NA	NA		NA	NA
GO:0001951 intestinal D-glucose absorption	NA	NA		NA	NA		NA	NA		NA	NA		NA	NA		NA	NA		NA	NA		NA	NA
GO:0001952 regulation of cell-matrix adhesion	NA	NA		NA	NA		NA	NA		NA	NA		NA	NA		NA	NA		NA	NA		NA	NA
GO:0001953 negative regulation of cell-matrix adhesion	NA	NA		NA	NA		NA	NA		NA	NA		NA	NA		NA	NA		NA	NA		NA	NA
GO:0001954 positive regulation of cell-matrix adhesion	NA	NA		NA	NA		NA	NA		NA	NA		NA	NA		NA	NA		NA	NA		NA	NA
GO:0001955 blood vessel maturation	NA	NA		NA	NA		NA	NA		NA	NA		NA	NA		NA	NA		NA	NA		NA	NA
GO:0001956 positive regulation of neurotransmitter secretion	NA	NA		NA	NA		NA	NA		NA	NA		NA	NA		NA	NA		NA	NA		NA	NA
GO:0001957 intramembranous ossification	NA	NA		NA	NA		NA	NA		NA	NA		NA	NA		NA	NA		NA	NA		NA	NA
GO:0001958 endochondral ossification	NA	NA		NA	NA		NA	NA		NA	NA		NA	NA		NA	NA		NA	NA		NA	NA
GO:0001959 regulation of cytokine-mediated signaling pathway	NA	NA		NA	NA		NA	NA		NA	NA		NA	NA		NA	NA		NA	NA		NA	NA
GO:0001960 negative regulation of cytokine-mediated signaling pathway	NA	NA		NA	NA		NA	NA		NA	NA		NA	NA		NA	NA		NA	NA		NA	NA
GO:0001961 positive regulation of cytokine-mediated signaling pathway	NA	NA		NA	NA		NA	NA		NA	NA		NA	NA		NA	NA		NA	NA		NA	NA
GO:0001963 synaptic transmission, dopaminergic	NA	NA		NA	NA		NA	NA		NA	NA		NA	NA		NA	NA		NA	NA		NA	NA
GO:0001964 startle response	NA	NA		NA	NA		NA	NA		NA	NA		NA	NA		NA	NA		NA	NA		NA	NA
GO:0001967 suckling behavior	NA	NA		NA	NA		NA	NA		NA	NA		NA	NA		NA	NA		NA	NA		NA	NA
GO:0001973 adenosine receptor signaling pathway	NA	NA		NA	NA		NA	NA		NA	NA		NA	NA		NA	NA		NA	NA		NA	NA
GO:0001974 blood vessel remodeling	NA	NA		NA	NA		NA	NA		NA	NA		NA	NA		NA	NA		NA	NA		NA	NA
GO:0001975 response to amphetamine	NA	NA		NA	NA		NA	NA		NA	NA		NA	NA		NA	NA		NA	NA		NA	NA
GO:0001976 neurological system process involved in regulation of systemic arterial blood pressure	NA	NA		NA	NA		NA	NA		NA	NA		NA	NA		NA	NA		NA	NA		NA	NA
GO:0001977 renal system process involved in regulation of blood volume	NA	NA		NA	NA		NA	NA		NA	NA		NA	NA		NA	NA		NA	NA		NA	NA
GO:0001978 regulation of systemic arterial blood pressure by carotid sinus baroreceptor feedback	NA	NA		NA	NA		NA	NA		NA	NA		NA	NA		NA	NA		NA	NA		NA	NA
GO:0001980 regulation of systemic arterial blood pressure by ischemic conditions	NA	NA		NA	NA		NA	NA		NA	NA		NA	NA		NA	NA		NA	NA		NA	NA
GO:0001983 baroreceptor response to increased systemic arterial blood pressure	NA	NA		NA	NA		NA	NA		NA	NA		NA	NA		NA	NA		NA	NA		NA	NA
GO:0001984 vasodilation of artery involved in baroreceptor response to increased systemic arterial blood pressure	NA	NA		NA	NA		NA	NA		NA	NA		NA	NA		NA	NA		NA	NA		NA	NA
GO:0001990 regulation of systemic arterial blood pressure by hormone	NA	NA		NA	NA		NA	NA		NA	NA		NA	NA		NA	NA		NA	NA		NA	NA
GO:0001991 regulation of systemic arterial blood pressure by circulatory renin-angiotensin	NA	NA		NA	NA		NA	NA		NA	NA		NA	NA		NA	NA		NA	NA		NA	NA
GO:0001992 regulation of systemic arterial blood pressure by vasopressin	NA	NA		NA	NA		NA	NA		NA	NA		NA	NA		NA	NA		NA	NA		NA	NA
GO:0001993 regulation of systemic arterial blood pressure by norepinephrine-epinephrine	NA	NA		NA	NA		NA	NA		NA	NA		NA	NA		NA	NA		NA	NA		NA	NA
GO:0001994 norepinephrine-epinephrine vasoconstriction involved in regulation of systemic arterial blood pressure	NA	NA		NA	NA		NA	NA		NA	NA		NA	NA		NA	NA		NA	NA		NA	NA
GO:0001999 renal response to blood flow involved in circulatory renin-angiotensin regulation of systemic arterial blood pressure	NA	NA		NA	NA		NA	NA		NA	NA		NA	NA		NA	NA		NA	NA		NA	NA
GO:0002001 renin secretion into blood stream	NA	NA		NA	NA		NA	NA		NA	NA		NA	NA		NA	NA		NA	NA		NA	NA
GO:0002009 morphogenesis of an epithelium	0.422202	0.998232		0.275559	0.807689		0.246568	0.612991		0.400938	0.890167		0.360994	0.727826		0.459163	0.872318		0.304519	0.709036		0.263941	0.728556
GO:0002011 morphogenesis of an epithelial sheet	NA	NA		NA	NA		NA	NA		NA	NA		NA	NA		NA	NA		NA	NA		NA	NA
GO:0002014 vasoconstriction of artery involved in ischemic response to lowering of systemic arterial blood pressure	NA	NA		NA	NA		NA	NA		NA	NA		NA	NA		NA	NA		NA	NA		NA	NA
GO:0002016 regulation of blood volume by renin-angiotensin	NA	NA		NA	NA		NA	NA		NA	NA		NA	NA		NA	NA		NA	NA		NA	NA
GO:0002021 response to dietary excess	NA	NA		NA	NA		NA	NA		NA	NA		NA	NA		NA	NA		NA	NA		NA	NA
GO:0002023 reduction of food intake in response to dietary excess	NA	NA		NA	NA		NA	NA		NA	NA		NA	NA		NA	NA		NA	NA		NA	NA
GO:0002024 diet induced thermogenesis	NA	NA		NA	NA		NA	NA		NA	NA		NA	NA		NA	NA		NA	NA		NA	NA
GO:0002025 vasodilation by norepinephrine-epinephrine involved in regulation of systemic arterial blood pressure	NA	NA		NA	NA		NA	NA		NA	NA		NA	NA		NA	NA		NA	NA		NA	NA
GO:0002026 regulation of the force of heart contraction	NA	NA		NA	NA		NA	NA		NA	NA		NA	NA		NA	NA		NA	NA		NA	NA
GO:0002027 regulation of heart rate	NA	NA		NA	NA		NA	NA		NA	NA		NA	NA		NA	NA		NA	NA		NA	NA
GO:0002028 regulation of sodium ion transport	NA	NA		NA	NA		NA	NA		NA	NA		NA	NA		NA	NA		NA	NA		NA	NA
GO:0002029 desensitization of G-protein coupled receptor protein signaling pathway	NA	NA		NA	NA		NA	NA		NA	NA		NA	NA		NA	NA		NA	NA		NA	NA
GO:0002030 inhibitory G-protein coupled receptor phosphorylation	NA	NA		NA	NA		NA	NA		NA	NA		NA	NA		NA	NA		NA	NA		NA	NA
GO:0002031 G-protein coupled receptor internalization	NA	NA		NA	NA		NA	NA		NA	NA		NA	NA		NA	NA		NA	NA		NA	NA
GO:0002032 desensitization of G-protein coupled receptor protein signaling pathway by arrestin	NA	NA		NA	NA		NA	NA		NA	NA		NA	NA		NA	NA		NA	NA		NA	NA
GO:0002034 regulation of blood vessel size by renin-angiotensin	NA	NA		NA	NA		NA	NA		NA	NA		NA	NA		NA	NA		NA	NA		NA	NA
GO:0002035 brain renin-angiotensin system	NA	NA		NA	NA		NA	NA		NA	NA		NA	NA		NA	NA		NA	NA		NA	NA
GO:0002040 sprouting angiogenesis	NA	NA		NA	NA		NA	NA		NA	NA		NA	NA		NA	NA		NA	NA		NA	NA
GO:0002042 cell migration involved in sprouting angiogenesis	NA	NA		NA	NA		NA	NA		NA	NA		NA	NA		NA	NA		NA	NA		NA	NA
GO:0002043 blood vessel endothelial cell proliferation involved in sprouting angiogenesis	NA	NA		NA	NA		NA	NA		NA	NA		NA	NA		NA	NA		NA	NA		NA	NA
GO:0002051 osteoblast fate commitment	NA	NA		NA	NA		NA	NA		NA	NA		NA	NA		NA	NA		NA	NA		NA	NA
GO:0002052 positive regulation of neuroblast proliferation	NA	NA		NA	NA		NA	NA		NA	NA		NA	NA		NA	NA		NA	NA		NA	NA
GO:0002053 positive regulation of mesenchymal cell proliferation	NA	NA		NA	NA		NA	NA		NA	NA		NA	NA		NA	NA		NA	NA		NA	NA
GO:0002062 chondrocyte differentiation	NA	NA		NA	NA		NA	NA		NA	NA		NA	NA		NA	NA		NA	NA		NA	NA
GO:0002063 chondrocyte development	NA	NA		NA	NA		NA	NA		NA	NA		NA	NA		NA	NA		NA	NA		NA	NA
GO:0002064 epithelial cell development	0.533035	0.998232		0.254572	0.807689		0.408352	0.725144		0.442662	0.900192		0.29606	0.702827		0.2845	0.772126		0.389828	0.746293		0.279324	0.735962
GO:0002065 columnar/cuboidal epithelial cell differentiation	0.464037	0.998232		0.333948	0.815246		0.330022	0.683192		0.290865	0.831219		0.313966	0.702827		0.55247	0.909636		0.372673	0.734006		0.275526	0.735962
GO:0002066 columnar/cuboidal epithelial cell development	NA	NA		NA	NA		NA	NA		NA	NA		NA	NA		NA	NA		NA	NA		NA	NA
GO:0002067 glandular epithelial cell differentiation	NA	NA		NA	NA		NA	NA		NA	NA		NA	NA		NA	NA		NA	NA		NA	NA
GO:0002068 glandular epithelial cell development	NA	NA		NA	NA		NA	NA		NA	NA		NA	NA		NA	NA		NA	NA		NA	NA
GO:0002069 columnar/cuboidal epithelial cell maturation	NA	NA		NA	NA		NA	NA		NA	NA		NA	NA		NA	NA		NA	NA		NA	NA
GO:0002070 epithelial cell maturation	NA	NA		NA	NA		NA	NA		NA	NA		NA	NA		NA	NA		NA	NA		NA	NA
GO:0002072 optic cup morphogenesis involved in camera-type eye development	NA	NA		NA	NA		NA	NA		NA	NA		NA	NA		NA	NA		NA	NA		NA	NA
GO:0002074 extraocular skeletal muscle development	NA	NA		NA	NA		NA	NA		NA	NA		NA	NA		NA	NA		NA	NA		NA	NA
GO:0002076 osteoblast development	NA	NA		NA	NA		NA	NA		NA	NA		NA	NA		NA	NA		NA	NA		NA	NA
GO:0002082 regulation of oxidative phosphorylation	NA	NA		NA	NA		NA	NA		NA	NA		NA	NA		NA	NA		NA	NA		NA	NA
GO:0002084 protein depalmitoylation	NA	NA		NA	NA		NA	NA		NA	NA		NA	NA		NA	NA		NA	NA		NA	NA
GO:0002086 diaphragm contraction	NA	NA		NA	NA		NA	NA		NA	NA		NA	NA		NA	NA		NA	NA		NA	NA
GO:0002087 regulation of respiratory gaseous exchange by neurological system process	NA	NA		NA	NA		NA	NA		NA	NA		NA	NA		NA	NA		NA	NA		NA	NA
GO:0002088 lens development in camera-type eye	0.354401	0.998232		0.151186	0.764165		0.163363	0.512278		0.297569	0.838643		0.282756	0.698972		0.297638	0.793561		0.36572	0.732503		0.297108	0.752594
GO:0002089 lens morphogenesis in camera-type eye	NA	NA		NA	NA		NA	NA		NA	NA		NA	NA		NA	NA		NA	NA		NA	NA
GO:0002090 regulation of receptor internalization	NA	NA		NA	NA		NA	NA		NA	NA		NA	NA		NA	NA		NA	NA		NA	NA
GO:0002091 negative regulation of receptor internalization	NA	NA		NA	NA		NA	NA		NA	NA		NA	NA		NA	NA		NA	NA		NA	NA
GO:0002092 positive regulation of receptor internalization	NA	NA		NA	NA		NA	NA		NA	NA		NA	NA		NA	NA		NA	NA		NA	NA
GO:0002093 auditory receptor cell morphogenesis	NA	NA		NA	NA		NA	NA		NA	NA		NA	NA		NA	NA		NA	NA		NA	NA
GO:0002097 tRNA wobble base modification	NA	NA		NA	NA		NA	NA		NA	NA		NA	NA		NA	NA		NA	NA		NA	NA
GO:0002098 tRNA wobble uridine modification	NA	NA		NA	NA		NA	NA		NA	NA		NA	NA		NA	NA		NA	NA		NA	NA
GO:0002100 tRNA wobble adenosine to inosine editing	NA	NA		NA	NA		NA	NA		NA	NA		NA	NA		NA	NA		NA	NA		NA	NA
GO:0002115 store-operated calcium entry	NA	NA		NA	NA		NA	NA		NA	NA		NA	NA		NA	NA		NA	NA		NA	NA
GO:0002118 aggressive behavior	NA	NA		NA	NA		NA	NA		NA	NA		NA	NA		NA	NA		NA	NA		NA	NA
GO:0002138 retinoic acid biosynthetic process	NA	NA		NA	NA		NA	NA		NA	NA		NA	NA		NA	NA		NA	NA		NA	NA
GO:0002143 tRNA wobble position uridine thiolation	NA	NA		NA	NA		NA	NA		NA	NA		NA	NA		NA	NA		NA	NA		NA	NA
GO:0002158 osteoclast proliferation	NA	NA		NA	NA		NA	NA		NA	NA		NA	NA		NA	NA		NA	NA		NA	NA
GO:0002159 desmosome assembly	NA	NA		NA	NA		NA	NA		NA	NA		NA	NA		NA	NA		NA	NA		NA	NA
GO:0002176 male germ cell proliferation	NA	NA		NA	NA		NA	NA		NA	NA		NA	NA		NA	NA		NA	NA		NA	NA
GO:0002181 cytoplasmic translation	0.196317	0.998232		0.00539178	0.396657		1.24465e-07	2.59578e-05		0.000160643	0.0301527		0.000124291	0.0166639		0.0115121	0.24279		1.09552e-06	0.000171358		0.000741807	0.0632896
GO:0002183 cytoplasmic translational initiation	NA	NA		NA	NA		NA	NA		NA	NA		NA	NA		NA	NA		NA	NA		NA	NA
GO:0002190 cap-independent translational initiation	NA	NA		NA	NA		NA	NA		NA	NA		NA	NA		NA	NA		NA	NA		NA	NA
GO:0002192 IRES-dependent translational initiation	NA	NA		NA	NA		NA	NA		NA	NA		NA	NA		NA	NA		NA	NA		NA	NA
GO:0002200 somatic diversification of immune receptors	0.795728	0.998232		0.843313	0.980122		0.792851	0.955273		0.830418	0.999999		0.779561	0.9422		0.789463	0.999999		0.743406	0.924336		0.751007	0.965663
GO:0002204 somatic recombination of immunoglobulin genes involved in immune response	NA	NA		NA	NA		NA	NA		NA	NA		NA	NA		NA	NA		NA	NA		NA	NA
GO:0002208 somatic diversification of immunoglobulins involved in immune response	NA	NA		NA	NA		NA	NA		NA	NA		NA	NA		NA	NA		NA	NA		NA	NA
GO:0002209 behavioral defense response	NA	NA		NA	NA		NA	NA		NA	NA		NA	NA		NA	NA		NA	NA		NA	NA
GO:0002218 activation of innate immune response	0.270249	0.998232		0.401021	0.826965		0.240256	0.612174		0.461647	0.914055		0.383072	0.741185		0.23924	0.749671		0.374991	0.735483		0.337602	0.790256
GO:0002221 pattern recognition receptor signaling pathway	0.348849	0.998232		0.415076	0.826965		0.240879	0.612174		0.446443	0.903962		0.413596	0.754963		0.238702	0.749238		0.372319	0.734006		0.41736	0.837845
GO:0002224 toll-like receptor signaling pathway	0.356671	0.998232		0.458235	0.839902		0.264994	0.63304		0.478625	0.914055		0.427831	0.758592		0.281778	0.770942		0.42075	0.772183		0.475171	0.860311
GO:0002225 positive regulation of antimicrobial peptide production	NA	NA		NA	NA		NA	NA		NA	NA		NA	NA		NA	NA		NA	NA		NA	NA
GO:0002227 innate immune response in mucosa	NA	NA		NA	NA		NA	NA		NA	NA		NA	NA		NA	NA		NA	NA		NA	NA
GO:0002228 natural killer cell mediated immunity	NA	NA		NA	NA		NA	NA		NA	NA		NA	NA		NA	NA		NA	NA		NA	NA
GO:0002230 positive regulation of defense response to virus by host	0.537079	0.998232		0.61811	0.88971		0.430523	0.744444		0.553061	0.941756		0.57763	0.856883		0.751933	0.999999		0.474451	0.785981		0.544932	0.905832
GO:0002237 response to molecule of bacterial origin	0.443456	0.998232		0.288779	0.809012		0.139981	0.479909		0.233889	0.789003		0.2677	0.680857		0.0378136	0.403273		0.116888	0.46189		0.22763	0.672988
GO:0002238 response to molecule of fungal origin	NA	NA		NA	NA		NA	NA		NA	NA		NA	NA		NA	NA		NA	NA		NA	NA
GO:0002244 hematopoietic progenitor cell differentiation	0.560402	0.998232		0.20832	0.771182		0.161674	0.511049		0.4155	0.897976		0.198528	0.605727		0.365042	0.828041		0.101941	0.439868		0.125609	0.54111
GO:0002246 wound healing involved in inflammatory response	NA	NA		NA	NA		NA	NA		NA	NA		NA	NA		NA	NA		NA	NA		NA	NA
GO:0002248 connective tissue replacement involved in inflammatory response wound healing	NA	NA		NA	NA		NA	NA		NA	NA		NA	NA		NA	NA		NA	NA		NA	NA
GO:0002249 lymphocyte anergy	NA	NA		NA	NA		NA	NA		NA	NA		NA	NA		NA	NA		NA	NA		NA	NA
GO:0002250 adaptive immune response	0.402832	0.998232		0.508889	0.845657		0.464267	0.757106		0.71575	0.999999		0.420536	0.755906		0.42716	0.848444		0.355113	0.724207		0.590428	0.927395
GO:0002251 organ or tissue specific immune response	NA	NA		NA	NA		NA	NA		NA	NA		NA	NA		NA	NA		NA	NA		NA	NA
GO:0002252 immune effector process	0.0540278	0.998232		0.111681	0.732955		0.0601234	0.345112		0.122265	0.700436		0.0718069	0.389943		0.0888601	0.508718		0.0211699	0.231087		0.0365902	0.352664
GO:0002253 activation of immune response	0.322861	0.998232		0.235672	0.782614		0.241599	0.612174		0.537253	0.934357		0.284584	0.699182		0.223187	0.721037		0.315337	0.711402		0.279956	0.735962
GO:0002260 lymphocyte homeostasis	0.551013	0.998232		0.376945	0.826965		0.476127	0.765585		0.677272	0.999869		0.468202	0.787422		0.205359	0.695773		0.330963	0.711402		0.425216	0.838995
GO:0002262 myeloid cell homeostasis	0.241506	0.998232		0.0537283	0.652253		0.00148901	0.0635198		0.0180411	0.342052		0.0128773	0.194925		0.0357148	0.387495		0.00317841	0.10286		0.00829122	0.182458
GO:0002263 cell activation involved in immune response	0.163072	0.998232		0.0804784	0.704792		0.0400327	0.297001		0.145931	0.720965		0.028116	0.256183		0.0746754	0.486986		0.0217914	0.231087		0.0291513	0.311233
GO:0002264 endothelial cell activation involved in immune response	NA	NA		NA	NA		NA	NA		NA	NA		NA	NA		NA	NA		NA	NA		NA	NA
GO:0002270 plasmacytoid dendritic cell activation	NA	NA		NA	NA		NA	NA		NA	NA		NA	NA		NA	NA		NA	NA		NA	NA
GO:0002274 myeloid leukocyte activation	0.085584	0.998232		0.0477601	0.652253		0.00785193	0.152775		0.0163183	0.341486		0.0109997	0.180099		0.0333453	0.383358		0.0125312	0.182307		0.0196096	0.255605
GO:0002275 myeloid cell activation involved in immune response	0.09816	0.998232		0.0616416	0.692822		0.0127413	0.178473		0.0238639	0.377758		0.00924084	0.171521		0.0155515	0.278002		0.00885212	0.158837		0.00986359	0.188918
GO:0002277 myeloid dendritic cell activation involved in immune response	NA	NA		NA	NA		NA	NA		NA	NA		NA	NA		NA	NA		NA	NA		NA	NA
GO:0002278 eosinophil activation involved in immune response	NA	NA		NA	NA		NA	NA		NA	NA		NA	NA		NA	NA		NA	NA		NA	NA
GO:0002279 mast cell activation involved in immune response	NA	NA		NA	NA		NA	NA		NA	NA		NA	NA		NA	NA		NA	NA		NA	NA
GO:0002281 macrophage activation involved in immune response	NA	NA		NA	NA		NA	NA		NA	NA		NA	NA		NA	NA		NA	NA		NA	NA
GO:0002282 microglial cell activation involved in immune response	NA	NA		NA	NA		NA	NA		NA	NA		NA	NA		NA	NA		NA	NA		NA	NA
GO:0002283 neutrophil activation involved in immune response	NA	NA		NA	NA		NA	NA		NA	NA		NA	NA		NA	NA		NA	NA		NA	NA
GO:0002285 lymphocyte activation involved in immune response	0.351482	0.998232		0.24013	0.78936		0.23803	0.612174		0.47656	0.914055		0.223293	0.634933		0.414697	0.844839		0.193206	0.58379		0.226691	0.672193
GO:0002286 T cell activation involved in immune response	NA	NA		NA	NA		NA	NA		NA	NA		NA	NA		NA	NA		NA	NA		NA	NA
GO:0002287 alpha-beta T cell activation involved in immune response	NA	NA		NA	NA		NA	NA		NA	NA		NA	NA		NA	NA		NA	NA		NA	NA
GO:0002292 T cell differentiation involved in immune response	NA	NA		NA	NA		NA	NA		NA	NA		NA	NA		NA	NA		NA	NA		NA	NA
GO:0002293 alpha-beta T cell differentiation involved in immune response	NA	NA		NA	NA		NA	NA		NA	NA		NA	NA		NA	NA		NA	NA		NA	NA
GO:0002294 CD4-positive, alpha-beta T cell differentiation involved in immune response	NA	NA		NA	NA		NA	NA		NA	NA		NA	NA		NA	NA		NA	NA		NA	NA
GO:0002295 T-helper cell lineage commitment	NA	NA		NA	NA		NA	NA		NA	NA		NA	NA		NA	NA		NA	NA		NA	NA
GO:0002296 T-helper 1 cell lineage commitment	NA	NA		NA	NA		NA	NA		NA	NA		NA	NA		NA	NA		NA	NA		NA	NA
GO:0002302 CD8-positive, alpha-beta T cell differentiation involved in immune response	NA	NA		NA	NA		NA	NA		NA	NA		NA	NA		NA	NA		NA	NA		NA	NA
GO:0002309 T cell proliferation involved in immune response	NA	NA		NA	NA		NA	NA		NA	NA		NA	NA		NA	NA		NA	NA		NA	NA
GO:0002312 B cell activation involved in immune response	0.712135	0.998232		0.821801	0.977454		0.819614	0.962713		0.896509	0.999999		0.698298	0.904558		0.799344	0.999999		0.680559	0.897687		0.773171	0.973334
GO:0002313 mature B cell differentiation involved in immune response	NA	NA		NA	NA		NA	NA		NA	NA		NA	NA		NA	NA		NA	NA		NA	NA
GO:0002317 plasma cell differentiation	NA	NA		NA	NA		NA	NA		NA	NA		NA	NA		NA	NA		NA	NA		NA	NA
GO:0002318 myeloid progenitor cell differentiation	NA	NA		NA	NA		NA	NA		NA	NA		NA	NA		NA	NA		NA	NA		NA	NA
GO:0002320 lymphoid progenitor cell differentiation	NA	NA		NA	NA		NA	NA		NA	NA		NA	NA		NA	NA		NA	NA		NA	NA
GO:0002322 B cell proliferation involved in immune response	NA	NA		NA	NA		NA	NA		NA	NA		NA	NA		NA	NA		NA	NA		NA	NA
GO:0002323 natural killer cell activation involved in immune response	NA	NA		NA	NA		NA	NA		NA	NA		NA	NA		NA	NA		NA	NA		NA	NA
GO:0002325 natural killer cell differentiation involved in immune response	NA	NA		NA	NA		NA	NA		NA	NA		NA	NA		NA	NA		NA	NA		NA	NA
GO:0002326 B cell lineage commitment	NA	NA		NA	NA		NA	NA		NA	NA		NA	NA		NA	NA		NA	NA		NA	NA
GO:0002327 immature B cell differentiation	NA	NA		NA	NA		NA	NA		NA	NA		NA	NA		NA	NA		NA	NA		NA	NA
GO:0002328 pro-B cell differentiation	NA	NA		NA	NA		NA	NA		NA	NA		NA	NA		NA	NA		NA	NA		NA	NA
GO:0002329 pre-B cell differentiation	NA	NA		NA	NA		NA	NA		NA	NA		NA	NA		NA	NA		NA	NA		NA	NA
GO:0002335 mature B cell differentiation	NA	NA		NA	NA		NA	NA		NA	NA		NA	NA		NA	NA		NA	NA		NA	NA
GO:0002339 B cell selection	NA	NA		NA	NA		NA	NA		NA	NA		NA	NA		NA	NA		NA	NA		NA	NA
GO:0002347 response to tumor cell	NA	NA		NA	NA		NA	NA		NA	NA		NA	NA		NA	NA		NA	NA		NA	NA
GO:0002349 histamine production involved in inflammatory response	NA	NA		NA	NA		NA	NA		NA	NA		NA	NA		NA	NA		NA	NA		NA	NA
GO:0002351 serotonin production involved in inflammatory response	NA	NA		NA	NA		NA	NA		NA	NA		NA	NA		NA	NA		NA	NA		NA	NA
GO:0002352 B cell negative selection	NA	NA		NA	NA		NA	NA		NA	NA		NA	NA		NA	NA		NA	NA		NA	NA
GO:0002358 B cell homeostatic proliferation	NA	NA		NA	NA		NA	NA		NA	NA		NA	NA		NA	NA		NA	NA		NA	NA
GO:0002360 T cell lineage commitment	NA	NA		NA	NA		NA	NA		NA	NA		NA	NA		NA	NA		NA	NA		NA	NA
GO:0002363 alpha-beta T cell lineage commitment	NA	NA		NA	NA		NA	NA		NA	NA		NA	NA		NA	NA		NA	NA		NA	NA
GO:0002366 leukocyte activation involved in immune response	0.163072	0.998232		0.0804784	0.704792		0.0400327	0.297001		0.145931	0.720965		0.028116	0.256183		0.0746754	0.486986		0.0217914	0.231087		0.0291513	0.311233
GO:0002367 cytokine production involved in immune response	0.114134	0.998232		0.15597	0.764165		0.12856	0.460109		0.142137	0.720965		0.15518	0.53414		0.221465	0.717945		0.0910406	0.415774		0.165136	0.598661
GO:0002369 T cell cytokine production	NA	NA		NA	NA		NA	NA		NA	NA		NA	NA		NA	NA		NA	NA		NA	NA
GO:0002370 natural killer cell cytokine production	NA	NA		NA	NA		NA	NA		NA	NA		NA	NA		NA	NA		NA	NA		NA	NA
GO:0002371 dendritic cell cytokine production	NA	NA		NA	NA		NA	NA		NA	NA		NA	NA		NA	NA		NA	NA		NA	NA
GO:0002374 cytokine secretion involved in immune response	NA	NA		NA	NA		NA	NA		NA	NA		NA	NA		NA	NA		NA	NA		NA	NA
GO:0002376 immune system process	0.0543851	0.998232		0.023377	0.535401		0.000993075	0.0477949		0.0314242	0.415374		0.00123221	0.0672676		0.0121186	0.247663		0.00206623	0.0877581		0.00316566	0.114964
GO:0002377 immunoglobulin production	0.826941	0.998232		0.815727	0.973705		0.880793	0.983388		0.942828	0.999999		0.862416	0.976698		0.887665	0.999999		0.862903	0.972048		0.944658	0.999994
GO:0002378 immunoglobulin biosynthetic process	NA	NA		NA	NA		NA	NA		NA	NA		NA	NA		NA	NA		NA	NA		NA	NA
GO:0002381 immunoglobulin production involved in immunoglobulin mediated immune response	NA	NA		NA	NA		NA	NA		NA	NA		NA	NA		NA	NA		NA	NA		NA	NA
GO:0002385 mucosal immune response	NA	NA		NA	NA		NA	NA		NA	NA		NA	NA		NA	NA		NA	NA		NA	NA
GO:0002407 dendritic cell chemotaxis	NA	NA		NA	NA		NA	NA		NA	NA		NA	NA		NA	NA		NA	NA		NA	NA
GO:0002414 immunoglobulin transcytosis in epithelial cells	NA	NA		NA	NA		NA	NA		NA	NA		NA	NA		NA	NA		NA	NA		NA	NA
GO:0002418 immune response to tumor cell	NA	NA		NA	NA		NA	NA		NA	NA		NA	NA		NA	NA		NA	NA		NA	NA
GO:0002420 natural killer cell mediated cytotoxicity directed against tumor cell target	NA	NA		NA	NA		NA	NA		NA	NA		NA	NA		NA	NA		NA	NA		NA	NA
GO:0002423 natural killer cell mediated immune response to tumor cell	NA	NA		NA	NA		NA	NA		NA	NA		NA	NA		NA	NA		NA	NA		NA	NA
GO:0002426 immunoglobulin production in mucosal tissue	NA	NA		NA	NA		NA	NA		NA	NA		NA	NA		NA	NA		NA	NA		NA	NA
GO:0002428 antigen processing and presentation of peptide antigen via MHC class Ib	NA	NA		NA	NA		NA	NA		NA	NA		NA	NA		NA	NA		NA	NA		NA	NA
GO:0002429 immune response-activating cell surface receptor signaling pathway	0.68091	0.998232		0.434599	0.835029		0.503688	0.776209		0.757808	0.999999		0.428305	0.758592		0.511965	0.894026		0.469704	0.785981		0.548126	0.907172
GO:0002430 complement receptor mediated signaling pathway	NA	NA		NA	NA		NA	NA		NA	NA		NA	NA		NA	NA		NA	NA		NA	NA
GO:0002431 Fc receptor mediated stimulatory signaling pathway	NA	NA		NA	NA		NA	NA		NA	NA		NA	NA		NA	NA		NA	NA		NA	NA
GO:0002434 immune complex clearance	NA	NA		NA	NA		NA	NA		NA	NA		NA	NA		NA	NA		NA	NA		NA	NA
GO:0002436 immune complex clearance by monocytes and macrophages	NA	NA		NA	NA		NA	NA		NA	NA		NA	NA		NA	NA		NA	NA		NA	NA
GO:0002437 inflammatory response to antigenic stimulus	0.216652	0.998232		0.0843847	0.704792		0.0125231	0.177694		0.0116071	0.303695		0.0404795	0.304588		0.0769288	0.489476		0.0491988	0.304745		0.0285037	0.311233
GO:0002438 acute inflammatory response to antigenic stimulus	NA	NA		NA	NA		NA	NA		NA	NA		NA	NA		NA	NA		NA	NA		NA	NA
GO:0002439 chronic inflammatory response to antigenic stimulus	NA	NA		NA	NA		NA	NA		NA	NA		NA	NA		NA	NA		NA	NA		NA	NA
GO:0002440 production of molecular mediator of immune response	0.30695	0.998232		0.418067	0.826965		0.4681	0.762181		0.566146	0.950101		0.438013	0.762662		0.512922	0.894224		0.340457	0.717135		0.527098	0.892341
GO:0002441 histamine secretion involved in inflammatory response	NA	NA		NA	NA		NA	NA		NA	NA		NA	NA		NA	NA		NA	NA		NA	NA
GO:0002442 serotonin secretion involved in inflammatory response	NA	NA		NA	NA		NA	NA		NA	NA		NA	NA		NA	NA		NA	NA		NA	NA
GO:0002443 leukocyte mediated immunity	0.231839	0.998232		0.184196	0.764165		0.139785	0.479909		0.217856	0.789003		0.122156	0.489254		0.175534	0.664269		0.0729439	0.372054		0.127891	0.543102
GO:0002444 myeloid leukocyte mediated immunity	0.191676	0.998232		0.144116	0.764165		0.0652961	0.359705		0.0756038	0.607891		0.0420289	0.304588		0.044114	0.429026		0.0466239	0.298924		0.0572228	0.422419
GO:0002445 type II hypersensitivity	NA	NA		NA	NA		NA	NA		NA	NA		NA	NA		NA	NA		NA	NA		NA	NA
GO:0002446 neutrophil mediated immunity	NA	NA		NA	NA		NA	NA		NA	NA		NA	NA		NA	NA		NA	NA		NA	NA
GO:0002447 eosinophil mediated immunity	NA	NA		NA	NA		NA	NA		NA	NA		NA	NA		NA	NA		NA	NA		NA	NA
GO:0002448 mast cell mediated immunity	NA	NA		NA	NA		NA	NA		NA	NA		NA	NA		NA	NA		NA	NA		NA	NA
GO:0002449 lymphocyte mediated immunity	0.308288	0.998232		0.283678	0.807689		0.268675	0.636203		0.370633	0.871261		0.310004	0.702827		0.425877	0.84813		0.185975	0.574138		0.282805	0.73931
GO:0002455 humoral immune response mediated by circulating immunoglobulin	NA	NA		NA	NA		NA	NA		NA	NA		NA	NA		NA	NA		NA	NA		NA	NA
GO:0002456 T cell mediated immunity	0.308812	0.998232		0.356986	0.826965		0.338082	0.684388		0.56101	0.947809		0.40954	0.751683		0.425992	0.84813		0.1844	0.571154		0.411097	0.837845
GO:0002460 adaptive immune response based on somatic recombination of immune receptors built from immunoglobulin superfamily domains	0.395874	0.998232		0.39648	0.826965		0.369449	0.697099		0.537616	0.934357		0.490709	0.803132		0.463843	0.87358		0.297693	0.702855		0.467798	0.859998
GO:0002467 germinal center formation	NA	NA		NA	NA		NA	NA		NA	NA		NA	NA		NA	NA		NA	NA		NA	NA
GO:0002468 dendritic cell antigen processing and presentation	NA	NA		NA	NA		NA	NA		NA	NA		NA	NA		NA	NA		NA	NA		NA	NA
GO:0002474 antigen processing and presentation of peptide antigen via MHC class I	NA	NA		NA	NA		NA	NA		NA	NA		NA	NA		NA	NA		NA	NA		NA	NA
GO:0002475 antigen processing and presentation via MHC class Ib	NA	NA		NA	NA		NA	NA		NA	NA		NA	NA		NA	NA		NA	NA		NA	NA
GO:0002477 antigen processing and presentation of exogenous peptide antigen via MHC class Ib	NA	NA		NA	NA		NA	NA		NA	NA		NA	NA		NA	NA		NA	NA		NA	NA
GO:0002478 antigen processing and presentation of exogenous peptide antigen	NA	NA		NA	NA		NA	NA		NA	NA		NA	NA		NA	NA		NA	NA		NA	NA
GO:0002481 antigen processing and presentation of exogenous protein antigen via MHC class Ib, TAP-dependent	NA	NA		NA	NA		NA	NA		NA	NA		NA	NA		NA	NA		NA	NA		NA	NA
GO:0002483 antigen processing and presentation of endogenous peptide antigen	NA	NA		NA	NA		NA	NA		NA	NA		NA	NA		NA	NA		NA	NA		NA	NA
GO:0002495 antigen processing and presentation of peptide antigen via MHC class II	NA	NA		NA	NA		NA	NA		NA	NA		NA	NA		NA	NA		NA	NA		NA	NA
GO:0002504 antigen processing and presentation of peptide or polysaccharide antigen via MHC class II	NA	NA		NA	NA		NA	NA		NA	NA		NA	NA		NA	NA		NA	NA		NA	NA
GO:0002507 tolerance induction	NA	NA		NA	NA		NA	NA		NA	NA		NA	NA		NA	NA		NA	NA		NA	NA
GO:0002517 T cell tolerance induction	NA	NA		NA	NA		NA	NA		NA	NA		NA	NA		NA	NA		NA	NA		NA	NA
GO:0002520 immune system development	0.357007	0.998232		0.174549	0.764165		0.052706	0.32758		0.241584	0.789003		0.0410487	0.304588		0.258065	0.766847		0.041835	0.296759		0.077449	0.486193
GO:0002521 leukocyte differentiation	0.187231	0.998232		0.0783149	0.704792		0.0403526	0.297202		0.230294	0.789003		0.0289464	0.258975		0.237911	0.749238		0.043905	0.296759		0.101456	0.513296
GO:0002523 leukocyte migration involved in inflammatory response	NA	NA		NA	NA		NA	NA		NA	NA		NA	NA		NA	NA		NA	NA		NA	NA
GO:0002524 hypersensitivity	NA	NA		NA	NA		NA	NA		NA	NA		NA	NA		NA	NA		NA	NA		NA	NA
GO:0002526 acute inflammatory response	0.0733394	0.998232		0.0335597	0.609021		0.00942139	0.162042		0.0116495	0.303695		0.0464098	0.311111		0.0603248	0.484981		0.0857405	0.40111		0.0412086	0.383619
GO:0002528 regulation of vascular permeability involved in acute inflammatory response	NA	NA		NA	NA		NA	NA		NA	NA		NA	NA		NA	NA		NA	NA		NA	NA
GO:0002532 production of molecular mediator involved in inflammatory response	NA	NA		NA	NA		NA	NA		NA	NA		NA	NA		NA	NA		NA	NA		NA	NA
GO:0002534 cytokine production involved in inflammatory response	NA	NA		NA	NA		NA	NA		NA	NA		NA	NA		NA	NA		NA	NA		NA	NA
GO:0002536 respiratory burst involved in inflammatory response	NA	NA		NA	NA		NA	NA		NA	NA		NA	NA		NA	NA		NA	NA		NA	NA
GO:0002538 arachidonic acid metabolite production involved in inflammatory response	NA	NA		NA	NA		NA	NA		NA	NA		NA	NA		NA	NA		NA	NA		NA	NA
GO:0002540 leukotriene production involved in inflammatory response	NA	NA		NA	NA		NA	NA		NA	NA		NA	NA		NA	NA		NA	NA		NA	NA
GO:0002541 activation of plasma proteins involved in acute inflammatory response	NA	NA		NA	NA		NA	NA		NA	NA		NA	NA		NA	NA		NA	NA		NA	NA
GO:0002544 chronic inflammatory response	NA	NA		NA	NA		NA	NA		NA	NA		NA	NA		NA	NA		NA	NA		NA	NA
GO:0002545 chronic inflammatory response to non-antigenic stimulus	NA	NA		NA	NA		NA	NA		NA	NA		NA	NA		NA	NA		NA	NA		NA	NA
GO:0002548 monocyte chemotaxis	NA	NA		NA	NA		NA	NA		NA	NA		NA	NA		NA	NA		NA	NA		NA	NA
GO:0002551 mast cell chemotaxis	NA	NA		NA	NA		NA	NA		NA	NA		NA	NA		NA	NA		NA	NA		NA	NA
GO:0002553 histamine secretion by mast cell	NA	NA		NA	NA		NA	NA		NA	NA		NA	NA		NA	NA		NA	NA		NA	NA
GO:0002554 serotonin secretion by platelet	NA	NA		NA	NA		NA	NA		NA	NA		NA	NA		NA	NA		NA	NA		NA	NA
GO:0002562 somatic diversification of immune receptors via germline recombination within a single locus	0.795728	0.998232		0.843313	0.980122		0.792851	0.955273		0.830418	0.999999		0.779561	0.9422		0.789463	0.999999		0.743406	0.924336		0.751007	0.965663
GO:0002566 somatic diversification of immune receptors via somatic mutation	NA	NA		NA	NA		NA	NA		NA	NA		NA	NA		NA	NA		NA	NA		NA	NA
GO:0002572 pro-T cell differentiation	NA	NA		NA	NA		NA	NA		NA	NA		NA	NA		NA	NA		NA	NA		NA	NA
GO:0002573 myeloid leukocyte differentiation	0.485234	0.998232		0.285628	0.807689		0.16286	0.512278		0.411453	0.897976		0.190209	0.589145		0.524544	0.898541		0.250148	0.651217		0.361347	0.806478
GO:0002576 platelet degranulation	NA	NA		NA	NA		NA	NA		NA	NA		NA	NA		NA	NA		NA	NA		NA	NA
GO:0002577 regulation of antigen processing and presentation	NA	NA		NA	NA		NA	NA		NA	NA		NA	NA		NA	NA		NA	NA		NA	NA
GO:0002579 positive regulation of antigen processing and presentation	NA	NA		NA	NA		NA	NA		NA	NA		NA	NA		NA	NA		NA	NA		NA	NA
GO:0002580 regulation of antigen processing and presentation of peptide or polysaccharide antigen via MHC class II	NA	NA		NA	NA		NA	NA		NA	NA		NA	NA		NA	NA		NA	NA		NA	NA
GO:0002582 positive regulation of antigen processing and presentation of peptide or polysaccharide antigen via MHC class II	NA	NA		NA	NA		NA	NA		NA	NA		NA	NA		NA	NA		NA	NA		NA	NA
GO:0002583 regulation of antigen processing and presentation of peptide antigen	NA	NA		NA	NA		NA	NA		NA	NA		NA	NA		NA	NA		NA	NA		NA	NA
GO:0002585 positive regulation of antigen processing and presentation of peptide antigen	NA	NA		NA	NA		NA	NA		NA	NA		NA	NA		NA	NA		NA	NA		NA	NA
GO:0002586 regulation of antigen processing and presentation of peptide antigen via MHC class II	NA	NA		NA	NA		NA	NA		NA	NA		NA	NA		NA	NA		NA	NA		NA	NA
GO:0002588 positive regulation of antigen processing and presentation of peptide antigen via MHC class II	NA	NA		NA	NA		NA	NA		NA	NA		NA	NA		NA	NA		NA	NA		NA	NA
GO:0002634 regulation of germinal center formation	NA	NA		NA	NA		NA	NA		NA	NA		NA	NA		NA	NA		NA	NA		NA	NA
GO:0002637 regulation of immunoglobulin production	0.655737	0.998232		0.611746	0.88971		0.531239	0.797708		0.55043	0.939958		0.505594	0.818103		0.58061	0.927783		0.420902	0.772183		0.627076	0.935603
GO:0002638 negative regulation of immunoglobulin production	NA	NA		NA	NA		NA	NA		NA	NA		NA	NA		NA	NA		NA	NA		NA	NA
GO:0002639 positive regulation of immunoglobulin production	NA	NA		NA	NA		NA	NA		NA	NA		NA	NA		NA	NA		NA	NA		NA	NA
GO:0002640 regulation of immunoglobulin biosynthetic process	NA	NA		NA	NA		NA	NA		NA	NA		NA	NA		NA	NA		NA	NA		NA	NA
GO:0002642 positive regulation of immunoglobulin biosynthetic process	NA	NA		NA	NA		NA	NA		NA	NA		NA	NA		NA	NA		NA	NA		NA	NA
GO:0002643 regulation of tolerance induction	NA	NA		NA	NA		NA	NA		NA	NA		NA	NA		NA	NA		NA	NA		NA	NA
GO:0002645 positive regulation of tolerance induction	NA	NA		NA	NA		NA	NA		NA	NA		NA	NA		NA	NA		NA	NA		NA	NA
GO:0002664 regulation of T cell tolerance induction	NA	NA		NA	NA		NA	NA		NA	NA		NA	NA		NA	NA		NA	NA		NA	NA
GO:0002666 positive regulation of T cell tolerance induction	NA	NA		NA	NA		NA	NA		NA	NA		NA	NA		NA	NA		NA	NA		NA	NA
GO:0002667 regulation of T cell anergy	NA	NA		NA	NA		NA	NA		NA	NA		NA	NA		NA	NA		NA	NA		NA	NA
GO:0002669 positive regulation of T cell anergy	NA	NA		NA	NA		NA	NA		NA	NA		NA	NA		NA	NA		NA	NA		NA	NA
GO:0002673 regulation of acute inflammatory response	NA	NA		NA	NA		NA	NA		NA	NA		NA	NA		NA	NA		NA	NA		NA	NA
GO:0002674 negative regulation of acute inflammatory response	NA	NA		NA	NA		NA	NA		NA	NA		NA	NA		NA	NA		NA	NA		NA	NA
GO:0002675 positive regulation of acute inflammatory response	NA	NA		NA	NA		NA	NA		NA	NA		NA	NA		NA	NA		NA	NA		NA	NA
GO:0002676 regulation of chronic inflammatory response	NA	NA		NA	NA		NA	NA		NA	NA		NA	NA		NA	NA		NA	NA		NA	NA
GO:0002678 positive regulation of chronic inflammatory response	NA	NA		NA	NA		NA	NA		NA	NA		NA	NA		NA	NA		NA	NA		NA	NA
GO:0002679 respiratory burst involved in defense response	NA	NA		NA	NA		NA	NA		NA	NA		NA	NA		NA	NA		NA	NA		NA	NA
GO:0002682 regulation of immune system process	0.242951	0.998232		0.11991	0.734776		0.0284465	0.255159		0.16415	0.733367		0.0391736	0.302588		0.0712265	0.486986		0.0366243	0.285354		0.0788606	0.486912
GO:0002683 negative regulation of immune system process	0.486058	0.998232		0.402357	0.826965		0.290374	0.652732		0.47164	0.914055		0.339673	0.714368		0.203844	0.695773		0.398007	0.755175		0.502145	0.871374
GO:0002684 positive regulation of immune system process	0.146076	0.998232		0.0696411	0.704792		0.0204024	0.220087		0.127192	0.704696		0.0214514	0.232741		0.0292015	0.377526		0.0227207	0.231942		0.0346172	0.343375
GO:0002685 regulation of leukocyte migration	0.515401	0.998232		0.332294	0.815246		0.167798	0.51566		0.233709	0.789003		0.120391	0.48877		0.213657	0.71351		0.202957	0.591538		0.292869	0.748931
GO:0002686 negative regulation of leukocyte migration	NA	NA		NA	NA		NA	NA		NA	NA		NA	NA		NA	NA		NA	NA		NA	NA
GO:0002687 positive regulation of leukocyte migration	NA	NA		NA	NA		NA	NA		NA	NA		NA	NA		NA	NA		NA	NA		NA	NA
GO:0002688 regulation of leukocyte chemotaxis	NA	NA		NA	NA		NA	NA		NA	NA		NA	NA		NA	NA		NA	NA		NA	NA
GO:0002689 negative regulation of leukocyte chemotaxis	NA	NA		NA	NA		NA	NA		NA	NA		NA	NA		NA	NA		NA	NA		NA	NA
GO:0002690 positive regulation of leukocyte chemotaxis	NA	NA		NA	NA		NA	NA		NA	NA		NA	NA		NA	NA		NA	NA		NA	NA
GO:0002691 regulation of cellular extravasation	NA	NA		NA	NA		NA	NA		NA	NA		NA	NA		NA	NA		NA	NA		NA	NA
GO:0002692 negative regulation of cellular extravasation	NA	NA		NA	NA		NA	NA		NA	NA		NA	NA		NA	NA		NA	NA		NA	NA
GO:0002693 positive regulation of cellular extravasation	NA	NA		NA	NA		NA	NA		NA	NA		NA	NA		NA	NA		NA	NA		NA	NA
GO:0002694 regulation of leukocyte activation	0.220821	0.998232		0.0657377	0.693217		0.0180956	0.210975		0.167224	0.733367		0.0130023	0.195243		0.139347	0.622325		0.0438522	0.296759		0.118412	0.538624
GO:0002695 negative regulation of leukocyte activation	0.596531	0.998232		0.527277	0.848085		0.363195	0.696369		0.690643	0.999999		0.295927	0.702827		0.591004	0.936131		0.555419	0.825657		0.698299	0.963389
GO:0002696 positive regulation of leukocyte activation	0.202744	0.998232		0.0657393	0.693217		0.0334783	0.271279		0.204666	0.777307		0.047376	0.315336		0.122597	0.589766		0.05609	0.321606		0.111606	0.529043
GO:0002697 regulation of immune effector process	0.322174	0.998232		0.380753	0.826965		0.284467	0.651151		0.415463	0.897976		0.41816	0.755906		0.500569	0.886385		0.230801	0.627233		0.352077	0.801029
GO:0002698 negative regulation of immune effector process	0.530667	0.998232		0.464297	0.839902		0.566693	0.819094		0.630525	0.98134		0.6449	0.879658		0.394935	0.842295		0.586346	0.837573		0.560665	0.912721
GO:0002699 positive regulation of immune effector process	0.266902	0.998232		0.365862	0.826965		0.223684	0.596385		0.243802	0.789003		0.287217	0.700139		0.46828	0.877113		0.127006	0.485438		0.267099	0.730476
GO:0002700 regulation of production of molecular mediator of immune response	0.171638	0.998232		0.250636	0.802805		0.17842	0.529591		0.20115	0.777307		0.202665	0.609619		0.270301	0.770416		0.0965879	0.425576		0.231583	0.676588
GO:0002701 negative regulation of production of molecular mediator of immune response	NA	NA		NA	NA		NA	NA		NA	NA		NA	NA		NA	NA		NA	NA		NA	NA
GO:0002702 positive regulation of production of molecular mediator of immune response	0.16553	0.998232		0.291533	0.810679		0.160011	0.509573		0.242272	0.789003		0.211251	0.61858		0.380688	0.834246		0.107322	0.451498		0.260244	0.719407
GO:0002703 regulation of leukocyte mediated immunity	0.402238	0.998232		0.517858	0.847452		0.414633	0.731405		0.521181	0.934357		0.466362	0.786488		0.539244	0.905511		0.27812	0.677272		0.516901	0.884432
GO:0002704 negative regulation of leukocyte mediated immunity	NA	NA		NA	NA		NA	NA		NA	NA		NA	NA		NA	NA		NA	NA		NA	NA
GO:0002705 positive regulation of leukocyte mediated immunity	0.336392	0.998232		0.489376	0.845175		0.356411	0.696369		0.461866	0.914055		0.525591	0.827047		0.455991	0.867637		0.226603	0.620926		0.429162	0.838995
GO:0002706 regulation of lymphocyte mediated immunity	0.271952	0.998232		0.390299	0.826965		0.28792	0.652732		0.362285	0.871261		0.420678	0.755906		0.356905	0.822986		0.156602	0.533471		0.309856	0.767338
GO:0002707 negative regulation of lymphocyte mediated immunity	NA	NA		NA	NA		NA	NA		NA	NA		NA	NA		NA	NA		NA	NA		NA	NA
GO:0002708 positive regulation of lymphocyte mediated immunity	0.271952	0.998232		0.390299	0.826965		0.28792	0.652732		0.362285	0.871261		0.420678	0.755906		0.356905	0.822986		0.156602	0.533471		0.309856	0.767338
GO:0002709 regulation of T cell mediated immunity	NA	NA		NA	NA		NA	NA		NA	NA		NA	NA		NA	NA		NA	NA		NA	NA
GO:0002710 negative regulation of T cell mediated immunity	NA	NA		NA	NA		NA	NA		NA	NA		NA	NA		NA	NA		NA	NA		NA	NA
GO:0002711 positive regulation of T cell mediated immunity	NA	NA		NA	NA		NA	NA		NA	NA		NA	NA		NA	NA		NA	NA		NA	NA
GO:0002712 regulation of B cell mediated immunity	NA	NA		NA	NA		NA	NA		NA	NA		NA	NA		NA	NA		NA	NA		NA	NA
GO:0002713 negative regulation of B cell mediated immunity	NA	NA		NA	NA		NA	NA		NA	NA		NA	NA		NA	NA		NA	NA		NA	NA
GO:0002714 positive regulation of B cell mediated immunity	NA	NA		NA	NA		NA	NA		NA	NA		NA	NA		NA	NA		NA	NA		NA	NA
GO:0002715 regulation of natural killer cell mediated immunity	NA	NA		NA	NA		NA	NA		NA	NA		NA	NA		NA	NA		NA	NA		NA	NA
GO:0002717 positive regulation of natural killer cell mediated immunity	NA	NA		NA	NA		NA	NA		NA	NA		NA	NA		NA	NA		NA	NA		NA	NA
GO:0002718 regulation of cytokine production involved in immune response	0.111715	0.998232		0.200956	0.764165		0.152628	0.497218		0.102117	0.687982		0.139704	0.513945		0.254624	0.764686		0.0880962	0.407282		0.173474	0.60255
GO:0002719 negative regulation of cytokine production involved in immune response	NA	NA		NA	NA		NA	NA		NA	NA		NA	NA		NA	NA		NA	NA		NA	NA
GO:0002720 positive regulation of cytokine production involved in immune response	NA	NA		NA	NA		NA	NA		NA	NA		NA	NA		NA	NA		NA	NA		NA	NA
GO:0002724 regulation of T cell cytokine production	NA	NA		NA	NA		NA	NA		NA	NA		NA	NA		NA	NA		NA	NA		NA	NA
GO:0002726 positive regulation of T cell cytokine production	NA	NA		NA	NA		NA	NA		NA	NA		NA	NA		NA	NA		NA	NA		NA	NA
GO:0002727 regulation of natural killer cell cytokine production	NA	NA		NA	NA		NA	NA		NA	NA		NA	NA		NA	NA		NA	NA		NA	NA
GO:0002729 positive regulation of natural killer cell cytokine production	NA	NA		NA	NA		NA	NA		NA	NA		NA	NA		NA	NA		NA	NA		NA	NA
GO:0002739 regulation of cytokine secretion involved in immune response	NA	NA		NA	NA		NA	NA		NA	NA		NA	NA		NA	NA		NA	NA		NA	NA
GO:0002740 negative regulation of cytokine secretion involved in immune response	NA	NA		NA	NA		NA	NA		NA	NA		NA	NA		NA	NA		NA	NA		NA	NA
GO:0002741 positive regulation of cytokine secretion involved in immune response	NA	NA		NA	NA		NA	NA		NA	NA		NA	NA		NA	NA		NA	NA		NA	NA
GO:0002753 cytoplasmic pattern recognition receptor signaling pathway	NA	NA		NA	NA		NA	NA		NA	NA		NA	NA		NA	NA		NA	NA		NA	NA
GO:0002755 MyD88-dependent toll-like receptor signaling pathway	NA	NA		NA	NA		NA	NA		NA	NA		NA	NA		NA	NA		NA	NA		NA	NA
GO:0002756 MyD88-independent toll-like receptor signaling pathway	NA	NA		NA	NA		NA	NA		NA	NA		NA	NA		NA	NA		NA	NA		NA	NA
GO:0002757 immune response-activating signal transduction	0.475053	0.998232		0.323319	0.814591		0.29477	0.658986		0.63685	0.987907		0.359894	0.727826		0.281484	0.770942		0.357158	0.724252		0.424861	0.838995
GO:0002758 innate immune response-activating signal transduction	0.348849	0.998232		0.415076	0.826965		0.240879	0.612174		0.446443	0.903962		0.413596	0.754963		0.238702	0.749238		0.372319	0.734006		0.41736	0.837845
GO:0002759 regulation of antimicrobial humoral response	NA	NA		NA	NA		NA	NA		NA	NA		NA	NA		NA	NA		NA	NA		NA	NA
GO:0002760 positive regulation of antimicrobial humoral response	NA	NA		NA	NA		NA	NA		NA	NA		NA	NA		NA	NA		NA	NA		NA	NA
GO:0002761 regulation of myeloid leukocyte differentiation	0.479999	0.998232		0.36047	0.826965		0.0974144	0.407231		0.196192	0.772017		0.0766365	0.401807		0.393689	0.842295		0.164112	0.547138		0.342759	0.792314
GO:0002762 negative regulation of myeloid leukocyte differentiation	NA	NA		NA	NA		NA	NA		NA	NA		NA	NA		NA	NA		NA	NA		NA	NA
GO:0002763 positive regulation of myeloid leukocyte differentiation	NA	NA		NA	NA		NA	NA		NA	NA		NA	NA		NA	NA		NA	NA		NA	NA
GO:0002764 immune response-regulating signaling pathway	0.384567	0.998232		0.230292	0.782611		0.211082	0.583507		0.529036	0.934357		0.284949	0.699182		0.192253	0.687477		0.232922	0.62868		0.306885	0.763956
GO:0002768 immune response-regulating cell surface receptor signaling pathway	0.572426	0.998232		0.366101	0.826965		0.391432	0.715402		0.678925	0.999999		0.352347	0.72782		0.419135	0.847253		0.359618	0.724252		0.427794	0.838995
GO:0002775 antimicrobial peptide production	NA	NA		NA	NA		NA	NA		NA	NA		NA	NA		NA	NA		NA	NA		NA	NA
GO:0002777 antimicrobial peptide biosynthetic process	NA	NA		NA	NA		NA	NA		NA	NA		NA	NA		NA	NA		NA	NA		NA	NA
GO:0002778 antibacterial peptide production	NA	NA		NA	NA		NA	NA		NA	NA		NA	NA		NA	NA		NA	NA		NA	NA
GO:0002780 antibacterial peptide biosynthetic process	NA	NA		NA	NA		NA	NA		NA	NA		NA	NA		NA	NA		NA	NA		NA	NA
GO:0002784 regulation of antimicrobial peptide production	NA	NA		NA	NA		NA	NA		NA	NA		NA	NA		NA	NA		NA	NA		NA	NA
GO:0002786 regulation of antibacterial peptide production	NA	NA		NA	NA		NA	NA		NA	NA		NA	NA		NA	NA		NA	NA		NA	NA
GO:0002790 peptide secretion	0.0686744	0.998232		0.0564788	0.670954		0.0338377	0.271425		0.0268916	0.390541		0.0251616	0.253478		0.0277991	0.370064		0.0309232	0.265036		0.00849629	0.183305
GO:0002791 regulation of peptide secretion	0.123117	0.998232		0.0897619	0.704792		0.0734092	0.371742		0.0679408	0.597087		0.0713986	0.389943		0.058296	0.483681		0.0598055	0.330162		0.0231089	0.283499
GO:0002792 negative regulation of peptide secretion	NA	NA		NA	NA		NA	NA		NA	NA		NA	NA		NA	NA		NA	NA		NA	NA
GO:0002793 positive regulation of peptide secretion	NA	NA		NA	NA		NA	NA		NA	NA		NA	NA		NA	NA		NA	NA		NA	NA
GO:0002803 positive regulation of antibacterial peptide production	NA	NA		NA	NA		NA	NA		NA	NA		NA	NA		NA	NA		NA	NA		NA	NA
GO:0002805 regulation of antimicrobial peptide biosynthetic process	NA	NA		NA	NA		NA	NA		NA	NA		NA	NA		NA	NA		NA	NA		NA	NA
GO:0002807 positive regulation of antimicrobial peptide biosynthetic process	NA	NA		NA	NA		NA	NA		NA	NA		NA	NA		NA	NA		NA	NA		NA	NA
GO:0002808 regulation of antibacterial peptide biosynthetic process	NA	NA		NA	NA		NA	NA		NA	NA		NA	NA		NA	NA		NA	NA		NA	NA
GO:0002815 biosynthetic process of antibacterial peptides active against Gram-positive bacteria	NA	NA		NA	NA		NA	NA		NA	NA		NA	NA		NA	NA		NA	NA		NA	NA
GO:0002816 regulation of biosynthetic process of antibacterial peptides active against Gram-positive bacteria	NA	NA		NA	NA		NA	NA		NA	NA		NA	NA		NA	NA		NA	NA		NA	NA
GO:0002819 regulation of adaptive immune response	0.3487	0.998232		0.447501	0.835029		0.370261	0.697099		0.523976	0.934357		0.50287	0.814397		0.404884	0.844839		0.234148	0.62868		0.458524	0.853531
GO:0002820 negative regulation of adaptive immune response	NA	NA		NA	NA		NA	NA		NA	NA		NA	NA		NA	NA		NA	NA		NA	NA
GO:0002821 positive regulation of adaptive immune response	0.246279	0.998232		0.377185	0.826965		0.228469	0.603996		0.318518	0.849377		0.340248	0.714368		0.332898	0.81573		0.146215	0.512027		0.3376	0.790256
GO:0002822 regulation of adaptive immune response based on somatic recombination of immune receptors built from immunoglobulin superfamily domains	0.295013	0.998232		0.390233	0.826965		0.283491	0.651151		0.431853	0.897976		0.415436	0.755594		0.31013	0.800978		0.177987	0.560289		0.393442	0.83351
GO:0002823 negative regulation of adaptive immune response based on somatic recombination of immune receptors built from immunoglobulin superfamily domains	NA	NA		NA	NA		NA	NA		NA	NA		NA	NA		NA	NA		NA	NA		NA	NA
GO:0002824 positive regulation of adaptive immune response based on somatic recombination of immune receptors built from immunoglobulin superfamily domains	0.246279	0.998232		0.377185	0.826965		0.228469	0.603996		0.318518	0.849377		0.340248	0.714368		0.332898	0.81573		0.146215	0.512027		0.3376	0.790256
GO:0002825 regulation of T-helper 1 type immune response	NA	NA		NA	NA		NA	NA		NA	NA		NA	NA		NA	NA		NA	NA		NA	NA
GO:0002827 positive regulation of T-helper 1 type immune response	NA	NA		NA	NA		NA	NA		NA	NA		NA	NA		NA	NA		NA	NA		NA	NA
GO:0002828 regulation of type 2 immune response	NA	NA		NA	NA		NA	NA		NA	NA		NA	NA		NA	NA		NA	NA		NA	NA
GO:0002829 negative regulation of type 2 immune response	NA	NA		NA	NA		NA	NA		NA	NA		NA	NA		NA	NA		NA	NA		NA	NA
GO:0002830 positive regulation of type 2 immune response	NA	NA		NA	NA		NA	NA		NA	NA		NA	NA		NA	NA		NA	NA		NA	NA
GO:0002831 regulation of response to biotic stimulus	0.696699	0.998232		0.677847	0.914766		0.502539	0.775712		0.769614	0.999999		0.734954	0.91843		0.805267	0.999999		0.634727	0.867091		0.691346	0.956771
GO:0002832 negative regulation of response to biotic stimulus	NA	NA		NA	NA		NA	NA		NA	NA		NA	NA		NA	NA		NA	NA		NA	NA
GO:0002833 positive regulation of response to biotic stimulus	NA	NA		NA	NA		NA	NA		NA	NA		NA	NA		NA	NA		NA	NA		NA	NA
GO:0002834 regulation of response to tumor cell	NA	NA		NA	NA		NA	NA		NA	NA		NA	NA		NA	NA		NA	NA		NA	NA
GO:0002836 positive regulation of response to tumor cell	NA	NA		NA	NA		NA	NA		NA	NA		NA	NA		NA	NA		NA	NA		NA	NA
GO:0002837 regulation of immune response to tumor cell	NA	NA		NA	NA		NA	NA		NA	NA		NA	NA		NA	NA		NA	NA		NA	NA
GO:0002839 positive regulation of immune response to tumor cell	NA	NA		NA	NA		NA	NA		NA	NA		NA	NA		NA	NA		NA	NA		NA	NA
GO:0002855 regulation of natural killer cell mediated immune response to tumor cell	NA	NA		NA	NA		NA	NA		NA	NA		NA	NA		NA	NA		NA	NA		NA	NA
GO:0002857 positive regulation of natural killer cell mediated immune response to tumor cell	NA	NA		NA	NA		NA	NA		NA	NA		NA	NA		NA	NA		NA	NA		NA	NA
GO:0002858 regulation of natural killer cell mediated cytotoxicity directed against tumor cell target	NA	NA		NA	NA		NA	NA		NA	NA		NA	NA		NA	NA		NA	NA		NA	NA
GO:0002860 positive regulation of natural killer cell mediated cytotoxicity directed against tumor cell target	NA	NA		NA	NA		NA	NA		NA	NA		NA	NA		NA	NA		NA	NA		NA	NA
GO:0002861 regulation of inflammatory response to antigenic stimulus	NA	NA		NA	NA		NA	NA		NA	NA		NA	NA		NA	NA		NA	NA		NA	NA
GO:0002862 negative regulation of inflammatory response to antigenic stimulus	NA	NA		NA	NA		NA	NA		NA	NA		NA	NA		NA	NA		NA	NA		NA	NA
GO:0002863 positive regulation of inflammatory response to antigenic stimulus	NA	NA		NA	NA		NA	NA		NA	NA		NA	NA		NA	NA		NA	NA		NA	NA
GO:0002864 regulation of acute inflammatory response to antigenic stimulus	NA	NA		NA	NA		NA	NA		NA	NA		NA	NA		NA	NA		NA	NA		NA	NA
GO:0002865 negative regulation of acute inflammatory response to antigenic stimulus	NA	NA		NA	NA		NA	NA		NA	NA		NA	NA		NA	NA		NA	NA		NA	NA
GO:0002866 positive regulation of acute inflammatory response to antigenic stimulus	NA	NA		NA	NA		NA	NA		NA	NA		NA	NA		NA	NA		NA	NA		NA	NA
GO:0002870 T cell anergy	NA	NA		NA	NA		NA	NA		NA	NA		NA	NA		NA	NA		NA	NA		NA	NA
GO:0002874 regulation of chronic inflammatory response to antigenic stimulus	NA	NA		NA	NA		NA	NA		NA	NA		NA	NA		NA	NA		NA	NA		NA	NA
GO:0002876 positive regulation of chronic inflammatory response to antigenic stimulus	NA	NA		NA	NA		NA	NA		NA	NA		NA	NA		NA	NA		NA	NA		NA	NA
GO:0002880 regulation of chronic inflammatory response to non-antigenic stimulus	NA	NA		NA	NA		NA	NA		NA	NA		NA	NA		NA	NA		NA	NA		NA	NA
GO:0002882 positive regulation of chronic inflammatory response to non-antigenic stimulus	NA	NA		NA	NA		NA	NA		NA	NA		NA	NA		NA	NA		NA	NA		NA	NA
GO:0002883 regulation of hypersensitivity	NA	NA		NA	NA		NA	NA		NA	NA		NA	NA		NA	NA		NA	NA		NA	NA
GO:0002885 positive regulation of hypersensitivity	NA	NA		NA	NA		NA	NA		NA	NA		NA	NA		NA	NA		NA	NA		NA	NA
GO:0002886 regulation of myeloid leukocyte mediated immunity	NA	NA		NA	NA		NA	NA		NA	NA		NA	NA		NA	NA		NA	NA		NA	NA
GO:0002887 negative regulation of myeloid leukocyte mediated immunity	NA	NA		NA	NA		NA	NA		NA	NA		NA	NA		NA	NA		NA	NA		NA	NA
GO:0002888 positive regulation of myeloid leukocyte mediated immunity	NA	NA		NA	NA		NA	NA		NA	NA		NA	NA		NA	NA		NA	NA		NA	NA
GO:0002889 regulation of immunoglobulin mediated immune response	NA	NA		NA	NA		NA	NA		NA	NA		NA	NA		NA	NA		NA	NA		NA	NA
GO:0002890 negative regulation of immunoglobulin mediated immune response	NA	NA		NA	NA		NA	NA		NA	NA		NA	NA		NA	NA		NA	NA		NA	NA
GO:0002891 positive regulation of immunoglobulin mediated immune response	NA	NA		NA	NA		NA	NA		NA	NA		NA	NA		NA	NA		NA	NA		NA	NA
GO:0002892 regulation of type II hypersensitivity	NA	NA		NA	NA		NA	NA		NA	NA		NA	NA		NA	NA		NA	NA		NA	NA
GO:0002894 positive regulation of type II hypersensitivity	NA	NA		NA	NA		NA	NA		NA	NA		NA	NA		NA	NA		NA	NA		NA	NA
GO:0002901 mature B cell apoptotic process	NA	NA		NA	NA		NA	NA		NA	NA		NA	NA		NA	NA		NA	NA		NA	NA
GO:0002902 regulation of B cell apoptotic process	NA	NA		NA	NA		NA	NA		NA	NA		NA	NA		NA	NA		NA	NA		NA	NA
GO:0002903 negative regulation of B cell apoptotic process	NA	NA		NA	NA		NA	NA		NA	NA		NA	NA		NA	NA		NA	NA		NA	NA
GO:0002904 positive regulation of B cell apoptotic process	NA	NA		NA	NA		NA	NA		NA	NA		NA	NA		NA	NA		NA	NA		NA	NA
GO:0002905 regulation of mature B cell apoptotic process	NA	NA		NA	NA		NA	NA		NA	NA		NA	NA		NA	NA		NA	NA		NA	NA
GO:0002906 negative regulation of mature B cell apoptotic process	NA	NA		NA	NA		NA	NA		NA	NA		NA	NA		NA	NA		NA	NA		NA	NA
GO:0002911 regulation of lymphocyte anergy	NA	NA		NA	NA		NA	NA		NA	NA		NA	NA		NA	NA		NA	NA		NA	NA
GO:0002913 positive regulation of lymphocyte anergy	NA	NA		NA	NA		NA	NA		NA	NA		NA	NA		NA	NA		NA	NA		NA	NA
GO:0002920 regulation of humoral immune response	NA	NA		NA	NA		NA	NA		NA	NA		NA	NA		NA	NA		NA	NA		NA	NA
GO:0002921 negative regulation of humoral immune response	NA	NA		NA	NA		NA	NA		NA	NA		NA	NA		NA	NA		NA	NA		NA	NA
GO:0002922 positive regulation of humoral immune response	NA	NA		NA	NA		NA	NA		NA	NA		NA	NA		NA	NA		NA	NA		NA	NA
GO:0002923 regulation of humoral immune response mediated by circulating immunoglobulin	NA	NA		NA	NA		NA	NA		NA	NA		NA	NA		NA	NA		NA	NA		NA	NA
GO:0002924 negative regulation of humoral immune response mediated by circulating immunoglobulin	NA	NA		NA	NA		NA	NA		NA	NA		NA	NA		NA	NA		NA	NA		NA	NA
GO:0002925 positive regulation of humoral immune response mediated by circulating immunoglobulin	NA	NA		NA	NA		NA	NA		NA	NA		NA	NA		NA	NA		NA	NA		NA	NA
GO:0002931 response to ischemia	NA	NA		NA	NA		NA	NA		NA	NA		NA	NA		NA	NA		NA	NA		NA	NA
GO:0002934 desmosome organization	NA	NA		NA	NA		NA	NA		NA	NA		NA	NA		NA	NA		NA	NA		NA	NA
GO:0003002 regionalization	0.804246	0.998232		0.716379	0.932274		0.514568	0.785878		0.736254	0.999999		0.683048	0.900971		0.916385	0.999999		0.719464	0.920367		0.643308	0.935603
GO:0003006 developmental process involved in reproduction	0.510681	0.998232		0.373534	0.826965		0.446313	0.749364		0.553873	0.941756		0.468762	0.787422		0.402169	0.844839		0.5419	0.821605		0.620176	0.935603
GO:0003007 heart morphogenesis	0.384186	0.998232		0.148479	0.764165		0.206845	0.57861		0.285186	0.827348		0.179559	0.573183		0.404996	0.844839		0.330901	0.711402		0.255692	0.712069
GO:0003008 system process	0.220135	0.998232		0.243359	0.790116		0.362108	0.696369		0.538342	0.934752		0.307659	0.702827		0.148784	0.646451		0.504754	0.804338		0.337658	0.790256
GO:0003009 skeletal muscle contraction	NA	NA		NA	NA		NA	NA		NA	NA		NA	NA		NA	NA		NA	NA		NA	NA
GO:0003011 involuntary skeletal muscle contraction	NA	NA		NA	NA		NA	NA		NA	NA		NA	NA		NA	NA		NA	NA		NA	NA
GO:0003012 muscle system process	0.23302	0.998232		0.339098	0.816008		0.402565	0.721694		0.407706	0.897144		0.319581	0.703452		0.375478	0.829855		0.474962	0.785981		0.411433	0.837845
GO:0003013 circulatory system process	0.109266	0.998232		0.114988	0.734776		0.0955897	0.404461		0.234758	0.789003		0.173879	0.563717		0.104535	0.545032		0.180459	0.562662		0.150633	0.573506
GO:0003014 renal system process	NA	NA		NA	NA		NA	NA		NA	NA		NA	NA		NA	NA		NA	NA		NA	NA
GO:0003015 heart process	0.201194	0.998232		0.232536	0.782614		0.17878	0.529591		0.260256	0.795603		0.279828	0.695679		0.331969	0.81573		0.34679	0.719864		0.265436	0.72928
GO:0003016 respiratory system process	NA	NA		NA	NA		NA	NA		NA	NA		NA	NA		NA	NA		NA	NA		NA	NA
GO:0003018 vascular process in circulatory system	0.149467	0.998232		0.20356	0.764165		0.208827	0.581554		0.191846	0.76616		0.178431	0.573183		0.159658	0.648666		0.216818	0.611981		0.157354	0.582551
GO:0003025 regulation of systemic arterial blood pressure by baroreceptor feedback	NA	NA		NA	NA		NA	NA		NA	NA		NA	NA		NA	NA		NA	NA		NA	NA
GO:0003032 detection of oxygen	NA	NA		NA	NA		NA	NA		NA	NA		NA	NA		NA	NA		NA	NA		NA	NA
GO:0003044 regulation of systemic arterial blood pressure mediated by a chemical signal	NA	NA		NA	NA		NA	NA		NA	NA		NA	NA		NA	NA		NA	NA		NA	NA
GO:0003051 angiotensin-mediated drinking behavior	NA	NA		NA	NA		NA	NA		NA	NA		NA	NA		NA	NA		NA	NA		NA	NA
GO:0003056 regulation of vascular smooth muscle contraction	NA	NA		NA	NA		NA	NA		NA	NA		NA	NA		NA	NA		NA	NA		NA	NA
GO:0003057 regulation of the force of heart contraction by chemical signal	NA	NA		NA	NA		NA	NA		NA	NA		NA	NA		NA	NA		NA	NA		NA	NA
GO:0003068 regulation of systemic arterial blood pressure by acetylcholine	NA	NA		NA	NA		NA	NA		NA	NA		NA	NA		NA	NA		NA	NA		NA	NA
GO:0003069 vasodilation by acetylcholine involved in regulation of systemic arterial blood pressure	NA	NA		NA	NA		NA	NA		NA	NA		NA	NA		NA	NA		NA	NA		NA	NA
GO:0003070 regulation of systemic arterial blood pressure by neurotransmitter	NA	NA		NA	NA		NA	NA		NA	NA		NA	NA		NA	NA		NA	NA		NA	NA
GO:0003071 renal system process involved in regulation of systemic arterial blood pressure	NA	NA		NA	NA		NA	NA		NA	NA		NA	NA		NA	NA		NA	NA		NA	NA
GO:0003072 renal control of peripheral vascular resistance involved in regulation of systemic arterial blood pressure	NA	NA		NA	NA		NA	NA		NA	NA		NA	NA		NA	NA		NA	NA		NA	NA
GO:0003073 regulation of systemic arterial blood pressure	NA	NA		NA	NA		NA	NA		NA	NA		NA	NA		NA	NA		NA	NA		NA	NA
GO:0003081 regulation of systemic arterial blood pressure by renin-angiotensin	NA	NA		NA	NA		NA	NA		NA	NA		NA	NA		NA	NA		NA	NA		NA	NA
GO:0003084 positive regulation of systemic arterial blood pressure	NA	NA		NA	NA		NA	NA		NA	NA		NA	NA		NA	NA		NA	NA		NA	NA
GO:0003085 negative regulation of systemic arterial blood pressure	NA	NA		NA	NA		NA	NA		NA	NA		NA	NA		NA	NA		NA	NA		NA	NA
GO:0003091 renal water homeostasis	NA	NA		NA	NA		NA	NA		NA	NA		NA	NA		NA	NA		NA	NA		NA	NA
GO:0003093 regulation of glomerular filtration	NA	NA		NA	NA		NA	NA		NA	NA		NA	NA		NA	NA		NA	NA		NA	NA
GO:0003094 glomerular filtration	NA	NA		NA	NA		NA	NA		NA	NA		NA	NA		NA	NA		NA	NA		NA	NA
GO:0003096 renal sodium ion transport	NA	NA		NA	NA		NA	NA		NA	NA		NA	NA		NA	NA		NA	NA		NA	NA
GO:0003097 renal water transport	NA	NA		NA	NA		NA	NA		NA	NA		NA	NA		NA	NA		NA	NA		NA	NA
GO:0003100 regulation of systemic arterial blood pressure by endothelin	NA	NA		NA	NA		NA	NA		NA	NA		NA	NA		NA	NA		NA	NA		NA	NA
GO:0003105 negative regulation of glomerular filtration	NA	NA		NA	NA		NA	NA		NA	NA		NA	NA		NA	NA		NA	NA		NA	NA
GO:0003108 negative regulation of the force of heart contraction by chemical signal	NA	NA		NA	NA		NA	NA		NA	NA		NA	NA		NA	NA		NA	NA		NA	NA
GO:0003116 regulation of vasoconstriction by norepinephrine	NA	NA		NA	NA		NA	NA		NA	NA		NA	NA		NA	NA		NA	NA		NA	NA
GO:0003117 regulation of vasoconstriction by circulating norepinephrine	NA	NA		NA	NA		NA	NA		NA	NA		NA	NA		NA	NA		NA	NA		NA	NA
GO:0003127 detection of nodal flow	NA	NA		NA	NA		NA	NA		NA	NA		NA	NA		NA	NA		NA	NA		NA	NA
GO:0003128 heart field specification	NA	NA		NA	NA		NA	NA		NA	NA		NA	NA		NA	NA		NA	NA		NA	NA
GO:0003129 heart induction	NA	NA		NA	NA		NA	NA		NA	NA		NA	NA		NA	NA		NA	NA		NA	NA
GO:0003130 BMP signaling pathway involved in heart induction	NA	NA		NA	NA		NA	NA		NA	NA		NA	NA		NA	NA		NA	NA		NA	NA
GO:0003133 endodermal-mesodermal cell signaling	NA	NA		NA	NA		NA	NA		NA	NA		NA	NA		NA	NA		NA	NA		NA	NA
GO:0003134 endodermal-mesodermal cell signaling involved in heart induction	NA	NA		NA	NA		NA	NA		NA	NA		NA	NA		NA	NA		NA	NA		NA	NA
GO:0003138 primary heart field specification	NA	NA		NA	NA		NA	NA		NA	NA		NA	NA		NA	NA		NA	NA		NA	NA
GO:0003139 secondary heart field specification	NA	NA		NA	NA		NA	NA		NA	NA		NA	NA		NA	NA		NA	NA		NA	NA
GO:0003140 determination of left/right asymmetry in lateral mesoderm	NA	NA		NA	NA		NA	NA		NA	NA		NA	NA		NA	NA		NA	NA		NA	NA
GO:0003143 embryonic heart tube morphogenesis	NA	NA		NA	NA		NA	NA		NA	NA		NA	NA		NA	NA		NA	NA		NA	NA
GO:0003144 embryonic heart tube formation	NA	NA		NA	NA		NA	NA		NA	NA		NA	NA		NA	NA		NA	NA		NA	NA
GO:0003148 outflow tract septum morphogenesis	NA	NA		NA	NA		NA	NA		NA	NA		NA	NA		NA	NA		NA	NA		NA	NA
GO:0003149 membranous septum morphogenesis	NA	NA		NA	NA		NA	NA		NA	NA		NA	NA		NA	NA		NA	NA		NA	NA
GO:0003151 outflow tract morphogenesis	NA	NA		NA	NA		NA	NA		NA	NA		NA	NA		NA	NA		NA	NA		NA	NA
GO:0003156 regulation of organ formation	NA	NA		NA	NA		NA	NA		NA	NA		NA	NA		NA	NA		NA	NA		NA	NA
GO:0003157 endocardium development	NA	NA		NA	NA		NA	NA		NA	NA		NA	NA		NA	NA		NA	NA		NA	NA
GO:0003158 endothelium development	0.525448	0.998232		0.321872	0.814548		0.377994	0.703864		0.35879	0.871261		0.330037	0.708196		0.134651	0.613692		0.340285	0.717135		0.304287	0.760514
GO:0003159 morphogenesis of an endothelium	NA	NA		NA	NA		NA	NA		NA	NA		NA	NA		NA	NA		NA	NA		NA	NA
GO:0003160 endocardium morphogenesis	NA	NA		NA	NA		NA	NA		NA	NA		NA	NA		NA	NA		NA	NA		NA	NA
GO:0003161 cardiac conduction system development	NA	NA		NA	NA		NA	NA		NA	NA		NA	NA		NA	NA		NA	NA		NA	NA
GO:0003164 His-Purkinje system development	NA	NA		NA	NA		NA	NA		NA	NA		NA	NA		NA	NA		NA	NA		NA	NA
GO:0003166 bundle of His development	NA	NA		NA	NA		NA	NA		NA	NA		NA	NA		NA	NA		NA	NA		NA	NA
GO:0003170 heart valve development	NA	NA		NA	NA		NA	NA		NA	NA		NA	NA		NA	NA		NA	NA		NA	NA
GO:0003171 atrioventricular valve development	NA	NA		NA	NA		NA	NA		NA	NA		NA	NA		NA	NA		NA	NA		NA	NA
GO:0003172 sinoatrial valve development	NA	NA		NA	NA		NA	NA		NA	NA		NA	NA		NA	NA		NA	NA		NA	NA
GO:0003174 mitral valve development	NA	NA		NA	NA		NA	NA		NA	NA		NA	NA		NA	NA		NA	NA		NA	NA
GO:0003176 aortic valve development	NA	NA		NA	NA		NA	NA		NA	NA		NA	NA		NA	NA		NA	NA		NA	NA
GO:0003177 pulmonary valve development	NA	NA		NA	NA		NA	NA		NA	NA		NA	NA		NA	NA		NA	NA		NA	NA
GO:0003179 heart valve morphogenesis	NA	NA		NA	NA		NA	NA		NA	NA		NA	NA		NA	NA		NA	NA		NA	NA
GO:0003180 aortic valve morphogenesis	NA	NA		NA	NA		NA	NA		NA	NA		NA	NA		NA	NA		NA	NA		NA	NA
GO:0003181 atrioventricular valve morphogenesis	NA	NA		NA	NA		NA	NA		NA	NA		NA	NA		NA	NA		NA	NA		NA	NA
GO:0003183 mitral valve morphogenesis	NA	NA		NA	NA		NA	NA		NA	NA		NA	NA		NA	NA		NA	NA		NA	NA
GO:0003184 pulmonary valve morphogenesis	NA	NA		NA	NA		NA	NA		NA	NA		NA	NA		NA	NA		NA	NA		NA	NA
GO:0003185 sinoatrial valve morphogenesis	NA	NA		NA	NA		NA	NA		NA	NA		NA	NA		NA	NA		NA	NA		NA	NA
GO:0003188 heart valve formation	NA	NA		NA	NA		NA	NA		NA	NA		NA	NA		NA	NA		NA	NA		NA	NA
GO:0003197 endocardial cushion development	NA	NA		NA	NA		NA	NA		NA	NA		NA	NA		NA	NA		NA	NA		NA	NA
GO:0003198 epithelial to mesenchymal transition involved in endocardial cushion formation	NA	NA		NA	NA		NA	NA		NA	NA		NA	NA		NA	NA		NA	NA		NA	NA
GO:0003199 endocardial cushion to mesenchymal transition involved in heart valve formation	NA	NA		NA	NA		NA	NA		NA	NA		NA	NA		NA	NA		NA	NA		NA	NA
GO:0003203 endocardial cushion morphogenesis	NA	NA		NA	NA		NA	NA		NA	NA		NA	NA		NA	NA		NA	NA		NA	NA
GO:0003205 cardiac chamber development	0.477837	0.998232		0.142048	0.764165		0.217686	0.590381		0.366434	0.871261		0.291927	0.701596		0.547886	0.907408		0.331634	0.711402		0.350923	0.799371
GO:0003206 cardiac chamber morphogenesis	NA	NA		NA	NA		NA	NA		NA	NA		NA	NA		NA	NA		NA	NA		NA	NA
GO:0003207 cardiac chamber formation	NA	NA		NA	NA		NA	NA		NA	NA		NA	NA		NA	NA		NA	NA		NA	NA
GO:0003208 cardiac ventricle morphogenesis	NA	NA		NA	NA		NA	NA		NA	NA		NA	NA		NA	NA		NA	NA		NA	NA
GO:0003209 cardiac atrium morphogenesis	NA	NA		NA	NA		NA	NA		NA	NA		NA	NA		NA	NA		NA	NA		NA	NA
GO:0003211 cardiac ventricle formation	NA	NA		NA	NA		NA	NA		NA	NA		NA	NA		NA	NA		NA	NA		NA	NA
GO:0003214 cardiac left ventricle morphogenesis	NA	NA		NA	NA		NA	NA		NA	NA		NA	NA		NA	NA		NA	NA		NA	NA
GO:0003215 cardiac right ventricle morphogenesis	NA	NA		NA	NA		NA	NA		NA	NA		NA	NA		NA	NA		NA	NA		NA	NA
GO:0003218 cardiac left ventricle formation	NA	NA		NA	NA		NA	NA		NA	NA		NA	NA		NA	NA		NA	NA		NA	NA
GO:0003219 cardiac right ventricle formation	NA	NA		NA	NA		NA	NA		NA	NA		NA	NA		NA	NA		NA	NA		NA	NA
GO:0003222 ventricular trabecula myocardium morphogenesis	NA	NA		NA	NA		NA	NA		NA	NA		NA	NA		NA	NA		NA	NA		NA	NA
GO:0003228 atrial cardiac muscle tissue development	NA	NA		NA	NA		NA	NA		NA	NA		NA	NA		NA	NA		NA	NA		NA	NA
GO:0003229 ventricular cardiac muscle tissue development	NA	NA		NA	NA		NA	NA		NA	NA		NA	NA		NA	NA		NA	NA		NA	NA
GO:0003230 cardiac atrium development	NA	NA		NA	NA		NA	NA		NA	NA		NA	NA		NA	NA		NA	NA		NA	NA
GO:0003231 cardiac ventricle development	NA	NA		NA	NA		NA	NA		NA	NA		NA	NA		NA	NA		NA	NA		NA	NA
GO:0003241 growth involved in heart morphogenesis	NA	NA		NA	NA		NA	NA		NA	NA		NA	NA		NA	NA		NA	NA		NA	NA
GO:0003245 cardiac muscle tissue growth involved in heart morphogenesis	NA	NA		NA	NA		NA	NA		NA	NA		NA	NA		NA	NA		NA	NA		NA	NA
GO:0003254 regulation of membrane depolarization	NA	NA		NA	NA		NA	NA		NA	NA		NA	NA		NA	NA		NA	NA		NA	NA
GO:0003256 regulation of transcription from RNA polymerase II promoter involved in myocardial precursor cell differentiation	NA	NA		NA	NA		NA	NA		NA	NA		NA	NA		NA	NA		NA	NA		NA	NA
GO:0003263 cardioblast proliferation	NA	NA		NA	NA		NA	NA		NA	NA		NA	NA		NA	NA		NA	NA		NA	NA
GO:0003264 regulation of cardioblast proliferation	NA	NA		NA	NA		NA	NA		NA	NA		NA	NA		NA	NA		NA	NA		NA	NA
GO:0003266 regulation of secondary heart field cardioblast proliferation	NA	NA		NA	NA		NA	NA		NA	NA		NA	NA		NA	NA		NA	NA		NA	NA
GO:0003272 endocardial cushion formation	NA	NA		NA	NA		NA	NA		NA	NA		NA	NA		NA	NA		NA	NA		NA	NA
GO:0003273 cell migration involved in endocardial cushion formation	NA	NA		NA	NA		NA	NA		NA	NA		NA	NA		NA	NA		NA	NA		NA	NA
GO:0003279 cardiac septum development	NA	NA		NA	NA		NA	NA		NA	NA		NA	NA		NA	NA		NA	NA		NA	NA
GO:0003281 ventricular septum development	NA	NA		NA	NA		NA	NA		NA	NA		NA	NA		NA	NA		NA	NA		NA	NA
GO:0003294 atrial ventricular junction remodeling	NA	NA		NA	NA		NA	NA		NA	NA		NA	NA		NA	NA		NA	NA		NA	NA
GO:0003298 physiological muscle hypertrophy	NA	NA		NA	NA		NA	NA		NA	NA		NA	NA		NA	NA		NA	NA		NA	NA
GO:0003299 muscle hypertrophy in response to stress	NA	NA		NA	NA		NA	NA		NA	NA		NA	NA		NA	NA		NA	NA		NA	NA
GO:0003300 cardiac muscle hypertrophy	NA	NA		NA	NA		NA	NA		NA	NA		NA	NA		NA	NA		NA	NA		NA	NA
GO:0003301 physiological cardiac muscle hypertrophy	NA	NA		NA	NA		NA	NA		NA	NA		NA	NA		NA	NA		NA	NA		NA	NA
GO:0003306 Wnt signaling pathway involved in heart development	NA	NA		NA	NA		NA	NA		NA	NA		NA	NA		NA	NA		NA	NA		NA	NA
GO:0003307 regulation of Wnt signaling pathway involved in heart development	NA	NA		NA	NA		NA	NA		NA	NA		NA	NA		NA	NA		NA	NA		NA	NA
GO:0003309 type B pancreatic cell differentiation	NA	NA		NA	NA		NA	NA		NA	NA		NA	NA		NA	NA		NA	NA		NA	NA
GO:0003310 pancreatic A cell differentiation	NA	NA		NA	NA		NA	NA		NA	NA		NA	NA		NA	NA		NA	NA		NA	NA
GO:0003321 positive regulation of blood pressure by epinephrine-norepinephrine	NA	NA		NA	NA		NA	NA		NA	NA		NA	NA		NA	NA		NA	NA		NA	NA
GO:0003322 pancreatic A cell development	NA	NA		NA	NA		NA	NA		NA	NA		NA	NA		NA	NA		NA	NA		NA	NA
GO:0003323 type B pancreatic cell development	NA	NA		NA	NA		NA	NA		NA	NA		NA	NA		NA	NA		NA	NA		NA	NA
GO:0003333 amino acid transmembrane transport	NA	NA		NA	NA		NA	NA		NA	NA		NA	NA		NA	NA		NA	NA		NA	NA
GO:0003334 keratinocyte development	NA	NA		NA	NA		NA	NA		NA	NA		NA	NA		NA	NA		NA	NA		NA	NA
GO:0003337 mesenchymal to epithelial transition involved in metanephros morphogenesis	NA	NA		NA	NA		NA	NA		NA	NA		NA	NA		NA	NA		NA	NA		NA	NA
GO:0003338 metanephros morphogenesis	NA	NA		NA	NA		NA	NA		NA	NA		NA	NA		NA	NA		NA	NA		NA	NA
GO:0003339 regulation of mesenchymal to epithelial transition involved in metanephros morphogenesis	NA	NA		NA	NA		NA	NA		NA	NA		NA	NA		NA	NA		NA	NA		NA	NA
GO:0003341 cilium movement	NA	NA		NA	NA		NA	NA		NA	NA		NA	NA		NA	NA		NA	NA		NA	NA
GO:0003350 pulmonary myocardium development	NA	NA		NA	NA		NA	NA		NA	NA		NA	NA		NA	NA		NA	NA		NA	NA
GO:0003351 epithelial cilium movement	NA	NA		NA	NA		NA	NA		NA	NA		NA	NA		NA	NA		NA	NA		NA	NA
GO:0003352 regulation of cilium movement	NA	NA		NA	NA		NA	NA		NA	NA		NA	NA		NA	NA		NA	NA		NA	NA
GO:0003357 noradrenergic neuron differentiation	NA	NA		NA	NA		NA	NA		NA	NA		NA	NA		NA	NA		NA	NA		NA	NA
GO:0003358 noradrenergic neuron development	NA	NA		NA	NA		NA	NA		NA	NA		NA	NA		NA	NA		NA	NA		NA	NA
GO:0003365 establishment of cell polarity involved in ameboidal cell migration	NA	NA		NA	NA		NA	NA		NA	NA		NA	NA		NA	NA		NA	NA		NA	NA
GO:0003373 dynamin polymerization involved in membrane fission	NA	NA		NA	NA		NA	NA		NA	NA		NA	NA		NA	NA		NA	NA		NA	NA
GO:0003374 dynamin polymerization involved in mitochondrial fission	NA	NA		NA	NA		NA	NA		NA	NA		NA	NA		NA	NA		NA	NA		NA	NA
GO:0003376 sphingosine-1-phosphate signaling pathway	NA	NA		NA	NA		NA	NA		NA	NA		NA	NA		NA	NA		NA	NA		NA	NA
GO:0003382 epithelial cell morphogenesis	NA	NA		NA	NA		NA	NA		NA	NA		NA	NA		NA	NA		NA	NA		NA	NA
GO:0003401 axis elongation	NA	NA		NA	NA		NA	NA		NA	NA		NA	NA		NA	NA		NA	NA		NA	NA
GO:0003404 optic vesicle morphogenesis	NA	NA		NA	NA		NA	NA		NA	NA		NA	NA		NA	NA		NA	NA		NA	NA
GO:0003407 neural retina development	NA	NA		NA	NA		NA	NA		NA	NA		NA	NA		NA	NA		NA	NA		NA	NA
GO:0003409 optic cup structural organization	NA	NA		NA	NA		NA	NA		NA	NA		NA	NA		NA	NA		NA	NA		NA	NA
GO:0003413 chondrocyte differentiation involved in endochondral bone morphogenesis	NA	NA		NA	NA		NA	NA		NA	NA		NA	NA		NA	NA		NA	NA		NA	NA
GO:0003416 endochondral bone growth	NA	NA		NA	NA		NA	NA		NA	NA		NA	NA		NA	NA		NA	NA		NA	NA
GO:0003417 growth plate cartilage development	NA	NA		NA	NA		NA	NA		NA	NA		NA	NA		NA	NA		NA	NA		NA	NA
GO:0003418 growth plate cartilage chondrocyte differentiation	NA	NA		NA	NA		NA	NA		NA	NA		NA	NA		NA	NA		NA	NA		NA	NA
GO:0003419 growth plate cartilage chondrocyte proliferation	NA	NA		NA	NA		NA	NA		NA	NA		NA	NA		NA	NA		NA	NA		NA	NA
GO:0003421 growth plate cartilage axis specification	NA	NA		NA	NA		NA	NA		NA	NA		NA	NA		NA	NA		NA	NA		NA	NA
GO:0003422 growth plate cartilage morphogenesis	NA	NA		NA	NA		NA	NA		NA	NA		NA	NA		NA	NA		NA	NA		NA	NA
GO:0003433 chondrocyte development involved in endochondral bone morphogenesis	NA	NA		NA	NA		NA	NA		NA	NA		NA	NA		NA	NA		NA	NA		NA	NA
GO:0005513 detection of calcium ion	NA	NA		NA	NA		NA	NA		NA	NA		NA	NA		NA	NA		NA	NA		NA	NA
GO:0005975 carbohydrate metabolic process	0.555683	0.998232		0.782579	0.956316		0.569292	0.820708		0.778822	0.999999		0.593581	0.86381		0.422123	0.847253		0.491206	0.796195		0.650181	0.940542
GO:0005976 polysaccharide metabolic process	0.867676	0.998232		0.973131	0.999879		0.968055	0.998373		0.973938	0.999999		0.964875	0.998936		0.932802	0.999999		0.928928	0.991301		0.95498	0.999994
GO:0005977 glycogen metabolic process	0.842158	0.998232		0.948191	0.999057		0.933276	0.991205		0.955342	0.999999		0.92464	0.989367		0.900386	0.999999		0.83846	0.968486		0.903622	0.999994
GO:0005978 glycogen biosynthetic process	NA	NA		NA	NA		NA	NA		NA	NA		NA	NA		NA	NA		NA	NA		NA	NA
GO:0005979 regulation of glycogen biosynthetic process	NA	NA		NA	NA		NA	NA		NA	NA		NA	NA		NA	NA		NA	NA		NA	NA
GO:0005980 glycogen catabolic process	NA	NA		NA	NA		NA	NA		NA	NA		NA	NA		NA	NA		NA	NA		NA	NA
GO:0005981 regulation of glycogen catabolic process	NA	NA		NA	NA		NA	NA		NA	NA		NA	NA		NA	NA		NA	NA		NA	NA
GO:0005984 disaccharide metabolic process	NA	NA		NA	NA		NA	NA		NA	NA		NA	NA		NA	NA		NA	NA		NA	NA
GO:0005988 lactose metabolic process	NA	NA		NA	NA		NA	NA		NA	NA		NA	NA		NA	NA		NA	NA		NA	NA
GO:0005989 lactose biosynthetic process	NA	NA		NA	NA		NA	NA		NA	NA		NA	NA		NA	NA		NA	NA		NA	NA
GO:0005996 monosaccharide metabolic process	0.242066	0.998232		0.187798	0.764165		0.0544445	0.332353		0.138221	0.72067		0.0631934	0.367226		0.0479775	0.442281		0.0566941	0.322469		0.172674	0.60255
GO:0005997 xylulose metabolic process	NA	NA		NA	NA		NA	NA		NA	NA		NA	NA		NA	NA		NA	NA		NA	NA
GO:0006000 fructose metabolic process	NA	NA		NA	NA		NA	NA		NA	NA		NA	NA		NA	NA		NA	NA		NA	NA
GO:0006002 fructose 6-phosphate metabolic process	NA	NA		NA	NA		NA	NA		NA	NA		NA	NA		NA	NA		NA	NA		NA	NA
GO:0006003 fructose 2,6-bisphosphate metabolic process	NA	NA		NA	NA		NA	NA		NA	NA		NA	NA		NA	NA		NA	NA		NA	NA
GO:0006004 fucose metabolic process	NA	NA		NA	NA		NA	NA		NA	NA		NA	NA		NA	NA		NA	NA		NA	NA
GO:0006006 glucose metabolic process	0.180155	0.998232		0.226414	0.779737		0.0701816	0.364906		0.0699206	0.597087		0.0532761	0.328945		0.0618409	0.484981		0.0592127	0.330162		0.135806	0.551747
GO:0006007 glucose catabolic process	NA	NA		NA	NA		NA	NA		NA	NA		NA	NA		NA	NA		NA	NA		NA	NA
GO:0006011 UDP-glucose metabolic process	NA	NA		NA	NA		NA	NA		NA	NA		NA	NA		NA	NA		NA	NA		NA	NA
GO:0006012 galactose metabolic process	NA	NA		NA	NA		NA	NA		NA	NA		NA	NA		NA	NA		NA	NA		NA	NA
GO:0006013 mannose metabolic process	NA	NA		NA	NA		NA	NA		NA	NA		NA	NA		NA	NA		NA	NA		NA	NA
GO:0006015 5-phosphoribose 1-diphosphate biosynthetic process	NA	NA		NA	NA		NA	NA		NA	NA		NA	NA		NA	NA		NA	NA		NA	NA
GO:0006020 inositol metabolic process	NA	NA		NA	NA		NA	NA		NA	NA		NA	NA		NA	NA		NA	NA		NA	NA
GO:0006021 inositol biosynthetic process	NA	NA		NA	NA		NA	NA		NA	NA		NA	NA		NA	NA		NA	NA		NA	NA
GO:0006022 aminoglycan metabolic process	0.659736	0.998232		0.784954	0.956732		0.816998	0.962702		0.749655	0.999999		0.754107	0.927382		0.395128	0.842295		0.704454	0.912532		0.834954	0.98974
GO:0006023 aminoglycan biosynthetic process	0.616726	0.998232		0.673802	0.91382		0.723247	0.910588		0.647693	0.988915		0.614245	0.865592		0.265277	0.766847		0.607438	0.849904		0.741504	0.964471
GO:0006024 glycosaminoglycan biosynthetic process	0.616726	0.998232		0.673802	0.91382		0.723247	0.910588		0.647693	0.988915		0.614245	0.865592		0.265277	0.766847		0.607438	0.849904		0.741504	0.964471
GO:0006026 aminoglycan catabolic process	NA	NA		NA	NA		NA	NA		NA	NA		NA	NA		NA	NA		NA	NA		NA	NA
GO:0006027 glycosaminoglycan catabolic process	NA	NA		NA	NA		NA	NA		NA	NA		NA	NA		NA	NA		NA	NA		NA	NA
GO:0006029 proteoglycan metabolic process	NA	NA		NA	NA		NA	NA		NA	NA		NA	NA		NA	NA		NA	NA		NA	NA
GO:0006030 chitin metabolic process	NA	NA		NA	NA		NA	NA		NA	NA		NA	NA		NA	NA		NA	NA		NA	NA
GO:0006032 chitin catabolic process	NA	NA		NA	NA		NA	NA		NA	NA		NA	NA		NA	NA		NA	NA		NA	NA
GO:0006040 amino sugar metabolic process	NA	NA		NA	NA		NA	NA		NA	NA		NA	NA		NA	NA		NA	NA		NA	NA
GO:0006041 glucosamine metabolic process	NA	NA		NA	NA		NA	NA		NA	NA		NA	NA		NA	NA		NA	NA		NA	NA
GO:0006043 glucosamine catabolic process	NA	NA		NA	NA		NA	NA		NA	NA		NA	NA		NA	NA		NA	NA		NA	NA
GO:0006044 N-acetylglucosamine metabolic process	NA	NA		NA	NA		NA	NA		NA	NA		NA	NA		NA	NA		NA	NA		NA	NA
GO:0006046 N-acetylglucosamine catabolic process	NA	NA		NA	NA		NA	NA		NA	NA		NA	NA		NA	NA		NA	NA		NA	NA
GO:0006047 UDP-N-acetylglucosamine metabolic process	NA	NA		NA	NA		NA	NA		NA	NA		NA	NA		NA	NA		NA	NA		NA	NA
GO:0006048 UDP-N-acetylglucosamine biosynthetic process	NA	NA		NA	NA		NA	NA		NA	NA		NA	NA		NA	NA		NA	NA		NA	NA
GO:0006054 N-acetylneuraminate metabolic process	NA	NA		NA	NA		NA	NA		NA	NA		NA	NA		NA	NA		NA	NA		NA	NA
GO:0006056 mannoprotein metabolic process	NA	NA		NA	NA		NA	NA		NA	NA		NA	NA		NA	NA		NA	NA		NA	NA
GO:0006057 mannoprotein biosynthetic process	NA	NA		NA	NA		NA	NA		NA	NA		NA	NA		NA	NA		NA	NA		NA	NA
GO:0006059 hexitol metabolic process	NA	NA		NA	NA		NA	NA		NA	NA		NA	NA		NA	NA		NA	NA		NA	NA
GO:0006060 sorbitol metabolic process	NA	NA		NA	NA		NA	NA		NA	NA		NA	NA		NA	NA		NA	NA		NA	NA
GO:0006062 sorbitol catabolic process	NA	NA		NA	NA		NA	NA		NA	NA		NA	NA		NA	NA		NA	NA		NA	NA
GO:0006063 uronic acid metabolic process	NA	NA		NA	NA		NA	NA		NA	NA		NA	NA		NA	NA		NA	NA		NA	NA
GO:0006064 glucuronate catabolic process	NA	NA		NA	NA		NA	NA		NA	NA		NA	NA		NA	NA		NA	NA		NA	NA
GO:0006065 UDP-glucuronate biosynthetic process	NA	NA		NA	NA		NA	NA		NA	NA		NA	NA		NA	NA		NA	NA		NA	NA
GO:0006066 alcohol metabolic process	0.694552	0.998232		0.274941	0.807689		0.254789	0.62212		0.370288	0.871261		0.299102	0.702827		0.71686	0.990917		0.469327	0.785981		0.324545	0.781991
GO:0006067 ethanol metabolic process	NA	NA		NA	NA		NA	NA		NA	NA		NA	NA		NA	NA		NA	NA		NA	NA
GO:0006068 ethanol catabolic process	NA	NA		NA	NA		NA	NA		NA	NA		NA	NA		NA	NA		NA	NA		NA	NA
GO:0006069 ethanol oxidation	NA	NA		NA	NA		NA	NA		NA	NA		NA	NA		NA	NA		NA	NA		NA	NA
GO:0006071 glycerol metabolic process	NA	NA		NA	NA		NA	NA		NA	NA		NA	NA		NA	NA		NA	NA		NA	NA
GO:0006072 glycerol-3-phosphate metabolic process	NA	NA		NA	NA		NA	NA		NA	NA		NA	NA		NA	NA		NA	NA		NA	NA
GO:0006073 cellular glucan metabolic process	0.842158	0.998232		0.948191	0.999057		0.933276	0.991205		0.955342	0.999999		0.92464	0.989367		0.900386	0.999999		0.83846	0.968486		0.903622	0.999994
GO:0006081 cellular aldehyde metabolic process	0.503758	0.998232		0.328991	0.814976		0.0949323	0.404461		0.441745	0.900094		0.165374	0.549394		0.293926	0.787312		0.104825	0.447175		0.139893	0.555134
GO:0006082 organic acid metabolic process	0.902246	0.998232		0.903716	0.995862		0.890197	0.986152		0.976831	0.999999		0.903123	0.989367		0.892648	0.999999		0.812748	0.958152		0.874657	0.999994
GO:0006084 acetyl-CoA metabolic process	NA	NA		NA	NA		NA	NA		NA	NA		NA	NA		NA	NA		NA	NA		NA	NA
GO:0006085 acetyl-CoA biosynthetic process	NA	NA		NA	NA		NA	NA		NA	NA		NA	NA		NA	NA		NA	NA		NA	NA
GO:0006086 acetyl-CoA biosynthetic process from pyruvate	NA	NA		NA	NA		NA	NA		NA	NA		NA	NA		NA	NA		NA	NA		NA	NA
GO:0006089 lactate metabolic process	NA	NA		NA	NA		NA	NA		NA	NA		NA	NA		NA	NA		NA	NA		NA	NA
GO:0006090 pyruvate metabolic process	0.143922	0.998232		0.142779	0.764165		0.0369076	0.286266		0.04739	0.505404		0.0166876	0.22012		0.0313722	0.377526		0.0233322	0.233514		0.0511148	0.418963
GO:0006091 generation of precursor metabolites and energy	0.850494	0.998232		0.925808	0.997556		0.802588	0.959527		0.878663	0.999999		0.606701	0.865592		0.822188	0.999999		0.463305	0.785981		0.56348	0.91651
GO:0006094 gluconeogenesis	NA	NA		NA	NA		NA	NA		NA	NA		NA	NA		NA	NA		NA	NA		NA	NA
GO:0006096 glycolytic process	0.184439	0.998232		0.184132	0.764165		0.0688979	0.362216		0.136424	0.71768		0.0440084	0.305625		0.0609881	0.484981		0.0442688	0.296759		0.0806599	0.489991
GO:0006097 glyoxylate cycle	NA	NA		NA	NA		NA	NA		NA	NA		NA	NA		NA	NA		NA	NA		NA	NA
GO:0006098 pentose-phosphate shunt	NA	NA		NA	NA		NA	NA		NA	NA		NA	NA		NA	NA		NA	NA		NA	NA
GO:0006099 tricarboxylic acid cycle	0.969965	0.999775		0.979881	0.999879		0.974295	0.999986		0.983746	0.999999		0.980177	0.999982		0.960865	0.999999		0.94312	0.997878		0.951752	0.999994
GO:0006101 citrate metabolic process	0.983389	0.999775		0.988759	0.999879		0.987944	0.999986		0.991247	0.999999		0.989503	0.999982		0.976102	0.999999		0.968069	0.999989		0.975855	0.999994
GO:0006102 isocitrate metabolic process	NA	NA		NA	NA		NA	NA		NA	NA		NA	NA		NA	NA		NA	NA		NA	NA
GO:0006103 2-oxoglutarate metabolic process	NA	NA		NA	NA		NA	NA		NA	NA		NA	NA		NA	NA		NA	NA		NA	NA
GO:0006104 succinyl-CoA metabolic process	NA	NA		NA	NA		NA	NA		NA	NA		NA	NA		NA	NA		NA	NA		NA	NA
GO:0006105 succinate metabolic process	NA	NA		NA	NA		NA	NA		NA	NA		NA	NA		NA	NA		NA	NA		NA	NA
GO:0006106 fumarate metabolic process	NA	NA		NA	NA		NA	NA		NA	NA		NA	NA		NA	NA		NA	NA		NA	NA
GO:0006107 oxaloacetate metabolic process	NA	NA		NA	NA		NA	NA		NA	NA		NA	NA		NA	NA		NA	NA		NA	NA
GO:0006108 malate metabolic process	NA	NA		NA	NA		NA	NA		NA	NA		NA	NA		NA	NA		NA	NA		NA	NA
GO:0006109 regulation of carbohydrate metabolic process	0.340121	0.998232		0.444266	0.835029		0.284012	0.651151		0.208086	0.782112		0.383882	0.741185		0.201886	0.695773		0.321273	0.711402		0.304761	0.760686
GO:0006110 regulation of glycolytic process	NA	NA		NA	NA		NA	NA		NA	NA		NA	NA		NA	NA		NA	NA		NA	NA
GO:0006111 regulation of gluconeogenesis	NA	NA		NA	NA		NA	NA		NA	NA		NA	NA		NA	NA		NA	NA		NA	NA
GO:0006112 energy reserve metabolic process	0.771806	0.998232		0.907394	0.995862		0.877515	0.982168		0.902812	0.999999		0.765837	0.934032		0.817989	0.999999		0.697735	0.908847		0.833613	0.989675
GO:0006113 fermentation	NA	NA		NA	NA		NA	NA		NA	NA		NA	NA		NA	NA		NA	NA		NA	NA
GO:0006114 glycerol biosynthetic process	NA	NA		NA	NA		NA	NA		NA	NA		NA	NA		NA	NA		NA	NA		NA	NA
GO:0006116 NADH oxidation	NA	NA		NA	NA		NA	NA		NA	NA		NA	NA		NA	NA		NA	NA		NA	NA
GO:0006119 oxidative phosphorylation	0.639874	0.998232		0.604905	0.88912		0.486849	0.77311		0.58395	0.95623		0.469722	0.787908		0.696709	0.989053		0.302725	0.707425		0.32205	0.778918
GO:0006120 mitochondrial electron transport, NADH to ubiquinone	NA	NA		NA	NA		NA	NA		NA	NA		NA	NA		NA	NA		NA	NA		NA	NA
GO:0006121 mitochondrial electron transport, succinate to ubiquinone	NA	NA		NA	NA		NA	NA		NA	NA		NA	NA		NA	NA		NA	NA		NA	NA
GO:0006122 mitochondrial electron transport, ubiquinol to cytochrome c	NA	NA		NA	NA		NA	NA		NA	NA		NA	NA		NA	NA		NA	NA		NA	NA
GO:0006123 mitochondrial electron transport, cytochrome c to oxygen	NA	NA		NA	NA		NA	NA		NA	NA		NA	NA		NA	NA		NA	NA		NA	NA
GO:0006127 glycerophosphate shuttle	NA	NA		NA	NA		NA	NA		NA	NA		NA	NA		NA	NA		NA	NA		NA	NA
GO:0006139 nucleobase-containing compound metabolic process	NA	NA		NA	NA		NA	NA		NA	NA		NA	NA		NA	NA		NA	NA		NA	NA
GO:0006140 regulation of nucleotide metabolic process	0.114857	0.998232		0.079672	0.704792		0.0116591	0.175073		0.0297352	0.409101		0.00941219	0.171521		0.00286133	0.149186		0.00288346	0.100184		0.0142814	0.220506
GO:0006144 purine nucleobase metabolic process	NA	NA		NA	NA		NA	NA		NA	NA		NA	NA		NA	NA		NA	NA		NA	NA
GO:0006145 purine nucleobase catabolic process	NA	NA		NA	NA		NA	NA		NA	NA		NA	NA		NA	NA		NA	NA		NA	NA
GO:0006152 purine nucleoside catabolic process	NA	NA		NA	NA		NA	NA		NA	NA		NA	NA		NA	NA		NA	NA		NA	NA
GO:0006154 adenosine catabolic process	NA	NA		NA	NA		NA	NA		NA	NA		NA	NA		NA	NA		NA	NA		NA	NA
GO:0006163 purine nucleotide metabolic process	0.328991	0.998232		0.255609	0.807689		0.0597799	0.344193		0.156157	0.733367		0.0361225	0.288813		0.056115	0.472323		0.00308388	0.101552		0.0258853	0.301781
GO:0006164 purine nucleotide biosynthetic process	0.49244	0.998232		0.410226	0.826965		0.262715	0.6322		0.452083	0.908457		0.238455	0.651564		0.262538	0.766847		0.0481902	0.303081		0.1429	0.560191
GO:0006165 nucleoside diphosphate phosphorylation	0.148896	0.998232		0.113283	0.734776		0.0262989	0.253144		0.069287	0.597087		0.0171317	0.22056		0.0490866	0.442281		0.0229841	0.231942		0.0522864	0.419058
GO:0006166 purine ribonucleoside salvage	NA	NA		NA	NA		NA	NA		NA	NA		NA	NA		NA	NA		NA	NA		NA	NA
GO:0006167 AMP biosynthetic process	NA	NA		NA	NA		NA	NA		NA	NA		NA	NA		NA	NA		NA	NA		NA	NA
GO:0006168 adenine salvage	NA	NA		NA	NA		NA	NA		NA	NA		NA	NA		NA	NA		NA	NA		NA	NA
GO:0006171 cAMP biosynthetic process	NA	NA		NA	NA		NA	NA		NA	NA		NA	NA		NA	NA		NA	NA		NA	NA
GO:0006172 ADP biosynthetic process	NA	NA		NA	NA		NA	NA		NA	NA		NA	NA		NA	NA		NA	NA		NA	NA
GO:0006177 GMP biosynthetic process	NA	NA		NA	NA		NA	NA		NA	NA		NA	NA		NA	NA		NA	NA		NA	NA
GO:0006178 guanine salvage	NA	NA		NA	NA		NA	NA		NA	NA		NA	NA		NA	NA		NA	NA		NA	NA
GO:0006182 cGMP biosynthetic process	NA	NA		NA	NA		NA	NA		NA	NA		NA	NA		NA	NA		NA	NA		NA	NA
GO:0006183 GTP biosynthetic process	NA	NA		NA	NA		NA	NA		NA	NA		NA	NA		NA	NA		NA	NA		NA	NA
GO:0006188 IMP biosynthetic process	NA	NA		NA	NA		NA	NA		NA	NA		NA	NA		NA	NA		NA	NA		NA	NA
GO:0006189 'de novo' IMP biosynthetic process	NA	NA		NA	NA		NA	NA		NA	NA		NA	NA		NA	NA		NA	NA		NA	NA
GO:0006193 ITP catabolic process	NA	NA		NA	NA		NA	NA		NA	NA		NA	NA		NA	NA		NA	NA		NA	NA
GO:0006195 purine nucleotide catabolic process	NA	NA		NA	NA		NA	NA		NA	NA		NA	NA		NA	NA		NA	NA		NA	NA
GO:0006198 cAMP catabolic process	NA	NA		NA	NA		NA	NA		NA	NA		NA	NA		NA	NA		NA	NA		NA	NA
GO:0006203 dGTP catabolic process	NA	NA		NA	NA		NA	NA		NA	NA		NA	NA		NA	NA		NA	NA		NA	NA
GO:0006206 pyrimidine nucleobase metabolic process	NA	NA		NA	NA		NA	NA		NA	NA		NA	NA		NA	NA		NA	NA		NA	NA
GO:0006207 'de novo' pyrimidine nucleobase biosynthetic process	NA	NA		NA	NA		NA	NA		NA	NA		NA	NA		NA	NA		NA	NA		NA	NA
GO:0006208 pyrimidine nucleobase catabolic process	NA	NA		NA	NA		NA	NA		NA	NA		NA	NA		NA	NA		NA	NA		NA	NA
GO:0006212 uracil catabolic process	NA	NA		NA	NA		NA	NA		NA	NA		NA	NA		NA	NA		NA	NA		NA	NA
GO:0006213 pyrimidine nucleoside metabolic process	NA	NA		NA	NA		NA	NA		NA	NA		NA	NA		NA	NA		NA	NA		NA	NA
GO:0006214 thymidine catabolic process	NA	NA		NA	NA		NA	NA		NA	NA		NA	NA		NA	NA		NA	NA		NA	NA
GO:0006216 cytidine catabolic process	NA	NA		NA	NA		NA	NA		NA	NA		NA	NA		NA	NA		NA	NA		NA	NA
GO:0006220 pyrimidine nucleotide metabolic process	0.925687	0.998232		0.699381	0.923163		0.664483	0.875867		0.90305	0.999999		0.733116	0.917985		0.846607	0.999999		0.749607	0.924336		0.806633	0.984331
GO:0006221 pyrimidine nucleotide biosynthetic process	0.887517	0.998232		0.659098	0.905644		0.54944	0.806578		0.855769	0.999999		0.628066	0.87176		0.847541	0.999999		0.760183	0.930676		0.79623	0.984331
GO:0006222 UMP biosynthetic process	NA	NA		NA	NA		NA	NA		NA	NA		NA	NA		NA	NA		NA	NA		NA	NA
GO:0006228 UTP biosynthetic process	NA	NA		NA	NA		NA	NA		NA	NA		NA	NA		NA	NA		NA	NA		NA	NA
GO:0006231 dTMP biosynthetic process	NA	NA		NA	NA		NA	NA		NA	NA		NA	NA		NA	NA		NA	NA		NA	NA
GO:0006235 dTTP biosynthetic process	NA	NA		NA	NA		NA	NA		NA	NA		NA	NA		NA	NA		NA	NA		NA	NA
GO:0006241 CTP biosynthetic process	NA	NA		NA	NA		NA	NA		NA	NA		NA	NA		NA	NA		NA	NA		NA	NA
GO:0006259 DNA metabolic process	0.998824	0.999775		0.997511	0.999879		0.995165	0.999986		0.997319	0.999999		0.990104	0.999982		0.99631	0.999999		0.974301	0.999989		0.996137	0.999994
GO:0006260 DNA replication	0.950005	0.998232		0.954007	0.999057		0.946319	0.991205		0.976653	0.999999		0.948236	0.994748		0.942534	0.999999		0.835457	0.968486		0.964295	0.999994
GO:0006261 DNA-dependent DNA replication	0.83811	0.998232		0.850757	0.983295		0.857714	0.972083		0.931784	0.999999		0.755756	0.927382		0.871277	0.999999		0.711679	0.917459		0.885676	0.999994
GO:0006264 mitochondrial DNA replication	NA	NA		NA	NA		NA	NA		NA	NA		NA	NA		NA	NA		NA	NA		NA	NA
GO:0006265 DNA topological change	NA	NA		NA	NA		NA	NA		NA	NA		NA	NA		NA	NA		NA	NA		NA	NA
GO:0006266 DNA ligation	NA	NA		NA	NA		NA	NA		NA	NA		NA	NA		NA	NA		NA	NA		NA	NA
GO:0006268 DNA unwinding involved in DNA replication	NA	NA		NA	NA		NA	NA		NA	NA		NA	NA		NA	NA		NA	NA		NA	NA
GO:0006269 DNA replication, synthesis of RNA primer	NA	NA		NA	NA		NA	NA		NA	NA		NA	NA		NA	NA		NA	NA		NA	NA
GO:0006270 DNA replication initiation	NA	NA		NA	NA		NA	NA		NA	NA		NA	NA		NA	NA		NA	NA		NA	NA
GO:0006271 DNA strand elongation involved in DNA replication	NA	NA		NA	NA		NA	NA		NA	NA		NA	NA		NA	NA		NA	NA		NA	NA
GO:0006272 leading strand elongation	NA	NA		NA	NA		NA	NA		NA	NA		NA	NA		NA	NA		NA	NA		NA	NA
GO:0006273 lagging strand elongation	NA	NA		NA	NA		NA	NA		NA	NA		NA	NA		NA	NA		NA	NA		NA	NA
GO:0006275 regulation of DNA replication	0.793444	0.998232		0.758764	0.950658		0.723999	0.910588		0.800865	0.999999		0.703295	0.907286		0.492663	0.881333		0.604191	0.848084		0.754629	0.965663
GO:0006278 RNA-dependent DNA replication	NA	NA		NA	NA		NA	NA		NA	NA		NA	NA		NA	NA		NA	NA		NA	NA
GO:0006281 DNA repair	0.996307	0.999775		0.990935	0.999879		0.984681	0.999986		0.993624	0.999999		0.980922	0.999982		0.997295	0.999999		0.963609	0.999989		0.992809	0.999994
GO:0006282 regulation of DNA repair	0.831604	0.998232		0.762843	0.952139		0.656409	0.873815		0.702979	0.999999		0.577652	0.856883		0.77974	0.999999		0.523219	0.808963		0.774192	0.973967
GO:0006283 transcription-coupled nucleotide-excision repair	NA	NA		NA	NA		NA	NA		NA	NA		NA	NA		NA	NA		NA	NA		NA	NA
GO:0006284 base-excision repair	NA	NA		NA	NA		NA	NA		NA	NA		NA	NA		NA	NA		NA	NA		NA	NA
GO:0006285 base-excision repair, AP site formation	NA	NA		NA	NA		NA	NA		NA	NA		NA	NA		NA	NA		NA	NA		NA	NA
GO:0006289 nucleotide-excision repair	0.879548	0.998232		0.849827	0.98308		0.918801	0.991205		0.895	0.999999		0.901536	0.989367		0.963392	0.999999		0.9498	0.999233		0.936187	0.999994
GO:0006290 pyrimidine dimer repair	NA	NA		NA	NA		NA	NA		NA	NA		NA	NA		NA	NA		NA	NA		NA	NA
GO:0006294 nucleotide-excision repair, preincision complex assembly	NA	NA		NA	NA		NA	NA		NA	NA		NA	NA		NA	NA		NA	NA		NA	NA
GO:0006295 nucleotide-excision repair, DNA incision, 3'-to lesion	NA	NA		NA	NA		NA	NA		NA	NA		NA	NA		NA	NA		NA	NA		NA	NA
GO:0006296 nucleotide-excision repair, DNA incision, 5'-to lesion	NA	NA		NA	NA		NA	NA		NA	NA		NA	NA		NA	NA		NA	NA		NA	NA
GO:0006298 mismatch repair	NA	NA		NA	NA		NA	NA		NA	NA		NA	NA		NA	NA		NA	NA		NA	NA
GO:0006301 postreplication repair	0.933114	0.998232		0.912193	0.995862		0.943037	0.991205		0.965642	0.999999		0.951278	0.994748		0.910911	0.999999		0.875257	0.978591		0.945677	0.999994
GO:0006302 double-strand break repair	0.988068	0.999775		0.980889	0.999879		0.992616	0.999986		0.990733	0.999999		0.978785	0.999982		0.99861	0.999999		0.994152	0.999989		0.995598	0.999994
GO:0006303 double-strand break repair via nonhomologous end joining	NA	NA		NA	NA		NA	NA		NA	NA		NA	NA		NA	NA		NA	NA		NA	NA
GO:0006304 DNA modification	0.558107	0.998232		0.540598	0.853583		0.529117	0.795159		0.349158	0.864386		0.252035	0.661794		0.393348	0.842295		0.270494	0.674411		0.496673	0.867072
GO:0006305 DNA alkylation	NA	NA		NA	NA		NA	NA		NA	NA		NA	NA		NA	NA		NA	NA		NA	NA
GO:0006306 DNA methylation	NA	NA		NA	NA		NA	NA		NA	NA		NA	NA		NA	NA		NA	NA		NA	NA
GO:0006307 DNA dealkylation involved in DNA repair	NA	NA		NA	NA		NA	NA		NA	NA		NA	NA		NA	NA		NA	NA		NA	NA
GO:0006308 DNA catabolic process	NA	NA		NA	NA		NA	NA		NA	NA		NA	NA		NA	NA		NA	NA		NA	NA
GO:0006309 apoptotic DNA fragmentation	NA	NA		NA	NA		NA	NA		NA	NA		NA	NA		NA	NA		NA	NA		NA	NA
GO:0006310 DNA recombination	0.981717	0.999775		0.981495	0.999879		0.960735	0.996489		0.967463	0.999999		0.977659	0.999982		0.988897	0.999999		0.951705	0.999233		0.961691	0.999994
GO:0006311 meiotic gene conversion	NA	NA		NA	NA		NA	NA		NA	NA		NA	NA		NA	NA		NA	NA		NA	NA
GO:0006312 mitotic recombination	NA	NA		NA	NA		NA	NA		NA	NA		NA	NA		NA	NA		NA	NA		NA	NA
GO:0006323 DNA packaging	0.851055	0.998232		0.897317	0.995862		0.774562	0.944175		0.827448	0.999999		0.83663	0.965265		0.782769	0.999999		0.720764	0.920367		0.858052	0.994255
GO:0006325 chromatin organization	0.99777	0.999775		0.997426	0.999879		0.996925	0.999986		0.998333	0.999999		0.997538	0.999982		0.999428	0.999999		0.994052	0.999989		0.995882	0.999994
GO:0006333 chromatin assembly or disassembly	0.759197	0.998232		0.76648	0.952139		0.596405	0.838911		0.621919	0.976414		0.604098	0.865592		0.802265	0.999999		0.49591	0.79762		0.687665	0.956771
GO:0006334 nucleosome assembly	0.801682	0.998232		0.827531	0.980122		0.736959	0.918507		0.736431	0.999999		0.75701	0.928091		0.759545	0.999999		0.627457	0.864394		0.757624	0.965663
GO:0006335 DNA replication-dependent nucleosome assembly	NA	NA		NA	NA		NA	NA		NA	NA		NA	NA		NA	NA		NA	NA		NA	NA
GO:0006336 DNA replication-independent nucleosome assembly	NA	NA		NA	NA		NA	NA		NA	NA		NA	NA		NA	NA		NA	NA		NA	NA
GO:0006337 nucleosome disassembly	NA	NA		NA	NA		NA	NA		NA	NA		NA	NA		NA	NA		NA	NA		NA	NA
GO:0006338 chromatin remodeling	0.946992	0.998232		0.961186	0.999057		0.894536	0.986297		0.901538	0.999999		0.903021	0.989367		0.938569	0.999999		0.877575	0.978591		0.888303	0.999994
GO:0006342 chromatin silencing	NA	NA		NA	NA		NA	NA		NA	NA		NA	NA		NA	NA		NA	NA		NA	NA
GO:0006344 maintenance of chromatin silencing	NA	NA		NA	NA		NA	NA		NA	NA		NA	NA		NA	NA		NA	NA		NA	NA
GO:0006346 methylation-dependent chromatin silencing	NA	NA		NA	NA		NA	NA		NA	NA		NA	NA		NA	NA		NA	NA		NA	NA
GO:0006348 chromatin silencing at telomere	NA	NA		NA	NA		NA	NA		NA	NA		NA	NA		NA	NA		NA	NA		NA	NA
GO:0006349 regulation of gene expression by genetic imprinting	NA	NA		NA	NA		NA	NA		NA	NA		NA	NA		NA	NA		NA	NA		NA	NA
GO:0006351 transcription, DNA-templated	0.998139	0.999775		0.996172	0.999879		0.992149	0.999986		0.999784	0.999999		0.99834	0.999982		0.999775	0.999999		0.995994	0.999989		0.999731	0.999994
GO:0006352 DNA-templated transcription, initiation	0.989587	0.999775		0.985987	0.999879		0.99365	0.999986		0.994874	0.999999		0.990867	0.999982		0.996623	0.999999		0.992791	0.999989		0.99599	0.999994
GO:0006353 DNA-templated transcription, termination	NA	NA		NA	NA		NA	NA		NA	NA		NA	NA		NA	NA		NA	NA		NA	NA
GO:0006354 DNA-templated transcription, elongation	0.928259	0.998232		0.944263	0.999057		0.979762	0.999986		0.990767	0.999999		0.987742	0.999982		0.99713	0.999999		0.991782	0.999989		0.989814	0.999994
GO:0006355 regulation of transcription, DNA-templated	0.998712	0.999775		0.996876	0.999879		0.9939	0.999986		0.999867	0.999999		0.998984	0.999982		0.999913	0.999999		0.99694	0.999989		0.999846	0.999994
GO:0006356 regulation of transcription from RNA polymerase I promoter	NA	NA		NA	NA		NA	NA		NA	NA		NA	NA		NA	NA		NA	NA		NA	NA
GO:0006357 regulation of transcription from RNA polymerase II promoter	0.968514	0.999775		0.922248	0.995862		0.816686	0.962702		0.975744	0.999999		0.905581	0.989367		0.992963	0.999999		0.940728	0.996471		0.982667	0.999994
GO:0006359 regulation of transcription from RNA polymerase III promoter	NA	NA		NA	NA		NA	NA		NA	NA		NA	NA		NA	NA		NA	NA		NA	NA
GO:0006360 transcription from RNA polymerase I promoter	NA	NA		NA	NA		NA	NA		NA	NA		NA	NA		NA	NA		NA	NA		NA	NA
GO:0006361 transcription initiation from RNA polymerase I promoter	NA	NA		NA	NA		NA	NA		NA	NA		NA	NA		NA	NA		NA	NA		NA	NA
GO:0006362 transcription elongation from RNA polymerase I promoter	NA	NA		NA	NA		NA	NA		NA	NA		NA	NA		NA	NA		NA	NA		NA	NA
GO:0006363 termination of RNA polymerase I transcription	NA	NA		NA	NA		NA	NA		NA	NA		NA	NA		NA	NA		NA	NA		NA	NA
GO:0006364 rRNA processing	0.834083	0.998232		0.113228	0.734776		0.00975083	0.162042		0.120891	0.700436		0.102995	0.457709		0.307093	0.800978		0.0103622	0.166239		0.139539	0.554903
GO:0006366 transcription from RNA polymerase II promoter	0.984729	0.999775		0.948609	0.999057		0.887711	0.985937		0.984037	0.999999		0.939271	0.99432		0.996174	0.999999		0.966351	0.999989		0.991362	0.999994
GO:0006367 transcription initiation from RNA polymerase II promoter	0.962252	0.999775		0.948191	0.999057		0.889562	0.986152		0.925985	0.999999		0.926115	0.989367		0.980833	0.999999		0.922297	0.989324		0.949493	0.999994
GO:0006368 transcription elongation from RNA polymerase II promoter	NA	NA		NA	NA		NA	NA		NA	NA		NA	NA		NA	NA		NA	NA		NA	NA
GO:0006369 termination of RNA polymerase II transcription	NA	NA		NA	NA		NA	NA		NA	NA		NA	NA		NA	NA		NA	NA		NA	NA
GO:0006370 7-methylguanosine mRNA capping	NA	NA		NA	NA		NA	NA		NA	NA		NA	NA		NA	NA		NA	NA		NA	NA
GO:0006376 mRNA splice site selection	NA	NA		NA	NA		NA	NA		NA	NA		NA	NA		NA	NA		NA	NA		NA	NA
GO:0006378 mRNA polyadenylation	0.88546	0.998232		0.952237	0.999057		0.940244	0.991205		0.946033	0.999999		0.825297	0.96296		0.998065	0.999999		0.977765	0.999989		0.971591	0.999994
GO:0006379 mRNA cleavage	NA	NA		NA	NA		NA	NA		NA	NA		NA	NA		NA	NA		NA	NA		NA	NA
GO:0006382 adenosine to inosine editing	NA	NA		NA	NA		NA	NA		NA	NA		NA	NA		NA	NA		NA	NA		NA	NA
GO:0006383 transcription from RNA polymerase III promoter	NA	NA		NA	NA		NA	NA		NA	NA		NA	NA		NA	NA		NA	NA		NA	NA
GO:0006384 transcription initiation from RNA polymerase III promoter	NA	NA		NA	NA		NA	NA		NA	NA		NA	NA		NA	NA		NA	NA		NA	NA
GO:0006388 tRNA splicing, via endonucleolytic cleavage and ligation	NA	NA		NA	NA		NA	NA		NA	NA		NA	NA		NA	NA		NA	NA		NA	NA
GO:0006390 transcription from mitochondrial promoter	NA	NA		NA	NA		NA	NA		NA	NA		NA	NA		NA	NA		NA	NA		NA	NA
GO:0006391 transcription initiation from mitochondrial promoter	NA	NA		NA	NA		NA	NA		NA	NA		NA	NA		NA	NA		NA	NA		NA	NA
GO:0006396 RNA processing	0.998659	0.999775		0.979843	0.999879		0.852871	0.972083		0.986169	0.999999		0.964126	0.998792		0.99945	0.999999		0.864848	0.972048		0.996287	0.999994
GO:0006397 mRNA processing	0.998972	0.999775		0.999545	0.999879		0.997551	0.999986		0.998953	0.999999		0.994203	0.999982		0.999968	0.999999		0.996535	0.999989		0.99993	0.999994
GO:0006398 histone mRNA 3'-end processing	NA	NA		NA	NA		NA	NA		NA	NA		NA	NA		NA	NA		NA	NA		NA	NA
GO:0006399 tRNA metabolic process	0.960663	0.999775		0.974154	0.999879		0.96955	0.999366		0.991016	0.999999		0.984119	0.999982		0.994834	0.999999		0.994706	0.999989		0.991962	0.999994
GO:0006400 tRNA modification	0.788618	0.998232		0.729814	0.934976		0.819344	0.962713		0.88549	0.999999		0.838383	0.965368		0.858609	0.999999		0.828133	0.965469		0.832219	0.989675
GO:0006401 RNA catabolic process	0.829036	0.998232		0.94592	0.999057		0.89855	0.988036		0.891008	0.999999		0.838373	0.965368		0.878066	0.999999		0.658698	0.876863		0.892603	0.999994
GO:0006402 mRNA catabolic process	0.961484	0.999775		0.968649	0.999879		0.936025	0.991205		0.9118	0.999999		0.890792	0.986973		0.943055	0.999999		0.85213	0.97133		0.956135	0.999994
GO:0006403 RNA localization	0.926137	0.998232		0.841083	0.980122		0.772701	0.943601		0.936068	0.999999		0.860207	0.976698		0.957241	0.999999		0.845554	0.970645		0.837413	0.990058
GO:0006404 RNA import into nucleus	NA	NA		NA	NA		NA	NA		NA	NA		NA	NA		NA	NA		NA	NA		NA	NA
GO:0006405 RNA export from nucleus	0.615396	0.998232		0.501738	0.845657		0.407132	0.723661		0.530621	0.934357		0.692806	0.904139		0.699678	0.989546		0.366726	0.732503		0.47162	0.860311
GO:0006406 mRNA export from nucleus	0.735608	0.998232		0.780634	0.955976		0.753518	0.928054		0.802718	0.999999		0.862091	0.976698		0.907538	0.999999		0.767532	0.933069		0.821778	0.988134
GO:0006407 rRNA export from nucleus	NA	NA		NA	NA		NA	NA		NA	NA		NA	NA		NA	NA		NA	NA		NA	NA
GO:0006408 snRNA export from nucleus	NA	NA		NA	NA		NA	NA		NA	NA		NA	NA		NA	NA		NA	NA		NA	NA
GO:0006412 translation	0.156963	0.998232		8.02024e-07	0.0011053		1.12326e-21	2.10836e-18		9.41872e-10	1.76789e-06		6.38332e-10	1.19815e-06		0.000187243	0.0502078		1.30557e-16	2.45055e-13		4.07977e-10	6.98669e-07
GO:0006413 translational initiation	0.934001	0.998232		0.776441	0.954408		0.617234	0.851874		0.875805	0.999999		0.838847	0.965368		0.928007	0.999999		0.637115	0.868372		0.885527	0.999994
GO:0006414 translational elongation	0.19204	0.998232		0.016529	0.535401		2.56647e-05	0.00283368		0.00280248	0.21041		0.00127996	0.0672676		0.026464	0.357359		0.000278064	0.0217469		0.000962542	0.0633382
GO:0006415 translational termination	NA	NA		NA	NA		NA	NA		NA	NA		NA	NA		NA	NA		NA	NA		NA	NA
GO:0006417 regulation of translation	0.681595	0.998232		0.378918	0.826965		0.0834326	0.382431		0.410047	0.897976		0.218191	0.629101		0.5506	0.907408		0.167438	0.550093		0.428817	0.838995
GO:0006418 tRNA aminoacylation for protein translation	0.913972	0.998232		0.962765	0.999508		0.90451	0.988897		0.955206	0.999999		0.92421	0.989367		0.984951	0.999999		0.989211	0.999989		0.955204	0.999994
GO:0006419 alanyl-tRNA aminoacylation	NA	NA		NA	NA		NA	NA		NA	NA		NA	NA		NA	NA		NA	NA		NA	NA
GO:0006420 arginyl-tRNA aminoacylation	NA	NA		NA	NA		NA	NA		NA	NA		NA	NA		NA	NA		NA	NA		NA	NA
GO:0006421 asparaginyl-tRNA aminoacylation	NA	NA		NA	NA		NA	NA		NA	NA		NA	NA		NA	NA		NA	NA		NA	NA
GO:0006422 aspartyl-tRNA aminoacylation	NA	NA		NA	NA		NA	NA		NA	NA		NA	NA		NA	NA		NA	NA		NA	NA
GO:0006423 cysteinyl-tRNA aminoacylation	NA	NA		NA	NA		NA	NA		NA	NA		NA	NA		NA	NA		NA	NA		NA	NA
GO:0006425 glutaminyl-tRNA aminoacylation	NA	NA		NA	NA		NA	NA		NA	NA		NA	NA		NA	NA		NA	NA		NA	NA
GO:0006427 histidyl-tRNA aminoacylation	NA	NA		NA	NA		NA	NA		NA	NA		NA	NA		NA	NA		NA	NA		NA	NA
GO:0006431 methionyl-tRNA aminoacylation	NA	NA		NA	NA		NA	NA		NA	NA		NA	NA		NA	NA		NA	NA		NA	NA
GO:0006434 seryl-tRNA aminoacylation	NA	NA		NA	NA		NA	NA		NA	NA		NA	NA		NA	NA		NA	NA		NA	NA
GO:0006435 threonyl-tRNA aminoacylation	NA	NA		NA	NA		NA	NA		NA	NA		NA	NA		NA	NA		NA	NA		NA	NA
GO:0006436 tryptophanyl-tRNA aminoacylation	NA	NA		NA	NA		NA	NA		NA	NA		NA	NA		NA	NA		NA	NA		NA	NA
GO:0006437 tyrosyl-tRNA aminoacylation	NA	NA		NA	NA		NA	NA		NA	NA		NA	NA		NA	NA		NA	NA		NA	NA
GO:0006446 regulation of translational initiation	0.846623	0.998232		0.58236	0.877374		0.304525	0.664802		0.588264	0.957651		0.580048	0.858636		0.850121	0.999999		0.298425	0.703699		0.654145	0.942515
GO:0006447 regulation of translational initiation by iron	NA	NA		NA	NA		NA	NA		NA	NA		NA	NA		NA	NA		NA	NA		NA	NA
GO:0006448 regulation of translational elongation	NA	NA		NA	NA		NA	NA		NA	NA		NA	NA		NA	NA		NA	NA		NA	NA
GO:0006449 regulation of translational termination	NA	NA		NA	NA		NA	NA		NA	NA		NA	NA		NA	NA		NA	NA		NA	NA
GO:0006450 regulation of translational fidelity	NA	NA		NA	NA		NA	NA		NA	NA		NA	NA		NA	NA		NA	NA		NA	NA
GO:0006451 translational readthrough	NA	NA		NA	NA		NA	NA		NA	NA		NA	NA		NA	NA		NA	NA		NA	NA
GO:0006452 translational frameshifting	NA	NA		NA	NA		NA	NA		NA	NA		NA	NA		NA	NA		NA	NA		NA	NA
GO:0006457 protein folding	0.785127	0.998232		0.616	0.88971		0.472346	0.764305		0.294257	0.83486		0.122208	0.489254		0.217486	0.715485		0.0327555	0.275704		0.173689	0.60255
GO:0006458 'de novo' protein folding	0.538146	0.998232		0.508535	0.845657		0.306306	0.664802		0.316269	0.848589		0.314157	0.702827		0.366056	0.828041		0.311083	0.711402		0.201799	0.640992
GO:0006461 protein complex assembly	0.6536	0.998232		0.32923	0.814976		0.0807075	0.378289		0.349221	0.864386		0.124253	0.489254		0.352931	0.820759		0.0740968	0.373274		0.168327	0.60255
GO:0006464 cellular protein modification process	NA	NA		NA	NA		NA	NA		NA	NA		NA	NA		NA	NA		NA	NA		NA	NA
GO:0006465 signal peptide processing	NA	NA		NA	NA		NA	NA		NA	NA		NA	NA		NA	NA		NA	NA		NA	NA
GO:0006468 protein phosphorylation	0.555023	0.998232		0.464595	0.839902		0.417483	0.732814		0.6826	0.999999		0.425068	0.758592		0.66107	0.965786		0.442235	0.777567		0.634899	0.935603
GO:0006469 negative regulation of protein kinase activity	0.738918	0.998232		0.547059	0.854979		0.438228	0.74551		0.566571	0.950101		0.420164	0.755906		0.410883	0.844839		0.367817	0.732503		0.766749	0.970123
GO:0006470 protein dephosphorylation	0.869086	0.998232		0.911704	0.995862		0.959798	0.996489		0.934215	0.999999		0.926916	0.989659		0.889748	0.999999		0.929509	0.991301		0.942512	0.999994
GO:0006471 protein ADP-ribosylation	NA	NA		NA	NA		NA	NA		NA	NA		NA	NA		NA	NA		NA	NA		NA	NA
GO:0006473 protein acetylation	0.878652	0.998232		0.919414	0.995862		0.891494	0.986219		0.868196	0.999999		0.93747	0.99432		0.854379	0.999999		0.736257	0.921698		0.730005	0.963445
GO:0006474 N-terminal protein amino acid acetylation	NA	NA		NA	NA		NA	NA		NA	NA		NA	NA		NA	NA		NA	NA		NA	NA
GO:0006475 internal protein amino acid acetylation	0.876669	0.998232		0.93602	0.999057		0.939027	0.991205		0.915412	0.999999		0.966984	0.999982		0.905035	0.999999		0.883508	0.978591		0.835769	0.98974
GO:0006476 protein deacetylation	0.463737	0.998232		0.714851	0.932274		0.582983	0.82687		0.602455	0.968987		0.703986	0.907286		0.904266	0.999999		0.853389	0.97133		0.679657	0.954435
GO:0006477 protein sulfation	NA	NA		NA	NA		NA	NA		NA	NA		NA	NA		NA	NA		NA	NA		NA	NA
GO:0006478 peptidyl-tyrosine sulfation	NA	NA		NA	NA		NA	NA		NA	NA		NA	NA		NA	NA		NA	NA		NA	NA
GO:0006479 protein methylation	0.973339	0.999775		0.880348	0.995862		0.94558	0.991205		0.985022	0.999999		0.836108	0.965265		0.959615	0.999999		0.878596	0.978591		0.959139	0.999994
GO:0006480 N-terminal protein amino acid methylation	NA	NA		NA	NA		NA	NA		NA	NA		NA	NA		NA	NA		NA	NA		NA	NA
GO:0006481 C-terminal protein methylation	NA	NA		NA	NA		NA	NA		NA	NA		NA	NA		NA	NA		NA	NA		NA	NA
GO:0006482 protein demethylation	NA	NA		NA	NA		NA	NA		NA	NA		NA	NA		NA	NA		NA	NA		NA	NA
GO:0006486 protein glycosylation	0.706275	0.998232		0.916251	0.995862		0.900255	0.988174		0.920618	0.999999		0.845476	0.970023		0.817658	0.999999		0.848915	0.970884		0.861253	0.994255
GO:0006487 protein N-linked glycosylation	0.789383	0.998232		0.885932	0.995862		0.823721	0.963918		0.904644	0.999999		0.805149	0.956895		0.921929	0.999999		0.906362	0.984722		0.873776	0.999994
GO:0006491 N-glycan processing	NA	NA		NA	NA		NA	NA		NA	NA		NA	NA		NA	NA		NA	NA		NA	NA
GO:0006493 protein O-linked glycosylation	0.746132	0.998232		0.725538	0.934684		0.808873	0.961192		0.846578	0.999999		0.807883	0.956895		0.787849	0.999999		0.809412	0.958152		0.666166	0.949426
GO:0006497 protein lipidation	0.491178	0.998232		0.677667	0.914766		0.703878	0.901828		0.492719	0.917494		0.605847	0.865592		0.525146	0.898541		0.424212	0.772183		0.539199	0.902029
GO:0006498 N-terminal protein lipidation	NA	NA		NA	NA		NA	NA		NA	NA		NA	NA		NA	NA		NA	NA		NA	NA
GO:0006499 N-terminal protein myristoylation	NA	NA		NA	NA		NA	NA		NA	NA		NA	NA		NA	NA		NA	NA		NA	NA
GO:0006500 N-terminal protein palmitoylation	NA	NA		NA	NA		NA	NA		NA	NA		NA	NA		NA	NA		NA	NA		NA	NA
GO:0006501 C-terminal protein lipidation	NA	NA		NA	NA		NA	NA		NA	NA		NA	NA		NA	NA		NA	NA		NA	NA
GO:0006505 GPI anchor metabolic process	0.500002	0.998232		0.478074	0.844659		0.509548	0.781851		0.431586	0.897976		0.582455	0.861033		0.476211	0.879019		0.468297	0.785981		0.375398	0.825084
GO:0006506 GPI anchor biosynthetic process	0.539736	0.998232		0.491705	0.845175		0.561895	0.814423		0.454459	0.910372		0.552476	0.843774		0.558766	0.914389		0.521636	0.808514		0.410361	0.837845
GO:0006507 GPI anchor release	NA	NA		NA	NA		NA	NA		NA	NA		NA	NA		NA	NA		NA	NA		NA	NA
GO:0006508 proteolysis	0.841527	0.998232		0.867697	0.988269		0.792743	0.955273		0.923883	0.999999		0.755569	0.927382		0.962559	0.999999		0.819025	0.960722		0.729348	0.963445
GO:0006509 membrane protein ectodomain proteolysis	NA	NA		NA	NA		NA	NA		NA	NA		NA	NA		NA	NA		NA	NA		NA	NA
GO:0006511 ubiquitin-dependent protein catabolic process	0.998642	0.999775		0.997434	0.999879		0.994639	0.999986		0.999837	0.999999		0.99212	0.999982		0.999881	0.999999		0.995524	0.999989		0.995596	0.999994
GO:0006513 protein monoubiquitination	0.719413	0.998232		0.857832	0.985784		0.794851	0.955354		0.776066	0.999999		0.821955	0.962433		0.90893	0.999999		0.847915	0.970884		0.838685	0.990058
GO:0006515 misfolded or incompletely synthesized protein catabolic process	NA	NA		NA	NA		NA	NA		NA	NA		NA	NA		NA	NA		NA	NA		NA	NA
GO:0006516 glycoprotein catabolic process	NA	NA		NA	NA		NA	NA		NA	NA		NA	NA		NA	NA		NA	NA		NA	NA
GO:0006517 protein deglycosylation	NA	NA		NA	NA		NA	NA		NA	NA		NA	NA		NA	NA		NA	NA		NA	NA
GO:0006518 peptide metabolic process	0.157767	0.998232		4.11967e-06	0.00187469		3.15519e-20	1.9741e-17		8.34016e-09	5.21816e-06		1.10222e-08	5.17219e-06		0.000727433	0.0910261		5.38756e-15	2.52811e-12		2.99241e-09	1.47873e-06
GO:0006520 cellular amino acid metabolic process	0.859583	0.998232		0.728515	0.934976		0.737964	0.918541		0.944985	0.999999		0.877228	0.98302		0.915266	0.999999		0.8833	0.978591		0.826783	0.989304
GO:0006521 regulation of cellular amino acid metabolic process	NA	NA		NA	NA		NA	NA		NA	NA		NA	NA		NA	NA		NA	NA		NA	NA
GO:0006522 alanine metabolic process	NA	NA		NA	NA		NA	NA		NA	NA		NA	NA		NA	NA		NA	NA		NA	NA
GO:0006524 alanine catabolic process	NA	NA		NA	NA		NA	NA		NA	NA		NA	NA		NA	NA		NA	NA		NA	NA
GO:0006525 arginine metabolic process	NA	NA		NA	NA		NA	NA		NA	NA		NA	NA		NA	NA		NA	NA		NA	NA
GO:0006526 arginine biosynthetic process	NA	NA		NA	NA		NA	NA		NA	NA		NA	NA		NA	NA		NA	NA		NA	NA
GO:0006527 arginine catabolic process	NA	NA		NA	NA		NA	NA		NA	NA		NA	NA		NA	NA		NA	NA		NA	NA
GO:0006528 asparagine metabolic process	NA	NA		NA	NA		NA	NA		NA	NA		NA	NA		NA	NA		NA	NA		NA	NA
GO:0006529 asparagine biosynthetic process	NA	NA		NA	NA		NA	NA		NA	NA		NA	NA		NA	NA		NA	NA		NA	NA
GO:0006530 asparagine catabolic process	NA	NA		NA	NA		NA	NA		NA	NA		NA	NA		NA	NA		NA	NA		NA	NA
GO:0006531 aspartate metabolic process	NA	NA		NA	NA		NA	NA		NA	NA		NA	NA		NA	NA		NA	NA		NA	NA
GO:0006532 aspartate biosynthetic process	NA	NA		NA	NA		NA	NA		NA	NA		NA	NA		NA	NA		NA	NA		NA	NA
GO:0006533 aspartate catabolic process	NA	NA		NA	NA		NA	NA		NA	NA		NA	NA		NA	NA		NA	NA		NA	NA
GO:0006534 cysteine metabolic process	NA	NA		NA	NA		NA	NA		NA	NA		NA	NA		NA	NA		NA	NA		NA	NA
GO:0006536 glutamate metabolic process	NA	NA		NA	NA		NA	NA		NA	NA		NA	NA		NA	NA		NA	NA		NA	NA
GO:0006537 glutamate biosynthetic process	NA	NA		NA	NA		NA	NA		NA	NA		NA	NA		NA	NA		NA	NA		NA	NA
GO:0006538 glutamate catabolic process	NA	NA		NA	NA		NA	NA		NA	NA		NA	NA		NA	NA		NA	NA		NA	NA
GO:0006541 glutamine metabolic process	NA	NA		NA	NA		NA	NA		NA	NA		NA	NA		NA	NA		NA	NA		NA	NA
GO:0006542 glutamine biosynthetic process	NA	NA		NA	NA		NA	NA		NA	NA		NA	NA		NA	NA		NA	NA		NA	NA
GO:0006544 glycine metabolic process	NA	NA		NA	NA		NA	NA		NA	NA		NA	NA		NA	NA		NA	NA		NA	NA
GO:0006545 glycine biosynthetic process	NA	NA		NA	NA		NA	NA		NA	NA		NA	NA		NA	NA		NA	NA		NA	NA
GO:0006546 glycine catabolic process	NA	NA		NA	NA		NA	NA		NA	NA		NA	NA		NA	NA		NA	NA		NA	NA
GO:0006547 histidine metabolic process	NA	NA		NA	NA		NA	NA		NA	NA		NA	NA		NA	NA		NA	NA		NA	NA
GO:0006548 histidine catabolic process	NA	NA		NA	NA		NA	NA		NA	NA		NA	NA		NA	NA		NA	NA		NA	NA
GO:0006549 isoleucine metabolic process	NA	NA		NA	NA		NA	NA		NA	NA		NA	NA		NA	NA		NA	NA		NA	NA
GO:0006550 isoleucine catabolic process	NA	NA		NA	NA		NA	NA		NA	NA		NA	NA		NA	NA		NA	NA		NA	NA
GO:0006551 leucine metabolic process	NA	NA		NA	NA		NA	NA		NA	NA		NA	NA		NA	NA		NA	NA		NA	NA
GO:0006552 leucine catabolic process	NA	NA		NA	NA		NA	NA		NA	NA		NA	NA		NA	NA		NA	NA		NA	NA
GO:0006553 lysine metabolic process	NA	NA		NA	NA		NA	NA		NA	NA		NA	NA		NA	NA		NA	NA		NA	NA
GO:0006554 lysine catabolic process	NA	NA		NA	NA		NA	NA		NA	NA		NA	NA		NA	NA		NA	NA		NA	NA
GO:0006555 methionine metabolic process	NA	NA		NA	NA		NA	NA		NA	NA		NA	NA		NA	NA		NA	NA		NA	NA
GO:0006556 S-adenosylmethionine biosynthetic process	NA	NA		NA	NA		NA	NA		NA	NA		NA	NA		NA	NA		NA	NA		NA	NA
GO:0006557 S-adenosylmethioninamine biosynthetic process	NA	NA		NA	NA		NA	NA		NA	NA		NA	NA		NA	NA		NA	NA		NA	NA
GO:0006558 L-phenylalanine metabolic process	NA	NA		NA	NA		NA	NA		NA	NA		NA	NA		NA	NA		NA	NA		NA	NA
GO:0006559 L-phenylalanine catabolic process	NA	NA		NA	NA		NA	NA		NA	NA		NA	NA		NA	NA		NA	NA		NA	NA
GO:0006560 proline metabolic process	NA	NA		NA	NA		NA	NA		NA	NA		NA	NA		NA	NA		NA	NA		NA	NA
GO:0006561 proline biosynthetic process	NA	NA		NA	NA		NA	NA		NA	NA		NA	NA		NA	NA		NA	NA		NA	NA
GO:0006562 proline catabolic process	NA	NA		NA	NA		NA	NA		NA	NA		NA	NA		NA	NA		NA	NA		NA	NA
GO:0006563 L-serine metabolic process	NA	NA		NA	NA		NA	NA		NA	NA		NA	NA		NA	NA		NA	NA		NA	NA
GO:0006564 L-serine biosynthetic process	NA	NA		NA	NA		NA	NA		NA	NA		NA	NA		NA	NA		NA	NA		NA	NA
GO:0006565 L-serine catabolic process	NA	NA		NA	NA		NA	NA		NA	NA		NA	NA		NA	NA		NA	NA		NA	NA
GO:0006566 threonine metabolic process	NA	NA		NA	NA		NA	NA		NA	NA		NA	NA		NA	NA		NA	NA		NA	NA
GO:0006567 threonine catabolic process	NA	NA		NA	NA		NA	NA		NA	NA		NA	NA		NA	NA		NA	NA		NA	NA
GO:0006568 tryptophan metabolic process	NA	NA		NA	NA		NA	NA		NA	NA		NA	NA		NA	NA		NA	NA		NA	NA
GO:0006569 tryptophan catabolic process	NA	NA		NA	NA		NA	NA		NA	NA		NA	NA		NA	NA		NA	NA		NA	NA
GO:0006570 tyrosine metabolic process	NA	NA		NA	NA		NA	NA		NA	NA		NA	NA		NA	NA		NA	NA		NA	NA
GO:0006572 tyrosine catabolic process	NA	NA		NA	NA		NA	NA		NA	NA		NA	NA		NA	NA		NA	NA		NA	NA
GO:0006573 valine metabolic process	NA	NA		NA	NA		NA	NA		NA	NA		NA	NA		NA	NA		NA	NA		NA	NA
GO:0006574 valine catabolic process	NA	NA		NA	NA		NA	NA		NA	NA		NA	NA		NA	NA		NA	NA		NA	NA
GO:0006575 cellular modified amino acid metabolic process	0.523903	0.998232		0.389391	0.826965		0.320047	0.674893		0.5284	0.934357		0.384164	0.741185		0.569936	0.923957		0.333721	0.714246		0.328821	0.789254
GO:0006576 cellular biogenic amine metabolic process	0.660797	0.998232		0.414243	0.826965		0.220456	0.594535		0.368746	0.871261		0.375037	0.738783		0.853057	0.999999		0.332679	0.712829		0.332216	0.790256
GO:0006577 amino-acid betaine metabolic process	NA	NA		NA	NA		NA	NA		NA	NA		NA	NA		NA	NA		NA	NA		NA	NA
GO:0006578 amino-acid betaine biosynthetic process	NA	NA		NA	NA		NA	NA		NA	NA		NA	NA		NA	NA		NA	NA		NA	NA
GO:0006579 amino-acid betaine catabolic process	NA	NA		NA	NA		NA	NA		NA	NA		NA	NA		NA	NA		NA	NA		NA	NA
GO:0006581 acetylcholine catabolic process	NA	NA		NA	NA		NA	NA		NA	NA		NA	NA		NA	NA		NA	NA		NA	NA
GO:0006582 melanin metabolic process	NA	NA		NA	NA		NA	NA		NA	NA		NA	NA		NA	NA		NA	NA		NA	NA
GO:0006583 melanin biosynthetic process from tyrosine	NA	NA		NA	NA		NA	NA		NA	NA		NA	NA		NA	NA		NA	NA		NA	NA
GO:0006584 catecholamine metabolic process	NA	NA		NA	NA		NA	NA		NA	NA		NA	NA		NA	NA		NA	NA		NA	NA
GO:0006586 indolalkylamine metabolic process	NA	NA		NA	NA		NA	NA		NA	NA		NA	NA		NA	NA		NA	NA		NA	NA
GO:0006590 thyroid hormone generation	NA	NA		NA	NA		NA	NA		NA	NA		NA	NA		NA	NA		NA	NA		NA	NA
GO:0006591 ornithine metabolic process	NA	NA		NA	NA		NA	NA		NA	NA		NA	NA		NA	NA		NA	NA		NA	NA
GO:0006595 polyamine metabolic process	NA	NA		NA	NA		NA	NA		NA	NA		NA	NA		NA	NA		NA	NA		NA	NA
GO:0006596 polyamine biosynthetic process	NA	NA		NA	NA		NA	NA		NA	NA		NA	NA		NA	NA		NA	NA		NA	NA
GO:0006597 spermine biosynthetic process	NA	NA		NA	NA		NA	NA		NA	NA		NA	NA		NA	NA		NA	NA		NA	NA
GO:0006598 polyamine catabolic process	NA	NA		NA	NA		NA	NA		NA	NA		NA	NA		NA	NA		NA	NA		NA	NA
GO:0006599 phosphagen metabolic process	NA	NA		NA	NA		NA	NA		NA	NA		NA	NA		NA	NA		NA	NA		NA	NA
GO:0006600 creatine metabolic process	NA	NA		NA	NA		NA	NA		NA	NA		NA	NA		NA	NA		NA	NA		NA	NA
GO:0006601 creatine biosynthetic process	NA	NA		NA	NA		NA	NA		NA	NA		NA	NA		NA	NA		NA	NA		NA	NA
GO:0006603 phosphocreatine metabolic process	NA	NA		NA	NA		NA	NA		NA	NA		NA	NA		NA	NA		NA	NA		NA	NA
GO:0006605 protein targeting	0.774191	0.998232		0.554945	0.858723		0.4764	0.765585		0.526647	0.934357		0.598663	0.865592		0.856116	0.999999		0.58107	0.834126		0.733411	0.963445
GO:0006606 protein import into nucleus	0.46372	0.998232		0.352774	0.824199		0.329877	0.683192		0.367565	0.871261		0.43325	0.758592		0.40955	0.844839		0.437997	0.773542		0.595061	0.927395
GO:0006611 protein export from nucleus	NA	NA		NA	NA		NA	NA		NA	NA		NA	NA		NA	NA		NA	NA		NA	NA
GO:0006612 protein targeting to membrane	0.475585	0.998232		0.624197	0.88971		0.495533	0.775712		0.320812	0.849377		0.402539	0.751055		0.522259	0.897225		0.443959	0.777567		0.571739	0.921052
GO:0006613 cotranslational protein targeting to membrane	NA	NA		NA	NA		NA	NA		NA	NA		NA	NA		NA	NA		NA	NA		NA	NA
GO:0006614 SRP-dependent cotranslational protein targeting to membrane	NA	NA		NA	NA		NA	NA		NA	NA		NA	NA		NA	NA		NA	NA		NA	NA
GO:0006620 posttranslational protein targeting to membrane	NA	NA		NA	NA		NA	NA		NA	NA		NA	NA		NA	NA		NA	NA		NA	NA
GO:0006621 protein retention in ER lumen	NA	NA		NA	NA		NA	NA		NA	NA		NA	NA		NA	NA		NA	NA		NA	NA
GO:0006622 protein targeting to lysosome	NA	NA		NA	NA		NA	NA		NA	NA		NA	NA		NA	NA		NA	NA		NA	NA
GO:0006623 protein targeting to vacuole	NA	NA		NA	NA		NA	NA		NA	NA		NA	NA		NA	NA		NA	NA		NA	NA
GO:0006624 vacuolar protein processing	NA	NA		NA	NA		NA	NA		NA	NA		NA	NA		NA	NA		NA	NA		NA	NA
GO:0006625 protein targeting to peroxisome	NA	NA		NA	NA		NA	NA		NA	NA		NA	NA		NA	NA		NA	NA		NA	NA
GO:0006626 protein targeting to mitochondrion	0.722746	0.998232		0.463519	0.839902		0.622325	0.855127		0.758336	0.999999		0.635491	0.876484		0.828834	0.999999		0.706521	0.91332		0.613879	0.933809
GO:0006627 protein processing involved in protein targeting to mitochondrion	NA	NA		NA	NA		NA	NA		NA	NA		NA	NA		NA	NA		NA	NA		NA	NA
GO:0006629 lipid metabolic process	0.73377	0.998232		0.779485	0.955976		0.783247	0.952789		0.831034	0.999999		0.68643	0.90256		0.832568	0.999999		0.776364	0.939908		0.710994	0.963389
GO:0006631 fatty acid metabolic process	0.636848	0.998232		0.802871	0.96788		0.800612	0.958625		0.842689	0.999999		0.751947	0.927382		0.816664	0.999999		0.578854	0.834126		0.762355	0.96679
GO:0006633 fatty acid biosynthetic process	0.790517	0.998232		0.808539	0.972216		0.830406	0.965122		0.841035	0.999999		0.802963	0.956895		0.823808	0.999999		0.6865	0.901671		0.733245	0.963445
GO:0006635 fatty acid beta-oxidation	0.775109	0.998232		0.831394	0.980122		0.929376	0.991205		0.910242	0.999999		0.928156	0.990188		0.909441	0.999999		0.692803	0.905502		0.891461	0.999994
GO:0006636 unsaturated fatty acid biosynthetic process	NA	NA		NA	NA		NA	NA		NA	NA		NA	NA		NA	NA		NA	NA		NA	NA
GO:0006637 acyl-CoA metabolic process	0.478097	0.998232		0.589596	0.877374		0.463796	0.756996		0.288981	0.829604		0.38225	0.741105		0.559935	0.914707		0.520023	0.807836		0.582707	0.925741
GO:0006638 neutral lipid metabolic process	0.170083	0.998232		0.116087	0.734776		0.0925787	0.401317		0.0611066	0.576367		0.0895021	0.427622		0.11156	0.555816		0.0768396	0.373274		0.103699	0.519405
GO:0006639 acylglycerol metabolic process	0.228939	0.998232		0.149141	0.764165		0.136024	0.472809		0.140339	0.720965		0.141218	0.513945		0.163749	0.648666		0.133003	0.495332		0.163421	0.597935
GO:0006641 triglyceride metabolic process	0.308409	0.998232		0.135027	0.764165		0.13223	0.464243		0.127273	0.704696		0.17037	0.560518		0.203604	0.695773		0.1784	0.560289		0.205898	0.645851
GO:0006643 membrane lipid metabolic process	0.472475	0.998232		0.370076	0.826965		0.314941	0.667959		0.362186	0.871261		0.406158	0.751055		0.561409	0.916153		0.346959	0.719864		0.295588	0.750981
GO:0006644 phospholipid metabolic process	0.921145	0.998232		0.911009	0.995862		0.931094	0.991205		0.887848	0.999999		0.925898	0.989367		0.873791	0.999999		0.918549	0.989324		0.886348	0.999994
GO:0006646 phosphatidylethanolamine biosynthetic process	NA	NA		NA	NA		NA	NA		NA	NA		NA	NA		NA	NA		NA	NA		NA	NA
GO:0006650 glycerophospholipid metabolic process	0.947241	0.998232		0.958384	0.999057		0.968003	0.998373		0.973995	0.999999		0.983318	0.999982		0.918668	0.999999		0.964737	0.999989		0.95609	0.999994
GO:0006651 diacylglycerol biosynthetic process	NA	NA		NA	NA		NA	NA		NA	NA		NA	NA		NA	NA		NA	NA		NA	NA
GO:0006654 phosphatidic acid biosynthetic process	NA	NA		NA	NA		NA	NA		NA	NA		NA	NA		NA	NA		NA	NA		NA	NA
GO:0006655 phosphatidylglycerol biosynthetic process	NA	NA		NA	NA		NA	NA		NA	NA		NA	NA		NA	NA		NA	NA		NA	NA
GO:0006656 phosphatidylcholine biosynthetic process	NA	NA		NA	NA		NA	NA		NA	NA		NA	NA		NA	NA		NA	NA		NA	NA
GO:0006657 CDP-choline pathway	NA	NA		NA	NA		NA	NA		NA	NA		NA	NA		NA	NA		NA	NA		NA	NA
GO:0006658 phosphatidylserine metabolic process	NA	NA		NA	NA		NA	NA		NA	NA		NA	NA		NA	NA		NA	NA		NA	NA
GO:0006659 phosphatidylserine biosynthetic process	NA	NA		NA	NA		NA	NA		NA	NA		NA	NA		NA	NA		NA	NA		NA	NA
GO:0006660 phosphatidylserine catabolic process	NA	NA		NA	NA		NA	NA		NA	NA		NA	NA		NA	NA		NA	NA		NA	NA
GO:0006661 phosphatidylinositol biosynthetic process	0.605396	0.998232		0.632762	0.895864		0.684338	0.889544		0.610869	0.970874		0.610644	0.865592		0.380312	0.834246		0.567052	0.830879		0.565561	0.918218
GO:0006662 glycerol ether metabolic process	NA	NA		NA	NA		NA	NA		NA	NA		NA	NA		NA	NA		NA	NA		NA	NA
GO:0006663 platelet activating factor biosynthetic process	NA	NA		NA	NA		NA	NA		NA	NA		NA	NA		NA	NA		NA	NA		NA	NA
GO:0006664 glycolipid metabolic process	0.428427	0.998232		0.486889	0.844659		0.521618	0.789028		0.546747	0.939546		0.642661	0.878568		0.416627	0.845414		0.507288	0.804885		0.414441	0.837845
GO:0006665 sphingolipid metabolic process	0.490199	0.998232		0.375919	0.826965		0.297905	0.660174		0.390186	0.876384		0.33429	0.708196		0.618989	0.95077		0.327688	0.711402		0.339079	0.791107
GO:0006667 sphinganine metabolic process	NA	NA		NA	NA		NA	NA		NA	NA		NA	NA		NA	NA		NA	NA		NA	NA
GO:0006670 sphingosine metabolic process	NA	NA		NA	NA		NA	NA		NA	NA		NA	NA		NA	NA		NA	NA		NA	NA
GO:0006672 ceramide metabolic process	0.481477	0.998232		0.381458	0.826965		0.184731	0.540093		0.271782	0.813614		0.174963	0.566216		0.384447	0.839078		0.169395	0.550093		0.234863	0.679258
GO:0006677 glycosylceramide metabolic process	NA	NA		NA	NA		NA	NA		NA	NA		NA	NA		NA	NA		NA	NA		NA	NA
GO:0006684 sphingomyelin metabolic process	NA	NA		NA	NA		NA	NA		NA	NA		NA	NA		NA	NA		NA	NA		NA	NA
GO:0006685 sphingomyelin catabolic process	NA	NA		NA	NA		NA	NA		NA	NA		NA	NA		NA	NA		NA	NA		NA	NA
GO:0006686 sphingomyelin biosynthetic process	NA	NA		NA	NA		NA	NA		NA	NA		NA	NA		NA	NA		NA	NA		NA	NA
GO:0006687 glycosphingolipid metabolic process	NA	NA		NA	NA		NA	NA		NA	NA		NA	NA		NA	NA		NA	NA		NA	NA
GO:0006688 glycosphingolipid biosynthetic process	NA	NA		NA	NA		NA	NA		NA	NA		NA	NA		NA	NA		NA	NA		NA	NA
GO:0006689 ganglioside catabolic process	NA	NA		NA	NA		NA	NA		NA	NA		NA	NA		NA	NA		NA	NA		NA	NA
GO:0006690 icosanoid metabolic process	0.157291	0.998232		0.329298	0.814976		0.284428	0.651151		0.376505	0.871261		0.220696	0.630513		0.29998	0.795966		0.320617	0.711402		0.141511	0.556847
GO:0006691 leukotriene metabolic process	NA	NA		NA	NA		NA	NA		NA	NA		NA	NA		NA	NA		NA	NA		NA	NA
GO:0006692 prostanoid metabolic process	NA	NA		NA	NA		NA	NA		NA	NA		NA	NA		NA	NA		NA	NA		NA	NA
GO:0006693 prostaglandin metabolic process	NA	NA		NA	NA		NA	NA		NA	NA		NA	NA		NA	NA		NA	NA		NA	NA
GO:0006694 steroid biosynthetic process	0.850655	0.998232		0.586393	0.877374		0.547	0.805902		0.641977	0.988915		0.619343	0.867543		0.691548	0.984852		0.657522	0.876583		0.597228	0.927395
GO:0006695 cholesterol biosynthetic process	0.861578	0.998232		0.620879	0.88971		0.5434	0.803753		0.706425	0.999999		0.556996	0.845176		0.681907	0.978569		0.516172	0.807836		0.440558	0.843804
GO:0006699 bile acid biosynthetic process	NA	NA		NA	NA		NA	NA		NA	NA		NA	NA		NA	NA		NA	NA		NA	NA
GO:0006700 C21-steroid hormone biosynthetic process	NA	NA		NA	NA		NA	NA		NA	NA		NA	NA		NA	NA		NA	NA		NA	NA
GO:0006701 progesterone biosynthetic process	NA	NA		NA	NA		NA	NA		NA	NA		NA	NA		NA	NA		NA	NA		NA	NA
GO:0006703 estrogen biosynthetic process	NA	NA		NA	NA		NA	NA		NA	NA		NA	NA		NA	NA		NA	NA		NA	NA
GO:0006704 glucocorticoid biosynthetic process	NA	NA		NA	NA		NA	NA		NA	NA		NA	NA		NA	NA		NA	NA		NA	NA
GO:0006705 mineralocorticoid biosynthetic process	NA	NA		NA	NA		NA	NA		NA	NA		NA	NA		NA	NA		NA	NA		NA	NA
GO:0006706 steroid catabolic process	NA	NA		NA	NA		NA	NA		NA	NA		NA	NA		NA	NA		NA	NA		NA	NA
GO:0006707 cholesterol catabolic process	NA	NA		NA	NA		NA	NA		NA	NA		NA	NA		NA	NA		NA	NA		NA	NA
GO:0006720 isoprenoid metabolic process	0.668044	0.998232		0.367265	0.826965		0.472217	0.764305		0.653347	0.99168		0.457864	0.782663		0.623469	0.952597		0.659323	0.877073		0.540089	0.902713
GO:0006721 terpenoid metabolic process	NA	NA		NA	NA		NA	NA		NA	NA		NA	NA		NA	NA		NA	NA		NA	NA
GO:0006725 cellular aromatic compound metabolic process	NA	NA		NA	NA		NA	NA		NA	NA		NA	NA		NA	NA		NA	NA		NA	NA
GO:0006729 tetrahydrobiopterin biosynthetic process	NA	NA		NA	NA		NA	NA		NA	NA		NA	NA		NA	NA		NA	NA		NA	NA
GO:0006730 one-carbon metabolic process	NA	NA		NA	NA		NA	NA		NA	NA		NA	NA		NA	NA		NA	NA		NA	NA
GO:0006732 coenzyme metabolic process	0.278957	0.998232		0.407193	0.826965		0.249253	0.614484		0.394279	0.881025		0.228762	0.638625		0.337318	0.82062		0.138202	0.507481		0.317136	0.776037
GO:0006733 oxidoreduction coenzyme metabolic process	0.193286	0.998232		0.316857	0.814516		0.179957	0.5311		0.375408	0.871261		0.145419	0.518645		0.197466	0.692506		0.0642778	0.345121		0.201825	0.640992
GO:0006734 NADH metabolic process	NA	NA		NA	NA		NA	NA		NA	NA		NA	NA		NA	NA		NA	NA		NA	NA
GO:0006739 NADP metabolic process	NA	NA		NA	NA		NA	NA		NA	NA		NA	NA		NA	NA		NA	NA		NA	NA
GO:0006740 NADPH regeneration	NA	NA		NA	NA		NA	NA		NA	NA		NA	NA		NA	NA		NA	NA		NA	NA
GO:0006742 NADP catabolic process	NA	NA		NA	NA		NA	NA		NA	NA		NA	NA		NA	NA		NA	NA		NA	NA
GO:0006743 ubiquinone metabolic process	NA	NA		NA	NA		NA	NA		NA	NA		NA	NA		NA	NA		NA	NA		NA	NA
GO:0006744 ubiquinone biosynthetic process	NA	NA		NA	NA		NA	NA		NA	NA		NA	NA		NA	NA		NA	NA		NA	NA
GO:0006749 glutathione metabolic process	0.363254	0.998232		0.314437	0.813228		0.0848749	0.384807		0.312276	0.848589		0.206738	0.612431		0.355207	0.822113		0.188448	0.577969		0.207294	0.645851
GO:0006750 glutathione biosynthetic process	NA	NA		NA	NA		NA	NA		NA	NA		NA	NA		NA	NA		NA	NA		NA	NA
GO:0006753 nucleoside phosphate metabolic process	0.433592	0.998232		0.41943	0.826965		0.179072	0.529591		0.471285	0.914055		0.131746	0.499571		0.223918	0.722155		0.0216236	0.231087		0.117827	0.538624
GO:0006754 ATP biosynthetic process	0.66939	0.998232		0.434269	0.835029		0.190879	0.551201		0.301659	0.842193		0.289113	0.701299		0.349221	0.82062		0.0682892	0.357044		0.161809	0.596689
GO:0006757 ATP generation from ADP	0.184439	0.998232		0.184132	0.764165		0.0688979	0.362216		0.136424	0.71768		0.0440084	0.305625		0.0609881	0.484981		0.0442688	0.296759		0.0806599	0.489991
GO:0006760 folic acid-containing compound metabolic process	NA	NA		NA	NA		NA	NA		NA	NA		NA	NA		NA	NA		NA	NA		NA	NA
GO:0006766 vitamin metabolic process	NA	NA		NA	NA		NA	NA		NA	NA		NA	NA		NA	NA		NA	NA		NA	NA
GO:0006767 water-soluble vitamin metabolic process	NA	NA		NA	NA		NA	NA		NA	NA		NA	NA		NA	NA		NA	NA		NA	NA
GO:0006772 thiamine metabolic process	NA	NA		NA	NA		NA	NA		NA	NA		NA	NA		NA	NA		NA	NA		NA	NA
GO:0006775 fat-soluble vitamin metabolic process	NA	NA		NA	NA		NA	NA		NA	NA		NA	NA		NA	NA		NA	NA		NA	NA
GO:0006776 vitamin A metabolic process	NA	NA		NA	NA		NA	NA		NA	NA		NA	NA		NA	NA		NA	NA		NA	NA
GO:0006777 Mo-molybdopterin cofactor biosynthetic process	NA	NA		NA	NA		NA	NA		NA	NA		NA	NA		NA	NA		NA	NA		NA	NA
GO:0006778 porphyrin-containing compound metabolic process	0.472428	0.998232		0.542517	0.853583		0.334941	0.684388		0.536999	0.934357		0.420822	0.755906		0.342647	0.82062		0.379752	0.740951		0.434521	0.840136
GO:0006779 porphyrin-containing compound biosynthetic process	NA	NA		NA	NA		NA	NA		NA	NA		NA	NA		NA	NA		NA	NA		NA	NA
GO:0006782 protoporphyrinogen IX biosynthetic process	NA	NA		NA	NA		NA	NA		NA	NA		NA	NA		NA	NA		NA	NA		NA	NA
GO:0006783 heme biosynthetic process	NA	NA		NA	NA		NA	NA		NA	NA		NA	NA		NA	NA		NA	NA		NA	NA
GO:0006784 heme a biosynthetic process	NA	NA		NA	NA		NA	NA		NA	NA		NA	NA		NA	NA		NA	NA		NA	NA
GO:0006787 porphyrin-containing compound catabolic process	NA	NA		NA	NA		NA	NA		NA	NA		NA	NA		NA	NA		NA	NA		NA	NA
GO:0006788 heme oxidation	NA	NA		NA	NA		NA	NA		NA	NA		NA	NA		NA	NA		NA	NA		NA	NA
GO:0006790 sulfur compound metabolic process	0.689578	0.998232		0.721258	0.933851		0.490702	0.774726		0.503498	0.921242		0.589094	0.86381		0.505097	0.886754		0.462656	0.785981		0.593644	0.927395
GO:0006793 phosphorus metabolic process	0.884241	0.998232		0.854281	0.984224		0.81115	0.961192		0.966256	0.999999		0.746464	0.92525		0.891551	0.999999		0.578093	0.834126		0.822382	0.988228
GO:0006796 phosphate-containing compound metabolic process	0.884113	0.998232		0.855756	0.984224		0.81513	0.962409		0.970654	0.999999		0.761118	0.931773		0.893187	0.999999		0.573112	0.834126		0.811395	0.985753
GO:0006797 polyphosphate metabolic process	NA	NA		NA	NA		NA	NA		NA	NA		NA	NA		NA	NA		NA	NA		NA	NA
GO:0006798 polyphosphate catabolic process	NA	NA		NA	NA		NA	NA		NA	NA		NA	NA		NA	NA		NA	NA		NA	NA
GO:0006801 superoxide metabolic process	NA	NA		NA	NA		NA	NA		NA	NA		NA	NA		NA	NA		NA	NA		NA	NA
GO:0006805 xenobiotic metabolic process	NA	NA		NA	NA		NA	NA		NA	NA		NA	NA		NA	NA		NA	NA		NA	NA
GO:0006807 nitrogen compound metabolic process	NA	NA		NA	NA		NA	NA		NA	NA		NA	NA		NA	NA		NA	NA		NA	NA
GO:0006808 regulation of nitrogen utilization	NA	NA		NA	NA		NA	NA		NA	NA		NA	NA		NA	NA		NA	NA		NA	NA
GO:0006809 nitric oxide biosynthetic process	NA	NA		NA	NA		NA	NA		NA	NA		NA	NA		NA	NA		NA	NA		NA	NA
GO:0006810 transport	NA	NA		NA	NA		NA	NA		NA	NA		NA	NA		NA	NA		NA	NA		NA	NA
GO:0006811 ion transport	0.0742394	0.998232		0.0408613	0.632298		0.00665693	0.138834		0.0110543	0.303695		0.00706387	0.147321		0.0408042	0.420907		0.0116846	0.178318		0.00805088	0.182066
GO:0006812 cation transport	0.111881	0.998232		0.0347156	0.609021		0.00628873	0.135678		0.015054	0.341486		0.00738237	0.152023		0.0341662	0.387178		0.00777105	0.15194		0.005955	0.15202
GO:0006813 potassium ion transport	0.0847566	0.998232		0.0817325	0.704792		0.0547962	0.332856		0.0123608	0.317825		0.0399515	0.304588		0.136758	0.615576		0.225675	0.620926		0.0814345	0.491487
GO:0006814 sodium ion transport	0.357577	0.998232		0.187359	0.764165		0.298293	0.660255		0.352056	0.864386		0.491958	0.803661		0.219622	0.716007		0.357289	0.724252		0.426696	0.838995
GO:0006816 calcium ion transport	0.488905	0.998232		0.385377	0.826965		0.331951	0.684367		0.431193	0.897976		0.342385	0.71659		0.264266	0.766847		0.276032	0.677272		0.430223	0.838995
GO:0006817 phosphate ion transport	NA	NA		NA	NA		NA	NA		NA	NA		NA	NA		NA	NA		NA	NA		NA	NA
GO:0006818 hydrogen transport	0.544842	0.998232		0.191155	0.764165		0.0265648	0.254063		0.220646	0.789003		0.0732297	0.391244		0.294036	0.787312		0.0201034	0.227314		0.0272374	0.309261
GO:0006820 anion transport	0.278725	0.998232		0.330853	0.814976		0.338747	0.684388		0.176868	0.740678		0.18597	0.5847		0.371426	0.828041		0.421931	0.772183		0.295664	0.750981
GO:0006821 chloride transport	0.198657	0.998232		0.224989	0.779737		0.131351	0.463432		0.0168567	0.341486		0.0206314	0.226841		0.27646	0.770416		0.168001	0.550093		0.120409	0.54111
GO:0006824 cobalt ion transport	NA	NA		NA	NA		NA	NA		NA	NA		NA	NA		NA	NA		NA	NA		NA	NA
GO:0006825 copper ion transport	NA	NA		NA	NA		NA	NA		NA	NA		NA	NA		NA	NA		NA	NA		NA	NA
GO:0006826 iron ion transport	NA	NA		NA	NA		NA	NA		NA	NA		NA	NA		NA	NA		NA	NA		NA	NA
GO:0006828 manganese ion transport	NA	NA		NA	NA		NA	NA		NA	NA		NA	NA		NA	NA		NA	NA		NA	NA
GO:0006829 zinc II ion transport	NA	NA		NA	NA		NA	NA		NA	NA		NA	NA		NA	NA		NA	NA		NA	NA
GO:0006833 water transport	NA	NA		NA	NA		NA	NA		NA	NA		NA	NA		NA	NA		NA	NA		NA	NA
GO:0006835 dicarboxylic acid transport	NA	NA		NA	NA		NA	NA		NA	NA		NA	NA		NA	NA		NA	NA		NA	NA
GO:0006836 neurotransmitter transport	0.087228	0.998232		0.0482923	0.652253		0.0875258	0.389978		0.0463775	0.497432		0.0672786	0.377638		0.0502355	0.444454		0.0419998	0.296759		0.0449114	0.393919
GO:0006837 serotonin transport	NA	NA		NA	NA		NA	NA		NA	NA		NA	NA		NA	NA		NA	NA		NA	NA
GO:0006839 mitochondrial transport	0.742579	0.998232		0.536439	0.851138		0.623457	0.85567		0.744671	0.999999		0.63993	0.877391		0.921937	0.999999		0.795652	0.949421		0.707356	0.963389
GO:0006844 acyl carnitine transport	NA	NA		NA	NA		NA	NA		NA	NA		NA	NA		NA	NA		NA	NA		NA	NA
GO:0006848 pyruvate transport	NA	NA		NA	NA		NA	NA		NA	NA		NA	NA		NA	NA		NA	NA		NA	NA
GO:0006850 mitochondrial pyruvate transport	NA	NA		NA	NA		NA	NA		NA	NA		NA	NA		NA	NA		NA	NA		NA	NA
GO:0006851 mitochondrial calcium ion transport	NA	NA		NA	NA		NA	NA		NA	NA		NA	NA		NA	NA		NA	NA		NA	NA
GO:0006855 drug transmembrane transport	NA	NA		NA	NA		NA	NA		NA	NA		NA	NA		NA	NA		NA	NA		NA	NA
GO:0006857 oligopeptide transport	NA	NA		NA	NA		NA	NA		NA	NA		NA	NA		NA	NA		NA	NA		NA	NA
GO:0006862 nucleotide transport	NA	NA		NA	NA		NA	NA		NA	NA		NA	NA		NA	NA		NA	NA		NA	NA
GO:0006864 pyrimidine nucleotide transport	NA	NA		NA	NA		NA	NA		NA	NA		NA	NA		NA	NA		NA	NA		NA	NA
GO:0006865 amino acid transport	0.572834	0.998232		0.566401	0.867158		0.583258	0.82687		0.576902	0.954049		0.61072	0.865592		0.652136	0.965208		0.729846	0.920646		0.509698	0.879324
GO:0006867 asparagine transport	NA	NA		NA	NA		NA	NA		NA	NA		NA	NA		NA	NA		NA	NA		NA	NA
GO:0006868 glutamine transport	NA	NA		NA	NA		NA	NA		NA	NA		NA	NA		NA	NA		NA	NA		NA	NA
GO:0006869 lipid transport	0.662865	0.998232		0.514291	0.846798		0.553856	0.808388		0.477891	0.914055		0.359019	0.727826		0.606405	0.943619		0.50574	0.804814		0.655502	0.942818
GO:0006873 cellular ion homeostasis	0.106074	0.998232		0.11447	0.734776		0.0787414	0.375121		0.0749672	0.607891		0.0483891	0.316817		0.0549069	0.464235		0.0671864	0.354239		0.0831292	0.49851
GO:0006874 cellular calcium ion homeostasis	0.453499	0.998232		0.337306	0.815246		0.356357	0.696369		0.473588	0.914055		0.396589	0.751055		0.344915	0.82062		0.302814	0.707425		0.541686	0.903772
GO:0006875 cellular metal ion homeostasis	0.184297	0.998232		0.19998	0.764165		0.143682	0.482864		0.175122	0.740678		0.142656	0.513945		0.10976	0.555816		0.143635	0.512027		0.206383	0.645851
GO:0006878 cellular copper ion homeostasis	NA	NA		NA	NA		NA	NA		NA	NA		NA	NA		NA	NA		NA	NA		NA	NA
GO:0006879 cellular iron ion homeostasis	NA	NA		NA	NA		NA	NA		NA	NA		NA	NA		NA	NA		NA	NA		NA	NA
GO:0006882 cellular zinc ion homeostasis	NA	NA		NA	NA		NA	NA		NA	NA		NA	NA		NA	NA		NA	NA		NA	NA
GO:0006883 cellular sodium ion homeostasis	NA	NA		NA	NA		NA	NA		NA	NA		NA	NA		NA	NA		NA	NA		NA	NA
GO:0006884 cell volume homeostasis	NA	NA		NA	NA		NA	NA		NA	NA		NA	NA		NA	NA		NA	NA		NA	NA
GO:0006885 regulation of pH	0.178852	0.998232		0.199071	0.764165		0.188718	0.547488		0.11718	0.700436		0.089337	0.427622		0.150356	0.648295		0.154545	0.530131		0.120563	0.54111
GO:0006886 intracellular protein transport	0.951857	0.998678		0.79776	0.963575		0.829336	0.965122		0.878842	0.999999		0.753665	0.927382		0.896887	0.999999		0.802628	0.955793		0.91045	0.999994
GO:0006887 exocytosis	0.0130717	0.998232		0.00407706	0.347847		0.00803596	0.152775		0.00792686	0.275532		0.00129016	0.0672676		0.000538124	0.0811849		0.000594988	0.0372264		0.000892018	0.0633382
GO:0006888 ER to Golgi vesicle-mediated transport	0.992448	0.999775		0.976255	0.999879		0.996936	0.999986		0.992321	0.999999		0.98189	0.999982		0.990824	0.999999		0.99053	0.999989		0.993157	0.999994
GO:0006890 retrograde vesicle-mediated transport, Golgi to ER	0.845171	0.998232		0.855499	0.984224		0.88764	0.985937		0.886325	0.999999		0.842393	0.968261		0.895237	0.999999		0.863667	0.972048		0.854323	0.994255
GO:0006891 intra-Golgi vesicle-mediated transport	0.833728	0.998232		0.918129	0.995862		0.850588	0.972083		0.912982	0.999999		0.880675	0.984334		0.942321	0.999999		0.896774	0.980912		0.889004	0.999994
GO:0006892 post-Golgi vesicle-mediated transport	0.206312	0.998232		0.155759	0.764165		0.0640455	0.359705		0.109946	0.689211		0.0323477	0.275985		0.053058	0.452681		0.0308219	0.265036		0.0555944	0.422419
GO:0006893 Golgi to plasma membrane transport	NA	NA		NA	NA		NA	NA		NA	NA		NA	NA		NA	NA		NA	NA		NA	NA
GO:0006895 Golgi to endosome transport	NA	NA		NA	NA		NA	NA		NA	NA		NA	NA		NA	NA		NA	NA		NA	NA
GO:0006896 Golgi to vacuole transport	NA	NA		NA	NA		NA	NA		NA	NA		NA	NA		NA	NA		NA	NA		NA	NA
GO:0006897 endocytosis	0.554192	0.998232		0.342013	0.818825		0.117288	0.443851		0.307962	0.848589		0.129211	0.495959		0.262107	0.766847		0.276149	0.677272		0.223047	0.665594
GO:0006898 receptor-mediated endocytosis	0.367925	0.998232		0.388356	0.826965		0.189591	0.548543		0.216108	0.786116		0.260231	0.670502		0.222082	0.718705		0.259835	0.658292		0.20051	0.640992
GO:0006900 membrane budding	0.844779	0.998232		0.671469	0.91382		0.625911	0.85567		0.688556	0.999999		0.671514	0.894438		0.788343	0.999999		0.787618	0.944587		0.702734	0.963389
GO:0006901 vesicle coating	NA	NA		NA	NA		NA	NA		NA	NA		NA	NA		NA	NA		NA	NA		NA	NA
GO:0006903 vesicle targeting	NA	NA		NA	NA		NA	NA		NA	NA		NA	NA		NA	NA		NA	NA		NA	NA
GO:0006904 vesicle docking involved in exocytosis	NA	NA		NA	NA		NA	NA		NA	NA		NA	NA		NA	NA		NA	NA		NA	NA
GO:0006906 vesicle fusion	0.314069	0.998232		0.352665	0.824199		0.351124	0.696369		0.625587	0.978475		0.406508	0.751055		0.399169	0.842295		0.350716	0.7234		0.411936	0.837845
GO:0006907 pinocytosis	NA	NA		NA	NA		NA	NA		NA	NA		NA	NA		NA	NA		NA	NA		NA	NA
GO:0006909 phagocytosis	0.263781	0.998232		0.0907845	0.704792		0.0164048	0.199817		0.0777239	0.61556		0.0588613	0.349628		0.276018	0.770416		0.112378	0.461295		0.122595	0.54111
GO:0006910 phagocytosis, recognition	NA	NA		NA	NA		NA	NA		NA	NA		NA	NA		NA	NA		NA	NA		NA	NA
GO:0006911 phagocytosis, engulfment	NA	NA		NA	NA		NA	NA		NA	NA		NA	NA		NA	NA		NA	NA		NA	NA
GO:0006913 nucleocytoplasmic transport	0.742902	0.998232		0.508276	0.845657		0.394579	0.71766		0.598967	0.968987		0.621063	0.868401		0.790532	0.999999		0.528749	0.810456		0.630076	0.935603
GO:0006914 autophagy	0.941262	0.998232		0.807112	0.971744		0.757121	0.931268		0.944077	0.999999		0.817214	0.961096		0.943554	0.999999		0.886832	0.978591		0.775703	0.974459
GO:0006915 apoptotic process	0.388703	0.998232		0.290691	0.810679		0.0837396	0.382431		0.350406	0.864386		0.124804	0.489254		0.1061	0.550137		0.114702	0.461295		0.105444	0.523462
GO:0006919 activation of cysteine-type endopeptidase activity involved in apoptotic process	0.0822772	0.998232		0.0189092	0.535401		0.00857112	0.159287		0.00849673	0.279796		0.0205381	0.226841		0.0203029	0.307849		0.0106593	0.168131		0.011088	0.206061
GO:0006921 cellular component disassembly involved in execution phase of apoptosis	NA	NA		NA	NA		NA	NA		NA	NA		NA	NA		NA	NA		NA	NA		NA	NA
GO:0006924 activation-induced cell death of T cells	NA	NA		NA	NA		NA	NA		NA	NA		NA	NA		NA	NA		NA	NA		NA	NA
GO:0006925 inflammatory cell apoptotic process	NA	NA		NA	NA		NA	NA		NA	NA		NA	NA		NA	NA		NA	NA		NA	NA
GO:0006927 transformed cell apoptotic process	NA	NA		NA	NA		NA	NA		NA	NA		NA	NA		NA	NA		NA	NA		NA	NA
GO:0006928 movement of cell or subcellular component	0.246491	0.998232		0.0303252	0.592921		0.003763	0.102977		0.0268292	0.390541		0.0102015	0.176025		0.00948445	0.225649		0.00375712	0.10976		0.0124836	0.213198
GO:0006929 substrate-dependent cell migration	NA	NA		NA	NA		NA	NA		NA	NA		NA	NA		NA	NA		NA	NA		NA	NA
GO:0006930 substrate-dependent cell migration, cell extension	NA	NA		NA	NA		NA	NA		NA	NA		NA	NA		NA	NA		NA	NA		NA	NA
GO:0006933 negative regulation of cell adhesion involved in substrate-bound cell migration	NA	NA		NA	NA		NA	NA		NA	NA		NA	NA		NA	NA		NA	NA		NA	NA
GO:0006935 chemotaxis	0.00569086	0.998232		0.00113573	0.177647		1.11523e-05	0.0013083		0.000370032	0.0534269		5.13331e-05	0.00802935		4.97852e-05	0.0233617		4.87996e-05	0.00538805		1.88446e-05	0.00321558
GO:0006936 muscle contraction	0.149802	0.998232		0.203014	0.764165		0.239873	0.612174		0.284992	0.827348		0.249923	0.659783		0.369577	0.828041		0.461807	0.785981		0.339275	0.791107
GO:0006937 regulation of muscle contraction	0.0903148	0.998232		0.138321	0.764165		0.13044	0.461956		0.0705356	0.597087		0.0671869	0.377638		0.157178	0.648666		0.310051	0.711402		0.173864	0.60255
GO:0006939 smooth muscle contraction	NA	NA		NA	NA		NA	NA		NA	NA		NA	NA		NA	NA		NA	NA		NA	NA
GO:0006940 regulation of smooth muscle contraction	NA	NA		NA	NA		NA	NA		NA	NA		NA	NA		NA	NA		NA	NA		NA	NA
GO:0006941 striated muscle contraction	NA	NA		NA	NA		NA	NA		NA	NA		NA	NA		NA	NA		NA	NA		NA	NA
GO:0006942 regulation of striated muscle contraction	NA	NA		NA	NA		NA	NA		NA	NA		NA	NA		NA	NA		NA	NA		NA	NA
GO:0006949 syncytium formation	NA	NA		NA	NA		NA	NA		NA	NA		NA	NA		NA	NA		NA	NA		NA	NA
GO:0006950 response to stress	0.527091	0.998232		0.487355	0.844659		0.178932	0.529591		0.705505	0.999999		0.385664	0.741629		0.266513	0.768426		0.132706	0.495206		0.194768	0.634687
GO:0006952 defense response	0.0154608	0.998232		0.0206967	0.535401		0.00605722	0.132202		0.0569517	0.562623		0.0168857	0.22012		0.00574669	0.185975		0.0105563	0.167916		0.00291368	0.111612
GO:0006953 acute-phase response	NA	NA		NA	NA		NA	NA		NA	NA		NA	NA		NA	NA		NA	NA		NA	NA
GO:0006954 inflammatory response	0.0240867	0.998232		0.00297794	0.294189		0.000446645	0.0317165		0.00833693	0.279436		0.00199882	0.0781622		0.000562282	0.0811849		0.00267367	0.0984015		0.000529755	0.0497175
GO:0006955 immune response	0.00927306	0.998232		0.00549445	0.396657		0.00199667	0.0764847		0.0171585	0.341486		0.00146363	0.070442		0.0011008	0.105065		0.0009558	0.0512582		0.000965374	0.0633382
GO:0006956 complement activation	NA	NA		NA	NA		NA	NA		NA	NA		NA	NA		NA	NA		NA	NA		NA	NA
GO:0006957 complement activation, alternative pathway	NA	NA		NA	NA		NA	NA		NA	NA		NA	NA		NA	NA		NA	NA		NA	NA
GO:0006958 complement activation, classical pathway	NA	NA		NA	NA		NA	NA		NA	NA		NA	NA		NA	NA		NA	NA		NA	NA
GO:0006959 humoral immune response	0.243904	0.998232		0.0603113	0.692822		0.145283	0.484361		0.200589	0.777307		0.179255	0.573183		0.390668	0.842295		0.295135	0.699684		0.154733	0.57881
GO:0006963 positive regulation of antibacterial peptide biosynthetic process	NA	NA		NA	NA		NA	NA		NA	NA		NA	NA		NA	NA		NA	NA		NA	NA
GO:0006965 positive regulation of biosynthetic process of antibacterial peptides active against Gram-positive bacteria	NA	NA		NA	NA		NA	NA		NA	NA		NA	NA		NA	NA		NA	NA		NA	NA
GO:0006968 cellular defense response	NA	NA		NA	NA		NA	NA		NA	NA		NA	NA		NA	NA		NA	NA		NA	NA
GO:0006970 response to osmotic stress	NA	NA		NA	NA		NA	NA		NA	NA		NA	NA		NA	NA		NA	NA		NA	NA
GO:0006972 hyperosmotic response	NA	NA		NA	NA		NA	NA		NA	NA		NA	NA		NA	NA		NA	NA		NA	NA
GO:0006974 cellular response to DNA damage stimulus	0.970438	0.999775		0.970031	0.999879		0.928255	0.991205		0.967668	0.999999		0.946608	0.994748		0.978359	0.999999		0.918575	0.989324		0.968476	0.999994
GO:0006977 DNA damage response, signal transduction by p53 class mediator resulting in cell cycle arrest	NA	NA		NA	NA		NA	NA		NA	NA		NA	NA		NA	NA		NA	NA		NA	NA
GO:0006978 DNA damage response, signal transduction by p53 class mediator resulting in transcription of p21 class mediator	NA	NA		NA	NA		NA	NA		NA	NA		NA	NA		NA	NA		NA	NA		NA	NA
GO:0006979 response to oxidative stress	0.741841	0.998232		0.620636	0.88971		0.517882	0.789028		0.560048	0.94736		0.531068	0.829988		0.728502	0.99855		0.424057	0.772183		0.445166	0.845725
GO:0006983 ER overload response	NA	NA		NA	NA		NA	NA		NA	NA		NA	NA		NA	NA		NA	NA		NA	NA
GO:0006984 ER-nucleus signaling pathway	NA	NA		NA	NA		NA	NA		NA	NA		NA	NA		NA	NA		NA	NA		NA	NA
GO:0006986 response to unfolded protein	0.751351	0.998232		0.842205	0.980122		0.77318	0.943601		0.881029	0.999999		0.824046	0.962498		0.812771	0.999999		0.598567	0.842844		0.761058	0.966512
GO:0006987 activation of signaling protein activity involved in unfolded protein response	NA	NA		NA	NA		NA	NA		NA	NA		NA	NA		NA	NA		NA	NA		NA	NA
GO:0006990 positive regulation of transcription from RNA polymerase II promoter involved in unfolded protein response	NA	NA		NA	NA		NA	NA		NA	NA		NA	NA		NA	NA		NA	NA		NA	NA
GO:0006991 response to sterol depletion	NA	NA		NA	NA		NA	NA		NA	NA		NA	NA		NA	NA		NA	NA		NA	NA
GO:0006995 cellular response to nitrogen starvation	NA	NA		NA	NA		NA	NA		NA	NA		NA	NA		NA	NA		NA	NA		NA	NA
GO:0006996 organelle organization	NA	NA		NA	NA		NA	NA		NA	NA		NA	NA		NA	NA		NA	NA		NA	NA
GO:0006997 nucleus organization	0.946935	0.998232		0.877869	0.995862		0.869239	0.978155		0.953569	0.999999		0.964204	0.998792		0.972161	0.999999		0.951556	0.999233		0.943933	0.999994
GO:0006998 nuclear envelope organization	NA	NA		NA	NA		NA	NA		NA	NA		NA	NA		NA	NA		NA	NA		NA	NA
GO:0006999 nuclear pore organization	NA	NA		NA	NA		NA	NA		NA	NA		NA	NA		NA	NA		NA	NA		NA	NA
GO:0007004 telomere maintenance via telomerase	NA	NA		NA	NA		NA	NA		NA	NA		NA	NA		NA	NA		NA	NA		NA	NA
GO:0007005 mitochondrion organization	0.948826	0.998232		0.938571	0.999057		0.946065	0.991205		0.972995	0.999999		0.949469	0.994748		0.976984	0.999999		0.970042	0.999989		0.962147	0.999994
GO:0007006 mitochondrial membrane organization	0.486792	0.998232		0.422375	0.827528		0.484729	0.770395		0.376633	0.871261		0.460815	0.78462		0.30155	0.796075		0.361855	0.727976		0.48904	0.861096
GO:0007007 inner mitochondrial membrane organization	NA	NA		NA	NA		NA	NA		NA	NA		NA	NA		NA	NA		NA	NA		NA	NA
GO:0007008 outer mitochondrial membrane organization	NA	NA		NA	NA		NA	NA		NA	NA		NA	NA		NA	NA		NA	NA		NA	NA
GO:0007009 plasma membrane organization	0.0164769	0.998232		0.0202664	0.535401		0.0018202	0.072692		0.00056872	0.0627653		0.000676963	0.0508264		0.00188506	0.131046		0.00210285	0.0877581		0.00110709	0.0634864
GO:0007010 cytoskeleton organization	0.358964	0.998232		0.188056	0.764165		0.023684	0.240296		0.232426	0.789003		0.0376955	0.294918		0.116009	0.570027		0.0291828	0.257165		0.0667272	0.44731
GO:0007015 actin filament organization	0.249854	0.998232		0.103727	0.711291		0.0123734	0.177694		0.126709	0.704696		0.0131629	0.196086		0.0505579	0.444454		0.0227582	0.231942		0.0502661	0.413813
GO:0007016 cytoskeletal anchoring at plasma membrane	NA	NA		NA	NA		NA	NA		NA	NA		NA	NA		NA	NA		NA	NA		NA	NA
GO:0007017 microtubule-based process	0.81719	0.998232		0.591305	0.877374		0.355905	0.696369		0.631049	0.981341		0.517722	0.821708		0.463908	0.87358		0.289314	0.691774		0.400566	0.836332
GO:0007018 microtubule-based movement	0.887854	0.998232		0.743194	0.941279		0.806398	0.960672		0.803868	0.999999		0.793605	0.952428		0.758476	0.999999		0.790606	0.945805		0.753814	0.965663
GO:0007019 microtubule depolymerization	NA	NA		NA	NA		NA	NA		NA	NA		NA	NA		NA	NA		NA	NA		NA	NA
GO:0007020 microtubule nucleation	NA	NA		NA	NA		NA	NA		NA	NA		NA	NA		NA	NA		NA	NA		NA	NA
GO:0007021 tubulin complex assembly	NA	NA		NA	NA		NA	NA		NA	NA		NA	NA		NA	NA		NA	NA		NA	NA
GO:0007023 post-chaperonin tubulin folding pathway	NA	NA		NA	NA		NA	NA		NA	NA		NA	NA		NA	NA		NA	NA		NA	NA
GO:0007026 negative regulation of microtubule depolymerization	NA	NA		NA	NA		NA	NA		NA	NA		NA	NA		NA	NA		NA	NA		NA	NA
GO:0007028 cytoplasm organization	NA	NA		NA	NA		NA	NA		NA	NA		NA	NA		NA	NA		NA	NA		NA	NA
GO:0007029 endoplasmic reticulum organization	NA	NA		NA	NA		NA	NA		NA	NA		NA	NA		NA	NA		NA	NA		NA	NA
GO:0007030 Golgi organization	0.932813	0.998232		0.922036	0.995862		0.914796	0.991205		0.907389	0.999999		0.831084	0.96487		0.940475	0.999999		0.86864	0.975142		0.915677	0.999994
GO:0007031 peroxisome organization	NA	NA		NA	NA		NA	NA		NA	NA		NA	NA		NA	NA		NA	NA		NA	NA
GO:0007032 endosome organization	NA	NA		NA	NA		NA	NA		NA	NA		NA	NA		NA	NA		NA	NA		NA	NA
GO:0007033 vacuole organization	0.796901	0.998232		0.77139	0.952825		0.681514	0.888335		0.828162	0.999999		0.641404	0.87813		0.962692	0.999999		0.840724	0.968716		0.685134	0.956771
GO:0007034 vacuolar transport	0.56566	0.998232		0.550492	0.856777		0.44147	0.747068		0.45659	0.912694		0.437066	0.762427		0.488101	0.881333		0.46585	0.785981		0.368496	0.8163
GO:0007035 vacuolar acidification	NA	NA		NA	NA		NA	NA		NA	NA		NA	NA		NA	NA		NA	NA		NA	NA
GO:0007040 lysosome organization	0.227224	0.998232		0.221091	0.779737		0.146213	0.484878		0.231191	0.789003		0.137544	0.512807		0.310461	0.800978		0.231106	0.627233		0.124086	0.54111
GO:0007041 lysosomal transport	NA	NA		NA	NA		NA	NA		NA	NA		NA	NA		NA	NA		NA	NA		NA	NA
GO:0007042 lysosomal lumen acidification	NA	NA		NA	NA		NA	NA		NA	NA		NA	NA		NA	NA		NA	NA		NA	NA
GO:0007043 cell-cell junction assembly	NA	NA		NA	NA		NA	NA		NA	NA		NA	NA		NA	NA		NA	NA		NA	NA
GO:0007044 cell-substrate junction assembly	NA	NA		NA	NA		NA	NA		NA	NA		NA	NA		NA	NA		NA	NA		NA	NA
GO:0007045 cell-substrate adherens junction assembly	NA	NA		NA	NA		NA	NA		NA	NA		NA	NA		NA	NA		NA	NA		NA	NA
GO:0007049 cell cycle	0.953807	0.999049		0.892675	0.995862		0.66855	0.878145		0.953905	0.999999		0.767171	0.934498		0.905412	0.999999		0.727286	0.920454		0.889434	0.999994
GO:0007050 cell cycle arrest	0.205461	0.998232		0.167804	0.764165		0.0169398	0.20365		0.0343032	0.422323		0.0036785	0.117026		0.0416822	0.421247		0.0134892	0.186171		0.0540288	0.419058
GO:0007051 spindle organization	0.700339	0.998232		0.60222	0.885868		0.549019	0.806578		0.660801	0.994246		0.595509	0.86381		0.544752	0.907276		0.526839	0.810456		0.445159	0.845725
GO:0007052 mitotic spindle organization	0.902585	0.998232		0.84504	0.980945		0.855889	0.972083		0.930168	0.999999		0.942137	0.99432		0.706975	0.989546		0.837679	0.968486		0.828549	0.989304
GO:0007056 spindle assembly involved in female meiosis	NA	NA		NA	NA		NA	NA		NA	NA		NA	NA		NA	NA		NA	NA		NA	NA
GO:0007057 spindle assembly involved in female meiosis I	NA	NA		NA	NA		NA	NA		NA	NA		NA	NA		NA	NA		NA	NA		NA	NA
GO:0007059 chromosome segregation	0.937879	0.998232		0.964867	0.999585		0.929374	0.991205		0.980565	0.999999		0.977201	0.999982		0.994993	0.999999		0.927252	0.991146		0.948641	0.999994
GO:0007062 sister chromatid cohesion	0.81277	0.998232		0.862327	0.987278		0.696198	0.897672		0.684555	0.999999		0.741097	0.92237		0.798743	0.999999		0.722814	0.920454		0.846215	0.991476
GO:0007063 regulation of sister chromatid cohesion	NA	NA		NA	NA		NA	NA		NA	NA		NA	NA		NA	NA		NA	NA		NA	NA
GO:0007064 mitotic sister chromatid cohesion	NA	NA		NA	NA		NA	NA		NA	NA		NA	NA		NA	NA		NA	NA		NA	NA
GO:0007067 mitotic nuclear division	0.944786	0.998232		0.958017	0.999057		0.852482	0.972083		0.961372	0.999999		0.953106	0.994748		0.983311	0.999999		0.819454	0.960722		0.926019	0.999994
GO:0007072 positive regulation of transcription on exit from mitosis	NA	NA		NA	NA		NA	NA		NA	NA		NA	NA		NA	NA		NA	NA		NA	NA
GO:0007076 mitotic chromosome condensation	NA	NA		NA	NA		NA	NA		NA	NA		NA	NA		NA	NA		NA	NA		NA	NA
GO:0007080 mitotic metaphase plate congression	NA	NA		NA	NA		NA	NA		NA	NA		NA	NA		NA	NA		NA	NA		NA	NA
GO:0007084 mitotic nuclear envelope reassembly	NA	NA		NA	NA		NA	NA		NA	NA		NA	NA		NA	NA		NA	NA		NA	NA
GO:0007088 regulation of mitotic nuclear division	0.757672	0.998232		0.850048	0.98308		0.662937	0.875867		0.804079	0.999999		0.749603	0.927382		0.853082	0.999999		0.804947	0.956257		0.859733	0.994255
GO:0007091 metaphase/anaphase transition of mitotic cell cycle	0.78722	0.998232		0.932328	0.999057		0.829012	0.965122		0.928801	0.999999		0.802591	0.956895		0.913925	0.999999		0.864416	0.972048		0.858972	0.994255
GO:0007092 activation of APC-Cdc20 complex activity	NA	NA		NA	NA		NA	NA		NA	NA		NA	NA		NA	NA		NA	NA		NA	NA
GO:0007093 mitotic cell cycle checkpoint	0.786274	0.998232		0.826437	0.979926		0.723274	0.910588		0.872957	0.999999		0.710637	0.908627		0.832747	0.999999		0.691455	0.904433		0.852891	0.994255
GO:0007094 mitotic spindle assembly checkpoint	NA	NA		NA	NA		NA	NA		NA	NA		NA	NA		NA	NA		NA	NA		NA	NA
GO:0007095 mitotic G2 DNA damage checkpoint	NA	NA		NA	NA		NA	NA		NA	NA		NA	NA		NA	NA		NA	NA		NA	NA
GO:0007096 regulation of exit from mitosis	NA	NA		NA	NA		NA	NA		NA	NA		NA	NA		NA	NA		NA	NA		NA	NA
GO:0007097 nuclear migration	NA	NA		NA	NA		NA	NA		NA	NA		NA	NA		NA	NA		NA	NA		NA	NA
GO:0007098 centrosome cycle	0.886937	0.998232		0.835545	0.980122		0.771969	0.94335		0.80539	0.999999		0.861059	0.976698		0.746628	0.999999		0.922526	0.989324		0.904142	0.999994
GO:0007099 centriole replication	NA	NA		NA	NA		NA	NA		NA	NA		NA	NA		NA	NA		NA	NA		NA	NA
GO:0007100 mitotic centrosome separation	NA	NA		NA	NA		NA	NA		NA	NA		NA	NA		NA	NA		NA	NA		NA	NA
GO:0007113 endomitotic cell cycle	NA	NA		NA	NA		NA	NA		NA	NA		NA	NA		NA	NA		NA	NA		NA	NA
GO:0007126 meiotic nuclear division	0.421624	0.998232		0.505721	0.845657		0.361885	0.696369		0.42044	0.897976		0.343971	0.71659		0.643328	0.962153		0.522789	0.808963		0.341702	0.792175
GO:0007127 meiosis I	NA	NA		NA	NA		NA	NA		NA	NA		NA	NA		NA	NA		NA	NA		NA	NA
GO:0007129 synapsis	NA	NA		NA	NA		NA	NA		NA	NA		NA	NA		NA	NA		NA	NA		NA	NA
GO:0007130 synaptonemal complex assembly	NA	NA		NA	NA		NA	NA		NA	NA		NA	NA		NA	NA		NA	NA		NA	NA
GO:0007131 reciprocal meiotic recombination	NA	NA		NA	NA		NA	NA		NA	NA		NA	NA		NA	NA		NA	NA		NA	NA
GO:0007135 meiosis II	NA	NA		NA	NA		NA	NA		NA	NA		NA	NA		NA	NA		NA	NA		NA	NA
GO:0007140 male meiosis	NA	NA		NA	NA		NA	NA		NA	NA		NA	NA		NA	NA		NA	NA		NA	NA
GO:0007143 female meiotic division	NA	NA		NA	NA		NA	NA		NA	NA		NA	NA		NA	NA		NA	NA		NA	NA
GO:0007144 female meiosis I	NA	NA		NA	NA		NA	NA		NA	NA		NA	NA		NA	NA		NA	NA		NA	NA
GO:0007147 female meiosis II	NA	NA		NA	NA		NA	NA		NA	NA		NA	NA		NA	NA		NA	NA		NA	NA
GO:0007154 cell communication	NA	NA		NA	NA		NA	NA		NA	NA		NA	NA		NA	NA		NA	NA		NA	NA
GO:0007155 cell adhesion	0.000603583	0.566462		1.49798e-05	0.00351464		1.67779e-07	2.86293e-05		5.17075e-07	0.00013865		3.98037e-08	1.06731e-05		9.62279e-06	0.00903099		6.78698e-07	0.000127392		1.82728e-06	0.00038109
GO:0007156 homophilic cell adhesion via plasma membrane adhesion molecules	NA	NA		NA	NA		NA	NA		NA	NA		NA	NA		NA	NA		NA	NA		NA	NA
GO:0007157 heterophilic cell-cell adhesion via plasma membrane cell adhesion molecules	NA	NA		NA	NA		NA	NA		NA	NA		NA	NA		NA	NA		NA	NA		NA	NA
GO:0007158 neuron cell-cell adhesion	NA	NA		NA	NA		NA	NA		NA	NA		NA	NA		NA	NA		NA	NA		NA	NA
GO:0007159 leukocyte cell-cell adhesion	0.0690737	0.998232		0.0166408	0.535401		0.00479594	0.115357		0.0795298	0.622944		0.00290571	0.0997978		0.0322257	0.380426		0.00647871	0.138188		0.0129777	0.213415
GO:0007160 cell-matrix adhesion	0.366263	0.998232		0.131304	0.756288		0.0413952	0.297696		0.110199	0.689211		0.127223	0.492367		0.265557	0.766847		0.214359	0.606866		0.180193	0.614605
GO:0007161 calcium-independent cell-matrix adhesion	NA	NA		NA	NA		NA	NA		NA	NA		NA	NA		NA	NA		NA	NA		NA	NA
GO:0007162 negative regulation of cell adhesion	0.448346	0.998232		0.354162	0.824199		0.222511	0.595435		0.285203	0.827348		0.149332	0.52886		0.101198	0.541437		0.25762	0.658292		0.334746	0.790256
GO:0007163 establishment or maintenance of cell polarity	0.612061	0.998232		0.32229	0.814548		0.361004	0.696369		0.529504	0.934357		0.359349	0.727826		0.499544	0.885406		0.272356	0.674834		0.368792	0.8163
GO:0007164 establishment of tissue polarity	NA	NA		NA	NA		NA	NA		NA	NA		NA	NA		NA	NA		NA	NA		NA	NA
GO:0007165 signal transduction	NA	NA		NA	NA		NA	NA		NA	NA		NA	NA		NA	NA		NA	NA		NA	NA
GO:0007166 cell surface receptor signaling pathway	0.0531088	0.998232		0.00521129	0.396657		0.000250305	0.019576		0.00358897	0.22455		0.00127117	0.0672676		0.0104498	0.23297		0.00305846	0.101552		0.00174067	0.0777912
GO:0007167 enzyme linked receptor protein signaling pathway	0.108053	0.998232		0.0493119	0.652253		0.0385286	0.291606		0.06106	0.576367		0.0902175	0.427622		0.0629214	0.484981		0.0460405	0.298924		0.0524227	0.419058
GO:0007168 receptor guanylyl cyclase signaling pathway	NA	NA		NA	NA		NA	NA		NA	NA		NA	NA		NA	NA		NA	NA		NA	NA
GO:0007169 transmembrane receptor protein tyrosine kinase signaling pathway	0.141424	0.998232		0.0695735	0.704792		0.0508382	0.321233		0.0977319	0.674422		0.11143	0.475536		0.077884	0.490565		0.062154	0.338154		0.0957036	0.498886
GO:0007173 epidermal growth factor receptor signaling pathway	0.394617	0.998232		0.519527	0.847868		0.564178	0.8171		0.560088	0.94736		0.696529	0.904139		0.7278	0.99855		0.647594	0.873856		0.83856	0.990058
GO:0007175 negative regulation of epidermal growth factor-activated receptor activity	NA	NA		NA	NA		NA	NA		NA	NA		NA	NA		NA	NA		NA	NA		NA	NA
GO:0007176 regulation of epidermal growth factor-activated receptor activity	NA	NA		NA	NA		NA	NA		NA	NA		NA	NA		NA	NA		NA	NA		NA	NA
GO:0007178 transmembrane receptor protein serine/threonine kinase signaling pathway	0.387929	0.998232		0.276146	0.807689		0.32899	0.683192		0.263006	0.8014		0.329463	0.708196		0.320724	0.811043		0.315977	0.711402		0.249989	0.70437
GO:0007179 transforming growth factor beta receptor signaling pathway	0.587421	0.998232		0.390747	0.826965		0.54532	0.805855		0.535804	0.934357		0.514629	0.82138		0.527401	0.901578		0.512607	0.805158		0.421367	0.838995
GO:0007182 common-partner SMAD protein phosphorylation	NA	NA		NA	NA		NA	NA		NA	NA		NA	NA		NA	NA		NA	NA		NA	NA
GO:0007183 SMAD protein complex assembly	NA	NA		NA	NA		NA	NA		NA	NA		NA	NA		NA	NA		NA	NA		NA	NA
GO:0007184 SMAD protein import into nucleus	NA	NA		NA	NA		NA	NA		NA	NA		NA	NA		NA	NA		NA	NA		NA	NA
GO:0007186 G-protein coupled receptor signaling pathway	0.015878	0.998232		0.00644557	0.410826		0.0182111	0.210975		0.00186446	0.145816		0.00183436	0.0765134		0.000174449	0.0502078		0.00183427	0.0865369		0.000497725	0.04917
GO:0007187 G-protein coupled receptor signaling pathway, coupled to cyclic nucleotide second messenger	0.583868	0.998232		0.448433	0.835029		0.479595	0.768089		0.549111	0.939546		0.40866	0.751278		0.193753	0.687477		0.345182	0.719864		0.425186	0.838995
GO:0007188 adenylate cyclase-modulating G-protein coupled receptor signaling pathway	0.583868	0.998232		0.448433	0.835029		0.479595	0.768089		0.549111	0.939546		0.40866	0.751278		0.193753	0.687477		0.345182	0.719864		0.425186	0.838995
GO:0007189 adenylate cyclase-activating G-protein coupled receptor signaling pathway	NA	NA		NA	NA		NA	NA		NA	NA		NA	NA		NA	NA		NA	NA		NA	NA
GO:0007190 activation of adenylate cyclase activity	NA	NA		NA	NA		NA	NA		NA	NA		NA	NA		NA	NA		NA	NA		NA	NA
GO:0007191 adenylate cyclase-activating dopamine receptor signaling pathway	NA	NA		NA	NA		NA	NA		NA	NA		NA	NA		NA	NA		NA	NA		NA	NA
GO:0007193 adenylate cyclase-inhibiting G-protein coupled receptor signaling pathway	NA	NA		NA	NA		NA	NA		NA	NA		NA	NA		NA	NA		NA	NA		NA	NA
GO:0007194 negative regulation of adenylate cyclase activity	NA	NA		NA	NA		NA	NA		NA	NA		NA	NA		NA	NA		NA	NA		NA	NA
GO:0007195 adenylate cyclase-inhibiting dopamine receptor signaling pathway	NA	NA		NA	NA		NA	NA		NA	NA		NA	NA		NA	NA		NA	NA		NA	NA
GO:0007197 adenylate cyclase-inhibiting G-protein coupled acetylcholine receptor signaling pathway	NA	NA		NA	NA		NA	NA		NA	NA		NA	NA		NA	NA		NA	NA		NA	NA
GO:0007200 phospholipase C-activating G-protein coupled receptor signaling pathway	NA	NA		NA	NA		NA	NA		NA	NA		NA	NA		NA	NA		NA	NA		NA	NA
GO:0007202 activation of phospholipase C activity	NA	NA		NA	NA		NA	NA		NA	NA		NA	NA		NA	NA		NA	NA		NA	NA
GO:0007204 positive regulation of cytosolic calcium ion concentration	0.201609	0.998232		0.126544	0.749706		0.100835	0.412856		0.0991514	0.676753		0.115847	0.482731		0.119643	0.577302		0.0766672	0.373274		0.2135	0.652233
GO:0007205 protein kinase C-activating G-protein coupled receptor signaling pathway	NA	NA		NA	NA		NA	NA		NA	NA		NA	NA		NA	NA		NA	NA		NA	NA
GO:0007207 phospholipase C-activating G-protein coupled acetylcholine receptor signaling pathway	NA	NA		NA	NA		NA	NA		NA	NA		NA	NA		NA	NA		NA	NA		NA	NA
GO:0007210 serotonin receptor signaling pathway	NA	NA		NA	NA		NA	NA		NA	NA		NA	NA		NA	NA		NA	NA		NA	NA
GO:0007212 dopamine receptor signaling pathway	NA	NA		NA	NA		NA	NA		NA	NA		NA	NA		NA	NA		NA	NA		NA	NA
GO:0007213 G-protein coupled acetylcholine receptor signaling pathway	NA	NA		NA	NA		NA	NA		NA	NA		NA	NA		NA	NA		NA	NA		NA	NA
GO:0007214 gamma-aminobutyric acid signaling pathway	NA	NA		NA	NA		NA	NA		NA	NA		NA	NA		NA	NA		NA	NA		NA	NA
GO:0007215 glutamate receptor signaling pathway	NA	NA		NA	NA		NA	NA		NA	NA		NA	NA		NA	NA		NA	NA		NA	NA
GO:0007216 G-protein coupled glutamate receptor signaling pathway	NA	NA		NA	NA		NA	NA		NA	NA		NA	NA		NA	NA		NA	NA		NA	NA
GO:0007217 tachykinin receptor signaling pathway	NA	NA		NA	NA		NA	NA		NA	NA		NA	NA		NA	NA		NA	NA		NA	NA
GO:0007218 neuropeptide signaling pathway	NA	NA		NA	NA		NA	NA		NA	NA		NA	NA		NA	NA		NA	NA		NA	NA
GO:0007219 Notch signaling pathway	0.689492	0.998232		0.470941	0.839902		0.317526	0.672682		0.518513	0.933232		0.608981	0.865592		0.791623	0.999999		0.549894	0.825657		0.488689	0.861096
GO:0007220 Notch receptor processing	NA	NA		NA	NA		NA	NA		NA	NA		NA	NA		NA	NA		NA	NA		NA	NA
GO:0007221 positive regulation of transcription of Notch receptor target	NA	NA		NA	NA		NA	NA		NA	NA		NA	NA		NA	NA		NA	NA		NA	NA
GO:0007224 smoothened signaling pathway	0.84607	0.998232		0.78129	0.955976		0.746961	0.923613		0.883053	0.999999		0.63648	0.876484		0.949722	0.999999		0.813537	0.958152		0.678211	0.954274
GO:0007229 integrin-mediated signaling pathway	0.322906	0.998232		0.117697	0.734776		0.0482176	0.320786		0.203474	0.777307		0.0932307	0.43308		0.163725	0.648666		0.074197	0.373274		0.121865	0.54111
GO:0007249 I-kappaB kinase/NF-kappaB signaling	0.636829	0.998232		0.552662	0.857903		0.509848	0.781851		0.6446	0.988915		0.719329	0.914887		0.658564	0.965786		0.667856	0.885517		0.719606	0.963445
GO:0007250 activation of NF-kappaB-inducing kinase activity	NA	NA		NA	NA		NA	NA		NA	NA		NA	NA		NA	NA		NA	NA		NA	NA
GO:0007252 I-kappaB phosphorylation	NA	NA		NA	NA		NA	NA		NA	NA		NA	NA		NA	NA		NA	NA		NA	NA
GO:0007253 cytoplasmic sequestering of NF-kappaB	NA	NA		NA	NA		NA	NA		NA	NA		NA	NA		NA	NA		NA	NA		NA	NA
GO:0007254 JNK cascade	0.27703	0.998232		0.351212	0.824199		0.198919	0.563392		0.242297	0.789003		0.421714	0.755906		0.234861	0.744651		0.271821	0.674834		0.444772	0.845725
GO:0007257 activation of JUN kinase activity	NA	NA		NA	NA		NA	NA		NA	NA		NA	NA		NA	NA		NA	NA		NA	NA
GO:0007259 JAK-STAT cascade	0.437668	0.998232		0.527253	0.848085		0.666119	0.877168		0.770606	0.999999		0.822232	0.962433		0.43023	0.851574		0.622488	0.862295		0.717466	0.963445
GO:0007260 tyrosine phosphorylation of STAT protein	NA	NA		NA	NA		NA	NA		NA	NA		NA	NA		NA	NA		NA	NA		NA	NA
GO:0007262 STAT protein import into nucleus	NA	NA		NA	NA		NA	NA		NA	NA		NA	NA		NA	NA		NA	NA		NA	NA
GO:0007263 nitric oxide mediated signal transduction	NA	NA		NA	NA		NA	NA		NA	NA		NA	NA		NA	NA		NA	NA		NA	NA
GO:0007264 small GTPase mediated signal transduction	0.699964	0.998232		0.729611	0.934976		0.521171	0.789028		0.672747	0.996643		0.429158	0.758592		0.538422	0.905511		0.413931	0.768495		0.516789	0.884432
GO:0007265 Ras protein signal transduction	0.452715	0.998232		0.530205	0.849327		0.303641	0.664802		0.421494	0.897976		0.311481	0.702827		0.304591	0.799346		0.193908	0.58379		0.272889	0.735937
GO:0007266 Rho protein signal transduction	0.435477	0.998232		0.613901	0.88971		0.476987	0.765872		0.58633	0.956992		0.490779	0.803132		0.436575	0.856725		0.331186	0.711402		0.45717	0.853531
GO:0007267 cell-cell signaling	0.0604922	0.998232		0.0800914	0.704792		0.103961	0.416401		0.0556061	0.559617		0.0448528	0.305625		0.0896074	0.508718		0.082246	0.390878		0.0533172	0.419058
GO:0007268 synaptic transmission	0.113155	0.998232		0.187074	0.764165		0.165007	0.514482		0.0912329	0.659194		0.105763	0.462744		0.174834	0.662957		0.110786	0.457024		0.145295	0.560191
GO:0007269 neurotransmitter secretion	0.124976	0.998232		0.109629	0.727115		0.143357	0.482864		0.0686833	0.597087		0.117751	0.485619		0.079156	0.492036		0.0422935	0.296759		0.0902079	0.498886
GO:0007270 neuron-neuron synaptic transmission	0.263825	0.998232		0.456903	0.839902		0.323145	0.67846		0.274851	0.81888		0.327376	0.708196		0.398029	0.842295		0.426692	0.772183		0.470098	0.860311
GO:0007271 synaptic transmission, cholinergic	NA	NA		NA	NA		NA	NA		NA	NA		NA	NA		NA	NA		NA	NA		NA	NA
GO:0007272 ensheathment of neurons	0.572697	0.998232		0.648161	0.899851		0.451359	0.749724		0.668185	0.994246		0.558453	0.845336		0.702675	0.989546		0.479322	0.785981		0.641205	0.935603
GO:0007274 neuromuscular synaptic transmission	NA	NA		NA	NA		NA	NA		NA	NA		NA	NA		NA	NA		NA	NA		NA	NA
GO:0007275 multicellular organismal development	0.209849	0.998232		0.169462	0.764165		0.0332204	0.271279		0.168974	0.733367		0.0343888	0.281202		0.272979	0.770416		0.140051	0.507481		0.133355	0.545332
GO:0007276 gamete generation	0.879015	0.998232		0.863814	0.987278		0.9591	0.996489		0.952528	0.999999		0.92427	0.989367		0.964295	0.999999		0.97989	0.999989		0.964727	0.999994
GO:0007281 germ cell development	0.716065	0.998232		0.848432	0.983029		0.916114	0.991205		0.826633	0.999999		0.887166	0.985916		0.945963	0.999999		0.967971	0.999989		0.913559	0.999994
GO:0007283 spermatogenesis	0.815186	0.998232		0.886544	0.995862		0.953767	0.99512		0.956816	0.999999		0.910447	0.989367		0.952139	0.999999		0.967466	0.999989		0.963228	0.999994
GO:0007286 spermatid development	0.731109	0.998232		0.781792	0.955976		0.84576	0.972083		0.749655	0.999999		0.767712	0.934498		0.859106	0.999999		0.894171	0.980577		0.823814	0.988683
GO:0007288 sperm axoneme assembly	NA	NA		NA	NA		NA	NA		NA	NA		NA	NA		NA	NA		NA	NA		NA	NA
GO:0007289 spermatid nucleus differentiation	NA	NA		NA	NA		NA	NA		NA	NA		NA	NA		NA	NA		NA	NA		NA	NA
GO:0007290 spermatid nucleus elongation	NA	NA		NA	NA		NA	NA		NA	NA		NA	NA		NA	NA		NA	NA		NA	NA
GO:0007292 female gamete generation	NA	NA		NA	NA		NA	NA		NA	NA		NA	NA		NA	NA		NA	NA		NA	NA
GO:0007308 oocyte construction	NA	NA		NA	NA		NA	NA		NA	NA		NA	NA		NA	NA		NA	NA		NA	NA
GO:0007309 oocyte axis specification	NA	NA		NA	NA		NA	NA		NA	NA		NA	NA		NA	NA		NA	NA		NA	NA
GO:0007314 oocyte anterior/posterior axis specification	NA	NA		NA	NA		NA	NA		NA	NA		NA	NA		NA	NA		NA	NA		NA	NA
GO:0007315 pole plasm assembly	NA	NA		NA	NA		NA	NA		NA	NA		NA	NA		NA	NA		NA	NA		NA	NA
GO:0007320 insemination	NA	NA		NA	NA		NA	NA		NA	NA		NA	NA		NA	NA		NA	NA		NA	NA
GO:0007338 single fertilization	NA	NA		NA	NA		NA	NA		NA	NA		NA	NA		NA	NA		NA	NA		NA	NA
GO:0007339 binding of sperm to zona pellucida	NA	NA		NA	NA		NA	NA		NA	NA		NA	NA		NA	NA		NA	NA		NA	NA
GO:0007340 acrosome reaction	NA	NA		NA	NA		NA	NA		NA	NA		NA	NA		NA	NA		NA	NA		NA	NA
GO:0007341 penetration of zona pellucida	NA	NA		NA	NA		NA	NA		NA	NA		NA	NA		NA	NA		NA	NA		NA	NA
GO:0007342 fusion of sperm to egg plasma membrane	NA	NA		NA	NA		NA	NA		NA	NA		NA	NA		NA	NA		NA	NA		NA	NA
GO:0007343 egg activation	NA	NA		NA	NA		NA	NA		NA	NA		NA	NA		NA	NA		NA	NA		NA	NA
GO:0007346 regulation of mitotic cell cycle	0.873659	0.998232		0.89821	0.995862		0.789461	0.955273		0.966593	0.999999		0.851626	0.975655		0.834044	0.999999		0.778837	0.939908		0.93491	0.999994
GO:0007350 blastoderm segmentation	NA	NA		NA	NA		NA	NA		NA	NA		NA	NA		NA	NA		NA	NA		NA	NA
GO:0007351 tripartite regional subdivision	NA	NA		NA	NA		NA	NA		NA	NA		NA	NA		NA	NA		NA	NA		NA	NA
GO:0007368 determination of left/right symmetry	0.329561	0.998232		0.434322	0.835029		0.455009	0.749724		0.321343	0.849377		0.479845	0.794384		0.411251	0.844839		0.430038	0.773542		0.309879	0.767338
GO:0007369 gastrulation	0.380533	0.998232		0.367575	0.826965		0.113617	0.435222		0.130678	0.71768		0.140718	0.513945		0.244575	0.755433		0.129297	0.487328		0.218926	0.657722
GO:0007379 segment specification	NA	NA		NA	NA		NA	NA		NA	NA		NA	NA		NA	NA		NA	NA		NA	NA
GO:0007386 compartment pattern specification	NA	NA		NA	NA		NA	NA		NA	NA		NA	NA		NA	NA		NA	NA		NA	NA
GO:0007389 pattern specification process	0.568111	0.998232		0.620893	0.88971		0.484675	0.770395		0.554094	0.941756		0.619309	0.867543		0.803319	0.999999		0.641833	0.870838		0.485484	0.861096
GO:0007398 ectoderm development	NA	NA		NA	NA		NA	NA		NA	NA		NA	NA		NA	NA		NA	NA		NA	NA
GO:0007399 nervous system development	0.322089	0.998232		0.270162	0.807689		0.0776337	0.372841		0.137265	0.71768		0.0852558	0.42447		0.472491	0.877924		0.245974	0.644823		0.161192	0.595586
GO:0007403 glial cell fate determination	NA	NA		NA	NA		NA	NA		NA	NA		NA	NA		NA	NA		NA	NA		NA	NA
GO:0007405 neuroblast proliferation	NA	NA		NA	NA		NA	NA		NA	NA		NA	NA		NA	NA		NA	NA		NA	NA
GO:0007406 negative regulation of neuroblast proliferation	NA	NA		NA	NA		NA	NA		NA	NA		NA	NA		NA	NA		NA	NA		NA	NA
GO:0007409 axonogenesis	0.243106	0.998232		0.126348	0.749706		0.0285474	0.255159		0.15294	0.728599		0.0776597	0.403788		0.244139	0.755433		0.0959928	0.424949		0.0931479	0.498886
GO:0007411 axon guidance	0.204043	0.998232		0.103012	0.711291		0.0510002	0.321233		0.187139	0.753775		0.10721	0.465816		0.189342	0.683569		0.129055	0.487328		0.112417	0.529043
GO:0007412 axon target recognition	NA	NA		NA	NA		NA	NA		NA	NA		NA	NA		NA	NA		NA	NA		NA	NA
GO:0007413 axonal fasciculation	NA	NA		NA	NA		NA	NA		NA	NA		NA	NA		NA	NA		NA	NA		NA	NA
GO:0007416 synapse assembly	NA	NA		NA	NA		NA	NA		NA	NA		NA	NA		NA	NA		NA	NA		NA	NA
GO:0007417 central nervous system development	0.874796	0.998232		0.823193	0.977454		0.853041	0.972083		0.934991	0.999999		0.880177	0.984334		0.971566	0.999999		0.917707	0.989324		0.896395	0.999994
GO:0007420 brain development	0.812272	0.998232		0.761528	0.951657		0.787743	0.955273		0.895743	0.999999		0.816457	0.960809		0.95251	0.999999		0.902596	0.983269		0.88472	0.999994
GO:0007422 peripheral nervous system development	NA	NA		NA	NA		NA	NA		NA	NA		NA	NA		NA	NA		NA	NA		NA	NA
GO:0007423 sensory organ development	0.412479	0.998232		0.232275	0.782614		0.22219	0.595435		0.348624	0.864386		0.321042	0.703912		0.368928	0.828041		0.478615	0.785981		0.292568	0.748931
GO:0007431 salivary gland development	NA	NA		NA	NA		NA	NA		NA	NA		NA	NA		NA	NA		NA	NA		NA	NA
GO:0007435 salivary gland morphogenesis	NA	NA		NA	NA		NA	NA		NA	NA		NA	NA		NA	NA		NA	NA		NA	NA
GO:0007440 foregut morphogenesis	NA	NA		NA	NA		NA	NA		NA	NA		NA	NA		NA	NA		NA	NA		NA	NA
GO:0007492 endoderm development	NA	NA		NA	NA		NA	NA		NA	NA		NA	NA		NA	NA		NA	NA		NA	NA
GO:0007494 midgut development	NA	NA		NA	NA		NA	NA		NA	NA		NA	NA		NA	NA		NA	NA		NA	NA
GO:0007497 posterior midgut development	NA	NA		NA	NA		NA	NA		NA	NA		NA	NA		NA	NA		NA	NA		NA	NA
GO:0007498 mesoderm development	NA	NA		NA	NA		NA	NA		NA	NA		NA	NA		NA	NA		NA	NA		NA	NA
GO:0007500 mesodermal cell fate determination	NA	NA		NA	NA		NA	NA		NA	NA		NA	NA		NA	NA		NA	NA		NA	NA
GO:0007506 gonadal mesoderm development	NA	NA		NA	NA		NA	NA		NA	NA		NA	NA		NA	NA		NA	NA		NA	NA
GO:0007507 heart development	0.338032	0.998232		0.197223	0.764165		0.160718	0.509573		0.255238	0.790651		0.248642	0.659747		0.495567	0.881333		0.346326	0.719864		0.265758	0.72928
GO:0007512 adult heart development	NA	NA		NA	NA		NA	NA		NA	NA		NA	NA		NA	NA		NA	NA		NA	NA
GO:0007517 muscle organ development	0.786064	0.998232		0.622886	0.88971		0.709969	0.906358		0.831143	0.999999		0.654373	0.885905		0.595193	0.938063		0.601809	0.845505		0.613896	0.933809
GO:0007518 myoblast fate determination	NA	NA		NA	NA		NA	NA		NA	NA		NA	NA		NA	NA		NA	NA		NA	NA
GO:0007519 skeletal muscle tissue development	0.698408	0.998232		0.52736	0.848085		0.577983	0.826566		0.70977	0.999999		0.527595	0.827316		0.541659	0.905511		0.631832	0.864394		0.607486	0.933102
GO:0007520 myoblast fusion	NA	NA		NA	NA		NA	NA		NA	NA		NA	NA		NA	NA		NA	NA		NA	NA
GO:0007521 muscle cell fate determination	NA	NA		NA	NA		NA	NA		NA	NA		NA	NA		NA	NA		NA	NA		NA	NA
GO:0007528 neuromuscular junction development	NA	NA		NA	NA		NA	NA		NA	NA		NA	NA		NA	NA		NA	NA		NA	NA
GO:0007529 establishment of synaptic specificity at neuromuscular junction	NA	NA		NA	NA		NA	NA		NA	NA		NA	NA		NA	NA		NA	NA		NA	NA
GO:0007530 sex determination	NA	NA		NA	NA		NA	NA		NA	NA		NA	NA		NA	NA		NA	NA		NA	NA
GO:0007548 sex differentiation	0.527488	0.998232		0.264705	0.807689		0.33046	0.683192		0.551355	0.939958		0.375977	0.739385		0.217482	0.715485		0.279627	0.677272		0.40516	0.837845
GO:0007565 female pregnancy	0.35207	0.998232		0.114235	0.734776		0.094227	0.404461		0.166154	0.733367		0.0981828	0.447304		0.0281086	0.371353		0.0406495	0.293458		0.0423393	0.383619
GO:0007566 embryo implantation	NA	NA		NA	NA		NA	NA		NA	NA		NA	NA		NA	NA		NA	NA		NA	NA
GO:0007567 parturition	NA	NA		NA	NA		NA	NA		NA	NA		NA	NA		NA	NA		NA	NA		NA	NA
GO:0007568 aging	0.631776	0.998232		0.587987	0.877374		0.199003	0.563392		0.236804	0.789003		0.212385	0.61858		0.39025	0.842295		0.472163	0.785981		0.430261	0.838995
GO:0007569 cell aging	NA	NA		NA	NA		NA	NA		NA	NA		NA	NA		NA	NA		NA	NA		NA	NA
GO:0007571 age-dependent general metabolic decline	NA	NA		NA	NA		NA	NA		NA	NA		NA	NA		NA	NA		NA	NA		NA	NA
GO:0007584 response to nutrient	NA	NA		NA	NA		NA	NA		NA	NA		NA	NA		NA	NA		NA	NA		NA	NA
GO:0007585 respiratory gaseous exchange	NA	NA		NA	NA		NA	NA		NA	NA		NA	NA		NA	NA		NA	NA		NA	NA
GO:0007586 digestion	NA	NA		NA	NA		NA	NA		NA	NA		NA	NA		NA	NA		NA	NA		NA	NA
GO:0007588 excretion	NA	NA		NA	NA		NA	NA		NA	NA		NA	NA		NA	NA		NA	NA		NA	NA
GO:0007589 body fluid secretion	0.67276	0.998232		0.573514	0.872354		0.713075	0.906358		0.478952	0.914055		0.514576	0.82138		0.618775	0.95077		0.556677	0.825657		0.639519	0.935603
GO:0007595 lactation	NA	NA		NA	NA		NA	NA		NA	NA		NA	NA		NA	NA		NA	NA		NA	NA
GO:0007596 blood coagulation	0.382303	0.998232		0.234042	0.782614		0.0785752	0.375121		0.22071	0.789003		0.16122	0.544293		0.0334953	0.383358		0.0287421	0.254476		0.0929157	0.498886
GO:0007597 blood coagulation, intrinsic pathway	NA	NA		NA	NA		NA	NA		NA	NA		NA	NA		NA	NA		NA	NA		NA	NA
GO:0007599 hemostasis	0.422658	0.998232		0.267154	0.807689		0.102738	0.414761		0.267513	0.808647		0.189017	0.586421		0.0471437	0.442281		0.038525	0.288814		0.116838	0.538624
GO:0007600 sensory perception	0.33427	0.998232		0.3016	0.811084		0.452181	0.749724		0.322985	0.849377		0.291158	0.701299		0.177992	0.672213		0.369509	0.732564		0.170028	0.60255
GO:0007601 visual perception	0.64257	0.998232		0.673624	0.91382		0.793941	0.955273		0.736102	0.999999		0.755181	0.927382		0.634974	0.955005		0.894908	0.980577		0.689628	0.956771
GO:0007602 phototransduction	NA	NA		NA	NA		NA	NA		NA	NA		NA	NA		NA	NA		NA	NA		NA	NA
GO:0007603 phototransduction, visible light	NA	NA		NA	NA		NA	NA		NA	NA		NA	NA		NA	NA		NA	NA		NA	NA
GO:0007605 sensory perception of sound	NA	NA		NA	NA		NA	NA		NA	NA		NA	NA		NA	NA		NA	NA		NA	NA
GO:0007606 sensory perception of chemical stimulus	NA	NA		NA	NA		NA	NA		NA	NA		NA	NA		NA	NA		NA	NA		NA	NA
GO:0007608 sensory perception of smell	NA	NA		NA	NA		NA	NA		NA	NA		NA	NA		NA	NA		NA	NA		NA	NA
GO:0007610 behavior	0.37899	0.998232		0.514304	0.846798		0.2767	0.645175		0.478073	0.914055		0.362315	0.727826		0.31672	0.806158		0.471575	0.785981		0.269938	0.731985
GO:0007611 learning or memory	0.810361	0.998232		0.860506	0.986664		0.891643	0.986219		0.964249	0.999999		0.93409	0.993318		0.875747	0.999999		0.958636	0.999989		0.90982	0.999994
GO:0007612 learning	0.839659	0.998232		0.898258	0.995862		0.90384	0.988897		0.952592	0.999999		0.923176	0.989367		0.858291	0.999999		0.980904	0.999989		0.929585	0.999994
GO:0007613 memory	NA	NA		NA	NA		NA	NA		NA	NA		NA	NA		NA	NA		NA	NA		NA	NA
GO:0007614 short-term memory	NA	NA		NA	NA		NA	NA		NA	NA		NA	NA		NA	NA		NA	NA		NA	NA
GO:0007616 long-term memory	NA	NA		NA	NA		NA	NA		NA	NA		NA	NA		NA	NA		NA	NA		NA	NA
GO:0007617 mating behavior	NA	NA		NA	NA		NA	NA		NA	NA		NA	NA		NA	NA		NA	NA		NA	NA
GO:0007618 mating	NA	NA		NA	NA		NA	NA		NA	NA		NA	NA		NA	NA		NA	NA		NA	NA
GO:0007620 copulation	NA	NA		NA	NA		NA	NA		NA	NA		NA	NA		NA	NA		NA	NA		NA	NA
GO:0007621 negative regulation of female receptivity	NA	NA		NA	NA		NA	NA		NA	NA		NA	NA		NA	NA		NA	NA		NA	NA
GO:0007622 rhythmic behavior	NA	NA		NA	NA		NA	NA		NA	NA		NA	NA		NA	NA		NA	NA		NA	NA
GO:0007623 circadian rhythm	0.349876	0.998232		0.144799	0.764165		0.115126	0.43832		0.162228	0.733367		0.0599654	0.352837		0.460272	0.87324		0.32636	0.711402		0.396285	0.836084
GO:0007625 grooming behavior	NA	NA		NA	NA		NA	NA		NA	NA		NA	NA		NA	NA		NA	NA		NA	NA
GO:0007626 locomotory behavior	0.440527	0.998232		0.465022	0.839902		0.264518	0.63304		0.25969	0.795603		0.318384	0.703452		0.414993	0.844839		0.433067	0.773542		0.319372	0.778521
GO:0007628 adult walking behavior	NA	NA		NA	NA		NA	NA		NA	NA		NA	NA		NA	NA		NA	NA		NA	NA
GO:0007631 feeding behavior	NA	NA		NA	NA		NA	NA		NA	NA		NA	NA		NA	NA		NA	NA		NA	NA
GO:0007632 visual behavior	NA	NA		NA	NA		NA	NA		NA	NA		NA	NA		NA	NA		NA	NA		NA	NA
GO:0007635 chemosensory behavior	NA	NA		NA	NA		NA	NA		NA	NA		NA	NA		NA	NA		NA	NA		NA	NA
GO:0007638 mechanosensory behavior	NA	NA		NA	NA		NA	NA		NA	NA		NA	NA		NA	NA		NA	NA		NA	NA
GO:0008015 blood circulation	0.109266	0.998232		0.114988	0.734776		0.0955897	0.404461		0.234758	0.789003		0.173879	0.563717		0.104535	0.545032		0.180459	0.562662		0.150633	0.573506
GO:0008016 regulation of heart contraction	0.0793705	0.998232		0.146559	0.764165		0.076807	0.371742		0.0756036	0.607891		0.12422	0.489254		0.108133	0.553042		0.166744	0.550093		0.0861489	0.498886
GO:0008033 tRNA processing	0.783609	0.998232		0.864902	0.987278		0.912583	0.991205		0.956537	0.999999		0.937156	0.99432		0.947923	0.999999		0.920597	0.989324		0.921948	0.999994
GO:0008037 cell recognition	NA	NA		NA	NA		NA	NA		NA	NA		NA	NA		NA	NA		NA	NA		NA	NA
GO:0008038 neuron recognition	NA	NA		NA	NA		NA	NA		NA	NA		NA	NA		NA	NA		NA	NA		NA	NA
GO:0008045 motor neuron axon guidance	NA	NA		NA	NA		NA	NA		NA	NA		NA	NA		NA	NA		NA	NA		NA	NA
GO:0008053 mitochondrial fusion	NA	NA		NA	NA		NA	NA		NA	NA		NA	NA		NA	NA		NA	NA		NA	NA
GO:0008054 negative regulation of cyclin-dependent protein serine/threonine kinase by cyclin degradation	NA	NA		NA	NA		NA	NA		NA	NA		NA	NA		NA	NA		NA	NA		NA	NA
GO:0008064 regulation of actin polymerization or depolymerization	0.47095	0.998232		0.165216	0.764165		0.0291754	0.2571		0.166175	0.733367		0.0543828	0.333146		0.150827	0.648295		0.0745555	0.373274		0.122908	0.54111
GO:0008088 axon cargo transport	0.923654	0.998232		0.919887	0.995862		0.948231	0.992655		0.964855	0.999999		0.963173	0.998792		0.945109	0.999999		0.960624	0.999989		0.940921	0.999994
GO:0008089 anterograde axon cargo transport	NA	NA		NA	NA		NA	NA		NA	NA		NA	NA		NA	NA		NA	NA		NA	NA
GO:0008090 retrograde axon cargo transport	NA	NA		NA	NA		NA	NA		NA	NA		NA	NA		NA	NA		NA	NA		NA	NA
GO:0008104 protein localization	0.938424	0.998232		0.767536	0.952683		0.663531	0.875867		0.867687	0.999999		0.476033	0.792826		0.808537	0.999999		0.497185	0.79762		0.616981	0.93393
GO:0008105 asymmetric protein localization	NA	NA		NA	NA		NA	NA		NA	NA		NA	NA		NA	NA		NA	NA		NA	NA
GO:0008152 metabolic process	NA	NA		NA	NA		NA	NA		NA	NA		NA	NA		NA	NA		NA	NA		NA	NA
GO:0008154 actin polymerization or depolymerization	0.108232	0.998232		0.0537627	0.652253		0.00642043	0.136945		0.0549723	0.557746		0.00866683	0.171238		0.0161148	0.28007		0.00645334	0.138188		0.0129374	0.213415
GO:0008156 negative regulation of DNA replication	NA	NA		NA	NA		NA	NA		NA	NA		NA	NA		NA	NA		NA	NA		NA	NA
GO:0008202 steroid metabolic process	0.741823	0.998232		0.420768	0.827528		0.556209	0.811192		0.565232	0.950101		0.468377	0.787422		0.423852	0.847253		0.486666	0.790884		0.465356	0.859998
GO:0008203 cholesterol metabolic process	0.888568	0.998232		0.684039	0.916741		0.766271	0.937746		0.863313	0.999999		0.70034	0.905329		0.757433	0.999999		0.657101	0.876583		0.623153	0.935603
GO:0008206 bile acid metabolic process	NA	NA		NA	NA		NA	NA		NA	NA		NA	NA		NA	NA		NA	NA		NA	NA
GO:0008207 C21-steroid hormone metabolic process	NA	NA		NA	NA		NA	NA		NA	NA		NA	NA		NA	NA		NA	NA		NA	NA
GO:0008210 estrogen metabolic process	NA	NA		NA	NA		NA	NA		NA	NA		NA	NA		NA	NA		NA	NA		NA	NA
GO:0008211 glucocorticoid metabolic process	NA	NA		NA	NA		NA	NA		NA	NA		NA	NA		NA	NA		NA	NA		NA	NA
GO:0008212 mineralocorticoid metabolic process	NA	NA		NA	NA		NA	NA		NA	NA		NA	NA		NA	NA		NA	NA		NA	NA
GO:0008213 protein alkylation	0.973339	0.999775		0.880348	0.995862		0.94558	0.991205		0.985022	0.999999		0.836108	0.965265		0.959615	0.999999		0.878596	0.978591		0.959139	0.999994
GO:0008214 protein dealkylation	NA	NA		NA	NA		NA	NA		NA	NA		NA	NA		NA	NA		NA	NA		NA	NA
GO:0008215 spermine metabolic process	NA	NA		NA	NA		NA	NA		NA	NA		NA	NA		NA	NA		NA	NA		NA	NA
GO:0008216 spermidine metabolic process	NA	NA		NA	NA		NA	NA		NA	NA		NA	NA		NA	NA		NA	NA		NA	NA
GO:0008217 regulation of blood pressure	0.326893	0.998232		0.372455	0.826965		0.277606	0.646129		0.585353	0.95623		0.370233	0.738499		0.404896	0.844839		0.451432	0.783122		0.37754	0.827428
GO:0008219 cell death	0.315302	0.998232		0.294004	0.811084		0.0819329	0.379038		0.329728	0.852302		0.125898	0.489254		0.0937326	0.520521		0.0988792	0.429621		0.0946006	0.498886
GO:0008272 sulfate transport	NA	NA		NA	NA		NA	NA		NA	NA		NA	NA		NA	NA		NA	NA		NA	NA
GO:0008277 regulation of G-protein coupled receptor protein signaling pathway	0.0611489	0.998232		0.0798598	0.704792		0.100135	0.412856		0.0092897	0.290398		0.0308447	0.2668		0.00676534	0.198933		0.0197746	0.226323		0.00835984	0.182458
GO:0008283 cell proliferation	0.212202	0.998232		0.0747848	0.704792		0.0128841	0.179136		0.091945	0.661229		0.0124217	0.191111		0.0489384	0.442281		0.0193356	0.222657		0.030661	0.314531
GO:0008284 positive regulation of cell proliferation	0.397437	0.998232		0.148738	0.764165		0.0422104	0.299874		0.263597	0.8019		0.0788833	0.40407		0.150935	0.648295		0.0964321	0.425576		0.137221	0.553902
GO:0008285 negative regulation of cell proliferation	0.177684	0.998232		0.0899076	0.704792		0.025383	0.250757		0.110523	0.689211		0.00995703	0.176025		0.0330594	0.383041		0.0216503	0.231087		0.0273507	0.309261
GO:0008286 insulin receptor signaling pathway	NA	NA		NA	NA		NA	NA		NA	NA		NA	NA		NA	NA		NA	NA		NA	NA
GO:0008291 acetylcholine metabolic process	NA	NA		NA	NA		NA	NA		NA	NA		NA	NA		NA	NA		NA	NA		NA	NA
GO:0008292 acetylcholine biosynthetic process	NA	NA		NA	NA		NA	NA		NA	NA		NA	NA		NA	NA		NA	NA		NA	NA
GO:0008295 spermidine biosynthetic process	NA	NA		NA	NA		NA	NA		NA	NA		NA	NA		NA	NA		NA	NA		NA	NA
GO:0008298 intracellular mRNA localization	NA	NA		NA	NA		NA	NA		NA	NA		NA	NA		NA	NA		NA	NA		NA	NA
GO:0008299 isoprenoid biosynthetic process	NA	NA		NA	NA		NA	NA		NA	NA		NA	NA		NA	NA		NA	NA		NA	NA
GO:0008300 isoprenoid catabolic process	NA	NA		NA	NA		NA	NA		NA	NA		NA	NA		NA	NA		NA	NA		NA	NA
GO:0008306 associative learning	NA	NA		NA	NA		NA	NA		NA	NA		NA	NA		NA	NA		NA	NA		NA	NA
GO:0008333 endosome to lysosome transport	NA	NA		NA	NA		NA	NA		NA	NA		NA	NA		NA	NA		NA	NA		NA	NA
GO:0008334 histone mRNA metabolic process	NA	NA		NA	NA		NA	NA		NA	NA		NA	NA		NA	NA		NA	NA		NA	NA
GO:0008340 determination of adult lifespan	NA	NA		NA	NA		NA	NA		NA	NA		NA	NA		NA	NA		NA	NA		NA	NA
GO:0008343 adult feeding behavior	NA	NA		NA	NA		NA	NA		NA	NA		NA	NA		NA	NA		NA	NA		NA	NA
GO:0008344 adult locomotory behavior	0.358158	0.998232		0.363283	0.826965		0.330571	0.683192		0.218962	0.789003		0.328696	0.708196		0.431598	0.852747		0.447967	0.77855		0.220556	0.660262
GO:0008347 glial cell migration	NA	NA		NA	NA		NA	NA		NA	NA		NA	NA		NA	NA		NA	NA		NA	NA
GO:0008354 germ cell migration	NA	NA		NA	NA		NA	NA		NA	NA		NA	NA		NA	NA		NA	NA		NA	NA
GO:0008356 asymmetric cell division	NA	NA		NA	NA		NA	NA		NA	NA		NA	NA		NA	NA		NA	NA		NA	NA
GO:0008358 maternal determination of anterior/posterior axis, embryo	NA	NA		NA	NA		NA	NA		NA	NA		NA	NA		NA	NA		NA	NA		NA	NA
GO:0008360 regulation of cell shape	0.476855	0.998232		0.443411	0.835029		0.214487	0.588793		0.481244	0.914055		0.317114	0.703452		0.453619	0.866167		0.388614	0.745276		0.349382	0.799371
GO:0008361 regulation of cell size	NA	NA		NA	NA		NA	NA		NA	NA		NA	NA		NA	NA		NA	NA		NA	NA
GO:0008366 axon ensheathment	0.572697	0.998232		0.648161	0.899851		0.451359	0.749724		0.668185	0.994246		0.558453	0.845336		0.702675	0.989546		0.479322	0.785981		0.641205	0.935603
GO:0008380 RNA splicing	0.998188	0.999775		0.997525	0.999879		0.983095	0.999986		0.995477	0.999999		0.986782	0.999982		0.99927	0.999999		0.975094	0.999989		0.999395	0.999994
GO:0008406 gonad development	0.47873	0.998232		0.235289	0.782614		0.307059	0.664802		0.567428	0.950101		0.352517	0.72782		0.217657	0.715485		0.255295	0.657023		0.373401	0.822623
GO:0008535 respiratory chain complex IV assembly	NA	NA		NA	NA		NA	NA		NA	NA		NA	NA		NA	NA		NA	NA		NA	NA
GO:0008542 visual learning	NA	NA		NA	NA		NA	NA		NA	NA		NA	NA		NA	NA		NA	NA		NA	NA
GO:0008543 fibroblast growth factor receptor signaling pathway	NA	NA		NA	NA		NA	NA		NA	NA		NA	NA		NA	NA		NA	NA		NA	NA
GO:0008544 epidermis development	0.211529	0.998232		0.101854	0.711291		0.090944	0.39793		0.0878383	0.648748		0.148878	0.528248		0.281801	0.770942		0.139925	0.507481		0.13168	0.544421
GO:0008584 male gonad development	0.670365	0.998232		0.385081	0.826965		0.574282	0.825366		0.71371	0.999999		0.648172	0.880331		0.505214	0.886754		0.527924	0.810456		0.578847	0.924516
GO:0008585 female gonad development	NA	NA		NA	NA		NA	NA		NA	NA		NA	NA		NA	NA		NA	NA		NA	NA
GO:0008588 release of cytoplasmic sequestered NF-kappaB	NA	NA		NA	NA		NA	NA		NA	NA		NA	NA		NA	NA		NA	NA		NA	NA
GO:0008589 regulation of smoothened signaling pathway	NA	NA		NA	NA		NA	NA		NA	NA		NA	NA		NA	NA		NA	NA		NA	NA
GO:0008593 regulation of Notch signaling pathway	NA	NA		NA	NA		NA	NA		NA	NA		NA	NA		NA	NA		NA	NA		NA	NA
GO:0008594 photoreceptor cell morphogenesis	NA	NA		NA	NA		NA	NA		NA	NA		NA	NA		NA	NA		NA	NA		NA	NA
GO:0008595 anterior/posterior axis specification, embryo	NA	NA		NA	NA		NA	NA		NA	NA		NA	NA		NA	NA		NA	NA		NA	NA
GO:0008608 attachment of spindle microtubules to kinetochore	NA	NA		NA	NA		NA	NA		NA	NA		NA	NA		NA	NA		NA	NA		NA	NA
GO:0008610 lipid biosynthetic process	0.708671	0.998232		0.686393	0.916982		0.604232	0.843257		0.705106	0.999999		0.590923	0.86381		0.63088	0.954561		0.57485	0.834126		0.474901	0.860311
GO:0008611 ether lipid biosynthetic process	NA	NA		NA	NA		NA	NA		NA	NA		NA	NA		NA	NA		NA	NA		NA	NA
GO:0008612 peptidyl-lysine modification to peptidyl-hypusine	NA	NA		NA	NA		NA	NA		NA	NA		NA	NA		NA	NA		NA	NA		NA	NA
GO:0008614 pyridoxine metabolic process	NA	NA		NA	NA		NA	NA		NA	NA		NA	NA		NA	NA		NA	NA		NA	NA
GO:0008615 pyridoxine biosynthetic process	NA	NA		NA	NA		NA	NA		NA	NA		NA	NA		NA	NA		NA	NA		NA	NA
GO:0008625 extrinsic apoptotic signaling pathway via death domain receptors	0.585543	0.998232		0.422663	0.827528		0.266533	0.63304		0.35094	0.864386		0.476034	0.792826		0.398924	0.842295		0.593175	0.840534		0.510314	0.879577
GO:0008626 granzyme-mediated apoptotic signaling pathway	NA	NA		NA	NA		NA	NA		NA	NA		NA	NA		NA	NA		NA	NA		NA	NA
GO:0008627 intrinsic apoptotic signaling pathway in response to osmotic stress	NA	NA		NA	NA		NA	NA		NA	NA		NA	NA		NA	NA		NA	NA		NA	NA
GO:0008630 intrinsic apoptotic signaling pathway in response to DNA damage	0.254259	0.998232		0.299701	0.811084		0.116448	0.441562		0.106561	0.689211		0.146989	0.522535		0.143997	0.632206		0.144313	0.512027		0.0958467	0.498886
GO:0008631 intrinsic apoptotic signaling pathway in response to oxidative stress	NA	NA		NA	NA		NA	NA		NA	NA		NA	NA		NA	NA		NA	NA		NA	NA
GO:0008635 activation of cysteine-type endopeptidase activity involved in apoptotic process by cytochrome c	NA	NA		NA	NA		NA	NA		NA	NA		NA	NA		NA	NA		NA	NA		NA	NA
GO:0008637 apoptotic mitochondrial changes	0.395073	0.998232		0.690864	0.918223		0.699083	0.899985		0.727022	0.999999		0.671295	0.894438		0.637354	0.957405		0.854998	0.97133		0.748086	0.965663
GO:0008643 carbohydrate transport	0.392633	0.998232		0.386504	0.826965		0.448947	0.749724		0.404903	0.893092		0.432463	0.758592		0.352065	0.820759		0.527935	0.810456		0.569131	0.920287
GO:0008645 hexose transport	0.309471	0.998232		0.276865	0.807689		0.23691	0.612174		0.195475	0.770811		0.223597	0.634933		0.203255	0.695773		0.325419	0.711402		0.361135	0.806478
GO:0008652 cellular amino acid biosynthetic process	0.736371	0.998232		0.501486	0.845657		0.732126	0.915054		0.830421	0.999999		0.820697	0.962433		0.536426	0.905242		0.519751	0.807836		0.600348	0.928964
GO:0008654 phospholipid biosynthetic process	0.89998	0.998232		0.878998	0.995862		0.921079	0.991205		0.934577	0.999999		0.879911	0.984334		0.710109	0.989546		0.885009	0.978591		0.827941	0.989304
GO:0008655 pyrimidine-containing compound salvage	NA	NA		NA	NA		NA	NA		NA	NA		NA	NA		NA	NA		NA	NA		NA	NA
GO:0009052 pentose-phosphate shunt, non-oxidative branch	NA	NA		NA	NA		NA	NA		NA	NA		NA	NA		NA	NA		NA	NA		NA	NA
GO:0009056 catabolic process	0.992997	0.999775		0.973393	0.999879		0.958018	0.996489		0.998555	0.999999		0.940163	0.99432		0.997945	0.999999		0.947214	0.999233		0.96457	0.999994
GO:0009057 macromolecule catabolic process	0.997387	0.999775		0.997523	0.999879		0.995099	0.999986		0.999753	0.999999		0.987206	0.999982		0.999686	0.999999		0.982203	0.999989		0.994574	0.999994
GO:0009058 biosynthetic process	NA	NA		NA	NA		NA	NA		NA	NA		NA	NA		NA	NA		NA	NA		NA	NA
GO:0009059 macromolecule biosynthetic process	NA	NA		NA	NA		NA	NA		NA	NA		NA	NA		NA	NA		NA	NA		NA	NA
GO:0009060 aerobic respiration	0.971877	0.999775		0.988715	0.999879		0.984837	0.999986		0.995208	0.999999		0.981815	0.999982		0.988878	0.999999		0.978235	0.999989		0.973632	0.999994
GO:0009062 fatty acid catabolic process	0.844259	0.998232		0.919005	0.995862		0.963113	0.996489		0.965603	0.999999		0.972574	0.999982		0.967492	0.999999		0.860492	0.971807		0.964183	0.999994
GO:0009063 cellular amino acid catabolic process	0.585274	0.998232		0.474923	0.843316		0.25404	0.621983		0.387265	0.875075		0.479075	0.794384		0.388381	0.84082		0.385458	0.743204		0.454952	0.853531
GO:0009064 glutamine family amino acid metabolic process	0.67432	0.998232		0.765097	0.952139		0.785816	0.955273		0.915978	0.999999		0.881125	0.984334		0.647399	0.964419		0.711464	0.917459		0.753142	0.965663
GO:0009065 glutamine family amino acid catabolic process	NA	NA		NA	NA		NA	NA		NA	NA		NA	NA		NA	NA		NA	NA		NA	NA
GO:0009066 aspartate family amino acid metabolic process	0.590051	0.998232		0.679364	0.915411		0.722983	0.910588		0.799893	0.999999		0.780295	0.94248		0.693794	0.986778		0.681659	0.898506		0.618243	0.935086
GO:0009067 aspartate family amino acid biosynthetic process	NA	NA		NA	NA		NA	NA		NA	NA		NA	NA		NA	NA		NA	NA		NA	NA
GO:0009068 aspartate family amino acid catabolic process	NA	NA		NA	NA		NA	NA		NA	NA		NA	NA		NA	NA		NA	NA		NA	NA
GO:0009069 serine family amino acid metabolic process	0.445023	0.998232		0.407308	0.826965		0.31118	0.665735		0.371005	0.871261		0.270533	0.684548		0.542245	0.905511		0.444412	0.777567		0.389978	0.83351
GO:0009070 serine family amino acid biosynthetic process	NA	NA		NA	NA		NA	NA		NA	NA		NA	NA		NA	NA		NA	NA		NA	NA
GO:0009071 serine family amino acid catabolic process	NA	NA		NA	NA		NA	NA		NA	NA		NA	NA		NA	NA		NA	NA		NA	NA
GO:0009072 aromatic amino acid family metabolic process	NA	NA		NA	NA		NA	NA		NA	NA		NA	NA		NA	NA		NA	NA		NA	NA
GO:0009074 aromatic amino acid family catabolic process	NA	NA		NA	NA		NA	NA		NA	NA		NA	NA		NA	NA		NA	NA		NA	NA
GO:0009078 pyruvate family amino acid metabolic process	NA	NA		NA	NA		NA	NA		NA	NA		NA	NA		NA	NA		NA	NA		NA	NA
GO:0009080 pyruvate family amino acid catabolic process	NA	NA		NA	NA		NA	NA		NA	NA		NA	NA		NA	NA		NA	NA		NA	NA
GO:0009081 branched-chain amino acid metabolic process	NA	NA		NA	NA		NA	NA		NA	NA		NA	NA		NA	NA		NA	NA		NA	NA
GO:0009082 branched-chain amino acid biosynthetic process	NA	NA		NA	NA		NA	NA		NA	NA		NA	NA		NA	NA		NA	NA		NA	NA
GO:0009083 branched-chain amino acid catabolic process	NA	NA		NA	NA		NA	NA		NA	NA		NA	NA		NA	NA		NA	NA		NA	NA
GO:0009084 glutamine family amino acid biosynthetic process	NA	NA		NA	NA		NA	NA		NA	NA		NA	NA		NA	NA		NA	NA		NA	NA
GO:0009086 methionine biosynthetic process	NA	NA		NA	NA		NA	NA		NA	NA		NA	NA		NA	NA		NA	NA		NA	NA
GO:0009100 glycoprotein metabolic process	0.74855	0.998232		0.928903	0.999057		0.937002	0.991205		0.943667	0.999999		0.885974	0.985757		0.835303	0.999999		0.88006	0.978591		0.901466	0.999994
GO:0009101 glycoprotein biosynthetic process	0.674141	0.998232		0.908949	0.995862		0.909744	0.990481		0.912065	0.999999		0.833482	0.965265		0.706207	0.989546		0.840379	0.968716		0.853441	0.994255
GO:0009106 lipoate metabolic process	NA	NA		NA	NA		NA	NA		NA	NA		NA	NA		NA	NA		NA	NA		NA	NA
GO:0009107 lipoate biosynthetic process	NA	NA		NA	NA		NA	NA		NA	NA		NA	NA		NA	NA		NA	NA		NA	NA
GO:0009108 coenzyme biosynthetic process	0.51685	0.998232		0.722023	0.933851		0.826669	0.965122		0.792784	0.999999		0.802726	0.956895		0.679236	0.978569		0.59995	0.843793		0.804659	0.984331
GO:0009109 coenzyme catabolic process	NA	NA		NA	NA		NA	NA		NA	NA		NA	NA		NA	NA		NA	NA		NA	NA
GO:0009110 vitamin biosynthetic process	NA	NA		NA	NA		NA	NA		NA	NA		NA	NA		NA	NA		NA	NA		NA	NA
GO:0009111 vitamin catabolic process	NA	NA		NA	NA		NA	NA		NA	NA		NA	NA		NA	NA		NA	NA		NA	NA
GO:0009112 nucleobase metabolic process	0.842403	0.998232		0.623319	0.88971		0.854521	0.972083		0.911492	0.999999		0.866904	0.976698		0.849584	0.999999		0.837651	0.968486		0.769399	0.970699
GO:0009113 purine nucleobase biosynthetic process	NA	NA		NA	NA		NA	NA		NA	NA		NA	NA		NA	NA		NA	NA		NA	NA
GO:0009115 xanthine catabolic process	NA	NA		NA	NA		NA	NA		NA	NA		NA	NA		NA	NA		NA	NA		NA	NA
GO:0009116 nucleoside metabolic process	0.637183	0.998232		0.386706	0.826965		0.167176	0.51566		0.378593	0.871261		0.154658	0.53414		0.315581	0.806158		0.0486457	0.30436		0.0928096	0.498886
GO:0009117 nucleotide metabolic process	0.41088	0.998232		0.392787	0.826965		0.163569	0.512278		0.433357	0.897976		0.113594	0.481299		0.189745	0.683569		0.0163169	0.205549		0.10377	0.519405
GO:0009118 regulation of nucleoside metabolic process	NA	NA		NA	NA		NA	NA		NA	NA		NA	NA		NA	NA		NA	NA		NA	NA
GO:0009119 ribonucleoside metabolic process	0.650962	0.998232		0.466814	0.839902		0.177557	0.529591		0.384127	0.873222		0.150956	0.530608		0.309798	0.800978		0.0555026	0.321538		0.107903	0.525814
GO:0009120 deoxyribonucleoside metabolic process	NA	NA		NA	NA		NA	NA		NA	NA		NA	NA		NA	NA		NA	NA		NA	NA
GO:0009123 nucleoside monophosphate metabolic process	0.617428	0.998232		0.443269	0.835029		0.209509	0.582591		0.339909	0.862836		0.139138	0.513945		0.258743	0.766847		0.0520638	0.310234		0.098606	0.506937
GO:0009124 nucleoside monophosphate biosynthetic process	0.877181	0.998232		0.700818	0.923967		0.585376	0.827997		0.668121	0.994246		0.569765	0.853511		0.558089	0.914077		0.25428	0.657023		0.39464	0.835107
GO:0009125 nucleoside monophosphate catabolic process	NA	NA		NA	NA		NA	NA		NA	NA		NA	NA		NA	NA		NA	NA		NA	NA
GO:0009126 purine nucleoside monophosphate metabolic process	0.487817	0.998232		0.371256	0.826965		0.132911	0.464243		0.240977	0.789003		0.0899288	0.427622		0.196425	0.69185		0.0206735	0.228469		0.0492156	0.4124
GO:0009127 purine nucleoside monophosphate biosynthetic process	0.736744	0.998232		0.590337	0.877374		0.381997	0.708506		0.47971	0.914055		0.402566	0.751055		0.423561	0.847253		0.0768971	0.373274		0.180734	0.614605
GO:0009128 purine nucleoside monophosphate catabolic process	NA	NA		NA	NA		NA	NA		NA	NA		NA	NA		NA	NA		NA	NA		NA	NA
GO:0009129 pyrimidine nucleoside monophosphate metabolic process	NA	NA		NA	NA		NA	NA		NA	NA		NA	NA		NA	NA		NA	NA		NA	NA
GO:0009130 pyrimidine nucleoside monophosphate biosynthetic process	NA	NA		NA	NA		NA	NA		NA	NA		NA	NA		NA	NA		NA	NA		NA	NA
GO:0009132 nucleoside diphosphate metabolic process	0.158229	0.998232		0.119018	0.734776		0.0298735	0.259595		0.0837223	0.638808		0.0191874	0.223588		0.0636192	0.484981		0.0204228	0.228469		0.0394308	0.370058
GO:0009133 nucleoside diphosphate biosynthetic process	NA	NA		NA	NA		NA	NA		NA	NA		NA	NA		NA	NA		NA	NA		NA	NA
GO:0009134 nucleoside diphosphate catabolic process	NA	NA		NA	NA		NA	NA		NA	NA		NA	NA		NA	NA		NA	NA		NA	NA
GO:0009135 purine nucleoside diphosphate metabolic process	0.195709	0.998232		0.190381	0.764165		0.0761528	0.371742		0.1604	0.733367		0.0486858	0.316817		0.0809724	0.49275		0.0391067	0.288814		0.0598741	0.422419
GO:0009136 purine nucleoside diphosphate biosynthetic process	NA	NA		NA	NA		NA	NA		NA	NA		NA	NA		NA	NA		NA	NA		NA	NA
GO:0009137 purine nucleoside diphosphate catabolic process	NA	NA		NA	NA		NA	NA		NA	NA		NA	NA		NA	NA		NA	NA		NA	NA
GO:0009141 nucleoside triphosphate metabolic process	0.603866	0.998232		0.405056	0.826965		0.127373	0.459637		0.356514	0.87019		0.112984	0.479797		0.341226	0.82062		0.0563711	0.321606		0.11057	0.529043
GO:0009142 nucleoside triphosphate biosynthetic process	0.711686	0.998232		0.435814	0.835029		0.194963	0.556864		0.384739	0.873222		0.249753	0.659783		0.539184	0.905511		0.159436	0.537272		0.234484	0.679206
GO:0009143 nucleoside triphosphate catabolic process	NA	NA		NA	NA		NA	NA		NA	NA		NA	NA		NA	NA		NA	NA		NA	NA
GO:0009144 purine nucleoside triphosphate metabolic process	0.485719	0.998232		0.299113	0.811084		0.0673036	0.361934		0.211239	0.782361		0.0628791	0.366534		0.1856	0.682804		0.0187815	0.221716		0.0593315	0.422419
GO:0009145 purine nucleoside triphosphate biosynthetic process	0.662831	0.998232		0.33007	0.814976		0.0878852	0.389978		0.244561	0.789003		0.178026	0.573183		0.326069	0.811043		0.0388225	0.288814		0.132329	0.544421
GO:0009146 purine nucleoside triphosphate catabolic process	NA	NA		NA	NA		NA	NA		NA	NA		NA	NA		NA	NA		NA	NA		NA	NA
GO:0009147 pyrimidine nucleoside triphosphate metabolic process	NA	NA		NA	NA		NA	NA		NA	NA		NA	NA		NA	NA		NA	NA		NA	NA
GO:0009148 pyrimidine nucleoside triphosphate biosynthetic process	NA	NA		NA	NA		NA	NA		NA	NA		NA	NA		NA	NA		NA	NA		NA	NA
GO:0009150 purine ribonucleotide metabolic process	0.412636	0.998232		0.238762	0.786238		0.0507475	0.321233		0.152738	0.728599		0.0264502	0.253478		0.050673	0.444454		0.00285446	0.100184		0.0263521	0.305327
GO:0009151 purine deoxyribonucleotide metabolic process	NA	NA		NA	NA		NA	NA		NA	NA		NA	NA		NA	NA		NA	NA		NA	NA
GO:0009152 purine ribonucleotide biosynthetic process	0.652661	0.998232		0.414391	0.826965		0.247312	0.614027		0.491476	0.917494		0.21278	0.61858		0.276562	0.770416		0.0559352	0.321606		0.171897	0.60255
GO:0009154 purine ribonucleotide catabolic process	NA	NA		NA	NA		NA	NA		NA	NA		NA	NA		NA	NA		NA	NA		NA	NA
GO:0009155 purine deoxyribonucleotide catabolic process	NA	NA		NA	NA		NA	NA		NA	NA		NA	NA		NA	NA		NA	NA		NA	NA
GO:0009156 ribonucleoside monophosphate biosynthetic process	0.856973	0.998232		0.722789	0.933851		0.575588	0.825383		0.668481	0.994246		0.595195	0.86381		0.620909	0.951385		0.247846	0.64702		0.400096	0.836281
GO:0009157 deoxyribonucleoside monophosphate biosynthetic process	NA	NA		NA	NA		NA	NA		NA	NA		NA	NA		NA	NA		NA	NA		NA	NA
GO:0009158 ribonucleoside monophosphate catabolic process	NA	NA		NA	NA		NA	NA		NA	NA		NA	NA		NA	NA		NA	NA		NA	NA
GO:0009161 ribonucleoside monophosphate metabolic process	0.589767	0.998232		0.453947	0.838527		0.201803	0.568204		0.334776	0.859608		0.144118	0.516238		0.284662	0.772126		0.0507616	0.307654		0.0991188	0.506937
GO:0009162 deoxyribonucleoside monophosphate metabolic process	NA	NA		NA	NA		NA	NA		NA	NA		NA	NA		NA	NA		NA	NA		NA	NA
GO:0009163 nucleoside biosynthetic process	0.932788	0.998232		0.72122	0.933851		0.500897	0.775712		0.731163	0.999999		0.577951	0.856883		0.733284	0.99855		0.341184	0.717135		0.467353	0.859998
GO:0009164 nucleoside catabolic process	NA	NA		NA	NA		NA	NA		NA	NA		NA	NA		NA	NA		NA	NA		NA	NA
GO:0009165 nucleotide biosynthetic process	0.380076	0.998232		0.463701	0.839902		0.354932	0.696369		0.571924	0.952531		0.297322	0.702827		0.248138	0.759058		0.0837383	0.394917		0.23683	0.682843
GO:0009166 nucleotide catabolic process	0.292526	0.998232		0.192637	0.764165		0.186866	0.542954		0.205159	0.777307		0.162517	0.544944		0.16996	0.65881		0.116245	0.461295		0.213487	0.652233
GO:0009167 purine ribonucleoside monophosphate metabolic process	0.487817	0.998232		0.371256	0.826965		0.132911	0.464243		0.240977	0.789003		0.0899288	0.427622		0.196425	0.69185		0.0206735	0.228469		0.0492156	0.4124
GO:0009168 purine ribonucleoside monophosphate biosynthetic process	0.736744	0.998232		0.590337	0.877374		0.381997	0.708506		0.47971	0.914055		0.402566	0.751055		0.423561	0.847253		0.0768971	0.373274		0.180734	0.614605
GO:0009169 purine ribonucleoside monophosphate catabolic process	NA	NA		NA	NA		NA	NA		NA	NA		NA	NA		NA	NA		NA	NA		NA	NA
GO:0009173 pyrimidine ribonucleoside monophosphate metabolic process	NA	NA		NA	NA		NA	NA		NA	NA		NA	NA		NA	NA		NA	NA		NA	NA
GO:0009174 pyrimidine ribonucleoside monophosphate biosynthetic process	NA	NA		NA	NA		NA	NA		NA	NA		NA	NA		NA	NA		NA	NA		NA	NA
GO:0009176 pyrimidine deoxyribonucleoside monophosphate metabolic process	NA	NA		NA	NA		NA	NA		NA	NA		NA	NA		NA	NA		NA	NA		NA	NA
GO:0009177 pyrimidine deoxyribonucleoside monophosphate biosynthetic process	NA	NA		NA	NA		NA	NA		NA	NA		NA	NA		NA	NA		NA	NA		NA	NA
GO:0009179 purine ribonucleoside diphosphate metabolic process	0.195709	0.998232		0.190381	0.764165		0.0761528	0.371742		0.1604	0.733367		0.0486858	0.316817		0.0809724	0.49275		0.0391067	0.288814		0.0598741	0.422419
GO:0009180 purine ribonucleoside diphosphate biosynthetic process	NA	NA		NA	NA		NA	NA		NA	NA		NA	NA		NA	NA		NA	NA		NA	NA
GO:0009181 purine ribonucleoside diphosphate catabolic process	NA	NA		NA	NA		NA	NA		NA	NA		NA	NA		NA	NA		NA	NA		NA	NA
GO:0009185 ribonucleoside diphosphate metabolic process	0.195709	0.998232		0.190381	0.764165		0.0761528	0.371742		0.1604	0.733367		0.0486858	0.316817		0.0809724	0.49275		0.0391067	0.288814		0.0598741	0.422419
GO:0009187 cyclic nucleotide metabolic process	0.105638	0.998232		0.0851654	0.704792		0.0412368	0.297696		0.0762447	0.60852		0.0256454	0.253478		0.012139	0.247663		0.0122401	0.182307		0.0358231	0.348394
GO:0009188 ribonucleoside diphosphate biosynthetic process	NA	NA		NA	NA		NA	NA		NA	NA		NA	NA		NA	NA		NA	NA		NA	NA
GO:0009190 cyclic nucleotide biosynthetic process	NA	NA		NA	NA		NA	NA		NA	NA		NA	NA		NA	NA		NA	NA		NA	NA
GO:0009191 ribonucleoside diphosphate catabolic process	NA	NA		NA	NA		NA	NA		NA	NA		NA	NA		NA	NA		NA	NA		NA	NA
GO:0009199 ribonucleoside triphosphate metabolic process	0.502971	0.998232		0.301197	0.811084		0.0689111	0.362216		0.222477	0.789003		0.0655783	0.373001		0.194728	0.68963		0.0193237	0.222657		0.0628052	0.433402
GO:0009200 deoxyribonucleoside triphosphate metabolic process	NA	NA		NA	NA		NA	NA		NA	NA		NA	NA		NA	NA		NA	NA		NA	NA
GO:0009201 ribonucleoside triphosphate biosynthetic process	0.717415	0.998232		0.379492	0.826965		0.12117	0.452161		0.333434	0.858488		0.24307	0.655521		0.420667	0.847253		0.0619115	0.337814		0.194471	0.634687
GO:0009202 deoxyribonucleoside triphosphate biosynthetic process	NA	NA		NA	NA		NA	NA		NA	NA		NA	NA		NA	NA		NA	NA		NA	NA
GO:0009203 ribonucleoside triphosphate catabolic process	NA	NA		NA	NA		NA	NA		NA	NA		NA	NA		NA	NA		NA	NA		NA	NA
GO:0009204 deoxyribonucleoside triphosphate catabolic process	NA	NA		NA	NA		NA	NA		NA	NA		NA	NA		NA	NA		NA	NA		NA	NA
GO:0009205 purine ribonucleoside triphosphate metabolic process	0.469891	0.998232		0.278135	0.807689		0.0576726	0.336185		0.186393	0.753775		0.0522075	0.325165		0.161541	0.648666		0.0149101	0.196797		0.0488708	0.4124
GO:0009206 purine ribonucleoside triphosphate biosynthetic process	0.662831	0.998232		0.33007	0.814976		0.0878852	0.389978		0.244561	0.789003		0.178026	0.573183		0.326069	0.811043		0.0388225	0.288814		0.132329	0.544421
GO:0009207 purine ribonucleoside triphosphate catabolic process	NA	NA		NA	NA		NA	NA		NA	NA		NA	NA		NA	NA		NA	NA		NA	NA
GO:0009208 pyrimidine ribonucleoside triphosphate metabolic process	NA	NA		NA	NA		NA	NA		NA	NA		NA	NA		NA	NA		NA	NA		NA	NA
GO:0009209 pyrimidine ribonucleoside triphosphate biosynthetic process	NA	NA		NA	NA		NA	NA		NA	NA		NA	NA		NA	NA		NA	NA		NA	NA
GO:0009211 pyrimidine deoxyribonucleoside triphosphate metabolic process	NA	NA		NA	NA		NA	NA		NA	NA		NA	NA		NA	NA		NA	NA		NA	NA
GO:0009212 pyrimidine deoxyribonucleoside triphosphate biosynthetic process	NA	NA		NA	NA		NA	NA		NA	NA		NA	NA		NA	NA		NA	NA		NA	NA
GO:0009214 cyclic nucleotide catabolic process	NA	NA		NA	NA		NA	NA		NA	NA		NA	NA		NA	NA		NA	NA		NA	NA
GO:0009215 purine deoxyribonucleoside triphosphate metabolic process	NA	NA		NA	NA		NA	NA		NA	NA		NA	NA		NA	NA		NA	NA		NA	NA
GO:0009217 purine deoxyribonucleoside triphosphate catabolic process	NA	NA		NA	NA		NA	NA		NA	NA		NA	NA		NA	NA		NA	NA		NA	NA
GO:0009218 pyrimidine ribonucleotide metabolic process	NA	NA		NA	NA		NA	NA		NA	NA		NA	NA		NA	NA		NA	NA		NA	NA
GO:0009219 pyrimidine deoxyribonucleotide metabolic process	NA	NA		NA	NA		NA	NA		NA	NA		NA	NA		NA	NA		NA	NA		NA	NA
GO:0009220 pyrimidine ribonucleotide biosynthetic process	NA	NA		NA	NA		NA	NA		NA	NA		NA	NA		NA	NA		NA	NA		NA	NA
GO:0009221 pyrimidine deoxyribonucleotide biosynthetic process	NA	NA		NA	NA		NA	NA		NA	NA		NA	NA		NA	NA		NA	NA		NA	NA
GO:0009225 nucleotide-sugar metabolic process	NA	NA		NA	NA		NA	NA		NA	NA		NA	NA		NA	NA		NA	NA		NA	NA
GO:0009226 nucleotide-sugar biosynthetic process	NA	NA		NA	NA		NA	NA		NA	NA		NA	NA		NA	NA		NA	NA		NA	NA
GO:0009229 thiamine diphosphate biosynthetic process	NA	NA		NA	NA		NA	NA		NA	NA		NA	NA		NA	NA		NA	NA		NA	NA
GO:0009235 cobalamin metabolic process	NA	NA		NA	NA		NA	NA		NA	NA		NA	NA		NA	NA		NA	NA		NA	NA
GO:0009236 cobalamin biosynthetic process	NA	NA		NA	NA		NA	NA		NA	NA		NA	NA		NA	NA		NA	NA		NA	NA
GO:0009237 siderophore metabolic process	NA	NA		NA	NA		NA	NA		NA	NA		NA	NA		NA	NA		NA	NA		NA	NA
GO:0009240 isopentenyl diphosphate biosynthetic process	NA	NA		NA	NA		NA	NA		NA	NA		NA	NA		NA	NA		NA	NA		NA	NA
GO:0009247 glycolipid biosynthetic process	0.621716	0.998232		0.544684	0.853583		0.641353	0.865081		0.544262	0.939546		0.61267	0.865592		0.530719	0.904776		0.555936	0.825657		0.447143	0.848277
GO:0009249 protein lipoylation	NA	NA		NA	NA		NA	NA		NA	NA		NA	NA		NA	NA		NA	NA		NA	NA
GO:0009250 glucan biosynthetic process	NA	NA		NA	NA		NA	NA		NA	NA		NA	NA		NA	NA		NA	NA		NA	NA
GO:0009251 glucan catabolic process	NA	NA		NA	NA		NA	NA		NA	NA		NA	NA		NA	NA		NA	NA		NA	NA
GO:0009253 peptidoglycan catabolic process	NA	NA		NA	NA		NA	NA		NA	NA		NA	NA		NA	NA		NA	NA		NA	NA
GO:0009259 ribonucleotide metabolic process	0.496517	0.998232		0.293637	0.811084		0.0776669	0.372841		0.220487	0.789003		0.0440231	0.305625		0.0810064	0.49275		0.00722257	0.145828		0.0521544	0.419058
GO:0009260 ribonucleotide biosynthetic process	0.764099	0.998232		0.518765	0.847452		0.368729	0.697099		0.648366	0.988915		0.332775	0.708196		0.414628	0.844839		0.143844	0.512027		0.329769	0.789683
GO:0009261 ribonucleotide catabolic process	NA	NA		NA	NA		NA	NA		NA	NA		NA	NA		NA	NA		NA	NA		NA	NA
GO:0009262 deoxyribonucleotide metabolic process	NA	NA		NA	NA		NA	NA		NA	NA		NA	NA		NA	NA		NA	NA		NA	NA
GO:0009263 deoxyribonucleotide biosynthetic process	NA	NA		NA	NA		NA	NA		NA	NA		NA	NA		NA	NA		NA	NA		NA	NA
GO:0009264 deoxyribonucleotide catabolic process	NA	NA		NA	NA		NA	NA		NA	NA		NA	NA		NA	NA		NA	NA		NA	NA
GO:0009265 2'-deoxyribonucleotide biosynthetic process	NA	NA		NA	NA		NA	NA		NA	NA		NA	NA		NA	NA		NA	NA		NA	NA
GO:0009266 response to temperature stimulus	0.817605	0.998232		0.922966	0.995862		0.818366	0.962702		0.909132	0.999999		0.870604	0.978518		0.790503	0.999999		0.866946	0.973823		0.897776	0.999994
GO:0009267 cellular response to starvation	0.97089	0.999775		0.929983	0.999057		0.931265	0.991205		0.981367	0.999999		0.937667	0.99432		0.975385	0.999999		0.934489	0.993578		0.954361	0.999994
GO:0009268 response to pH	NA	NA		NA	NA		NA	NA		NA	NA		NA	NA		NA	NA		NA	NA		NA	NA
GO:0009298 GDP-mannose biosynthetic process	NA	NA		NA	NA		NA	NA		NA	NA		NA	NA		NA	NA		NA	NA		NA	NA
GO:0009299 mRNA transcription	NA	NA		NA	NA		NA	NA		NA	NA		NA	NA		NA	NA		NA	NA		NA	NA
GO:0009301 snRNA transcription	NA	NA		NA	NA		NA	NA		NA	NA		NA	NA		NA	NA		NA	NA		NA	NA
GO:0009303 rRNA transcription	NA	NA		NA	NA		NA	NA		NA	NA		NA	NA		NA	NA		NA	NA		NA	NA
GO:0009306 protein secretion	0.150541	0.998232		0.116416	0.734776		0.27891	0.647914		0.347485	0.864386		0.170515	0.560518		0.0733281	0.486986		0.144007	0.512027		0.144755	0.560191
GO:0009308 amine metabolic process	0.599404	0.998232		0.312163	0.813228		0.204336	0.572446		0.410752	0.897976		0.244129	0.656491		0.741242	0.999999		0.3221	0.711402		0.26775	0.730476
GO:0009309 amine biosynthetic process	NA	NA		NA	NA		NA	NA		NA	NA		NA	NA		NA	NA		NA	NA		NA	NA
GO:0009310 amine catabolic process	NA	NA		NA	NA		NA	NA		NA	NA		NA	NA		NA	NA		NA	NA		NA	NA
GO:0009311 oligosaccharide metabolic process	NA	NA		NA	NA		NA	NA		NA	NA		NA	NA		NA	NA		NA	NA		NA	NA
GO:0009312 oligosaccharide biosynthetic process	NA	NA		NA	NA		NA	NA		NA	NA		NA	NA		NA	NA		NA	NA		NA	NA
GO:0009313 oligosaccharide catabolic process	NA	NA		NA	NA		NA	NA		NA	NA		NA	NA		NA	NA		NA	NA		NA	NA
GO:0009314 response to radiation	0.974828	0.999775		0.917952	0.995862		0.90359	0.988897		0.96154	0.999999		0.934576	0.993318		0.979649	0.999999		0.974041	0.999989		0.975782	0.999994
GO:0009386 translational attenuation	NA	NA		NA	NA		NA	NA		NA	NA		NA	NA		NA	NA		NA	NA		NA	NA
GO:0009394 2'-deoxyribonucleotide metabolic process	NA	NA		NA	NA		NA	NA		NA	NA		NA	NA		NA	NA		NA	NA		NA	NA
GO:0009395 phospholipid catabolic process	0.583567	0.998232		0.478391	0.844659		0.431818	0.744915		0.624989	0.978475		0.412335	0.754963		0.668567	0.970534		0.497185	0.79762		0.545333	0.905832
GO:0009396 folic acid-containing compound biosynthetic process	NA	NA		NA	NA		NA	NA		NA	NA		NA	NA		NA	NA		NA	NA		NA	NA
GO:0009404 toxin metabolic process	NA	NA		NA	NA		NA	NA		NA	NA		NA	NA		NA	NA		NA	NA		NA	NA
GO:0009408 response to heat	0.835532	0.998232		0.842751	0.980122		0.700585	0.900053		0.801046	0.999999		0.752332	0.927382		0.648226	0.964884		0.733276	0.921698		0.804422	0.984331
GO:0009409 response to cold	NA	NA		NA	NA		NA	NA		NA	NA		NA	NA		NA	NA		NA	NA		NA	NA
GO:0009410 response to xenobiotic stimulus	NA	NA		NA	NA		NA	NA		NA	NA		NA	NA		NA	NA		NA	NA		NA	NA
GO:0009411 response to UV	0.949766	0.998232		0.921138	0.995862		0.90013	0.988174		0.88984	0.999999		0.90331	0.989367		0.94576	0.999999		0.84933	0.970884		0.946018	0.999994
GO:0009414 response to water deprivation	NA	NA		NA	NA		NA	NA		NA	NA		NA	NA		NA	NA		NA	NA		NA	NA
GO:0009415 response to water	NA	NA		NA	NA		NA	NA		NA	NA		NA	NA		NA	NA		NA	NA		NA	NA
GO:0009416 response to light stimulus	0.981807	0.999775		0.936461	0.999057		0.885639	0.985937		0.937862	0.999999		0.917357	0.989367		0.972348	0.999999		0.93565	0.993897		0.975421	0.999994
GO:0009435 NAD biosynthetic process	NA	NA		NA	NA		NA	NA		NA	NA		NA	NA		NA	NA		NA	NA		NA	NA
GO:0009436 glyoxylate catabolic process	NA	NA		NA	NA		NA	NA		NA	NA		NA	NA		NA	NA		NA	NA		NA	NA
GO:0009437 carnitine metabolic process	NA	NA		NA	NA		NA	NA		NA	NA		NA	NA		NA	NA		NA	NA		NA	NA
GO:0009438 methylglyoxal metabolic process	NA	NA		NA	NA		NA	NA		NA	NA		NA	NA		NA	NA		NA	NA		NA	NA
GO:0009441 glycolate metabolic process	NA	NA		NA	NA		NA	NA		NA	NA		NA	NA		NA	NA		NA	NA		NA	NA
GO:0009443 pyridoxal 5'-phosphate salvage	NA	NA		NA	NA		NA	NA		NA	NA		NA	NA		NA	NA		NA	NA		NA	NA
GO:0009445 putrescine metabolic process	NA	NA		NA	NA		NA	NA		NA	NA		NA	NA		NA	NA		NA	NA		NA	NA
GO:0009446 putrescine biosynthetic process	NA	NA		NA	NA		NA	NA		NA	NA		NA	NA		NA	NA		NA	NA		NA	NA
GO:0009447 putrescine catabolic process	NA	NA		NA	NA		NA	NA		NA	NA		NA	NA		NA	NA		NA	NA		NA	NA
GO:0009448 gamma-aminobutyric acid metabolic process	NA	NA		NA	NA		NA	NA		NA	NA		NA	NA		NA	NA		NA	NA		NA	NA
GO:0009449 gamma-aminobutyric acid biosynthetic process	NA	NA		NA	NA		NA	NA		NA	NA		NA	NA		NA	NA		NA	NA		NA	NA
GO:0009450 gamma-aminobutyric acid catabolic process	NA	NA		NA	NA		NA	NA		NA	NA		NA	NA		NA	NA		NA	NA		NA	NA
GO:0009451 RNA modification	0.891068	0.998232		0.91987	0.995862		0.970572	0.99958		0.971031	0.999999		0.964065	0.998792		0.982108	0.999999		0.966622	0.999989		0.97134	0.999994
GO:0009452 7-methylguanosine RNA capping	NA	NA		NA	NA		NA	NA		NA	NA		NA	NA		NA	NA		NA	NA		NA	NA
GO:0009566 fertilization	0.583894	0.998232		0.331557	0.815246		0.53721	0.800908		0.53504	0.934357		0.523381	0.826173		0.597117	0.938684		0.447534	0.77855		0.485061	0.861096
GO:0009581 detection of external stimulus	NA	NA		NA	NA		NA	NA		NA	NA		NA	NA		NA	NA		NA	NA		NA	NA
GO:0009582 detection of abiotic stimulus	NA	NA		NA	NA		NA	NA		NA	NA		NA	NA		NA	NA		NA	NA		NA	NA
GO:0009583 detection of light stimulus	NA	NA		NA	NA		NA	NA		NA	NA		NA	NA		NA	NA		NA	NA		NA	NA
GO:0009584 detection of visible light	NA	NA		NA	NA		NA	NA		NA	NA		NA	NA		NA	NA		NA	NA		NA	NA
GO:0009589 detection of UV	NA	NA		NA	NA		NA	NA		NA	NA		NA	NA		NA	NA		NA	NA		NA	NA
GO:0009593 detection of chemical stimulus	NA	NA		NA	NA		NA	NA		NA	NA		NA	NA		NA	NA		NA	NA		NA	NA
GO:0009595 detection of biotic stimulus	NA	NA		NA	NA		NA	NA		NA	NA		NA	NA		NA	NA		NA	NA		NA	NA
GO:0009605 response to external stimulus	0.0349334	0.998232		0.022012	0.535401		0.000762951	0.0462359		0.0305171	0.409148		0.00876409	0.171356		0.00696452	0.198933		0.00190083	0.087021		0.0023997	0.0990792
GO:0009607 response to biotic stimulus	0.106641	0.998232		0.14507	0.764165		0.0495824	0.321233		0.180294	0.742131		0.169146	0.558957		0.0709763	0.486986		0.0355848	0.281826		0.0682294	0.454137
GO:0009611 response to wounding	0.0767676	0.998232		0.0159605	0.535401		0.00237386	0.085258		0.0177532	0.342052		0.0216009	0.232891		0.0011195	0.105065		0.00561664	0.128566		0.00624792	0.154307
GO:0009612 response to mechanical stimulus	0.160579	0.998232		0.222035	0.779737		0.053635	0.3291		0.0668938	0.595809		0.085177	0.42447		0.11249	0.558581		0.143662	0.512027		0.111226	0.529043
GO:0009615 response to virus	0.0797349	0.998232		0.20307	0.764165		0.109066	0.423003		0.244634	0.789003		0.301408	0.702827		0.308786	0.800978		0.103136	0.444006		0.0973791	0.504919
GO:0009617 response to bacterium	0.423974	0.998232		0.286636	0.807689		0.140114	0.479909		0.258962	0.795603		0.265337	0.679451		0.0649349	0.484981		0.120768	0.46835		0.207416	0.645851
GO:0009620 response to fungus	NA	NA		NA	NA		NA	NA		NA	NA		NA	NA		NA	NA		NA	NA		NA	NA
GO:0009628 response to abiotic stimulus	0.649636	0.998232		0.62636	0.889991		0.497348	0.775712		0.585179	0.95623		0.515649	0.821624		0.444779	0.862448		0.627339	0.864394		0.578102	0.924516
GO:0009636 response to toxic substance	0.462147	0.998232		0.223258	0.779737		0.158231	0.506825		0.178889	0.740678		0.169636	0.55959		0.452621	0.86531		0.327882	0.711402		0.34083	0.792175
GO:0009648 photoperiodism	NA	NA		NA	NA		NA	NA		NA	NA		NA	NA		NA	NA		NA	NA		NA	NA
GO:0009649 entrainment of circadian clock	NA	NA		NA	NA		NA	NA		NA	NA		NA	NA		NA	NA		NA	NA		NA	NA
GO:0009650 UV protection	NA	NA		NA	NA		NA	NA		NA	NA		NA	NA		NA	NA		NA	NA		NA	NA
GO:0009651 response to salt stress	NA	NA		NA	NA		NA	NA		NA	NA		NA	NA		NA	NA		NA	NA		NA	NA
GO:0009653 anatomical structure morphogenesis	0.232396	0.998232		0.190312	0.764165		0.0246877	0.245431		0.219315	0.789003		0.0731891	0.391244		0.19646	0.69185		0.0921245	0.419151		0.179724	0.614605
GO:0009712 catechol-containing compound metabolic process	NA	NA		NA	NA		NA	NA		NA	NA		NA	NA		NA	NA		NA	NA		NA	NA
GO:0009713 catechol-containing compound biosynthetic process	NA	NA		NA	NA		NA	NA		NA	NA		NA	NA		NA	NA		NA	NA		NA	NA
GO:0009719 response to endogenous stimulus	0.292394	0.998232		0.150092	0.764165		0.100959	0.412856		0.133773	0.71768		0.0925105	0.432833		0.0609986	0.484981		0.0651915	0.348616		0.112122	0.529043
GO:0009725 response to hormone	0.286724	0.998232		0.242793	0.790116		0.231834	0.609457		0.179618	0.740974		0.167164	0.554359		0.0789094	0.492036		0.100629	0.436212		0.172255	0.60255
GO:0009726 detection of endogenous stimulus	NA	NA		NA	NA		NA	NA		NA	NA		NA	NA		NA	NA		NA	NA		NA	NA
GO:0009743 response to carbohydrate	0.182032	0.998232		0.128149	0.752052		0.0837216	0.382431		0.111392	0.690044		0.0371656	0.293108		0.0184003	0.292689		0.0243767	0.240816		0.0251161	0.298372
GO:0009746 response to hexose	0.26192	0.998232		0.200255	0.764165		0.144576	0.482864		0.215116	0.785551		0.0722963	0.389943		0.0430139	0.422708		0.038703	0.288814		0.029829	0.312788
GO:0009749 response to glucose	0.26192	0.998232		0.200255	0.764165		0.144576	0.482864		0.215116	0.785551		0.0722963	0.389943		0.0430139	0.422708		0.038703	0.288814		0.029829	0.312788
GO:0009750 response to fructose	NA	NA		NA	NA		NA	NA		NA	NA		NA	NA		NA	NA		NA	NA		NA	NA
GO:0009755 hormone-mediated signaling pathway	NA	NA		NA	NA		NA	NA		NA	NA		NA	NA		NA	NA		NA	NA		NA	NA
GO:0009786 regulation of asymmetric cell division	NA	NA		NA	NA		NA	NA		NA	NA		NA	NA		NA	NA		NA	NA		NA	NA
GO:0009790 embryo development	0.555621	0.998232		0.402631	0.826965		0.210578	0.583507		0.3638	0.871261		0.265886	0.679678		0.519027	0.896674		0.348765	0.721754		0.381256	0.829013
GO:0009791 post-embryonic development	0.540182	0.998232		0.440271	0.835029		0.621091	0.854684		0.494787	0.917703		0.386992	0.742339		0.519898	0.896674		0.576552	0.834126		0.498041	0.867072
GO:0009792 embryo development ending in birth or egg hatching	0.881016	0.998232		0.712135	0.931915		0.666407	0.877168		0.837372	0.999999		0.779421	0.9422		0.886499	0.999999		0.823845	0.962863		0.858356	0.994255
GO:0009794 regulation of mitotic cell cycle, embryonic	NA	NA		NA	NA		NA	NA		NA	NA		NA	NA		NA	NA		NA	NA		NA	NA
GO:0009798 axis specification	NA	NA		NA	NA		NA	NA		NA	NA		NA	NA		NA	NA		NA	NA		NA	NA
GO:0009799 specification of symmetry	0.402986	0.998232		0.504569	0.845657		0.451135	0.749724		0.342908	0.862836		0.523643	0.826173		0.452709	0.86531		0.438079	0.773542		0.398289	0.836084
GO:0009812 flavonoid metabolic process	NA	NA		NA	NA		NA	NA		NA	NA		NA	NA		NA	NA		NA	NA		NA	NA
GO:0009813 flavonoid biosynthetic process	NA	NA		NA	NA		NA	NA		NA	NA		NA	NA		NA	NA		NA	NA		NA	NA
GO:0009838 abscission	NA	NA		NA	NA		NA	NA		NA	NA		NA	NA		NA	NA		NA	NA		NA	NA
GO:0009855 determination of bilateral symmetry	0.402986	0.998232		0.504569	0.845657		0.451135	0.749724		0.342908	0.862836		0.523643	0.826173		0.452709	0.86531		0.438079	0.773542		0.398289	0.836084
GO:0009880 embryonic pattern specification	NA	NA		NA	NA		NA	NA		NA	NA		NA	NA		NA	NA		NA	NA		NA	NA
GO:0009886 post-embryonic morphogenesis	NA	NA		NA	NA		NA	NA		NA	NA		NA	NA		NA	NA		NA	NA		NA	NA
GO:0009887 organ morphogenesis	0.489687	0.998232		0.262943	0.807689		0.360937	0.696369		0.612701	0.972961		0.414059	0.754963		0.575021	0.923957		0.470755	0.785981		0.51889	0.887028
GO:0009888 tissue development	0.270581	0.998232		0.0656153	0.693217		0.0452175	0.312034		0.16114	0.733367		0.0768886	0.402005		0.153459	0.648666		0.110615	0.457024		0.101415	0.513296
GO:0009889 regulation of biosynthetic process	NA	NA		NA	NA		NA	NA		NA	NA		NA	NA		NA	NA		NA	NA		NA	NA
GO:0009890 negative regulation of biosynthetic process	0.861638	0.998232		0.673544	0.91382		0.468191	0.762181		0.79266	0.999999		0.678393	0.899254		0.908391	0.999999		0.733828	0.921698		0.772727	0.973334
GO:0009891 positive regulation of biosynthetic process	0.872787	0.998232		0.730746	0.934976		0.54936	0.806578		0.891604	0.999999		0.66803	0.893085		0.828786	0.999999		0.641425	0.870838		0.768825	0.970699
GO:0009892 negative regulation of metabolic process	0.728138	0.998232		0.579804	0.876948		0.250414	0.615219		0.633453	0.984264		0.358751	0.727826		0.593349	0.938063		0.484566	0.789918		0.584938	0.925741
GO:0009893 positive regulation of metabolic process	0.743743	0.998232		0.601231	0.885801		0.338343	0.684388		0.760834	0.999999		0.372388	0.738783		0.652089	0.965208		0.327153	0.711402		0.523261	0.891253
GO:0009894 regulation of catabolic process	0.916395	0.998232		0.832023	0.980122		0.74252	0.921788		0.902486	0.999999		0.755305	0.927382		0.920258	0.999999		0.783068	0.941684		0.88861	0.999994
GO:0009895 negative regulation of catabolic process	0.487954	0.998232		0.461096	0.839902		0.325095	0.679366		0.41963	0.897976		0.454982	0.780453		0.461359	0.87324		0.400061	0.755448		0.490332	0.862562
GO:0009896 positive regulation of catabolic process	0.502932	0.998232		0.385339	0.826965		0.31827	0.673497		0.316459	0.848589		0.213224	0.61858		0.624809	0.952694		0.230841	0.627233		0.519671	0.887555
GO:0009912 auditory receptor cell fate commitment	NA	NA		NA	NA		NA	NA		NA	NA		NA	NA		NA	NA		NA	NA		NA	NA
GO:0009913 epidermal cell differentiation	0.360642	0.998232		0.199658	0.764165		0.289568	0.652732		0.230956	0.789003		0.249206	0.659747		0.491431	0.881333		0.480418	0.786177		0.32244	0.778918
GO:0009914 hormone transport	0.215138	0.998232		0.174841	0.764165		0.270077	0.636203		0.235732	0.789003		0.137135	0.512807		0.154483	0.648666		0.234409	0.62868		0.130814	0.544421
GO:0009948 anterior/posterior axis specification	NA	NA		NA	NA		NA	NA		NA	NA		NA	NA		NA	NA		NA	NA		NA	NA
GO:0009950 dorsal/ventral axis specification	NA	NA		NA	NA		NA	NA		NA	NA		NA	NA		NA	NA		NA	NA		NA	NA
GO:0009952 anterior/posterior pattern specification	0.491417	0.998232		0.405555	0.826965		0.242507	0.612174		0.432679	0.897976		0.472684	0.790052		0.714733	0.990917		0.446705	0.778519		0.531937	0.896729
GO:0009953 dorsal/ventral pattern formation	NA	NA		NA	NA		NA	NA		NA	NA		NA	NA		NA	NA		NA	NA		NA	NA
GO:0009954 proximal/distal pattern formation	NA	NA		NA	NA		NA	NA		NA	NA		NA	NA		NA	NA		NA	NA		NA	NA
GO:0009956 radial pattern formation	NA	NA		NA	NA		NA	NA		NA	NA		NA	NA		NA	NA		NA	NA		NA	NA
GO:0009957 epidermal cell fate specification	NA	NA		NA	NA		NA	NA		NA	NA		NA	NA		NA	NA		NA	NA		NA	NA
GO:0009966 regulation of signal transduction	0.120318	0.998232		0.0418005	0.632298		0.0165006	0.199817		0.0637701	0.58017		0.0344574	0.281202		0.0183368	0.292689		0.0161759	0.20515		0.00725924	0.168217
GO:0009967 positive regulation of signal transduction	0.0893763	0.998232		0.00733029	0.410826		0.000792815	0.0462359		0.0109119	0.303695		0.00575808	0.131607		0.00944199	0.225649		0.00143135	0.0732287		0.00101233	0.0633382
GO:0009968 negative regulation of signal transduction	0.114696	0.998232		0.0845917	0.704792		0.0555249	0.333341		0.0652635	0.586123		0.0762932	0.401127		0.0624018	0.484981		0.0933938	0.42241		0.0768437	0.484012
GO:0009972 cytidine deamination	NA	NA		NA	NA		NA	NA		NA	NA		NA	NA		NA	NA		NA	NA		NA	NA
GO:0009987 cellular process	NA	NA		NA	NA		NA	NA		NA	NA		NA	NA		NA	NA		NA	NA		NA	NA
GO:0009988 cell-cell recognition	NA	NA		NA	NA		NA	NA		NA	NA		NA	NA		NA	NA		NA	NA		NA	NA
GO:0009991 response to extracellular stimulus	0.910185	0.998232		0.842204	0.980122		0.709141	0.906098		0.891555	0.999999		0.732226	0.91751		0.903755	0.999999		0.757364	0.92974		0.801992	0.984331
GO:0009992 cellular water homeostasis	NA	NA		NA	NA		NA	NA		NA	NA		NA	NA		NA	NA		NA	NA		NA	NA
GO:0009994 oocyte differentiation	NA	NA		NA	NA		NA	NA		NA	NA		NA	NA		NA	NA		NA	NA		NA	NA
GO:0010001 glial cell differentiation	0.418833	0.998232		0.40118	0.826965		0.144477	0.482864		0.255377	0.790651		0.199979	0.607829		0.605334	0.943619		0.270783	0.674411		0.256858	0.713199
GO:0010002 cardioblast differentiation	NA	NA		NA	NA		NA	NA		NA	NA		NA	NA		NA	NA		NA	NA		NA	NA
GO:0010015 root morphogenesis	NA	NA		NA	NA		NA	NA		NA	NA		NA	NA		NA	NA		NA	NA		NA	NA
GO:0010021 amylopectin biosynthetic process	NA	NA		NA	NA		NA	NA		NA	NA		NA	NA		NA	NA		NA	NA		NA	NA
GO:0010025 wax biosynthetic process	NA	NA		NA	NA		NA	NA		NA	NA		NA	NA		NA	NA		NA	NA		NA	NA
GO:0010033 response to organic substance	0.112371	0.998232		0.0787178	0.704792		0.0138121	0.184972		0.0560511	0.559617		0.0103284	0.176025		0.00475139	0.178367		0.00625182	0.138055		0.0130034	0.213415
GO:0010035 response to inorganic substance	0.411961	0.998232		0.36952	0.826965		0.235013	0.611784		0.201377	0.777307		0.186796	0.584997		0.356005	0.822933		0.210147	0.600279		0.23006	0.67578
GO:0010038 response to metal ion	0.482394	0.998232		0.485443	0.844659		0.445165	0.749342		0.383025	0.873222		0.437842	0.762662		0.609724	0.945828		0.493258	0.796758		0.495303	0.867072
GO:0010039 response to iron ion	NA	NA		NA	NA		NA	NA		NA	NA		NA	NA		NA	NA		NA	NA		NA	NA
GO:0010040 response to iron(II) ion	NA	NA		NA	NA		NA	NA		NA	NA		NA	NA		NA	NA		NA	NA		NA	NA
GO:0010043 response to zinc ion	NA	NA		NA	NA		NA	NA		NA	NA		NA	NA		NA	NA		NA	NA		NA	NA
GO:0010053 root epidermal cell differentiation	NA	NA		NA	NA		NA	NA		NA	NA		NA	NA		NA	NA		NA	NA		NA	NA
GO:0010054 trichoblast differentiation	NA	NA		NA	NA		NA	NA		NA	NA		NA	NA		NA	NA		NA	NA		NA	NA
GO:0010092 specification of organ identity	NA	NA		NA	NA		NA	NA		NA	NA		NA	NA		NA	NA		NA	NA		NA	NA
GO:0010107 potassium ion import	NA	NA		NA	NA		NA	NA		NA	NA		NA	NA		NA	NA		NA	NA		NA	NA
GO:0010121 arginine catabolic process to proline via ornithine	NA	NA		NA	NA		NA	NA		NA	NA		NA	NA		NA	NA		NA	NA		NA	NA
GO:0010133 proline catabolic process to glutamate	NA	NA		NA	NA		NA	NA		NA	NA		NA	NA		NA	NA		NA	NA		NA	NA
GO:0010138 pyrimidine ribonucleotide salvage	NA	NA		NA	NA		NA	NA		NA	NA		NA	NA		NA	NA		NA	NA		NA	NA
GO:0010155 regulation of proton transport	NA	NA		NA	NA		NA	NA		NA	NA		NA	NA		NA	NA		NA	NA		NA	NA
GO:0010159 specification of organ position	NA	NA		NA	NA		NA	NA		NA	NA		NA	NA		NA	NA		NA	NA		NA	NA
GO:0010165 response to X-ray	NA	NA		NA	NA		NA	NA		NA	NA		NA	NA		NA	NA		NA	NA		NA	NA
GO:0010166 wax metabolic process	NA	NA		NA	NA		NA	NA		NA	NA		NA	NA		NA	NA		NA	NA		NA	NA
GO:0010171 body morphogenesis	NA	NA		NA	NA		NA	NA		NA	NA		NA	NA		NA	NA		NA	NA		NA	NA
GO:0010212 response to ionizing radiation	0.834583	0.998232		0.73863	0.940106		0.831557	0.965862		0.862535	0.999999		0.831044	0.96487		0.909	0.999999		0.952715	0.999233		0.896311	0.999994
GO:0010216 maintenance of DNA methylation	NA	NA		NA	NA		NA	NA		NA	NA		NA	NA		NA	NA		NA	NA		NA	NA
GO:0010224 response to UV-B	NA	NA		NA	NA		NA	NA		NA	NA		NA	NA		NA	NA		NA	NA		NA	NA
GO:0010225 response to UV-C	NA	NA		NA	NA		NA	NA		NA	NA		NA	NA		NA	NA		NA	NA		NA	NA
GO:0010226 response to lithium ion	NA	NA		NA	NA		NA	NA		NA	NA		NA	NA		NA	NA		NA	NA		NA	NA
GO:0010243 response to organonitrogen compound	0.489606	0.998232		0.43284	0.835029		0.323721	0.678909		0.328918	0.852302		0.398384	0.751055		0.344221	0.82062		0.304844	0.709036		0.431117	0.839425
[truncated: 7,911 more rows]
